# Supplementary material for: KOPI: Kinase inhibitOr Proteome Impact analysis
Source: Sci Rep. 2022 Jul 29;12:13015. doi: 10.1038/s41598-022-16557-w (PMC9338059; doi:10.1038/s41598-022-16557-w)
Supplement: Supplementary file 2 — Supplementary Table S1. [file 41598_2022_16557_MOESM2_ESM.xlsx]

## Sheet: TOC
Supplementary Table 1
Sheet name	Description
Proteome	Average slopes at two temperatures for all the proteins analysed
HitProtein	Average slopes at two temperatures for proteins identified as hits
Kinase_benchmark	Benchmark kinase targets against Savitski et al
Proteome_37C	trend in each interval for proteins at 37C
Proteome_52C	trend in each interval for proteins at 52C
Field titles
uniprot	uniprot accession
protName	protein name
geneName	gene name
avSlope.x	average slope at 37C
avSlope.y	average slope at 52C
kinase	the protein is a kinase or not
thermal	hit or nonhit of thermal stabilzation
abundance	hit or nonhit of constitutive abundance change
mark	resulting hit type
lysate	appear as a hit in Savitski et al or not
uniprot	uniprot accession
protName	protein name
geneName	gene name
firstSlope	average slope for the first replicate
secondSlope	average slope for the second replicate
avSlope	average slope of the two replicates
interval_1	sign of slope in interval 1
interval_2	sign of slope in interval 2
interval_3	sign of slope in interval 3
interval_4	sign of slope in interval 4
interval_5	sign of slope in interval 5
interval_6	sign of slope in interval 6
interval_7	sign of slope in interval 7
interval_8	sign of slope in interval 8
interval_9	sign of slope in interval 9

## Sheet: Proteome
uniprot	protName	geneName	symbol	proteins	avSlope.x	avSlope.y
Q92997	DVL3	DVL3	DVL3-2	sp|Q92997-2|DVL3_HUMAN	-0.693188	-0.381527
Q92997	DVL3	DVL3	DVL3	sp|Q92997|DVL3_HUMAN	-0.693188	-0.381527
O14641	DVL2	DVL2	DVL2	sp|O14641|DVL2_HUMAN	-0.481849	-0.381527
O75044	SRGP2	SRGAP2	SRGAP2	sp|O75044|SRGP2_HUMAN	-0.481277	-0.0581069
Q7Z6B7	SRGP1	SRGAP1	SRGAP1-2	sp|Q7Z6B7-2|SRGP1_HUMAN	-0.481277	-0.198781
Q7Z6B7	SRGP1	SRGAP1	SRGAP1	sp|Q7Z6B7|SRGP1_HUMAN	-0.481277	-0.198781
O00764	PDXK	PDXK	PDXK-3	sp|O00764-3|PDXK_HUMAN	-0.407328	0.058649
P41219	PERI	PRPH	PRPH-2	sp|P41219-2|PERI_HUMAN	-0.319009	0.45107
P41219	PERI	PRPH	PRPH	sp|P41219|PERI_HUMAN	-0.319009	0.45107
O00764	PDXK	PDXK	PDXK-2	sp|O00764-2|PDXK_HUMAN	-0.297549	0.0604197
O00764	PDXK	PDXK	PDXK	sp|O00764|PDXK_HUMAN	-0.297549	0.0604197
O95747	OXSR1	OXSR1	OXSR1	sp|O95747|OXSR1_HUMAN	-0.290364	2.66632
Q9UNF0	PACN2	PACSIN2	PACSIN2	sp|Q9UNF0|PACN2_HUMAN	-0.282228	0.137027
P05114	HMGN1	HMGN1	HMGN1	sp|P05114|HMGN1_HUMAN	-0.279779	0.265322
Q9HCM4	E41L5	EPB41L5	EPB41L5-3	sp|Q9HCM4-3|E41L5_HUMAN	-0.279431	-0.0894803
Q9HCM4	E41L5	EPB41L5	EPB41L5-4	sp|Q9HCM4-4|E41L5_HUMAN	-0.279431	-0.0894803
Q9HCM4	E41L5	EPB41L5	EPB41L5	sp|Q9HCM4|E41L5_HUMAN	-0.279431	-0.0894803
Q9UNF0	PACN2	PACSIN2	PACSIN2-2	sp|Q9UNF0-2|PACN2_HUMAN	-0.276262	0.137027
Q96CW1	AP2M1	AP2M1	AP2M1-2	sp|Q96CW1-2|AP2M1_HUMAN	-0.256926	-0.0514773
Q96CW1	AP2M1	AP2M1	AP2M1	sp|Q96CW1|AP2M1_HUMAN	-0.256926	-0.0514773
P05771	KPCB	PRKCB	PRKCB	sp|P05771|KPCB_HUMAN	-0.253043	-0.475079
Q9Y3E0	GOT1B	GOLT1B	GOLT1B	sp|Q9Y3E0|GOT1B_HUMAN	-0.246705	-0.229604
P05771	KPCB	PRKCB	PRKCB-2	sp|P05771-2|KPCB_HUMAN	-0.246556	-0.475079
Q9UKI8	TLK1	TLK1	TLK1-2	sp|Q9UKI8-2|TLK1_HUMAN	-0.231425	0.178108
Q9UKI8	TLK1	TLK1	TLK1-3	sp|Q9UKI8-3|TLK1_HUMAN	-0.231425	0.178108
Q9UKI8	TLK1	TLK1	TLK1-4	sp|Q9UKI8-4|TLK1_HUMAN	-0.231425	0.178108
Q9UKI8	TLK1	TLK1	TLK1-5	sp|Q9UKI8-5|TLK1_HUMAN	-0.231425	0.178108
Q9UKI8	TLK1	TLK1	TLK1	sp|Q9UKI8|TLK1_HUMAN	-0.231425	0.178108
Q765P7	MTSSL	MTSS1L	MTSS1L	sp|Q765P7|MTSSL_HUMAN	-0.228953	0.0733111
P08670	VIME	VIM	VIM	sp|P08670|VIME_HUMAN	-0.22779	0.539857
O94973	AP2A2	AP2A2	AP2A2-3	sp|O94973-3|AP2A2_HUMAN	-0.22511	-0.223377
P51114	FXR1	FXR1	FXR1-2	sp|P51114-2|FXR1_HUMAN	-0.22445	0.0402868
O94973	AP2A2	AP2A2	AP2A2-2	sp|O94973-2|AP2A2_HUMAN	-0.223706	-0.223377
O94973	AP2A2	AP2A2	AP2A2	sp|O94973|AP2A2_HUMAN	-0.223706	-0.223377
P51114	FXR1	FXR1	FXR1-3	sp|P51114-3|FXR1_HUMAN	-0.216576	0.0402868
Q9BRY0	S39A3	SLC39A3	SLC39A3-2	sp|Q9BRY0-2|S39A3_HUMAN	-0.215434	-0.178572
Q9BRY0	S39A3	SLC39A3	SLC39A3	sp|Q9BRY0|S39A3_HUMAN	-0.215434	-0.178572
P51114	FXR1	FXR1	FXR1	sp|P51114|FXR1_HUMAN	-0.214434	0.0402868
Q9ULR3	PPM1H	PPM1H	PPM1H	sp|Q9ULR3|PPM1H_HUMAN	-0.21422	0.0186327
P53680	AP2S1	AP2S1	AP2S1	sp|P53680|AP2S1_HUMAN	-0.212804	-0.151551
Q5VTL8	PR38B	PRPF38B	PRPF38B	sp|Q5VTL8|PR38B_HUMAN	-0.21166	0.116892
Q9UHR4	BI2L1	BAIAP2L1	BAIAP2L1	sp|Q9UHR4|BI2L1_HUMAN	-0.211182	0.00995456
Q07812	BAX	BAX	BAX-6	sp|Q07812-6|BAX_HUMAN	-0.209817	0.0282064
P53680	AP2S1	AP2S1	AP2S1-2	sp|P53680-2|AP2S1_HUMAN	-0.207832	-0.136375
O00767	ACOD	SCD	SCD	sp|O00767|ACOD_HUMAN	-0.204201	-0.0760832
Q7Z7K6	CENPV	CENPV	CENPV	sp|Q7Z7K6|CENPV_HUMAN	-0.203535	0.245665
Q9Y376	CAB39	CAB39	CAB39	sp|Q9Y376|CAB39_HUMAN	-0.201262	0.0605298
Q07812	BAX	BAX	BAX-7	sp|Q07812-7|BAX_HUMAN	-0.199994	0.0625265
O95782	AP2A1	AP2A1	AP2A1-2	sp|O95782-2|AP2A1_HUMAN	-0.195365	-0.204968
O95782	AP2A1	AP2A1	AP2A1	sp|O95782|AP2A1_HUMAN	-0.195365	-0.204968
Q6RW13	ATRAP	AGTRAP	AGTRAP-2	sp|Q6RW13-2|ATRAP_HUMAN	-0.193966	-0.0986335
Q6RW13	ATRAP	AGTRAP	AGTRAP	sp|Q6RW13|ATRAP_HUMAN	-0.193966	-0.0986335
Q86X29	LSR	LSR	LSR-2	sp|Q86X29-2|LSR_HUMAN	-0.193201	-0.22011
Q86X29	LSR	LSR	LSR-3	sp|Q86X29-3|LSR_HUMAN	-0.193201	-0.22011
Q86X29	LSR	LSR	LSR-4	sp|Q86X29-4|LSR_HUMAN	-0.193201	-0.22011
Q86X29	LSR	LSR	LSR-5	sp|Q86X29-5|LSR_HUMAN	-0.193201	-0.22011
Q86X29	LSR	LSR	LSR-6	sp|Q86X29-6|LSR_HUMAN	-0.193201	-0.22011
Q86X29	LSR	LSR	LSR	sp|Q86X29|LSR_HUMAN	-0.193201	-0.22011
P50750	CDK9	CDK9	CDK9-2	sp|P50750-2|CDK9_HUMAN	-0.191285	0.31315
P50750	CDK9	CDK9	CDK9	sp|P50750|CDK9_HUMAN	-0.191285	0.31315
P10412	H14	HIST1H1E	HIST1H1E	sp|P10412|H14_HUMAN	-0.190942	0.150403
Q9C073	F117A	FAM117A	FAM117A	sp|Q9C073|F117A_HUMAN	-0.189779	-0.288562
O43760	SNG2	SYNGR2	SYNGR2-2	sp|O43760-2|SNG2_HUMAN	-0.188459	-0.0994557
O43760	SNG2	SYNGR2	SYNGR2	sp|O43760|SNG2_HUMAN	-0.188459	-0.0994557
P14136	GFAP	GFAP	GFAP-2	sp|P14136-2|GFAP_HUMAN	-0.18831	0.486498
P14136	GFAP	GFAP	GFAP-3	sp|P14136-3|GFAP_HUMAN	-0.18831	0.486498
P14136	GFAP	GFAP	GFAP	sp|P14136|GFAP_HUMAN	-0.18831	0.486498
P53990	IST1	IST1	IST1-5	sp|P53990-5|IST1_HUMAN	-0.187817	0.353269
P04049	RAF1	RAF1	RAF1-2	sp|P04049-2|RAF1_HUMAN	-0.186762	-0.414089
P04049	RAF1	RAF1	RAF1	sp|P04049|RAF1_HUMAN	-0.186762	-0.414089
Q96S97	MYADM	MYADM	MYADM	sp|Q96S97|MYADM_HUMAN	-0.185275	-0.0781993
Q7Z7K6	CENPV	CENPV	CENPV-3	sp|Q7Z7K6-3|CENPV_HUMAN	-0.181551	0.245665
P53990	IST1	IST1	IST1-2	sp|P53990-2|IST1_HUMAN	-0.181059	0.326165
P53990	IST1	IST1	IST1-3	sp|P53990-3|IST1_HUMAN	-0.181059	0.326165
P53990	IST1	IST1	IST1-4	sp|P53990-4|IST1_HUMAN	-0.181059	0.326165
P53990	IST1	IST1	IST1	sp|P53990|IST1_HUMAN	-0.181059	0.326165
Q9NVA4	T184C	TMEM184C	TMEM184C	sp|Q9NVA4|T184C_HUMAN	-0.174716	0.21204
Q96MX0	CKLF3	CMTM3	CMTM3	sp|Q96MX0|CKLF3_HUMAN	-0.174194	-0.143192
P49755	TMEDA	TMED10	TMED10	sp|P49755|TMEDA_HUMAN	-0.173314	0.0369805
Q01650	LAT1	SLC7A5	SLC7A5	sp|Q01650|LAT1_HUMAN	-0.173293	-0.108288
Q6WKZ4	RFIP1	RAB11FIP1	RAB11FIP1-2	sp|Q6WKZ4-2|RFIP1_HUMAN	-0.172853	-0.15843
Q6WKZ4	RFIP1	RAB11FIP1	RAB11FIP1-3	sp|Q6WKZ4-3|RFIP1_HUMAN	-0.172853	-0.15843
Q15836	VAMP3	VAMP3	VAMP3	sp|Q15836|VAMP3_HUMAN	-0.170907	-0.149914
Q8WUM0	NU133	NUP133	NUP133	sp|Q8WUM0|NU133_HUMAN	-0.168769	0.592019
P15056	BRAF	BRAF	BRAF	sp|P15056|BRAF_HUMAN	-0.167312	-0.34762
Q9Y3E1	HDGR3	HDGFL3	HDGFL3	sp|Q9Y3E1|HDGR3_HUMAN	-0.16328	0.127511
Q6WKZ4	RFIP1	RAB11FIP1	RAB11FIP1	sp|Q6WKZ4|RFIP1_HUMAN	-0.162928	-0.14972
O60563	CCNT1	CCNT1	CCNT1	sp|O60563|CCNT1_HUMAN	-0.157938	0.0351591
Q9BUQ8	DDX23	DDX23	DDX23	sp|Q9BUQ8|DDX23_HUMAN	-0.15787	0.170571
P11274	BCR	BCR	BCR	sp|P11274|BCR_HUMAN	-0.156462	0.524457
Q9BRT3	MIEN1	MIEN1	MIEN1	sp|Q9BRT3|MIEN1_HUMAN	-0.155923	0.2023
Q15149	PLEC	PLEC	PLEC-2	sp|Q15149-2|PLEC_HUMAN	-0.155918	0.047067
Q15149	PLEC	PLEC	PLEC-3	sp|Q15149-3|PLEC_HUMAN	-0.155918	0.047067
Q15149	PLEC	PLEC	PLEC-4	sp|Q15149-4|PLEC_HUMAN	-0.155918	0.047067
Q15149	PLEC	PLEC	PLEC-5	sp|Q15149-5|PLEC_HUMAN	-0.155918	0.047067
Q15149	PLEC	PLEC	PLEC-6	sp|Q15149-6|PLEC_HUMAN	-0.155918	0.047067
Q15149	PLEC	PLEC	PLEC-7	sp|Q15149-7|PLEC_HUMAN	-0.155918	0.047067
Q15149	PLEC	PLEC	PLEC-8	sp|Q15149-8|PLEC_HUMAN	-0.155918	0.047067
Q15149	PLEC	PLEC	PLEC-9	sp|Q15149-9|PLEC_HUMAN	-0.155918	0.047067
Q15149	PLEC	PLEC	PLEC	sp|Q15149|PLEC_HUMAN	-0.155918	0.047067
Q9NSY1	BMP2K	BMP2K	BMP2K	sp|Q9NSY1|BMP2K_HUMAN	-0.153295	0.419932
O15357	SHIP2	INPPL1	INPPL1-2	sp|O15357-2|SHIP2_HUMAN	-0.153125	0.208084
O15357	SHIP2	INPPL1	INPPL1	sp|O15357|SHIP2_HUMAN	-0.153125	0.208084
Q13131	AAPK1	PRKAA1	PRKAA1-2	sp|Q13131-2|AAPK1_HUMAN	-0.153076	-0.0804563
Q13131	AAPK1	PRKAA1	PRKAA1	sp|Q13131|AAPK1_HUMAN	-0.153076	-0.0804563
Q86V81	THOC4	ALYREF	ALYREF	sp|Q86V81|THOC4_HUMAN	-0.152741	0.366016
Q7Z2K6	ERMP1	ERMP1	ERMP1	sp|Q7Z2K6|ERMP1_HUMAN	-0.152736	0.115673
P49757	NUMB	NUMB	NUMB-2	sp|P49757-2|NUMB_HUMAN	-0.152568	0.0197981
P49757	NUMB	NUMB	NUMB-3	sp|P49757-3|NUMB_HUMAN	-0.152568	0.0197981
P49757	NUMB	NUMB	NUMB-4	sp|P49757-4|NUMB_HUMAN	-0.152568	0.0197981
P49757	NUMB	NUMB	NUMB-9	sp|P49757-9|NUMB_HUMAN	-0.152568	0.0636444
P49757	NUMB	NUMB	NUMB	sp|P49757|NUMB_HUMAN	-0.152568	0.0197981
O60307	MAST3	MAST3	MAST3	sp|O60307|MAST3_HUMAN	-0.1522	0.124325
Q6P0Q8	MAST2	MAST2	MAST2-2	sp|Q6P0Q8-2|MAST2_HUMAN	-0.1522	0.124325
Q6P0Q8	MAST2	MAST2	MAST2	sp|Q6P0Q8|MAST2_HUMAN	-0.1522	0.124325
Q9Y2H9	MAST1	MAST1	MAST1	sp|Q9Y2H9|MAST1_HUMAN	-0.1522	0.124325
Q6UXV4	MIC27	APOOL	APOOL	sp|Q6UXV4|MIC27_HUMAN	-0.151495	0.216912
Q8NI27	THOC2	THOC2	THOC2-2	sp|Q8NI27-2|THOC2_HUMAN	-0.15093	0.0764518
Q96QR8	PURB	PURB	PURB	sp|Q96QR8|PURB_HUMAN	-0.150257	0.122726
Q14978	NOLC1	NOLC1	NOLC1-2	sp|Q14978-2|NOLC1_HUMAN	-0.148978	0.0465667
Q14978	NOLC1	NOLC1	NOLC1-3	sp|Q14978-3|NOLC1_HUMAN	-0.148978	0.0465667
Q14978	NOLC1	NOLC1	NOLC1	sp|Q14978|NOLC1_HUMAN	-0.148978	0.0465667
Q07812	BAX	BAX	BAX-2	sp|Q07812-2|BAX_HUMAN	-0.148566	0.113031
Q07812	BAX	BAX	BAX-5	sp|Q07812-5|BAX_HUMAN	-0.148566	0.113031
Q07812	BAX	BAX	BAX-8	sp|Q07812-8|BAX_HUMAN	-0.148566	0.113031
Q07812	BAX	BAX	BAX	sp|Q07812|BAX_HUMAN	-0.148566	0.113031
O76021	RL1D1	RSL1D1	RSL1D1	sp|O76021|RL1D1_HUMAN	-0.147289	0.294506
O15021	MAST4	MAST4	MAST4-2	sp|O15021-2|MAST4_HUMAN	-0.146363	0.118037
O15021	MAST4	MAST4	MAST4-3	sp|O15021-3|MAST4_HUMAN	-0.146363	0.118037
O15021	MAST4	MAST4	MAST4-6	sp|O15021-6|MAST4_HUMAN	-0.146363	0.118037
O15021	MAST4	MAST4	MAST4	sp|O15021|MAST4_HUMAN	-0.146363	0.118037
P57740	NU107	NUP107	NUP107	sp|P57740|NU107_HUMAN	-0.146037	0.382429
Q08722	CD47	CD47	CD47-2	sp|Q08722-2|CD47_HUMAN	-0.145781	-0.159062
Q08722	CD47	CD47	CD47-3	sp|Q08722-3|CD47_HUMAN	-0.145781	-0.159062
Q08722	CD47	CD47	CD47-4	sp|Q08722-4|CD47_HUMAN	-0.145781	-0.159062
Q08722	CD47	CD47	CD47	sp|Q08722|CD47_HUMAN	-0.145781	-0.159062
Q6WKZ4	RFIP1	RAB11FIP1	RAB11FIP1-1	sp|Q6WKZ4-1|RFIP1_HUMAN	-0.145745	-0.130971
O14757	CHK1	CHEK1	CHEK1-2	sp|O14757-2|CHK1_HUMAN	-0.145448	0.755123
Q12769	NU160	NUP160	NUP160	sp|Q12769|NU160_HUMAN	-0.14522	0.219
Q8NI27	THOC2	THOC2	THOC2	sp|Q8NI27|THOC2_HUMAN	-0.144108	0.0764518
Q5VWQ0	RSBN1	RSBN1	RSBN1	sp|Q5VWQ0|RSBN1_HUMAN	-0.143668	-0.0280121
P02545	LMNA	LMNA	LMNA-3	sp|P02545-3|LMNA_HUMAN	-0.143002	-0.0756546
P46976	GLYG	GYG1	GYG1-2	sp|P46976-2|GLYG_HUMAN	-0.142435	-0.0972558
P46976	GLYG	GYG1	GYG1	sp|P46976|GLYG_HUMAN	-0.142435	-0.0972558
Q96T37	RBM15	RBM15	RBM15-2	sp|Q96T37-2|RBM15_HUMAN	-0.140703	0.134867
Q96T37	RBM15	RBM15	RBM15-3	sp|Q96T37-3|RBM15_HUMAN	-0.140703	0.134867
Q96T37	RBM15	RBM15	RBM15-4	sp|Q96T37-4|RBM15_HUMAN	-0.140703	0.134867
Q96T37	RBM15	RBM15	RBM15	sp|Q96T37|RBM15_HUMAN	-0.140703	0.134867
Q13769	THOC5	THOC5	THOC5	sp|Q13769|THOC5_HUMAN	-0.139454	0.135708
P46977	STT3A	STT3A	STT3A-2	sp|P46977-2|STT3A_HUMAN	-0.138456	0.096163
P46977	STT3A	STT3A	STT3A	sp|P46977|STT3A_HUMAN	-0.138456	0.096163
O94905	ERLN2	ERLIN2	ERLIN2	sp|O94905|ERLN2_HUMAN	-0.138044	0.0799786
P16403	H12	HIST1H1C	HIST1H1C	sp|P16403|H12_HUMAN	-0.137866	0.150284
Q92974	ARHG2	ARHGEF2	ARHGEF2-2	sp|Q92974-2|ARHG2_HUMAN	-0.13728	0.268418
Q92974	ARHG2	ARHGEF2	ARHGEF2-3	sp|Q92974-3|ARHG2_HUMAN	-0.13728	0.268418
Q92974	ARHG2	ARHGEF2	ARHGEF2	sp|Q92974|ARHG2_HUMAN	-0.13728	0.268418
O94905	ERLN2	ERLIN2	ERLIN2-2	sp|O94905-2|ERLN2_HUMAN	-0.1362	0.0799786
O94905	ERLN2	ERLIN2	ERLIN2-3	sp|O94905-3|ERLN2_HUMAN	-0.1362	0.0799786
P46976	GLYG	GYG1	GYG1-3	sp|P46976-3|GLYG_HUMAN	-0.135602	0.0415096
P02545	LMNA	LMNA	LMNA-2	sp|P02545-2|LMNA_HUMAN	-0.135336	-0.07297
P02545	LMNA	LMNA	LMNA-6	sp|P02545-6|LMNA_HUMAN	-0.135336	-0.07297
P02545	LMNA	LMNA	LMNA	sp|P02545|LMNA_HUMAN	-0.135336	-0.07297
Q13627	DYR1A	DYRK1A	DYRK1A-2	sp|Q13627-2|DYR1A_HUMAN	-0.135288	-0.021873
Q13627	DYR1A	DYRK1A	DYRK1A-3	sp|Q13627-3|DYR1A_HUMAN	-0.135288	-0.021873
Q13627	DYR1A	DYRK1A	DYRK1A-4	sp|Q13627-4|DYR1A_HUMAN	-0.135288	-0.021873
Q13627	DYR1A	DYRK1A	DYRK1A-5	sp|Q13627-5|DYR1A_HUMAN	-0.135288	-0.021873
Q13627	DYR1A	DYRK1A	DYRK1A	sp|Q13627|DYR1A_HUMAN	-0.135288	-0.021873
O00479	HMGN4	HMGN4	HMGN4	sp|O00479|HMGN4_HUMAN	-0.13519	0.297561
Q96SB4	SRPK1	SRPK1	SRPK1-3	sp|Q96SB4-3|SRPK1_HUMAN	-0.133866	0.48629
Q96SB4	SRPK1	SRPK1	SRPK1-4	sp|Q96SB4-4|SRPK1_HUMAN	-0.133866	0.48629
Q96SB4	SRPK1	SRPK1	SRPK1	sp|Q96SB4|SRPK1_HUMAN	-0.133866	0.48629
Q5VUA4	ZN318	ZNF318	ZNF318-2	sp|Q5VUA4-2|ZN318_HUMAN	-0.133612	-0.0821609
Q5VUA4	ZN318	ZNF318	ZNF318	sp|Q5VUA4|ZN318_HUMAN	-0.133612	-0.0821609
Q9H2G2	SLK	SLK	SLK-2	sp|Q9H2G2-2|SLK_HUMAN	-0.13232	0.838115
O14828	SCAM3	SCAMP3	SCAMP3-2	sp|O14828-2|SCAM3_HUMAN	-0.131961	0.0765111
O14828	SCAM3	SCAMP3	SCAMP3	sp|O14828|SCAM3_HUMAN	-0.131961	0.0765111
P61129	ZC3H6	ZC3H6	ZC3H6	sp|P61129|ZC3H6_HUMAN	-0.131554	0.051419
P22694	KAPCB	PRKACB	PRKACB-10	sp|P22694-10|KAPCB_HUMAN	-0.130876	-0.154088
O14526	FCHO1	FCHO1	FCHO1-2	sp|O14526-2|FCHO1_HUMAN	-0.130847	0.0598029
O14526	FCHO1	FCHO1	FCHO1-3	sp|O14526-3|FCHO1_HUMAN	-0.130847	0.0598029
O14526	FCHO1	FCHO1	FCHO1	sp|O14526|FCHO1_HUMAN	-0.130847	0.0598029
P39656	OST48	DDOST	DDOST-3	sp|P39656-3|OST48_HUMAN	-0.130053	0.144164
P39656	OST48	DDOST	DDOST	sp|P39656|OST48_HUMAN	-0.130053	0.144164
P22694	KAPCB	PRKACB	PRKACB-2	sp|P22694-2|KAPCB_HUMAN	-0.129698	-0.176935
P22694	KAPCB	PRKACB	PRKACB-3	sp|P22694-3|KAPCB_HUMAN	-0.129698	-0.176935
P22694	KAPCB	PRKACB	PRKACB-4	sp|P22694-4|KAPCB_HUMAN	-0.129698	-0.176935
P22694	KAPCB	PRKACB	PRKACB-5	sp|P22694-5|KAPCB_HUMAN	-0.129698	-0.176935
P22694	KAPCB	PRKACB	PRKACB-6	sp|P22694-6|KAPCB_HUMAN	-0.129698	-0.176935
P22694	KAPCB	PRKACB	PRKACB-7	sp|P22694-7|KAPCB_HUMAN	-0.129698	-0.176935
P22694	KAPCB	PRKACB	PRKACB-9	sp|P22694-9|KAPCB_HUMAN	-0.129698	-0.176935
P22694	KAPCB	PRKACB	PRKACB	sp|P22694|KAPCB_HUMAN	-0.129698	-0.176935
P16401	H15	HIST1H1B	HIST1H1B	sp|P16401|H15_HUMAN	-0.129101	0.143631
Q92621	NU205	NUP205	NUP205	sp|Q92621|NU205_HUMAN	-0.127459	0.262457
Q8N4C8	MINK1	MINK1	MINK1-2	sp|Q8N4C8-2|MINK1_HUMAN	-0.126287	-0.037177
Q8N4C8	MINK1	MINK1	MINK1-3	sp|Q8N4C8-3|MINK1_HUMAN	-0.126287	-0.037177
Q8N4C8	MINK1	MINK1	MINK1-4	sp|Q8N4C8-4|MINK1_HUMAN	-0.126287	-0.037177
Q8N4C8	MINK1	MINK1	MINK1-5	sp|Q8N4C8-5|MINK1_HUMAN	-0.126287	-0.037177
Q8N4C8	MINK1	MINK1	MINK1	sp|Q8N4C8|MINK1_HUMAN	-0.126287	-0.037177
P55011	S12A2	SLC12A2	SLC12A2-3	sp|P55011-3|S12A2_HUMAN	-0.126221	0.129188
P55011	S12A2	SLC12A2	SLC12A2	sp|P55011|S12A2_HUMAN	-0.126221	0.129188
P54619	AAKG1	PRKAG1	PRKAG1-2	sp|P54619-2|AAKG1_HUMAN	-0.125628	-0.0743044
P54619	AAKG1	PRKAG1	PRKAG1-3	sp|P54619-3|AAKG1_HUMAN	-0.125628	-0.0743044
P54619	AAKG1	PRKAG1	PRKAG1	sp|P54619|AAKG1_HUMAN	-0.125628	-0.0743044
Q04941	PLP2	PLP2	PLP2	sp|Q04941|PLP2_HUMAN	-0.124774	-0.132519
P09622	DLDH	DLD	DLD-2	sp|P09622-2|DLDH_HUMAN	-0.123631	-0.0558983
Q9BVT8	TMUB1	TMUB1	TMUB1	sp|Q9BVT8|TMUB1_HUMAN	-0.123483	0.158345
Q7L2J0	MEPCE	MEPCE	MEPCE	sp|Q7L2J0|MEPCE_HUMAN	-0.123406	0.00683273
P63010	AP2B1	AP2B1	AP2B1-2	sp|P63010-2|AP2B1_HUMAN	-0.122767	0.0667221
P63010	AP2B1	AP2B1	AP2B1	sp|P63010|AP2B1_HUMAN	-0.122767	0.0667221
P11274	BCR	BCR	BCR-2	sp|P11274-2|BCR_HUMAN	-0.122489	0.524457
Q9H2G2	SLK	SLK	SLK	sp|Q9H2G2|SLK_HUMAN	-0.122136	0.838115
Q14676	MDC1	MDC1	MDC1	sp|Q14676|MDC1_HUMAN	-0.1215	0.025044
Q99808	S29A1	SLC29A1	SLC29A1-2	sp|Q99808-2|S29A1_HUMAN	-0.121482	-0.0457773
Q9UKE5	TNIK	TNIK	TNIK-2	sp|Q9UKE5-2|TNIK_HUMAN	-0.121	0.207601
Q9UKE5	TNIK	TNIK	TNIK-3	sp|Q9UKE5-3|TNIK_HUMAN	-0.121	0.207601
Q9UKE5	TNIK	TNIK	TNIK-4	sp|Q9UKE5-4|TNIK_HUMAN	-0.121	0.207601
Q9UKE5	TNIK	TNIK	TNIK-5	sp|Q9UKE5-5|TNIK_HUMAN	-0.121	0.207601
Q9UKE5	TNIK	TNIK	TNIK-6	sp|Q9UKE5-6|TNIK_HUMAN	-0.121	0.207601
Q9UKE5	TNIK	TNIK	TNIK-7	sp|Q9UKE5-7|TNIK_HUMAN	-0.121	0.207601
Q9UKE5	TNIK	TNIK	TNIK-8	sp|Q9UKE5-8|TNIK_HUMAN	-0.121	0.207601
Q9UKE5	TNIK	TNIK	TNIK	sp|Q9UKE5|TNIK_HUMAN	-0.121	0.207601
P63027	VAMP2	VAMP2	VAMP2	sp|P63027|VAMP2_HUMAN	-0.120996	0.054728
P22694	KAPCB	PRKACB	PRKACB-8	sp|P22694-8|KAPCB_HUMAN	-0.120695	-0.116442
Q8IW41	MAPK5	MAPKAPK5	MAPKAPK5-2	sp|Q8IW41-2|MAPK5_HUMAN	-0.12045	0.123135
Q8IW41	MAPK5	MAPKAPK5	MAPKAPK5	sp|Q8IW41|MAPK5_HUMAN	-0.12045	0.123135
P09622	DLDH	DLD	DLD	sp|P09622|DLDH_HUMAN	-0.120217	-0.0725974
O76021	RL1D1	RSL1D1	RSL1D1-2	sp|O76021-2|RL1D1_HUMAN	-0.119129	0.287248
Q99808	S29A1	SLC29A1	SLC29A1	sp|Q99808|S29A1_HUMAN	-0.118266	-0.0265667
P16615	AT2A2	ATP2A2	ATP2A2-4	sp|P16615-4|AT2A2_HUMAN	-0.117836	0.223902
P16615	AT2A2	ATP2A2	ATP2A2	sp|P16615|AT2A2_HUMAN	-0.117836	0.223902
O14983	AT2A1	ATP2A1	ATP2A1-2	sp|O14983-2|AT2A1_HUMAN	-0.11762	0.257416
O14983	AT2A1	ATP2A1	ATP2A1	sp|O14983|AT2A1_HUMAN	-0.11762	0.257416
Q13501	SQSTM	SQSTM1	SQSTM1	sp|Q13501|SQSTM_HUMAN	-0.116124	0.0875404
O75844	FACE1	ZMPSTE24	ZMPSTE24	sp|O75844|FACE1_HUMAN	-0.115446	0.0837427
Q53GS9	SNUT2	USP39	USP39-2	sp|Q53GS9-2|SNUT2_HUMAN	-0.11485	0.191726
Q53GS9	SNUT2	USP39	USP39-3	sp|Q53GS9-3|SNUT2_HUMAN	-0.11485	0.186859
Q53GS9	SNUT2	USP39	USP39	sp|Q53GS9|SNUT2_HUMAN	-0.11485	0.174588
P46100	ATRX	ATRX	ATRX-6	sp|P46100-6|ATRX_HUMAN	-0.114476	0.126852
P63010	AP2B1	AP2B1	AP2B1-3	sp|P63010-3|AP2B1_HUMAN	-0.114392	0.0734666
P16615	AT2A2	ATP2A2	ATP2A2-2	sp|P16615-2|AT2A2_HUMAN	-0.112462	0.22561
P16615	AT2A2	ATP2A2	ATP2A2-3	sp|P16615-3|AT2A2_HUMAN	-0.112462	0.22561
P16615	AT2A2	ATP2A2	ATP2A2-5	sp|P16615-5|AT2A2_HUMAN	-0.112462	0.22561
P20700	LMNB1	LMNB1	LMNB1	sp|P20700|LMNB1_HUMAN	-0.112336	0.0797451
Q03252	LMNB2	LMNB2	LMNB2	sp|Q03252|LMNB2_HUMAN	-0.11195	0.09225
Q14676	MDC1	MDC1	MDC1-2	sp|Q14676-2|MDC1_HUMAN	-0.111805	0.0203038
P02545	LMNA	LMNA	LMNA-4	sp|P02545-4|LMNA_HUMAN	-0.111512	-0.0488765
P02545	LMNA	LMNA	LMNA-5	sp|P02545-5|LMNA_HUMAN	-0.111512	-0.0488765
P36969	GPX4	GPX4	GPX4-2	sp|P36969-2|GPX4_HUMAN	-0.110625	-0.0832241
P36969	GPX4	GPX4	GPX4	sp|P36969|GPX4_HUMAN	-0.110625	-0.0832241
Q8NHV4	NEDD1	NEDD1	NEDD1-2	sp|Q8NHV4-2|NEDD1_HUMAN	-0.109549	0.205805
Q9BW27	NUP85	NUP85	NUP85-2	sp|Q9BW27-2|NUP85_HUMAN	-0.108557	-0.0547575
P09496	CLCA	CLTA	CLTA-3	sp|P09496-3|CLCA_HUMAN	-0.106835	-0.0866396
P09496	CLCA	CLTA	CLTA-4	sp|P09496-4|CLCA_HUMAN	-0.106835	-0.0866396
P09496	CLCA	CLTA	CLTA	sp|P09496|CLCA_HUMAN	-0.106835	-0.0866396
Q8NBX0	SCPDL	SCCPDH	SCCPDH	sp|Q8NBX0|SCPDL_HUMAN	-0.106239	0.266682
P16402	H13	HIST1H1D	HIST1H1D	sp|P16402|H13_HUMAN	-0.105585	0.174914
Q9UKU7	ACAD8	ACAD8	ACAD8-3	sp|Q9UKU7-3|ACAD8_HUMAN	-0.105527	0.0445428
Q9UKU7	ACAD8	ACAD8	ACAD8	sp|Q9UKU7|ACAD8_HUMAN	-0.105527	0.0445428
P09496	CLCA	CLTA	CLTA-2	sp|P09496-2|CLCA_HUMAN	-0.105037	-0.0660796
P35613	BASI	BSG	BSG-2	sp|P35613-2|BASI_HUMAN	-0.104954	-0.0924363
P35613	BASI	BSG	BSG-4	sp|P35613-4|BASI_HUMAN	-0.104954	-0.0924363
P35613	BASI	BSG	BSG	sp|P35613|BASI_HUMAN	-0.104954	-0.0924363
Q9HB90	RRAGC	RRAGC	RRAGC	sp|Q9HB90|RRAGC_HUMAN	-0.104948	0.0348547
P58004	SESN2	SESN2	SESN2	sp|P58004|SESN2_HUMAN	-0.104155	0.0788697
Q10567	AP1B1	AP1B1	AP1B1-4	sp|Q10567-4|AP1B1_HUMAN	-0.103977	0.0702181
Q10567	AP1B1	AP1B1	AP1B1-2	sp|Q10567-2|AP1B1_HUMAN	-0.103961	0.0702229
Q10567	AP1B1	AP1B1	AP1B1	sp|Q10567|AP1B1_HUMAN	-0.103961	0.0702229
P45985	MP2K4	MAP2K4	MAP2K4-2	sp|P45985-2|MP2K4_HUMAN	-0.103723	-0.511324
P45985	MP2K4	MAP2K4	MAP2K4	sp|P45985|MP2K4_HUMAN	-0.103723	-0.511324
Q92667	AKAP1	AKAP1	AKAP1-2	sp|Q92667-2|AKAP1_HUMAN	-0.103394	0.051036
Q92667	AKAP1	AKAP1	AKAP1	sp|Q92667|AKAP1_HUMAN	-0.103394	0.051036
Q9UK32	KS6A6	RPS6KA6	RPS6KA6-2	sp|Q9UK32-2|KS6A6_HUMAN	-0.102759	0.124325
Q9UK32	KS6A6	RPS6KA6	RPS6KA6	sp|Q9UK32|KS6A6_HUMAN	-0.102759	0.124325
Q10567	AP1B1	AP1B1	AP1B1-3	sp|Q10567-3|AP1B1_HUMAN	-0.102588	0.0702181
P17612	KAPCA	PRKACA	PRKACA-2	sp|P17612-2|KAPCA_HUMAN	-0.102065	-0.162482
P17612	KAPCA	PRKACA	PRKACA	sp|P17612|KAPCA_HUMAN	-0.102065	-0.162482
P09497	CLCB	CLTB	CLTB-2	sp|P09497-2|CLCB_HUMAN	-0.101804	-0.0691345
P09497	CLCB	CLTB	CLTB	sp|P09497|CLCB_HUMAN	-0.101804	-0.0616169
Q9UPQ3	AGAP1	AGAP1	AGAP1-2	sp|Q9UPQ3-2|AGAP1_HUMAN	-0.101782	-0.0223298
Q9UPQ3	AGAP1	AGAP1	AGAP1	sp|Q9UPQ3|AGAP1_HUMAN	-0.101782	-0.0223298
P35613	BASI	BSG	BSG-3	sp|P35613-3|BASI_HUMAN	-0.101196	-0.0907709
P06400	RB	RB1	RB1	sp|P06400|RB_HUMAN	-0.10063	-0.505911
Q14676	MDC1	MDC1	MDC1-3	sp|Q14676-3|MDC1_HUMAN	-0.100622	0.0236941
Q9H201	EPN3	EPN3	EPN3-2	sp|Q9H201-2|EPN3_HUMAN	-0.0999896	0.0920409
Q9H201	EPN3	EPN3	EPN3	sp|Q9H201|EPN3_HUMAN	-0.0999896	0.0920409
Q9NSY1	BMP2K	BMP2K	BMP2K-2	sp|Q9NSY1-2|BMP2K_HUMAN	-0.0997811	0.547106
Q9NSY1	BMP2K	BMP2K	BMP2K-3	sp|Q9NSY1-3|BMP2K_HUMAN	-0.0997811	0.547106
Q5QP82	DCA10	DCAF10	DCAF10-2	sp|Q5QP82-2|DCA10_HUMAN	-0.0997716	0.0916699
Q5QP82	DCA10	DCAF10	DCAF10	sp|Q5QP82|DCA10_HUMAN	-0.0997716	0.0916699
Q9BW27	NUP85	NUP85	NUP85-3	sp|Q9BW27-3|NUP85_HUMAN	-0.0983197	-0.0374029
Q9BW27	NUP85	NUP85	NUP85	sp|Q9BW27|NUP85_HUMAN	-0.0983197	-0.0374029
P16435	NCPR	POR	POR	sp|P16435|NCPR_HUMAN	-0.0964946	0.226146
Q96GX5	GWL	MASTL	MASTL-2	sp|Q96GX5-2|GWL_HUMAN	-0.0961937	0.124325
Q96GX5	GWL	MASTL	MASTL-3	sp|Q96GX5-3|GWL_HUMAN	-0.0961937	0.124325
Q96GX5	GWL	MASTL	MASTL	sp|Q96GX5|GWL_HUMAN	-0.0961937	0.124325
P39656	OST48	DDOST	DDOST-2	sp|P39656-2|OST48_HUMAN	-0.0953195	0.166536
Q9H446	RWDD1	RWDD1	RWDD1-2	sp|Q9H446-2|RWDD1_HUMAN	-0.0950802	-0.0662383
Q9H446	RWDD1	RWDD1	RWDD1	sp|Q9H446|RWDD1_HUMAN	-0.0950802	-0.0662383
P11233	RALA	RALA	RALA	sp|P11233|RALA_HUMAN	-0.0948775	-0.0809272
Q8N5F7	NKAP	NKAP	NKAP	sp|Q8N5F7|NKAP_HUMAN	-0.0948363	0.254698
Q8N5K1	CISD2	CISD2	CISD2	sp|Q8N5K1|CISD2_HUMAN	-0.0941982	0.21621
Q587I9	SFT2C	SFT2D3	SFT2D3	sp|Q587I9|SFT2C_HUMAN	-0.0937838	0.0562999
O75955	FLOT1	FLOT1	FLOT1-2	sp|O75955-2|FLOT1_HUMAN	-0.0932377	-0.016534
O75955	FLOT1	FLOT1	FLOT1	sp|O75955|FLOT1_HUMAN	-0.0932377	-0.016534
Q86UE8	TLK2	TLK2	TLK2-2	sp|Q86UE8-2|TLK2_HUMAN	-0.0918216	0.0649317
Q86UE8	TLK2	TLK2	TLK2-3	sp|Q86UE8-3|TLK2_HUMAN	-0.0918216	0.0649317
Q86UE8	TLK2	TLK2	TLK2	sp|Q86UE8|TLK2_HUMAN	-0.0918216	0.0649317
Q96EE3	SEH1	SEH1L	SEH1L-1	sp|Q96EE3-1|SEH1_HUMAN	-0.0915719	-0.0253946
Q96EE3	SEH1	SEH1L	SEH1L	sp|Q96EE3|SEH1_HUMAN	-0.0915719	-0.0253946
P05783	K1C18	KRT18	KRT18	sp|P05783|K1C18_HUMAN	-0.0903738	0.804064
Q04206	TF65	RELA	RELA-4	sp|Q04206-4|TF65_HUMAN	-0.0897257	-0.291652
Q9NX70	MED29	MED29	MED29-2	sp|Q9NX70-2|MED29_HUMAN	-0.0896694	0.0175559
Q9NX70	MED29	MED29	MED29	sp|Q9NX70|MED29_HUMAN	-0.0896694	0.0175559
Q99590	SCAFB	SCAF11	SCAF11	sp|Q99590|SCAFB_HUMAN	-0.089375	0.0852111
P62070	RRAS2	RRAS2	RRAS2-2	sp|P62070-2|RRAS2_HUMAN	-0.0887575	-0.0234047
P62070	RRAS2	RRAS2	RRAS2-3	sp|P62070-3|RRAS2_HUMAN	-0.0887575	-0.0234047
P62070	RRAS2	RRAS2	RRAS2-4	sp|P62070-4|RRAS2_HUMAN	-0.0887575	-0.0185141
P62070	RRAS2	RRAS2	RRAS2	sp|P62070|RRAS2_HUMAN	-0.0887575	-0.0185141
Q9H267	VP33B	VPS33B	VPS33B-2	sp|Q9H267-2|VP33B_HUMAN	-0.0879819	0.125094
Q9NQL2	RRAGD	RRAGD	RRAGD-2	sp|Q9NQL2-2|RRAGD_HUMAN	-0.0875551	0.0726214
Q86Y38	XYLT1	XYLT1	XYLT1	sp|Q86Y38|XYLT1_HUMAN	-0.0873416	0.195409
Q5J8M3	EMC4	EMC4	EMC4-2	sp|Q5J8M3-2|EMC4_HUMAN	-0.0870066	0.131661
Q5J8M3	EMC4	EMC4	EMC4-3	sp|Q5J8M3-3|EMC4_HUMAN	-0.0870066	0.131661
Q5J8M3	EMC4	EMC4	EMC4	sp|Q5J8M3|EMC4_HUMAN	-0.0870066	0.131661
Q8NFH4	NUP37	NUP37	NUP37	sp|Q8NFH4|NUP37_HUMAN	-0.0867673	-0.0157314
Q15418	KS6A1	RPS6KA1	RPS6KA1-2	sp|Q15418-2|KS6A1_HUMAN	-0.086715	0.0828173
Q15418	KS6A1	RPS6KA1	RPS6KA1-4	sp|Q15418-4|KS6A1_HUMAN	-0.086715	0.0828173
Q15418	KS6A1	RPS6KA1	RPS6KA1	sp|Q15418|KS6A1_HUMAN	-0.086715	0.0828173
Q15041	AR6P1	ARL6IP1	ARL6IP1-3	sp|Q15041-3|AR6P1_HUMAN	-0.0856148	-0.0603176
P61224	RAP1B	RAP1B	RAP1B-2	sp|P61224-2|RAP1B_HUMAN	-0.0853853	-0.0726957
P54098	DPOG1	POLG	POLG	sp|P54098|DPOG1_HUMAN	-0.0850313	0.331003
P62834	RAP1A	RAP1A	RAP1A	sp|P62834|RAP1A_HUMAN	-0.084855	-0.0660749
Q9H169	STMN4	STMN4	STMN4-2	sp|Q9H169-2|STMN4_HUMAN	-0.0844468	-0.0774223
Q9H169	STMN4	STMN4	STMN4-3	sp|Q9H169-3|STMN4_HUMAN	-0.0844468	-0.0774223
Q9H169	STMN4	STMN4	STMN4-4	sp|Q9H169-4|STMN4_HUMAN	-0.0844468	-0.0774223
Q9H169	STMN4	STMN4	STMN4	sp|Q9H169|STMN4_HUMAN	-0.0844468	-0.0774223
Q8TCJ2	STT3B	STT3B	STT3B	sp|Q8TCJ2|STT3B_HUMAN	-0.0813958	0.115717
O60563	CCNT1	CCNT1	CCNT1-2	sp|O60563-2|CCNT1_HUMAN	-0.0804851	-0.0140578
Q9UNS1	TIM	TIMELESS	TIMELESS-2	sp|Q9UNS1-2|TIM_HUMAN	-0.0803986	-0.0880003
Q9UNS1	TIM	TIMELESS	TIMELESS	sp|Q9UNS1|TIM_HUMAN	-0.0803986	-0.0880003
Q9H267	VP33B	VPS33B	VPS33B	sp|Q9H267|VP33B_HUMAN	-0.0802564	0.125094
P52948	NUP98	NUP98	NUP98-2	sp|P52948-2|NUP98_HUMAN	-0.0800355	0.359346
P52948	NUP98	NUP98	NUP98-5	sp|P52948-5|NUP98_HUMAN	-0.0800355	0.359346
P52948	NUP98	NUP98	NUP98-6	sp|P52948-6|NUP98_HUMAN	-0.0800355	0.359346
P52948	NUP98	NUP98	NUP98	sp|P52948|NUP98_HUMAN	-0.0800355	0.359346
Q96KM6	Z512B	ZNF512B	ZNF512B	sp|Q96KM6|Z512B_HUMAN	-0.0799487	0.197045
Q07812	BAX	BAX	BAX-4	sp|Q07812-4|BAX_HUMAN	-0.0797987	0.202435
Q14376	GALE	GALE	GALE-2	sp|Q14376-2|GALE_HUMAN	-0.079747	-0.0428691
Q14376	GALE	GALE	GALE	sp|Q14376|GALE_HUMAN	-0.079747	-0.0312063
P46934	NEDD4	NEDD4	NEDD4-2	sp|P46934-2|NEDD4_HUMAN	-0.0796548	0.223911
P46934	NEDD4	NEDD4	NEDD4-3	sp|P46934-3|NEDD4_HUMAN	-0.0796548	0.223911
P46934	NEDD4	NEDD4	NEDD4-4	sp|P46934-4|NEDD4_HUMAN	-0.0796548	0.223911
P46934	NEDD4	NEDD4	NEDD4	sp|P46934|NEDD4_HUMAN	-0.0796548	0.223911
Q15005	SPCS2	SPCS2	SPCS2	sp|Q15005|SPCS2_HUMAN	-0.079003	0.0343788
P11171	41	EPB41	EPB41-3	sp|P11171-3|41_HUMAN	-0.0788717	0.0700302
P11171	41	EPB41	EPB41-4	sp|P11171-4|41_HUMAN	-0.0788717	0.0700302
P11171	41	EPB41	EPB41-6	sp|P11171-6|41_HUMAN	-0.0788717	0.0700302
Q9BVL2	NUP58	NUP58	NUP58-2	sp|Q9BVL2-2|NUP58_HUMAN	-0.0781742	0.170898
P04844	RPN2	RPN2	RPN2-2	sp|P04844-2|RPN2_HUMAN	-0.0776836	0.299616
P04844	RPN2	RPN2	RPN2	sp|P04844|RPN2_HUMAN	-0.0776836	0.299616
P02786	TFR1	TFRC	TFRC	sp|P02786|TFR1_HUMAN	-0.0774884	-0.203612
Q15642	CIP4	TRIP10	TRIP10-2	sp|Q15642-2|CIP4_HUMAN	-0.0772509	0.10732
Q15642	CIP4	TRIP10	TRIP10-3	sp|Q15642-3|CIP4_HUMAN	-0.0772509	0.10732
Q15642	CIP4	TRIP10	TRIP10-4	sp|Q15642-4|CIP4_HUMAN	-0.0772509	0.10732
Q15642	CIP4	TRIP10	TRIP10-5	sp|Q15642-5|CIP4_HUMAN	-0.0772509	0.10732
Q15642	CIP4	TRIP10	TRIP10	sp|Q15642|CIP4_HUMAN	-0.0772509	0.10732
P60033	CD81	CD81	CD81	sp|P60033|CD81_HUMAN	-0.0771724	-0.129841
P46100	ATRX	ATRX	ATRX-2	sp|P46100-2|ATRX_HUMAN	-0.0770347	0.132006
P46100	ATRX	ATRX	ATRX-3	sp|P46100-3|ATRX_HUMAN	-0.0770347	0.132006
P46100	ATRX	ATRX	ATRX-5	sp|P46100-5|ATRX_HUMAN	-0.0770347	0.132006
Q6UX65	DRAM2	DRAM2	DRAM2	sp|Q6UX65|DRAM2_HUMAN	-0.0768238	0.189868
Q8NFH5	NUP35	NUP35	NUP35-3	sp|Q8NFH5-3|NUP35_HUMAN	-0.0766501	0.165871
O75781	PALM	PALM	PALM-2	sp|O75781-2|PALM_HUMAN	-0.0757643	0.0691944
O75781	PALM	PALM	PALM	sp|O75781|PALM_HUMAN	-0.0757643	0.0691944
A6NMY6	AXA2L	ANXA2P2	ANXA2P2	sp|A6NMY6|AXA2L_HUMAN	-0.075709	-0.0257089
P21281	VATB2	ATP6V1B2	ATP6V1B2	sp|P21281|VATB2_HUMAN	-0.0755611	0.0206317
Q13614	MTMR2	MTMR2	MTMR2-2	sp|Q13614-2|MTMR2_HUMAN	-0.0754161	0.0179556
Q13614	MTMR2	MTMR2	MTMR2	sp|Q13614|MTMR2_HUMAN	-0.0754161	0.0179556
P09496	CLCA	CLTA	CLTA-5	sp|P09496-5|CLCA_HUMAN	-0.0753888	0.0873356
Q9BSH5	HDHD3	HDHD3	HDHD3	sp|Q9BSH5|HDHD3_HUMAN	-0.0753884	0.159813
Q658Y4	F91A1	FAM91A1	FAM91A1	sp|Q658Y4|F91A1_HUMAN	-0.075335	0.0369991
Q9BSJ8	ESYT1	ESYT1	ESYT1-2	sp|Q9BSJ8-2|ESYT1_HUMAN	-0.0748737	0.0805312
Q9BSJ8	ESYT1	ESYT1	ESYT1	sp|Q9BSJ8|ESYT1_HUMAN	-0.0748737	0.0805312
Q9Y6E0	STK24	STK24	STK24	sp|Q9Y6E0|STK24_HUMAN	-0.074735	0.0798471
Q15418	KS6A1	RPS6KA1	RPS6KA1-3	sp|Q15418-3|KS6A1_HUMAN	-0.0747169	0.0828173
P31323	KAP3	PRKAR2B	PRKAR2B	sp|P31323|KAP3_HUMAN	-0.0742481	-0.321751
P53985	MOT1	SLC16A1	SLC16A1-2	sp|P53985-2|MOT1_HUMAN	-0.0740896	-0.115635
P53985	MOT1	SLC16A1	SLC16A1	sp|P53985|MOT1_HUMAN	-0.0740896	-0.133688
P05204	HMGN2	HMGN2	HMGN2	sp|P05204|HMGN2_HUMAN	-0.0740391	0.537125
P82970	HMGN5	HMGN5	HMGN5	sp|P82970|HMGN5_HUMAN	-0.0740178	0.0803151
Q9NQI0	DDX4	DDX4	DDX4-2	sp|Q9NQI0-2|DDX4_HUMAN	-0.0733803	0.000474467
Q9NQI0	DDX4	DDX4	DDX4-3	sp|Q9NQI0-3|DDX4_HUMAN	-0.0733803	0.000474467
Q9NQI0	DDX4	DDX4	DDX4-4	sp|Q9NQI0-4|DDX4_HUMAN	-0.0733803	0.000474467
Q9NQI0	DDX4	DDX4	DDX4	sp|Q9NQI0|DDX4_HUMAN	-0.0733803	0.000474467
Q04206	TF65	RELA	RELA-2	sp|Q04206-2|TF65_HUMAN	-0.0730379	-0.291652
Q04206	TF65	RELA	RELA-3	sp|Q04206-3|TF65_HUMAN	-0.0730379	-0.291652
Q04206	TF65	RELA	RELA	sp|Q04206|TF65_HUMAN	-0.0730379	-0.291652
Q9BVL2	NUP58	NUP58	NUP58-3	sp|Q9BVL2-3|NUP58_HUMAN	-0.0728248	0.170898
Q9BVL2	NUP58	NUP58	NUP58	sp|Q9BVL2|NUP58_HUMAN	-0.0728248	0.170898
Q9NZ72	STMN3	STMN3	STMN3-2	sp|Q9NZ72-2|STMN3_HUMAN	-0.0725089	-0.0791417
Q9NZ72	STMN3	STMN3	STMN3	sp|Q9NZ72|STMN3_HUMAN	-0.0725089	-0.0791417
P11234	RALB	RALB	RALB-2	sp|P11234-2|RALB_HUMAN	-0.0717429	-0.084329
P11234	RALB	RALB	RALB-3	sp|P11234-3|RALB_HUMAN	-0.0717429	-0.084329
P11234	RALB	RALB	RALB	sp|P11234|RALB_HUMAN	-0.0717429	-0.084329
Q16864	VATF	ATP6V1F	ATP6V1F-2	sp|Q16864-2|VATF_HUMAN	-0.0716091	0.141282
Q16864	VATF	ATP6V1F	ATP6V1F	sp|Q16864|VATF_HUMAN	-0.0716091	0.141282
Q6BDS2	URFB1	UHRF1BP1	UHRF1BP1	sp|Q6BDS2|URFB1_HUMAN	-0.0715855	0.0424446
Q9NQL2	RRAGD	RRAGD	RRAGD	sp|Q9NQL2|RRAGD_HUMAN	-0.0713383	0.0550177
Q99590	SCAFB	SCAF11	SCAF11-2	sp|Q99590-2|SCAFB_HUMAN	-0.0706382	0.0954311
P10114	RAP2A	RAP2A	RAP2A	sp|P10114|RAP2A_HUMAN	-0.0703273	-0.0329062
P61225	RAP2B	RAP2B	RAP2B	sp|P61225|RAP2B_HUMAN	-0.0703273	-0.0329062
Q9Y3L5	RAP2C	RAP2C	RAP2C	sp|Q9Y3L5|RAP2C_HUMAN	-0.0703273	-0.0329062
Q5BJF2	SGMR2	TMEM97	TMEM97	sp|Q5BJF2|SGMR2_HUMAN	-0.0703069	0.115533
P78368	KC1G2	CSNK1G2	CSNK1G2	sp|P78368|KC1G2_HUMAN	-0.0697284	0.150573
Q9HCP0	KC1G1	CSNK1G1	CSNK1G1-2	sp|Q9HCP0-2|KC1G1_HUMAN	-0.0697284	0.150573
Q9HCP0	KC1G1	CSNK1G1	CSNK1G1	sp|Q9HCP0|KC1G1_HUMAN	-0.0697284	0.150573
Q9Y6M4	KC1G3	CSNK1G3	CSNK1G3-2	sp|Q9Y6M4-2|KC1G3_HUMAN	-0.0697284	0.150573
Q9Y6M4	KC1G3	CSNK1G3	CSNK1G3-3	sp|Q9Y6M4-3|KC1G3_HUMAN	-0.0697284	0.150573
Q9Y6M4	KC1G3	CSNK1G3	CSNK1G3-4	sp|Q9Y6M4-4|KC1G3_HUMAN	-0.0697284	0.150573
Q9Y6M4	KC1G3	CSNK1G3	CSNK1G3-5	sp|Q9Y6M4-5|KC1G3_HUMAN	-0.0697284	0.150573
Q9Y6M4	KC1G3	CSNK1G3	CSNK1G3	sp|Q9Y6M4|KC1G3_HUMAN	-0.0697284	0.150573
Q3MHD2	LSM12	LSM12	LSM12-2	sp|Q3MHD2-2|LSM12_HUMAN	-0.0692377	-0.0145529
Q3MHD2	LSM12	LSM12	LSM12	sp|Q3MHD2|LSM12_HUMAN	-0.0692377	-0.0145529
P35611	ADDA	ADD1	ADD1-5	sp|P35611-5|ADDA_HUMAN	-0.0683914	0.0273818
Q07157	ZO1	TJP1	TJP1-2	sp|Q07157-2|ZO1_HUMAN	-0.0682854	0.0506227
Q07157	ZO1	TJP1	TJP1	sp|Q07157|ZO1_HUMAN	-0.0682854	0.0506227
Q9Y6E0	STK24	STK24	STK24-2	sp|Q9Y6E0-2|STK24_HUMAN	-0.0675588	0.0839424
Q93100	KPBB	PHKB	PHKB-2	sp|Q93100-2|KPBB_HUMAN	-0.0669416	0.926008
Q93100	KPBB	PHKB	PHKB-3	sp|Q93100-3|KPBB_HUMAN	-0.0669416	0.926008
Q93100	KPBB	PHKB	PHKB-4	sp|Q93100-4|KPBB_HUMAN	-0.0669416	0.926008
Q93100	KPBB	PHKB	PHKB	sp|Q93100|KPBB_HUMAN	-0.0669416	0.926008
P22059	OSBP1	OSBP	OSBP	sp|P22059|OSBP1_HUMAN	-0.0669045	0.0210194
Q9BX40	LS14B	LSM14B	LSM14B-2	sp|Q9BX40-2|LS14B_HUMAN	-0.066641	0.246409
Q9UEY8	ADDG	ADD3	ADD3-2	sp|Q9UEY8-2|ADDG_HUMAN	-0.0664752	0.0907596
Q9UEY8	ADDG	ADD3	ADD3	sp|Q9UEY8|ADDG_HUMAN	-0.0664752	0.0515658
P11171	41	EPB41	EPB41-2	sp|P11171-2|41_HUMAN	-0.0662312	0.0122506
P11171	41	EPB41	EPB41-5	sp|P11171-5|41_HUMAN	-0.0662312	0.0122506
P11171	41	EPB41	EPB41	sp|P11171|41_HUMAN	-0.0662312	0.0122506
P09622	DLDH	DLD	DLD-3	sp|P09622-3|DLDH_HUMAN	-0.066125	-0.0539415
P23528	COF1	CFL1	CFL1	sp|P23528|COF1_HUMAN	-0.065982	0.0421029
O43491	E41L2	EPB41L2	EPB41L2-4	sp|O43491-4|E41L2_HUMAN	-0.0658737	-0.112656
O43491	E41L2	EPB41L2	EPB41L2	sp|O43491|E41L2_HUMAN	-0.0658737	-0.112656
Q9BY43	CHM4A	CHMP4A	CHMP4A-2	sp|Q9BY43-2|CHM4A_HUMAN	-0.0654643	0.068719
Q9BY43	CHM4A	CHMP4A	CHMP4A	sp|Q9BY43|CHM4A_HUMAN	-0.0654643	0.068719
Q9NRX5	SERC1	SERINC1	SERINC1	sp|Q9NRX5|SERC1_HUMAN	-0.0649627	-0.00891203
Q14676	MDC1	MDC1	MDC1-4	sp|Q14676-4|MDC1_HUMAN	-0.0647466	0.0135793
P49257	LMAN1	LMAN1	LMAN1	sp|P49257|LMAN1_HUMAN	-0.0646322	0.102905
Q96N66	MBOA7	MBOAT7	MBOAT7-2	sp|Q96N66-2|MBOA7_HUMAN	-0.0645624	0.0393564
Q96N66	MBOA7	MBOAT7	MBOAT7-3	sp|Q96N66-3|MBOA7_HUMAN	-0.0645624	0.0957986
Q96N66	MBOA7	MBOAT7	MBOAT7	sp|Q96N66|MBOA7_HUMAN	-0.0645624	0.0393564
Q9Y6I3	EPN1	EPN1	EPN1-1	sp|Q9Y6I3-1|EPN1_HUMAN	-0.0645293	0.0794641
Q9Y6I3	EPN1	EPN1	EPN1-3	sp|Q9Y6I3-3|EPN1_HUMAN	-0.0645293	0.0794641
Q9Y6I3	EPN1	EPN1	EPN1	sp|Q9Y6I3|EPN1_HUMAN	-0.0645293	0.0794641
P49006	MRP	MARCKSL1	MARCKSL1	sp|P49006|MRP_HUMAN	-0.0640935	0.257352
Q71F56	MD13L	MED13L	MED13L	sp|Q71F56|MD13L_HUMAN	-0.0640199	0.0432545
P30405	PPIF	PPIF	PPIF	sp|P30405|PPIF_HUMAN	-0.0639677	0.115325
Q99661	KIF2C	KIF2C	KIF2C-2	sp|Q99661-2|KIF2C_HUMAN	-0.0638122	0.124949
Q8TAP9	MPLKI	MPLKIP	MPLKIP	sp|Q8TAP9|MPLKI_HUMAN	-0.0631701	0.0501153
P46100	ATRX	ATRX	ATRX-4	sp|P46100-4|ATRX_HUMAN	-0.062777	0.126852
P46100	ATRX	ATRX	ATRX	sp|P46100|ATRX_HUMAN	-0.062777	0.126852
O00584	RNT2	RNASET2	RNASET2	sp|O00584|RNT2_HUMAN	-0.0624937	0.0649869
P07355	ANXA2	ANXA2	ANXA2-2	sp|P07355-2|ANXA2_HUMAN	-0.0623645	0.0258038
Q7Z3C6	ATG9A	ATG9A	ATG9A-2	sp|Q7Z3C6-2|ATG9A_HUMAN	-0.0622296	0.0152724
Q7Z3C6	ATG9A	ATG9A	ATG9A	sp|Q7Z3C6|ATG9A_HUMAN	-0.0622296	0.0152724
Q9BVK6	TMED9	TMED9	TMED9	sp|Q9BVK6|TMED9_HUMAN	-0.0620741	0.0455056
Q4VC31	CCD58	CCDC58	CCDC58	sp|Q4VC31|CCD58_HUMAN	-0.0618598	-0.014808
Q9Y5S1	TRPV2	TRPV2	TRPV2	sp|Q9Y5S1|TRPV2_HUMAN	-0.0616505	0.161247
Q9UK41	VPS28	VPS28	VPS28-2	sp|Q9UK41-2|VPS28_HUMAN	-0.0613861	0.0743322
Q9UK41	VPS28	VPS28	VPS28	sp|Q9UK41|VPS28_HUMAN	-0.0613861	0.0743322
Q14527	HLTF	HLTF	HLTF-2	sp|Q14527-2|HLTF_HUMAN	-0.0609411	0.144788
Q14527	HLTF	HLTF	HLTF	sp|Q14527|HLTF_HUMAN	-0.0609411	0.144788
Q00610	CLH1	CLTC	CLTC-2	sp|Q00610-2|CLH1_HUMAN	-0.0608717	-0.0932338
Q00610	CLH1	CLTC	CLTC	sp|Q00610|CLH1_HUMAN	-0.0608717	-0.0932338
Q96BW5	PTER	PTER	PTER-2	sp|Q96BW5-2|PTER_HUMAN	-0.0605983	0.0363746
Q96BW5	PTER	PTER	PTER	sp|Q96BW5|PTER_HUMAN	-0.0605983	0.0363746
Q2TAP0	GOG7B	GOLGA7B	GOLGA7B	sp|Q2TAP0|GOG7B_HUMAN	-0.0605322	-0.106628
Q7Z5G4	GOGA7	GOLGA7	GOLGA7-3	sp|Q7Z5G4-3|GOGA7_HUMAN	-0.0605322	-0.106628
Q7Z5G4	GOGA7	GOLGA7	GOLGA7	sp|Q7Z5G4|GOGA7_HUMAN	-0.0605322	-0.106628
Q9ULD5	ZN777	ZNF777	ZNF777-2	sp|Q9ULD5-2|ZN777_HUMAN	-0.060354	-0.0575746
Q9ULD5	ZN777	ZNF777	ZNF777-3	sp|Q9ULD5-3|ZN777_HUMAN	-0.060354	-0.0575746
Q9ULD5	ZN777	ZNF777	ZNF777	sp|Q9ULD5|ZN777_HUMAN	-0.060354	-0.0575746
Q8IWD4	CC117	CCDC117	CCDC117-2	sp|Q8IWD4-2|CC117_HUMAN	-0.0602852	0.0166968
Q8IWD4	CC117	CCDC117	CCDC117-3	sp|Q8IWD4-3|CC117_HUMAN	-0.0602852	0.0166968
Q8IWD4	CC117	CCDC117	CCDC117-4	sp|Q8IWD4-4|CC117_HUMAN	-0.0602852	0.0166968
O75533	SF3B1	SF3B1	SF3B1-2	sp|O75533-2|SF3B1_HUMAN	-0.0601759	0.0178385
P40123	CAP2	CAP2	CAP2-2	sp|P40123-2|CAP2_HUMAN	-0.060162	0.00619878
P40123	CAP2	CAP2	CAP2-3	sp|P40123-3|CAP2_HUMAN	-0.060162	0.00619878
P40123	CAP2	CAP2	CAP2	sp|P40123|CAP2_HUMAN	-0.060162	0.00619878
P61224	RAP1B	RAP1B	RAP1B-3	sp|P61224-3|RAP1B_HUMAN	-0.0600999	-0.0536664
P61224	RAP1B	RAP1B	RAP1B-4	sp|P61224-4|RAP1B_HUMAN	-0.0600999	-0.0536664
P61224	RAP1B	RAP1B	RAP1B	sp|P61224|RAP1B_HUMAN	-0.0600999	-0.0536664
Q9ULX6	AKP8L	AKAP8L	AKAP8L	sp|Q9ULX6|AKP8L_HUMAN	-0.0600095	0.0634507
Q15700	DLG2	DLG2	DLG2-2	sp|Q15700-2|DLG2_HUMAN	-0.0597996	0.264016
Q15700	DLG2	DLG2	DLG2-3	sp|Q15700-3|DLG2_HUMAN	-0.0597996	0.264016
Q15700	DLG2	DLG2	DLG2-4	sp|Q15700-4|DLG2_HUMAN	-0.0597996	0.264016
Q15700	DLG2	DLG2	DLG2-5	sp|Q15700-5|DLG2_HUMAN	-0.0597996	0.264016
Q15700	DLG2	DLG2	DLG2	sp|Q15700|DLG2_HUMAN	-0.0597996	0.264016
Q96L92	SNX27	SNX27	SNX27-2	sp|Q96L92-2|SNX27_HUMAN	-0.0597619	0.120211
Q96L92	SNX27	SNX27	SNX27-3	sp|Q96L92-3|SNX27_HUMAN	-0.0597619	0.120211
Q96L92	SNX27	SNX27	SNX27	sp|Q96L92|SNX27_HUMAN	-0.0597619	0.120211
P04843	RPN1	RPN1	RPN1	sp|P04843|RPN1_HUMAN	-0.0596733	0.22713
Q9NX55	HYPK	HYPK	HYPK	sp|Q9NX55|HYPK_HUMAN	-0.0591188	0.175702
Q9H4A5	GLP3L	GOLPH3L	GOLPH3L-2	sp|Q9H4A5-2|GLP3L_HUMAN	-0.0588532	-0.0117906
Q9H4A5	GLP3L	GOLPH3L	GOLPH3L	sp|Q9H4A5|GLP3L_HUMAN	-0.0588532	-0.0117906
O00244	ATOX1	ATOX1	ATOX1	sp|O00244|ATOX1_HUMAN	-0.0583935	-0.0523801
Q96D71	REPS1	REPS1	REPS1-2	sp|Q96D71-2|REPS1_HUMAN	-0.0582228	0.124734
Q96D71	REPS1	REPS1	REPS1-4	sp|Q96D71-4|REPS1_HUMAN	-0.0582228	0.124734
P07355	ANXA2	ANXA2	ANXA2	sp|P07355|ANXA2_HUMAN	-0.0581165	0.00340522
Q969T9	WBP2	WBP2	WBP2-2	sp|Q969T9-2|WBP2_HUMAN	-0.0580764	-0.00761761
Q969T9	WBP2	WBP2	WBP2	sp|Q969T9|WBP2_HUMAN	-0.0580764	-0.00761761
P20648	ATP4A	ATP4A	ATP4A	sp|P20648|ATP4A_HUMAN	-0.057922	-0.0256609
O75694	NU155	NUP155	NUP155-2	sp|O75694-2|NU155_HUMAN	-0.0576576	0.590664
O75694	NU155	NUP155	NUP155	sp|O75694|NU155_HUMAN	-0.0576576	0.590664
Q13492	PICAL	PICALM	PICALM-4	sp|Q13492-4|PICAL_HUMAN	-0.0573791	0.0685754
Q8IXB1	DJC10	DNAJC10	DNAJC10-2	sp|Q8IXB1-2|DJC10_HUMAN	-0.0572793	0.27046
Q8IXB1	DJC10	DNAJC10	DNAJC10	sp|Q8IXB1|DJC10_HUMAN	-0.0572793	0.27046
Q9BZH6	WDR11	WDR11	WDR11	sp|Q9BZH6|WDR11_HUMAN	-0.0571844	0.0273879
Q96D71	REPS1	REPS1	REPS1-3	sp|Q96D71-3|REPS1_HUMAN	-0.0570986	0.0583405
Q96D71	REPS1	REPS1	REPS1	sp|Q96D71|REPS1_HUMAN	-0.0570986	0.0583405
Q9UQB8	BAIP2	BAIAP2	BAIAP2-2	sp|Q9UQB8-2|BAIP2_HUMAN	-0.057	0.0299042
Q9UQB8	BAIP2	BAIAP2	BAIAP2-3	sp|Q9UQB8-3|BAIP2_HUMAN	-0.057	0.0299042
Q9UQB8	BAIP2	BAIAP2	BAIAP2-4	sp|Q9UQB8-4|BAIP2_HUMAN	-0.057	0.0299042
Q9UQB8	BAIP2	BAIAP2	BAIAP2-5	sp|Q9UQB8-5|BAIP2_HUMAN	-0.057	0.0299042
Q9UQB8	BAIP2	BAIAP2	BAIAP2	sp|Q9UQB8|BAIP2_HUMAN	-0.057	0.0299042
Q99661	KIF2C	KIF2C	KIF2C	sp|Q99661|KIF2C_HUMAN	-0.0564033	0.115368
P38606	VATA	ATP6V1A	ATP6V1A-2	sp|P38606-2|VATA_HUMAN	-0.0561853	0.0436904
P38606	VATA	ATP6V1A	ATP6V1A	sp|P38606|VATA_HUMAN	-0.0561853	0.0436904
O00193	SMAP	SMAP	SMAP	sp|O00193|SMAP_HUMAN	-0.0561776	-0.0333666
P21283	VATC1	ATP6V1C1	ATP6V1C1	sp|P21283|VATC1_HUMAN	-0.0560883	0.069956
Q7Z3B4	NUP54	NUP54	NUP54-3	sp|Q7Z3B4-3|NUP54_HUMAN	-0.0554206	0.433155
Q7Z3B4	NUP54	NUP54	NUP54	sp|Q7Z3B4|NUP54_HUMAN	-0.0554206	0.433155
Q9UKU7	ACAD8	ACAD8	ACAD8-2	sp|Q9UKU7-2|ACAD8_HUMAN	-0.055213	0.0445428
Q14145	KEAP1	KEAP1	KEAP1	sp|Q14145|KEAP1_HUMAN	-0.0550628	0.129766
P35611	ADDA	ADD1	ADD1-3	sp|P35611-3|ADDA_HUMAN	-0.0550295	0.0298392
P35611	ADDA	ADD1	ADD1	sp|P35611|ADDA_HUMAN	-0.0550295	0.0298392
P21108	PRPS3	PRPS1L1	PRPS1L1	sp|P21108|PRPS3_HUMAN	-0.0550146	0.127888
P13010	XRCC5	XRCC5	XRCC5	sp|P13010|XRCC5_HUMAN	-0.0548293	0.135671
P68402	PA1B2	PAFAH1B2	PAFAH1B2-2	sp|P68402-2|PA1B2_HUMAN	-0.0542655	0.19974
P68402	PA1B2	PAFAH1B2	PAFAH1B2-3	sp|P68402-3|PA1B2_HUMAN	-0.0542655	0.19974
P68402	PA1B2	PAFAH1B2	PAFAH1B2-4	sp|P68402-4|PA1B2_HUMAN	-0.0542655	0.19974
P68402	PA1B2	PAFAH1B2	PAFAH1B2	sp|P68402|PA1B2_HUMAN	-0.0542655	0.19974
Q9ULF5	S39AA	SLC39A10	SLC39A10-2	sp|Q9ULF5-2|S39AA_HUMAN	-0.054129	0.183762
Q9ULF5	S39AA	SLC39A10	SLC39A10	sp|Q9ULF5|S39AA_HUMAN	-0.054129	0.167754
Q14568	HS902	HSP90AA2P	HSP90AA2P	sp|Q14568|HS902_HUMAN	-0.0539224	0.00928838
Q96PK6	RBM14	RBM14	RBM14	sp|Q96PK6|RBM14_HUMAN	-0.0537989	0.0310647
O14757	CHK1	CHEK1	CHEK1-3	sp|O14757-3|CHK1_HUMAN	-0.0529196	0.656972
O14757	CHK1	CHEK1	CHEK1	sp|O14757|CHK1_HUMAN	-0.0529196	0.656972
Q8IWD4	CC117	CCDC117	CCDC117	sp|Q8IWD4|CC117_HUMAN	-0.0526369	0.0166968
Q14202	ZMYM3	ZMYM3	ZMYM3-2	sp|Q14202-2|ZMYM3_HUMAN	-0.0522954	0.105765
Q14202	ZMYM3	ZMYM3	ZMYM3	sp|Q14202|ZMYM3_HUMAN	-0.0522954	0.105765
Q13813	SPTN1	SPTAN1	SPTAN1-2	sp|Q13813-2|SPTN1_HUMAN	-0.0522826	0.089056
Q13813	SPTN1	SPTAN1	SPTAN1	sp|Q13813|SPTN1_HUMAN	-0.0522826	0.0862691
Q14254	FLOT2	FLOT2	FLOT2	sp|Q14254|FLOT2_HUMAN	-0.0522316	-0.0222773
Q06210	GFPT1	GFPT1	GFPT1-2	sp|Q06210-2|GFPT1_HUMAN	-0.0522276	0.00545747
Q06210	GFPT1	GFPT1	GFPT1	sp|Q06210|GFPT1_HUMAN	-0.0522276	0.00545747
O75122	CLAP2	CLASP2	CLASP2-3	sp|O75122-3|CLAP2_HUMAN	-0.0519483	0.0279429
O75122	CLAP2	CLASP2	CLASP2	sp|O75122|CLAP2_HUMAN	-0.0519483	0.0279429
Q9Y6D0	SELK	SELENOK	SELENOK	sp|Q9Y6D0|SELK_HUMAN	-0.051617	0.170571
Q13813	SPTN1	SPTAN1	SPTAN1-3	sp|Q13813-3|SPTN1_HUMAN	-0.0513946	0.0875408
Q6IN84	MRM1	MRM1	MRM1-2	sp|Q6IN84-2|MRM1_HUMAN	-0.0512097	0.304726
Q6IN84	MRM1	MRM1	MRM1	sp|Q6IN84|MRM1_HUMAN	-0.0512097	0.237102
P04406	G3P	GAPDH	GAPDH-2	sp|P04406-2|G3P_HUMAN	-0.0511812	0.0446485
P04406	G3P	GAPDH	GAPDH	sp|P04406|G3P_HUMAN	-0.0511812	0.0446485
Q9NRN7	ADPPT	AASDHPPT	AASDHPPT-2	sp|Q9NRN7-2|ADPPT_HUMAN	-0.0511151	-0.211361
Q05639	EF1A2	EEF1A2	EEF1A2	sp|Q05639|EF1A2_HUMAN	-0.0509718	0.184206
Q9H3K6	BOLA2	BOLA2	BOLA2-2	sp|Q9H3K6-2|BOLA2_HUMAN	-0.0508525	-0.190073
Q9H3K6	BOLA2	BOLA2	BOLA2	sp|Q9H3K6|BOLA2_HUMAN	-0.0508525	-0.185381
Q96KG9	SCYL1	SCYL1	SCYL1-5	sp|Q96KG9-5|SCYL1_HUMAN	-0.0506089	0.0592563
Q8NHV4	NEDD1	NEDD1	NEDD1-3	sp|Q8NHV4-3|NEDD1_HUMAN	-0.0502877	0.130503
Q8NHV4	NEDD1	NEDD1	NEDD1	sp|Q8NHV4|NEDD1_HUMAN	-0.0502877	0.130503
Q92973	TNPO1	TNPO1	TNPO1-2	sp|Q92973-2|TNPO1_HUMAN	-0.0497805	-0.0461178
Q92973	TNPO1	TNPO1	TNPO1	sp|Q92973|TNPO1_HUMAN	-0.0497805	-0.0461178
Q9Y305	ACOT9	ACOT9	ACOT9-2	sp|Q9Y305-2|ACOT9_HUMAN	-0.0497165	0.405506
Q9Y305	ACOT9	ACOT9	ACOT9-3	sp|Q9Y305-3|ACOT9_HUMAN	-0.0497165	0.405506
Q9Y305	ACOT9	ACOT9	ACOT9-4	sp|Q9Y305-4|ACOT9_HUMAN	-0.0497165	0.405506
Q9Y305	ACOT9	ACOT9	ACOT9	sp|Q9Y305|ACOT9_HUMAN	-0.0497165	0.405506
P68036	UB2L3	UBE2L3	UBE2L3-2	sp|P68036-2|UB2L3_HUMAN	-0.0496565	0.430384
P68036	UB2L3	UBE2L3	UBE2L3-3	sp|P68036-3|UB2L3_HUMAN	-0.0496565	0.430384
P68036	UB2L3	UBE2L3	UBE2L3	sp|P68036|UB2L3_HUMAN	-0.0496565	0.430384
Q15041	AR6P1	ARL6IP1	ARL6IP1-2	sp|Q15041-2|AR6P1_HUMAN	-0.0491916	-0.00458031
Q15041	AR6P1	ARL6IP1	ARL6IP1	sp|Q15041|AR6P1_HUMAN	-0.0491916	-0.00458031
Q16630	CPSF6	CPSF6	CPSF6-2	sp|Q16630-2|CPSF6_HUMAN	-0.0490051	0.212783
Q16630	CPSF6	CPSF6	CPSF6-3	sp|Q16630-3|CPSF6_HUMAN	-0.0490051	0.212783
Q16630	CPSF6	CPSF6	CPSF6	sp|Q16630|CPSF6_HUMAN	-0.0490051	0.212783
P61956	SUMO2	SUMO2	SUMO2-2	sp|P61956-2|SUMO2_HUMAN	-0.0487332	0.0788625
P61956	SUMO2	SUMO2	SUMO2	sp|P61956|SUMO2_HUMAN	-0.0487332	0.0788625
Q9UBC2	EP15R	EPS15L1	EPS15L1-2	sp|Q9UBC2-2|EP15R_HUMAN	-0.0482845	-0.0896703
Q9UBC2	EP15R	EPS15L1	EPS15L1-3	sp|Q9UBC2-3|EP15R_HUMAN	-0.0482845	-0.0896703
Q9UBC2	EP15R	EPS15L1	EPS15L1	sp|Q9UBC2|EP15R_HUMAN	-0.0482845	-0.0896703
Q9NYB9	ABI2	ABI2	ABI2-2	sp|Q9NYB9-2|ABI2_HUMAN	-0.0481858	-0.0623202
Q9NYB9	ABI2	ABI2	ABI2-3	sp|Q9NYB9-3|ABI2_HUMAN	-0.0481858	-0.0623202
Q9NYB9	ABI2	ABI2	ABI2-4	sp|Q9NYB9-4|ABI2_HUMAN	-0.0481858	-0.0623202
Q9NYB9	ABI2	ABI2	ABI2	sp|Q9NYB9|ABI2_HUMAN	-0.0481858	-0.0623202
P52701	MSH6	MSH6	MSH6-2	sp|P52701-2|MSH6_HUMAN	-0.0480977	-0.0164023
P52701	MSH6	MSH6	MSH6	sp|P52701|MSH6_HUMAN	-0.0480977	-0.0164023
Q03001	DYST	DST	DST-14	sp|Q03001-14|DYST_HUMAN	-0.0478562	-0.0799123
Q03001	DYST	DST	DST-8	sp|Q03001-8|DYST_HUMAN	-0.0478562	-0.0799123
Q03001	DYST	DST	DST	sp|Q03001|DYST_HUMAN	-0.0478562	-0.0799123
Q9UBN7	HDAC6	HDAC6	HDAC6-2	sp|Q9UBN7-2|HDAC6_HUMAN	-0.0474757	0.128167
Q9UBN7	HDAC6	HDAC6	HDAC6	sp|Q9UBN7|HDAC6_HUMAN	-0.0474757	0.128167
P35611	ADDA	ADD1	ADD1-2	sp|P35611-2|ADDA_HUMAN	-0.0474422	0.0318796
P35611	ADDA	ADD1	ADD1-4	sp|P35611-4|ADDA_HUMAN	-0.0474422	0.0318796
P35611	ADDA	ADD1	ADD1-6	sp|P35611-6|ADDA_HUMAN	-0.0474422	0.0318796
Q9H4E7	DEFI6	DEF6	DEF6	sp|Q9H4E7|DEFI6_HUMAN	-0.0474193	0.149542
Q15651	HMGN3	HMGN3	HMGN3	sp|Q15651|HMGN3_HUMAN	-0.0473113	0.267684
O15020	SPTN2	SPTBN2	SPTBN2-2	sp|O15020-2|SPTN2_HUMAN	-0.0470376	0.0678843
O15020	SPTN2	SPTBN2	SPTBN2	sp|O15020|SPTN2_HUMAN	-0.0470376	0.0678843
Q9H4A3	WNK1	WNK1	WNK1-4	sp|Q9H4A3-4|WNK1_HUMAN	-0.0469858	0.0128951
Q9H6F5	CCD86	CCDC86	CCDC86-2	sp|Q9H6F5-2|CCD86_HUMAN	-0.0467493	0.158136
Q15648	MED1	MED1	MED1-3	sp|Q15648-3|MED1_HUMAN	-0.0465085	0.0798095
Q9UEU0	VTI1B	VTI1B	VTI1B-2	sp|Q9UEU0-2|VTI1B_HUMAN	-0.0464311	0.0237867
Q9Y6R4	M3K4	MAP3K4	MAP3K4-2	sp|Q9Y6R4-2|M3K4_HUMAN	-0.0464173	0.155907
Q9Y6R4	M3K4	MAP3K4	MAP3K4	sp|Q9Y6R4|M3K4_HUMAN	-0.0464173	0.155907
Q9H7N4	SFR19	SCAF1	SCAF1	sp|Q9H7N4|SFR19_HUMAN	-0.0459639	0.227332
O00560	SDCB1	SDCBP	SDCBP-2	sp|O00560-2|SDCB1_HUMAN	-0.0458679	0.0416579
O00560	SDCB1	SDCBP	SDCBP-3	sp|O00560-3|SDCB1_HUMAN	-0.0458679	0.0416579
O00560	SDCB1	SDCBP	SDCBP	sp|O00560|SDCB1_HUMAN	-0.0458679	0.0416579
Q9BU76	MMTA2	MMTAG2	MMTAG2-2	sp|Q9BU76-2|MMTA2_HUMAN	-0.0456984	0.0629
Q8WUM4	PDC6I	PDCD6IP	PDCD6IP-3	sp|Q8WUM4-3|PDC6I_HUMAN	-0.0450851	0.116869
P40938	RFC3	RFC3	RFC3-2	sp|P40938-2|RFC3_HUMAN	-0.0450199	0.349153
P11171	41	EPB41	EPB41-7	sp|P11171-7|41_HUMAN	-0.0444805	0.0114303
Q9BU76	MMTA2	MMTAG2	MMTAG2-3	sp|Q9BU76-3|MMTA2_HUMAN	-0.0443096	0.0639911
Q9BU76	MMTA2	MMTAG2	MMTAG2-4	sp|Q9BU76-4|MMTA2_HUMAN	-0.0443096	0.0639911
Q5T440	CAF17	IBA57	IBA57	sp|Q5T440|CAF17_HUMAN	-0.0439071	0.093537
P24666	PPAC	ACP1	ACP1-4	sp|P24666-4|PPAC_HUMAN	-0.0436466	0.100561
P24666	PPAC	ACP1	ACP1	sp|P24666|PPAC_HUMAN	-0.0436466	0.100561
Q9Y5P4	C43BP	COL4A3BP	COL4A3BP-2	sp|Q9Y5P4-2|C43BP_HUMAN	-0.0432435	1.61815
Q9Y5P4	C43BP	COL4A3BP	COL4A3BP-3	sp|Q9Y5P4-3|C43BP_HUMAN	-0.0432435	1.61815
Q9Y5P4	C43BP	COL4A3BP	COL4A3BP	sp|Q9Y5P4|C43BP_HUMAN	-0.0432435	1.61815
P17655	CAN2	CAPN2	CAPN2	sp|P17655|CAN2_HUMAN	-0.0432259	0.151165
Q9UI12	VATH	ATP6V1H	ATP6V1H-2	sp|Q9UI12-2|VATH_HUMAN	-0.0432125	0.252452
Q9UI12	VATH	ATP6V1H	ATP6V1H	sp|Q9UI12|VATH_HUMAN	-0.0432125	0.252452
O43167	ZBT24	ZBTB24	ZBTB24-2	sp|O43167-2|ZBT24_HUMAN	-0.0430626	0.204353
O43167	ZBT24	ZBTB24	ZBTB24	sp|O43167|ZBT24_HUMAN	-0.0430626	0.204353
Q9Y2T4	2ABG	PPP2R2C	PPP2R2C-2	sp|Q9Y2T4-2|2ABG_HUMAN	-0.0427154	-0.0174922
Q9Y2T4	2ABG	PPP2R2C	PPP2R2C-3	sp|Q9Y2T4-3|2ABG_HUMAN	-0.0427154	-0.0174922
Q9Y2T4	2ABG	PPP2R2C	PPP2R2C-4	sp|Q9Y2T4-4|2ABG_HUMAN	-0.0427154	-0.0174922
Q9Y2T4	2ABG	PPP2R2C	PPP2R2C	sp|Q9Y2T4|2ABG_HUMAN	-0.0427154	-0.0174922
O43491	E41L2	EPB41L2	EPB41L2-3	sp|O43491-3|E41L2_HUMAN	-0.0427109	-0.0974832
P43307	SSRA	SSR1	SSR1	sp|P43307|SSRA_HUMAN	-0.042515	0.236095
Q01813	PFKAP	PFKP	PFKP-2	sp|Q01813-2|PFKAP_HUMAN	-0.042508	0.122899
Q9BU76	MMTA2	MMTAG2	MMTAG2	sp|Q9BU76|MMTA2_HUMAN	-0.042474	0.0657748
P14209	CD99	CD99	CD99-3	sp|P14209-3|CD99_HUMAN	-0.0422982	-0.107873
P14209	CD99	CD99	CD99	sp|P14209|CD99_HUMAN	-0.0422982	-0.107873
P61604	CH10	HSPE1	HSPE1	sp|P61604|CH10_HUMAN	-0.0422611	0.0790464
Q8WVQ1	CANT1	CANT1	CANT1-3	sp|Q8WVQ1-3|CANT1_HUMAN	-0.0422536	0.241556
Q8WVQ1	CANT1	CANT1	CANT1	sp|Q8WVQ1|CANT1_HUMAN	-0.0422536	0.241556
Q9H857	NT5D2	NT5DC2	NT5DC2-4	sp|Q9H857-4|NT5D2_HUMAN	-0.0422043	0.0584266
Q9H857	NT5D2	NT5DC2	NT5DC2	sp|Q9H857|NT5D2_HUMAN	-0.0422043	0.0501277
Q9Y2J2	E41L3	EPB41L3	EPB41L3-2	sp|Q9Y2J2-2|E41L3_HUMAN	-0.042037	-0.00256386
Q9ULL5	PRR12	PRR12	PRR12-2	sp|Q9ULL5-2|PRR12_HUMAN	-0.0419586	0.175554
Q9ULL5	PRR12	PRR12	PRR12-3	sp|Q9ULL5-3|PRR12_HUMAN	-0.0419586	0.175554
Q9ULL5	PRR12	PRR12	PRR12	sp|Q9ULL5|PRR12_HUMAN	-0.0419586	0.175554
A6NHL2	TBAL3	TUBAL3	TUBAL3-2	sp|A6NHL2-2|TBAL3_HUMAN	-0.0416321	0.2051
A6NHL2	TBAL3	TUBAL3	TUBAL3	sp|A6NHL2|TBAL3_HUMAN	-0.0416321	0.2051
Q86XR7	TCAM2	TICAM2	TICAM2-2	sp|Q86XR7-2|TCAM2_HUMAN	-0.0414668	0.063319
Q9Y3B3	TMED7	TMED7	TMED7-2	sp|Q9Y3B3-2|TMED7_HUMAN	-0.0414668	0.063319
Q9Y3B3	TMED7	TMED7	TMED7	sp|Q9Y3B3|TMED7_HUMAN	-0.0414668	0.063319
P50897	PPT1	PPT1	PPT1-2	sp|P50897-2|PPT1_HUMAN	-0.0413014	0.054907
P50897	PPT1	PPT1	PPT1	sp|P50897|PPT1_HUMAN	-0.0413014	0.054907
P36543	VATE1	ATP6V1E1	ATP6V1E1-2	sp|P36543-2|VATE1_HUMAN	-0.0411513	0.132803
O00264	PGRC1	PGRMC1	PGRMC1-2	sp|O00264-2|PGRC1_HUMAN	-0.0410568	0.0845148
A6NF01	P121B	POM121B	POM121B	sp|A6NF01|P121B_HUMAN	-0.0409279	0.0884942
Q13952	NFYC	NFYC	NFYC-3	sp|Q13952-3|NFYC_HUMAN	-0.0406248	0.0468001
Q13952	NFYC	NFYC	NFYC	sp|Q13952|NFYC_HUMAN	-0.0406248	0.0468001
Q9Y6K9	NEMO	IKBKG	IKBKG-2	sp|Q9Y6K9-2|NEMO_HUMAN	-0.0406124	-0.085235
Q9Y6K9	NEMO	IKBKG	IKBKG-3	sp|Q9Y6K9-3|NEMO_HUMAN	-0.0406124	-0.0318391
Q9Y6K9	NEMO	IKBKG	IKBKG	sp|Q9Y6K9|NEMO_HUMAN	-0.0406124	-0.085235
O94992	HEXI1	HEXIM1	HEXIM1	sp|O94992|HEXI1_HUMAN	-0.0405224	0.100661
Q8WVK2	SNR27	SNRNP27	SNRNP27	sp|Q8WVK2|SNR27_HUMAN	-0.0404467	0.167647
Q7Z460	CLAP1	CLASP1	CLASP1-2	sp|Q7Z460-2|CLAP1_HUMAN	-0.0402882	0.0530558
Q7Z460	CLAP1	CLASP1	CLASP1-3	sp|Q7Z460-3|CLAP1_HUMAN	-0.0402882	0.0530558
Q7Z460	CLAP1	CLASP1	CLASP1-5	sp|Q7Z460-5|CLAP1_HUMAN	-0.0402882	0.0530558
Q7Z460	CLAP1	CLASP1	CLASP1	sp|Q7Z460|CLAP1_HUMAN	-0.0402882	0.0530558
Q7Z460	CLAP1	CLASP1	CLASP1-4	sp|Q7Z460-4|CLAP1_HUMAN	-0.0402105	0.0430049
Q8NFH5	NUP35	NUP35	NUP35-2	sp|Q8NFH5-2|NUP35_HUMAN	-0.0400279	0.180592
Q8NFH5	NUP35	NUP35	NUP35	sp|Q8NFH5|NUP35_HUMAN	-0.0400279	0.180592
Q86UY5	FA83A	FAM83A	FAM83A-2	sp|Q86UY5-2|FA83A_HUMAN	-0.039848	0.0793681
Q86UY5	FA83A	FAM83A	FAM83A-3	sp|Q86UY5-3|FA83A_HUMAN	-0.039848	0.0793681
Q86UY5	FA83A	FAM83A	FAM83A	sp|Q86UY5|FA83A_HUMAN	-0.039848	0.0793681
Q00005	2ABB	PPP2R2B	PPP2R2B-2	sp|Q00005-2|2ABB_HUMAN	-0.0398252	0.0442005
Q00005	2ABB	PPP2R2B	PPP2R2B-3	sp|Q00005-3|2ABB_HUMAN	-0.0398252	0.0442005
Q00005	2ABB	PPP2R2B	PPP2R2B-4	sp|Q00005-4|2ABB_HUMAN	-0.0398252	0.0442005
Q00005	2ABB	PPP2R2B	PPP2R2B-5	sp|Q00005-5|2ABB_HUMAN	-0.0398252	0.0442005
Q00005	2ABB	PPP2R2B	PPP2R2B-6	sp|Q00005-6|2ABB_HUMAN	-0.0398252	0.0442005
Q00005	2ABB	PPP2R2B	PPP2R2B-7	sp|Q00005-7|2ABB_HUMAN	-0.0398252	0.0442005
Q00005	2ABB	PPP2R2B	PPP2R2B	sp|Q00005|2ABB_HUMAN	-0.0398252	0.0442005
Q13492	PICAL	PICALM	PICALM-2	sp|Q13492-2|PICAL_HUMAN	-0.0394407	0.0843797
Q13492	PICAL	PICALM	PICALM-3	sp|Q13492-3|PICAL_HUMAN	-0.0394407	0.0843797
Q13492	PICAL	PICALM	PICALM-5	sp|Q13492-5|PICAL_HUMAN	-0.0394407	0.0843797
Q13492	PICAL	PICALM	PICALM	sp|Q13492|PICAL_HUMAN	-0.0394407	0.0843797
P85037	FOXK1	FOXK1	FOXK1-2	sp|P85037-2|FOXK1_HUMAN	-0.0389163	-0.439511
P85037	FOXK1	FOXK1	FOXK1	sp|P85037|FOXK1_HUMAN	-0.0389163	-0.398713
P25789	PSA4	PSMA4	PSMA4-2	sp|P25789-2|PSA4_HUMAN	-0.0388914	-0.010441
P25789	PSA4	PSMA4	PSMA4	sp|P25789|PSA4_HUMAN	-0.0388914	-0.010441
Q15545	TAF7	TAF7	TAF7	sp|Q15545|TAF7_HUMAN	-0.038758	0.00727883
Q15648	MED1	MED1	MED1	sp|Q15648|MED1_HUMAN	-0.038746	0.115605
Q9NWD9	BEX4	BEX4	BEX4	sp|Q9NWD9|BEX4_HUMAN	-0.0384256	0.165639
Q9UHY7	ENOPH	ENOPH1	ENOPH1-2	sp|Q9UHY7-2|ENOPH_HUMAN	-0.0384254	0.0921082
Q9UHY7	ENOPH	ENOPH1	ENOPH1	sp|Q9UHY7|ENOPH_HUMAN	-0.0384254	0.0921082
Q9P265	DIP2B	DIP2B	DIP2B	sp|Q9P265|DIP2B_HUMAN	-0.0383888	0.0983422
P42898	MTHR	MTHFR	MTHFR-2	sp|P42898-2|MTHR_HUMAN	-0.03824	0.23316
P42898	MTHR	MTHFR	MTHFR	sp|P42898|MTHR_HUMAN	-0.03824	0.23316
P04183	KITH	TK1	TK1	sp|P04183|KITH_HUMAN	-0.0381564	-0.0351779
Q01082	SPTB2	SPTBN1	SPTBN1	sp|Q01082|SPTB2_HUMAN	-0.0380277	0.0948138
Q01082	SPTB2	SPTBN1	SPTBN1-2	sp|Q01082-2|SPTB2_HUMAN	-0.0378473	0.0939275
Q01082	SPTB2	SPTBN1	SPTBN1-3	sp|Q01082-3|SPTB2_HUMAN	-0.0378473	0.0939275
P61916	NPC2	NPC2	NPC2-2	sp|P61916-2|NPC2_HUMAN	-0.0376676	0.16747
P52701	MSH6	MSH6	MSH6-4	sp|P52701-4|MSH6_HUMAN	-0.0375665	-0.0164023
P36543	VATE1	ATP6V1E1	ATP6V1E1-3	sp|P36543-3|VATE1_HUMAN	-0.0375337	0.135709
P36543	VATE1	ATP6V1E1	ATP6V1E1	sp|P36543|VATE1_HUMAN	-0.0375337	0.135709
P07099	HYEP	EPHX1	EPHX1	sp|P07099|HYEP_HUMAN	-0.037372	0.192907
Q9NZ01	TECR	TECR	TECR	sp|Q9NZ01|TECR_HUMAN	-0.0373377	-0.175782
P61088	UBE2N	UBE2N	UBE2N	sp|P61088|UBE2N_HUMAN	-0.0373331	0.156341
O14745	NHRF1	SLC9A3R1	SLC9A3R1-2	sp|O14745-2|NHRF1_HUMAN	-0.0371384	0.101236
Q9NYV4	CDK12	CDK12	CDK12-3	sp|Q9NYV4-3|CDK12_HUMAN	-0.0370892	0.0296787
Q5T1J5	CHCH9	CHCHD2P9	CHCHD2P9	sp|Q5T1J5|CHCH9_HUMAN	-0.0369938	0.101679
Q9Y6H1	CHCH2	CHCHD2	CHCHD2	sp|Q9Y6H1|CHCH2_HUMAN	-0.0369938	0.101679
Q9Y5K8	VATD	ATP6V1D	ATP6V1D	sp|Q9Y5K8|VATD_HUMAN	-0.0366858	0.135544
Q9H857	NT5D2	NT5DC2	NT5DC2-2	sp|Q9H857-2|NT5D2_HUMAN	-0.0366711	0.0547466
Q9H857	NT5D2	NT5DC2	NT5DC2-3	sp|Q9H857-3|NT5D2_HUMAN	-0.0366711	0.0636544
Q9Y237	PIN4	PIN4	PIN4-3	sp|Q9Y237-3|PIN4_HUMAN	-0.0366594	0.0434885
P37198	NUP62	NUP62	NUP62	sp|P37198|NUP62_HUMAN	-0.0366037	0.0526533
Q13227	GPS2	GPS2	GPS2-2	sp|Q13227-2|GPS2_HUMAN	-0.036557	-0.0794937
Q13227	GPS2	GPS2	GPS2	sp|Q13227|GPS2_HUMAN	-0.036557	-0.0794937
Q9HD42	CHM1A	CHMP1A	CHMP1A	sp|Q9HD42|CHM1A_HUMAN	-0.0360573	0.0610323
P52701	MSH6	MSH6	MSH6-3	sp|P52701-3|MSH6_HUMAN	-0.0359232	-0.0164023
Q9GZT8	NIF3L	NIF3L1	NIF3L1-2	sp|Q9GZT8-2|NIF3L_HUMAN	-0.0356551	-0.0336617
Q9GZT8	NIF3L	NIF3L1	NIF3L1	sp|Q9GZT8|NIF3L_HUMAN	-0.0356551	-0.0336617
Q9Y237	PIN4	PIN4	PIN4-2	sp|Q9Y237-2|PIN4_HUMAN	-0.035505	0.0514392
Q9Y237	PIN4	PIN4	PIN4	sp|Q9Y237|PIN4_HUMAN	-0.035505	0.0514392
Q9Y6Q5	AP1M2	AP1M2	AP1M2-2	sp|Q9Y6Q5-2|AP1M2_HUMAN	-0.0351138	0.165103
Q9Y6Q5	AP1M2	AP1M2	AP1M2	sp|Q9Y6Q5|AP1M2_HUMAN	-0.0351138	0.165103
Q9NVG8	TBC13	TBC1D13	TBC1D13-3	sp|Q9NVG8-3|TBC13_HUMAN	-0.0350822	-0.010315
Q04837	SSBP	SSBP1	SSBP1	sp|Q04837|SSBP_HUMAN	-0.0350489	0.00504175
Q13907	IDI1	IDI1	IDI1-2	sp|Q13907-2|IDI1_HUMAN	-0.034925	0.0608133
P21953	ODBB	BCKDHB	BCKDHB-2	sp|P21953-2|ODBB_HUMAN	-0.0346593	0.115847
Q9BV40	VAMP8	VAMP8	VAMP8	sp|Q9BV40|VAMP8_HUMAN	-0.0344543	0.125087
O95243	MBD4	MBD4	MBD4-2	sp|O95243-2|MBD4_HUMAN	-0.0342967	0.189279
O95243	MBD4	MBD4	MBD4-5	sp|O95243-5|MBD4_HUMAN	-0.0342967	0.189279
O95243	MBD4	MBD4	MBD4-6	sp|O95243-6|MBD4_HUMAN	-0.0342967	0.189279
O95243	MBD4	MBD4	MBD4	sp|O95243|MBD4_HUMAN	-0.0342967	0.189279
P62491	RB11A	RAB11A	RAB11A-2	sp|P62491-2|RB11A_HUMAN	-0.0338925	0.127825
P62491	RB11A	RAB11A	RAB11A	sp|P62491|RB11A_HUMAN	-0.0338925	0.128342
Q15907	RB11B	RAB11B	RAB11B-2	sp|Q15907-2|RB11B_HUMAN	-0.0338925	0.127825
Q15907	RB11B	RAB11B	RAB11B	sp|Q15907|RB11B_HUMAN	-0.0338925	0.127825
O43491	E41L2	EPB41L2	EPB41L2-2	sp|O43491-2|E41L2_HUMAN	-0.0337401	-0.092918
Q9Y2J2	E41L3	EPB41L3	EPB41L3	sp|Q9Y2J2|E41L3_HUMAN	-0.0335336	-0.00275361
Q15349	KS6A2	RPS6KA2	RPS6KA2-2	sp|Q15349-2|KS6A2_HUMAN	-0.0334894	-0.26926
Q15349	KS6A2	RPS6KA2	RPS6KA2-3	sp|Q15349-3|KS6A2_HUMAN	-0.0334894	-0.26926
Q15349	KS6A2	RPS6KA2	RPS6KA2	sp|Q15349|KS6A2_HUMAN	-0.0334894	-0.26926
A5D8V6	VP37C	VPS37C	VPS37C	sp|A5D8V6|VP37C_HUMAN	-0.0334713	0.160973
P40938	RFC3	RFC3	RFC3	sp|P40938|RFC3_HUMAN	-0.033359	0.263433
P55735	SEC13	SEC13	SEC13-2	sp|P55735-2|SEC13_HUMAN	-0.0333516	0.0117551
P55735	SEC13	SEC13	SEC13-3	sp|P55735-3|SEC13_HUMAN	-0.0333516	0.0117551
P55735	SEC13	SEC13	SEC13-4	sp|P55735-4|SEC13_HUMAN	-0.0333516	0.0117551
Q5T3I0	GPTC4	GPATCH4	GPATCH4-3	sp|Q5T3I0-3|GPTC4_HUMAN	-0.0325763	0.275565
Q5T3I0	GPTC4	GPATCH4	GPATCH4	sp|Q5T3I0|GPTC4_HUMAN	-0.0325763	0.275565
P35612	ADDB	ADD2	ADD2-7	sp|P35612-7|ADDB_HUMAN	-0.032538	0.0620036
Q9UPQ3	AGAP1	AGAP1	AGAP1-3	sp|Q9UPQ3-3|AGAP1_HUMAN	-0.0323	-0.00193893
P55735	SEC13	SEC13	SEC13	sp|P55735|SEC13_HUMAN	-0.0322701	0.0117551
P57088	TMM33	TMEM33	TMEM33	sp|P57088|TMM33_HUMAN	-0.0322353	0.0124931
Q15047	SETB1	SETDB1	SETDB1-2	sp|Q15047-2|SETB1_HUMAN	-0.0320944	0.139581
A8CG34	P121C	POM121C	POM121C-2	sp|A8CG34-2|P121C_HUMAN	-0.0319343	0.0962168
A8CG34	P121C	POM121C	POM121C	sp|A8CG34|P121C_HUMAN	-0.0319343	0.0962168
Q96HA1	P121A	POM121	POM121-2	sp|Q96HA1-2|P121A_HUMAN	-0.0319343	0.0962168
Q96HA1	P121A	POM121	POM121-3	sp|Q96HA1-3|P121A_HUMAN	-0.0319343	0.0962168
Q96HA1	P121A	POM121	POM121	sp|Q96HA1|P121A_HUMAN	-0.0319343	0.0962168
Q9BV86	NTM1A	NTMT1	NTMT1	sp|Q9BV86|NTM1A_HUMAN	-0.0318116	0.00139171
P51825	AFF1	AFF1	AFF1-2	sp|P51825-2|AFF1_HUMAN	-0.0315992	0.0626087
P51825	AFF1	AFF1	AFF1-3	sp|P51825-3|AFF1_HUMAN	-0.0315992	0.0626087
P51825	AFF1	AFF1	AFF1	sp|P51825|AFF1_HUMAN	-0.0315992	0.0626087
Q01081	U2AF1	U2AF1	U2AF1-4	sp|Q01081-4|U2AF1_HUMAN	-0.0315779	0.156154
A6NHG4	DDTL	DDTL	DDTL	sp|A6NHG4|DDTL_HUMAN	-0.0315234	0.107178
P30046	DOPD	DDT	DDT-2	sp|P30046-2|DOPD_HUMAN	-0.0315234	0.107178
P30046	DOPD	DDT	DDT	sp|P30046|DOPD_HUMAN	-0.0315234	0.107178
O94880	PHF14	PHF14	PHF14	sp|O94880|PHF14_HUMAN	-0.0313286	0.0856735
Q15363	TMED2	TMED2	TMED2	sp|Q15363|TMED2_HUMAN	-0.0311879	0.0397373
Q15819	UB2V2	UBE2V2	UBE2V2	sp|Q15819|UB2V2_HUMAN	-0.031178	0.0550173
Q9UIG0	BAZ1B	BAZ1B	BAZ1B-2	sp|Q9UIG0-2|BAZ1B_HUMAN	-0.0309567	-0.104987
Q9UIG0	BAZ1B	BAZ1B	BAZ1B	sp|Q9UIG0|BAZ1B_HUMAN	-0.0309567	-0.104987
P35626	ARBK2	GRK3	GRK3	sp|P35626|ARBK2_HUMAN	-0.0308012	0.454503
Q96KG9	SCYL1	SCYL1	SCYL1-3	sp|Q96KG9-3|SCYL1_HUMAN	-0.0306426	0.0592563
Q96CS2	HAUS1	HAUS1	HAUS1-2	sp|Q96CS2-2|HAUS1_HUMAN	-0.0304805	0.124522
Q96CS2	HAUS1	HAUS1	HAUS1	sp|Q96CS2|HAUS1_HUMAN	-0.0304805	0.124522
O76041	NEBL	NEBL	NEBL-2	sp|O76041-2|NEBL_HUMAN	-0.0304449	0.0848501
O75223	GGCT	GGCT	GGCT-3	sp|O75223-3|GGCT_HUMAN	-0.0304427	0.0107052
Q3KQU3	MA7D1	MAP7D1	MAP7D1-3	sp|Q3KQU3-3|MA7D1_HUMAN	-0.0303827	0.356139
Q96S55	WRIP1	WRNIP1	WRNIP1-2	sp|Q96S55-2|WRIP1_HUMAN	-0.0303191	0.330117
Q96S55	WRIP1	WRNIP1	WRNIP1	sp|Q96S55|WRIP1_HUMAN	-0.0303191	0.330117
Q9UFG5	CS025	C19orf25	C19orf25-2	sp|Q9UFG5-2|CS025_HUMAN	-0.0302283	0.0221837
Q9UFG5	CS025	C19orf25	C19orf25	sp|Q9UFG5|CS025_HUMAN	-0.0302283	0.0221837
Q9Y281	COF2	CFL2	CFL2-3	sp|Q9Y281-3|COF2_HUMAN	-0.0299332	0.0112727
Q9Y281	COF2	CFL2	CFL2	sp|Q9Y281|COF2_HUMAN	-0.0299332	0.0323015
Q96AG4	LRC59	LRRC59	LRRC59	sp|Q96AG4|LRC59_HUMAN	-0.0299247	0.255622
P55209	NP1L1	NAP1L1	NAP1L1-2	sp|P55209-2|NP1L1_HUMAN	-0.029902	0.0757187
P55209	NP1L1	NAP1L1	NAP1L1	sp|P55209|NP1L1_HUMAN	-0.029902	0.0757187
Q06547	GABP1	GABPB1	GABPB1-2	sp|Q06547-2|GABP1_HUMAN	-0.0295264	0.185251
Q06547	GABP1	GABPB1	GABPB1	sp|Q06547|GABP1_HUMAN	-0.0295264	0.185251
Q96KC8	DNJC1	DNAJC1	DNAJC1	sp|Q96KC8|DNJC1_HUMAN	-0.0295166	0.168355
Q7Z3B4	NUP54	NUP54	NUP54-2	sp|Q7Z3B4-2|NUP54_HUMAN	-0.0294837	0.3879
Q9H4A3	WNK1	WNK1	WNK1-2	sp|Q9H4A3-2|WNK1_HUMAN	-0.0294821	-0.0200348
Q9H4A3	WNK1	WNK1	WNK1-5	sp|Q9H4A3-5|WNK1_HUMAN	-0.0294821	-0.0200348
Q9H4A3	WNK1	WNK1	WNK1-6	sp|Q9H4A3-6|WNK1_HUMAN	-0.0294821	-0.0200348
Q9H4A3	WNK1	WNK1	WNK1-7	sp|Q9H4A3-7|WNK1_HUMAN	-0.0294821	-0.0200348
Q9H4A3	WNK1	WNK1	WNK1	sp|Q9H4A3|WNK1_HUMAN	-0.0294821	-0.0200348
Q14669	TRIPC	TRIP12	TRIP12-2	sp|Q14669-2|TRIPC_HUMAN	-0.029478	0.121746
Q14669	TRIPC	TRIP12	TRIP12-3	sp|Q14669-3|TRIPC_HUMAN	-0.029478	0.121746
Q14669	TRIPC	TRIP12	TRIP12	sp|Q14669|TRIPC_HUMAN	-0.029478	0.121746
Q01081	U2AF1	U2AF1	U2AF1-2	sp|Q01081-2|U2AF1_HUMAN	-0.0293909	0.153266
O15145	ARPC3	ARPC3	ARPC3	sp|O15145|ARPC3_HUMAN	-0.0293201	0.0728363
P34932	HSP74	HSPA4	HSPA4-2	sp|P34932-2|HSP74_HUMAN	-0.0292515	-0.0329581
P55209	NP1L1	NAP1L1	NAP1L1-3	sp|P55209-3|NP1L1_HUMAN	-0.0292391	0.0851358
P0DN76	U2AF5	U2AF1L5	U2AF1L5	sp|P0DN76|U2AF5_HUMAN	-0.0290935	0.134311
Q01081	U2AF1	U2AF1	U2AF1	sp|Q01081|U2AF1_HUMAN	-0.0290935	0.134311
Q9UBB4	ATX10	ATXN10	ATXN10-2	sp|Q9UBB4-2|ATX10_HUMAN	-0.0288864	0.4282
Q9UBB4	ATX10	ATXN10	ATXN10	sp|Q9UBB4|ATX10_HUMAN	-0.0288864	0.4282
P63279	UBC9	UBE2I	UBE2I	sp|P63279|UBC9_HUMAN	-0.0288572	0.0809195
O00264	PGRC1	PGRMC1	PGRMC1	sp|O00264|PGRC1_HUMAN	-0.0286502	0.109255
Q3KQU3	MA7D1	MAP7D1	MAP7D1-2	sp|Q3KQU3-2|MA7D1_HUMAN	-0.0285584	0.351578
Q3KQU3	MA7D1	MAP7D1	MAP7D1-4	sp|Q3KQU3-4|MA7D1_HUMAN	-0.0285584	0.351578
Q3KQU3	MA7D1	MAP7D1	MAP7D1	sp|Q3KQU3|MA7D1_HUMAN	-0.0285584	0.351578
Q9BSB4	ATGA1	ATG101	ATG101	sp|Q9BSB4|ATGA1_HUMAN	-0.0284798	-0.0491342
Q01813	PFKAP	PFKP	PFKP	sp|Q01813|PFKAP_HUMAN	-0.0284261	0.120984
P24534	EF1B	EEF1B2	EEF1B2	sp|P24534|EF1B_HUMAN	-0.0284256	-0.0255631
Q96TA1	NIBL1	FAM129B	FAM129B-2	sp|Q96TA1-2|NIBL1_HUMAN	-0.0282355	0.0873411
Q96TA1	NIBL1	FAM129B	FAM129B	sp|Q96TA1|NIBL1_HUMAN	-0.0282355	0.0873411
P32322	P5CR1	PYCR1	PYCR1-2	sp|P32322-2|P5CR1_HUMAN	-0.0281923	0.144247
P32322	P5CR1	PYCR1	PYCR1-3	sp|P32322-3|P5CR1_HUMAN	-0.0281923	0.144247
P32322	P5CR1	PYCR1	PYCR1	sp|P32322|P5CR1_HUMAN	-0.0281923	0.144247
P62633	CNBP	CNBP	CNBP-2	sp|P62633-2|CNBP_HUMAN	-0.0281898	0.125731
P62633	CNBP	CNBP	CNBP-3	sp|P62633-3|CNBP_HUMAN	-0.0281898	0.12564
P62633	CNBP	CNBP	CNBP-4	sp|P62633-4|CNBP_HUMAN	-0.0281898	0.125731
P62633	CNBP	CNBP	CNBP-5	sp|P62633-5|CNBP_HUMAN	-0.0281898	0.125731
P62633	CNBP	CNBP	CNBP-6	sp|P62633-6|CNBP_HUMAN	-0.0281898	0.125731
P62633	CNBP	CNBP	CNBP-7	sp|P62633-7|CNBP_HUMAN	-0.0281898	0.12564
P62633	CNBP	CNBP	CNBP-8	sp|P62633-8|CNBP_HUMAN	-0.0281898	0.125731
P62633	CNBP	CNBP	CNBP	sp|P62633|CNBP_HUMAN	-0.0281898	0.125731
P35612	ADDB	ADD2	ADD2	sp|P35612|ADDB_HUMAN	-0.0281495	0.145361
Q9BRA2	TXD17	TXNDC17	TXNDC17	sp|Q9BRA2|TXD17_HUMAN	-0.0279642	-0.228814
Q8N300	SVBP	SVBP	SVBP	sp|Q8N300|SVBP_HUMAN	-0.0279549	0.0306732
Q9NYV4	CDK12	CDK12	CDK12-2	sp|Q9NYV4-2|CDK12_HUMAN	-0.0278776	0.0050822
Q9NYV4	CDK12	CDK12	CDK12	sp|Q9NYV4|CDK12_HUMAN	-0.0278776	0.0050822
Q9H910	JUPI2	JPT2	JPT2-2	sp|Q9H910-2|JUPI2_HUMAN	-0.0275673	0.0365127
Q6PFW1	VIP1	PPIP5K1	PPIP5K1-2	sp|Q6PFW1-2|VIP1_HUMAN	-0.0274833	0.111822
Q6PFW1	VIP1	PPIP5K1	PPIP5K1-3	sp|Q6PFW1-3|VIP1_HUMAN	-0.0274833	0.111822
Q6PFW1	VIP1	PPIP5K1	PPIP5K1-4	sp|Q6PFW1-4|VIP1_HUMAN	-0.0274833	0.111822
Q6PFW1	VIP1	PPIP5K1	PPIP5K1-5	sp|Q6PFW1-5|VIP1_HUMAN	-0.0274833	0.0948542
Q6PFW1	VIP1	PPIP5K1	PPIP5K1-6	sp|Q6PFW1-6|VIP1_HUMAN	-0.0274833	0.111822
Q6PFW1	VIP1	PPIP5K1	PPIP5K1-7	sp|Q6PFW1-7|VIP1_HUMAN	-0.0274833	0.111822
Q6PFW1	VIP1	PPIP5K1	PPIP5K1	sp|Q6PFW1|VIP1_HUMAN	-0.0274833	0.111822
Q92820	GGH	GGH	GGH	sp|Q92820|GGH_HUMAN	-0.0274387	-0.0151537
Q14966	ZN638	ZNF638	ZNF638-2	sp|Q14966-2|ZN638_HUMAN	-0.0273619	-0.0321044
Q14966	ZN638	ZNF638	ZNF638-6	sp|Q14966-6|ZN638_HUMAN	-0.0273619	-0.0321044
Q15185	TEBP	PTGES3	PTGES3-2	sp|Q15185-2|TEBP_HUMAN	-0.0273481	0.0773853
P55809	SCOT1	OXCT1	OXCT1-2	sp|P55809-2|SCOT1_HUMAN	-0.0272279	0.0504069
O43776	SYNC	NARS	NARS-2	sp|O43776-2|SYNC_HUMAN	-0.0270584	0.0299557
O60671	RAD1	RAD1	RAD1-2	sp|O60671-2|RAD1_HUMAN	-0.0270226	0.0607832
O60671	RAD1	RAD1	RAD1-3	sp|O60671-3|RAD1_HUMAN	-0.0270226	0.0607832
O60671	RAD1	RAD1	RAD1	sp|O60671|RAD1_HUMAN	-0.0270226	0.0607832
Q9UK99	FBX3	FBXO3	FBXO3-2	sp|Q9UK99-2|FBX3_HUMAN	-0.0269306	0.123838
Q9UK99	FBX3	FBXO3	FBXO3-3	sp|Q9UK99-3|FBX3_HUMAN	-0.0269306	0.123838
Q9UK99	FBX3	FBXO3	FBXO3	sp|Q9UK99|FBX3_HUMAN	-0.0269306	0.123838
O43175	SERA	PHGDH	PHGDH	sp|O43175|SERA_HUMAN	-0.0268733	0.00737284
Q9UBQ5	EIF3K	EIF3K	EIF3K-2	sp|Q9UBQ5-2|EIF3K_HUMAN	-0.0268386	0.153305
Q9UBQ5	EIF3K	EIF3K	EIF3K	sp|Q9UBQ5|EIF3K_HUMAN	-0.0268386	0.153305
P13987	CD59	CD59	CD59	sp|P13987|CD59_HUMAN	-0.0268001	0.0386925
Q92973	TNPO1	TNPO1	TNPO1-3	sp|Q92973-3|TNPO1_HUMAN	-0.0268	-0.0178339
P54868	HMCS2	HMGCS2	HMGCS2-2	sp|P54868-2|HMCS2_HUMAN	-0.0267715	-0.0561197
P54868	HMCS2	HMGCS2	HMGCS2-3	sp|P54868-3|HMCS2_HUMAN	-0.0267715	-0.0561197
P54868	HMCS2	HMGCS2	HMGCS2	sp|P54868|HMCS2_HUMAN	-0.0267715	-0.0561197
O15014	ZN609	ZNF609	ZNF609-2	sp|O15014-2|ZN609_HUMAN	-0.0265974	0.0246179
Q99735	MGST2	MGST2	MGST2-2	sp|Q99735-2|MGST2_HUMAN	-0.0265278	0.0596504
Q99735	MGST2	MGST2	MGST2	sp|Q99735|MGST2_HUMAN	-0.0265278	0.0596504
O00233	PSMD9	PSMD9	PSMD9-3	sp|O00233-3|PSMD9_HUMAN	-0.0264948	0.0972541
Q9Y446	PKP3	PKP3	PKP3-2	sp|Q9Y446-2|PKP3_HUMAN	-0.0262474	0.0734114
Q9Y446	PKP3	PKP3	PKP3	sp|Q9Y446|PKP3_HUMAN	-0.0262474	0.0734114
Q5ST30	SYVM	VARS2	VARS2-2	sp|Q5ST30-2|SYVM_HUMAN	-0.0260506	-0.0322133
Q5ST30	SYVM	VARS2	VARS2-3	sp|Q5ST30-3|SYVM_HUMAN	-0.0260506	-0.0322133
P78417	GSTO1	GSTO1	GSTO1-2	sp|P78417-2|GSTO1_HUMAN	-0.0259423	0.0508298
Q8IZP2	ST134	ST13P4	ST13P4	sp|Q8IZP2|ST134_HUMAN	-0.0259279	-0.0467834
Q8N1F7	NUP93	NUP93	NUP93-2	sp|Q8N1F7-2|NUP93_HUMAN	-0.0258159	0.48721
Q9NTJ4	MA2C1	MAN2C1	MAN2C1-2	sp|Q9NTJ4-2|MA2C1_HUMAN	-0.0257218	0.0321184
Q9NTJ4	MA2C1	MAN2C1	MAN2C1-3	sp|Q9NTJ4-3|MA2C1_HUMAN	-0.0257218	0.0321184
Q9NTJ4	MA2C1	MAN2C1	MAN2C1-4	sp|Q9NTJ4-4|MA2C1_HUMAN	-0.0257218	0.0321184
Q9NTJ4	MA2C1	MAN2C1	MAN2C1	sp|Q9NTJ4|MA2C1_HUMAN	-0.0257218	0.0321184
O14773	TPP1	TPP1	TPP1-2	sp|O14773-2|TPP1_HUMAN	-0.0256396	0.0704932
O14773	TPP1	TPP1	TPP1	sp|O14773|TPP1_HUMAN	-0.0256396	0.0704932
O14556	G3PT	GAPDHS	GAPDHS	sp|O14556|G3PT_HUMAN	-0.0256165	-0.0224676
P28482	MK01	MAPK1	MAPK1	sp|P28482|MK01_HUMAN	-0.0255756	0.0815063
P28482	MK01	MAPK1	MAPK1-2	sp|P28482-2|MK01_HUMAN	-0.0255535	0.10619
Q9Y6Q9	NCOA3	NCOA3	NCOA3-4	sp|Q9Y6Q9-4|NCOA3_HUMAN	-0.0252779	0.0941122
Q9NX55	HYPK	HYPK	HYPK-3	sp|Q9NX55-3|HYPK_HUMAN	-0.0251596	0.16411
Q86U42	PABP2	PABPN1	PABPN1-2	sp|Q86U42-2|PABP2_HUMAN	-0.0249177	0.229109
Q86U42	PABP2	PABPN1	PABPN1	sp|Q86U42|PABP2_HUMAN	-0.0249177	0.229109
Q92843	B2CL2	BCL2L2	BCL2L2-2	sp|Q92843-2|B2CL2_HUMAN	-0.0249177	0.229109
E7EU14	PP5D1	PPP5D1	PPP5D1	sp|E7EU14|PP5D1_HUMAN	-0.0248409	0.183967
O60493	SNX3	SNX3	SNX3-3	sp|O60493-3|SNX3_HUMAN	-0.024779	0.201351
O43242	PSMD3	PSMD3	PSMD3-2	sp|O43242-2|PSMD3_HUMAN	-0.0247657	0.00734481
P50993	AT1A2	ATP1A2	ATP1A2	sp|P50993|AT1A2_HUMAN	-0.0247395	0.0217738
P35237	SPB6	SERPINB6	SERPINB6	sp|P35237|SPB6_HUMAN	-0.024637	0.0292597
P06753	TPM3	TPM3	TPM3-6	sp|P06753-6|TPM3_HUMAN	-0.024631	0.0864491
Q9UBC2	EP15R	EPS15L1	EPS15L1-4	sp|Q9UBC2-4|EP15R_HUMAN	-0.02462	-0.0896703
Q86YH6	DLP1	PDSS2	PDSS2	sp|Q86YH6|DLP1_HUMAN	-0.0245102	0.21389
Q9BRS2	RIOK1	RIOK1	RIOK1	sp|Q9BRS2|RIOK1_HUMAN	-0.0243687	0.07632
Q9UQC2	GAB2	GAB2	GAB2-2	sp|Q9UQC2-2|GAB2_HUMAN	-0.0243159	0.0423125
Q9UQC2	GAB2	GAB2	GAB2	sp|Q9UQC2|GAB2_HUMAN	-0.0243159	0.0423125
Q13303	KCAB2	KCNAB2	KCNAB2-2	sp|Q13303-2|KCAB2_HUMAN	-0.0242043	0.0707434
Q13303	KCAB2	KCNAB2	KCNAB2-3	sp|Q13303-3|KCAB2_HUMAN	-0.0242043	0.0707434
Q13303	KCAB2	KCNAB2	KCNAB2-4	sp|Q13303-4|KCAB2_HUMAN	-0.0242043	0.0707434
Q13303	KCAB2	KCNAB2	KCNAB2-5	sp|Q13303-5|KCAB2_HUMAN	-0.0242043	0.0707434
Q13303	KCAB2	KCNAB2	KCNAB2	sp|Q13303|KCAB2_HUMAN	-0.0242043	0.0707434
Q9BQA1	MEP50	WDR77	WDR77-2	sp|Q9BQA1-2|MEP50_HUMAN	-0.023981	0.102809
Q9BQA1	MEP50	WDR77	WDR77	sp|Q9BQA1|MEP50_HUMAN	-0.023981	0.102809
Q5BKY9	F133B	FAM133B	FAM133B-2	sp|Q5BKY9-2|F133B_HUMAN	-0.0239467	0.130479
Q5BKY9	F133B	FAM133B	FAM133B	sp|Q5BKY9|F133B_HUMAN	-0.0239467	0.130479
Q8N9E0	F133A	FAM133A	FAM133A	sp|Q8N9E0|F133A_HUMAN	-0.0239467	0.130479
A0A075B759	PAL4E	PPIAL4E	PPIAL4E	sp|A0A075B759|PAL4E_HUMAN	-0.0239295	0.0277968
A0A0B4J2A2	PAL4C	PPIAL4C	PPIAL4C	sp|A0A0B4J2A2|PAL4C_HUMAN	-0.0239295	0.0277968
F5H284	PAL4D	PPIAL4D	PPIAL4D	sp|F5H284|PAL4D_HUMAN	-0.0239295	0.0277968
P0DN26	PAL4F	PPIAL4F	PPIAL4F	sp|P0DN26|PAL4F_HUMAN	-0.0239295	0.0277968
Q9Y536	PAL4A	PPIAL4A	PPIAL4A	sp|Q9Y536|PAL4A_HUMAN	-0.0239295	0.0277968
Q92928	RAB1C	RAB1C	RAB1C	sp|Q92928|RAB1C_HUMAN	-0.0236577	0.0310783
P25786	PSA1	PSMA1	PSMA1-2	sp|P25786-2|PSA1_HUMAN	-0.0235449	0.0913673
P25786	PSA1	PSMA1	PSMA1	sp|P25786|PSA1_HUMAN	-0.0235449	0.0913673
Q8WZA9	IRGQ	IRGQ	IRGQ	sp|Q8WZA9|IRGQ_HUMAN	-0.0234431	0.158259
Q96MF7	NSE2	NSMCE2	NSMCE2	sp|Q96MF7|NSE2_HUMAN	-0.0234187	0.0574544
Q8IYB3	SRRM1	SRRM1	SRRM1-2	sp|Q8IYB3-2|SRRM1_HUMAN	-0.0233776	0.487272
Q8IYB3	SRRM1	SRRM1	SRRM1	sp|Q8IYB3|SRRM1_HUMAN	-0.0233776	0.487272
O75387	LAT3	SLC43A1	SLC43A1-2	sp|O75387-2|LAT3_HUMAN	-0.0233078	-0.0736222
O75387	LAT3	SLC43A1	SLC43A1	sp|O75387|LAT3_HUMAN	-0.0233078	-0.0736222
P13637	AT1A3	ATP1A3	ATP1A3-2	sp|P13637-2|AT1A3_HUMAN	-0.0231866	0.025967
P13637	AT1A3	ATP1A3	ATP1A3-3	sp|P13637-3|AT1A3_HUMAN	-0.0231866	0.025967
P13637	AT1A3	ATP1A3	ATP1A3	sp|P13637|AT1A3_HUMAN	-0.0231866	0.025967
P78417	GSTO1	GSTO1	GSTO1-3	sp|P78417-3|GSTO1_HUMAN	-0.0230727	0.111951
P78417	GSTO1	GSTO1	GSTO1	sp|P78417|GSTO1_HUMAN	-0.0230727	0.111951
Q9NRP4	SDHF3	SDHAF3	SDHAF3	sp|Q9NRP4|SDHF3_HUMAN	-0.0230362	-0.0376557
Q6P2E9	EDC4	EDC4	EDC4-2	sp|Q6P2E9-2|EDC4_HUMAN	-0.0230306	-0.0905938
Q15111	PLCL1	PLCL1	PLCL1	sp|Q15111|PLCL1_HUMAN	-0.0229574	0.146727
Q9UJX3	APC7	ANAPC7	ANAPC7-2	sp|Q9UJX3-2|APC7_HUMAN	-0.0229279	0.0266645
Q9UJX3	APC7	ANAPC7	ANAPC7	sp|Q9UJX3|APC7_HUMAN	-0.0229279	0.0266645
P11388	TOP2A	TOP2A	TOP2A-2	sp|P11388-2|TOP2A_HUMAN	-0.0229268	0.360148
P11388	TOP2A	TOP2A	TOP2A-3	sp|P11388-3|TOP2A_HUMAN	-0.0229268	0.360148
P11388	TOP2A	TOP2A	TOP2A-4	sp|P11388-4|TOP2A_HUMAN	-0.0229268	0.360148
P11388	TOP2A	TOP2A	TOP2A	sp|P11388|TOP2A_HUMAN	-0.0229268	0.360148
P30740	ILEU	SERPINB1	SERPINB1-2	sp|P30740-2|ILEU_HUMAN	-0.022892	-0.0542129
P40227	TCPZ	CCT6A	CCT6A-2	sp|P40227-2|TCPZ_HUMAN	-0.0227787	-0.0126411
Q9NVJ2	ARL8B	ARL8B	ARL8B	sp|Q9NVJ2|ARL8B_HUMAN	-0.0227778	0.0903881
P06753	TPM3	TPM3	TPM3-2	sp|P06753-2|TPM3_HUMAN	-0.02265	0.0863811
P30626	SORCN	SRI	SRI-2	sp|P30626-2|SORCN_HUMAN	-0.0225047	0.0322426
P30626	SORCN	SRI	SRI-3	sp|P30626-3|SORCN_HUMAN	-0.0225047	0.0322426
P30626	SORCN	SRI	SRI	sp|P30626|SORCN_HUMAN	-0.0225047	0.0322426
Q53GQ0	DHB12	HSD17B12	HSD17B12-2	sp|Q53GQ0-2|DHB12_HUMAN	-0.0224002	0.113797
Q9UP52	TFR2	TFR2	TFR2-2	sp|Q9UP52-2|TFR2_HUMAN	-0.0223971	-0.0247592
P12318	FCG2A	FCGR2A	FCGR2A-2	sp|P12318-2|FCG2A_HUMAN	-0.0223715	0.0745076
P12318	FCG2A	FCGR2A	FCGR2A	sp|P12318|FCG2A_HUMAN	-0.0223715	0.0745076
P31995	FCG2C	FCGR2C	FCGR2C	sp|P31995|FCG2C_HUMAN	-0.0223715	0.0317108
P28799	GRN	GRN	GRN-3	sp|P28799-3|GRN_HUMAN	-0.0222739	0.163172
Q9UNN8	EPCR	PROCR	PROCR	sp|Q9UNN8|EPCR_HUMAN	-0.0222155	0.075639
P06753	TPM3	TPM3	TPM3	sp|P06753|TPM3_HUMAN	-0.0221971	0.00429785
Q86YB8	ERO1B	ERO1B	ERO1B	sp|Q86YB8|ERO1B_HUMAN	-0.0221093	0.213383
Q8IY33	MILK2	MICALL2	MICALL2-5	sp|Q8IY33-5|MILK2_HUMAN	-0.02204	0.102525
Q8IY33	MILK2	MICALL2	MICALL2	sp|Q8IY33|MILK2_HUMAN	-0.02204	0.000276385
P28065	PSB9	PSMB9	PSMB9-2	sp|P28065-2|PSB9_HUMAN	-0.0218999	0.0443383
P28065	PSB9	PSMB9	PSMB9	sp|P28065|PSB9_HUMAN	-0.0218999	0.0443383
P49721	PSB2	PSMB2	PSMB2	sp|P49721|PSB2_HUMAN	-0.0218975	0.0371344
O60493	SNX3	SNX3	SNX3	sp|O60493|SNX3_HUMAN	-0.0217926	0.159445
Q93050	VPP1	ATP6V0A1	ATP6V0A1-1	sp|Q93050-1|VPP1_HUMAN	-0.0217893	0.0430578
Q93050	VPP1	ATP6V0A1	ATP6V0A1-3	sp|Q93050-3|VPP1_HUMAN	-0.0217893	0.0430578
Q93050	VPP1	ATP6V0A1	ATP6V0A1	sp|Q93050|VPP1_HUMAN	-0.0217893	0.0430578
P10253	LYAG	GAA	GAA	sp|P10253|LYAG_HUMAN	-0.0215976	0.032139
Q14847	LASP1	LASP1	LASP1-3	sp|Q14847-3|LASP1_HUMAN	-0.0215566	0.00526497
O15042	SR140	U2SURP	U2SURP-2	sp|O15042-2|SR140_HUMAN	-0.021336	0.195892
O15042	SR140	U2SURP	U2SURP-3	sp|O15042-3|SR140_HUMAN	-0.021336	0.195892
O15042	SR140	U2SURP	U2SURP	sp|O15042|SR140_HUMAN	-0.021336	0.195892
Q14119	VEZF1	VEZF1	VEZF1	sp|Q14119|VEZF1_HUMAN	-0.0211877	0.164228
P09874	PARP1	PARP1	PARP1	sp|P09874|PARP1_HUMAN	-0.0210732	0.172483
Q9BQ87	TBL1Y	TBL1Y	TBL1Y	sp|Q9BQ87|TBL1Y_HUMAN	-0.0209856	0.122765
Q4KWH8	PLCH1	PLCH1	PLCH1-2	sp|Q4KWH8-2|PLCH1_HUMAN	-0.0209262	0.109812
Q4KWH8	PLCH1	PLCH1	PLCH1-3	sp|Q4KWH8-3|PLCH1_HUMAN	-0.0209262	0.109812
Q4KWH8	PLCH1	PLCH1	PLCH1-4	sp|Q4KWH8-4|PLCH1_HUMAN	-0.0209262	0.109812
Q4KWH8	PLCH1	PLCH1	PLCH1	sp|Q4KWH8|PLCH1_HUMAN	-0.0209262	0.109812
P07205	PGK2	PGK2	PGK2	sp|P07205|PGK2_HUMAN	-0.0208654	0.00231349
Q8N1F7	NUP93	NUP93	NUP93	sp|Q8N1F7|NUP93_HUMAN	-0.0207282	0.48721
P62380	TBPL1	TBPL1	TBPL1	sp|P62380|TBPL1_HUMAN	-0.0207198	-0.0295788
P60981	DEST	DSTN	DSTN-2	sp|P60981-2|DEST_HUMAN	-0.0207191	0.00780735
P60981	DEST	DSTN	DSTN	sp|P60981|DEST_HUMAN	-0.0207191	0.00780735
O75223	GGCT	GGCT	GGCT	sp|O75223|GGCT_HUMAN	-0.0207014	-0.00366205
P26358	DNMT1	DNMT1	DNMT1	sp|P26358|DNMT1_HUMAN	-0.0206726	0.117832
Q13464	ROCK1	ROCK1	ROCK1	sp|Q13464|ROCK1_HUMAN	-0.020672	0.405683
P59190	RAB15	RAB15	RAB15-2	sp|P59190-2|RAB15_HUMAN	-0.0206316	0.0158552
P59190	RAB15	RAB15	RAB15	sp|P59190|RAB15_HUMAN	-0.0206316	0.0158552
P61006	RAB8A	RAB8A	RAB8A-2	sp|P61006-2|RAB8A_HUMAN	-0.0206316	0.0158552
Q6P2E9	EDC4	EDC4	EDC4	sp|Q6P2E9|EDC4_HUMAN	-0.0205131	-0.115228
Q96S59	RANB9	RANBP9	RANBP9-2	sp|Q96S59-2|RANB9_HUMAN	-0.0202082	0.0232449
Q96S59	RANB9	RANBP9	RANBP9-3	sp|Q96S59-3|RANB9_HUMAN	-0.0202082	0.0232449
Q9H078	CLPB	CLPB	CLPB-2	sp|Q9H078-2|CLPB_HUMAN	-0.0201561	0.20186
Q9H078	CLPB	CLPB	CLPB-3	sp|Q9H078-3|CLPB_HUMAN	-0.0201561	0.18786
Q9H078	CLPB	CLPB	CLPB-4	sp|Q9H078-4|CLPB_HUMAN	-0.0201561	0.18786
Q9H078	CLPB	CLPB	CLPB-5	sp|Q9H078-5|CLPB_HUMAN	-0.0201561	0.18786
Q9H078	CLPB	CLPB	CLPB	sp|Q9H078|CLPB_HUMAN	-0.0201561	0.20186
Q14165	MLEC	MLEC	MLEC	sp|Q14165|MLEC_HUMAN	-0.0201085	0.349612
P26358	DNMT1	DNMT1	DNMT1-2	sp|P26358-2|DNMT1_HUMAN	-0.0199668	0.117865
P06753	TPM3	TPM3	TPM3-3	sp|P06753-3|TPM3_HUMAN	-0.0199366	0.0845718
Q9H6F5	CCD86	CCDC86	CCDC86	sp|Q9H6F5|CCD86_HUMAN	-0.0199054	0.224581
P32929	CGL	CTH	CTH-2	sp|P32929-2|CGL_HUMAN	-0.0196485	-0.00266974
P32929	CGL	CTH	CTH-3	sp|P32929-3|CGL_HUMAN	-0.0196485	0.00869453
P32929	CGL	CTH	CTH	sp|P32929|CGL_HUMAN	-0.0196485	0.00869453
P29353	SHC1	SHC1	SHC1-2	sp|P29353-2|SHC1_HUMAN	-0.0195393	0.146691
P29353	SHC1	SHC1	SHC1-3	sp|P29353-3|SHC1_HUMAN	-0.0195393	0.0925692
P29353	SHC1	SHC1	SHC1-5	sp|P29353-5|SHC1_HUMAN	-0.0195393	0.126965
P29353	SHC1	SHC1	SHC1-6	sp|P29353-6|SHC1_HUMAN	-0.0195393	0.146691
P29353	SHC1	SHC1	SHC1-7	sp|P29353-7|SHC1_HUMAN	-0.0195393	0.146691
P29353	SHC1	SHC1	SHC1	sp|P29353|SHC1_HUMAN	-0.0195393	0.146691
Q15084	PDIA6	PDIA6	PDIA6-2	sp|Q15084-2|PDIA6_HUMAN	-0.0195038	0.0274445
Q15084	PDIA6	PDIA6	PDIA6-3	sp|Q15084-3|PDIA6_HUMAN	-0.0195038	0.0274445
Q15084	PDIA6	PDIA6	PDIA6-4	sp|Q15084-4|PDIA6_HUMAN	-0.0195038	0.0274445
Q15084	PDIA6	PDIA6	PDIA6-5	sp|Q15084-5|PDIA6_HUMAN	-0.0195038	0.0274445
Q15084	PDIA6	PDIA6	PDIA6	sp|Q15084|PDIA6_HUMAN	-0.0195038	0.0274445
Q92526	TCPW	CCT6B	CCT6B-2	sp|Q92526-2|TCPW_HUMAN	-0.0195031	-0.0219085
P27797	CALR	CALR	CALR	sp|P27797|CALR_HUMAN	-0.0194847	0.0844575
P84101	SERF2	SERF2	SERF2-2	sp|P84101-2|SERF2_HUMAN	-0.0193378	0.15383
P84101	SERF2	SERF2	SERF2-3	sp|P84101-3|SERF2_HUMAN	-0.0193378	0.15383
P84101	SERF2	SERF2	SERF2-4	sp|P84101-4|SERF2_HUMAN	-0.0193378	0.159718
P84101	SERF2	SERF2	SERF2	sp|P84101|SERF2_HUMAN	-0.0193378	0.159718
Q6P2I3	FAH2B	FAHD2B	FAHD2B	sp|Q6P2I3|FAH2B_HUMAN	-0.0192825	0.192155
P13807	GYS1	GYS1	GYS1-2	sp|P13807-2|GYS1_HUMAN	-0.0192733	0.360453
P13807	GYS1	GYS1	GYS1	sp|P13807|GYS1_HUMAN	-0.0192733	0.360453
Q6P1X6	CH082	C8orf82	C8orf82-2	sp|Q6P1X6-2|CH082_HUMAN	-0.0192692	0.0617873
Q6P1X6	CH082	C8orf82	C8orf82	sp|Q6P1X6|CH082_HUMAN	-0.0192692	0.0617873
Q9P2R6	RERE	RERE	RERE-2	sp|Q9P2R6-2|RERE_HUMAN	-0.0192536	0.119171
Q12933	TRAF2	TRAF2	TRAF2-2	sp|Q12933-2|TRAF2_HUMAN	-0.0191344	0.0364482
Q12933	TRAF2	TRAF2	TRAF2-3	sp|Q12933-3|TRAF2_HUMAN	-0.0191344	0.0364482
Q12933	TRAF2	TRAF2	TRAF2	sp|Q12933|TRAF2_HUMAN	-0.0191344	0.0364482
Q93096	TP4A1	PTP4A1	PTP4A1	sp|Q93096|TP4A1_HUMAN	-0.0191089	-0.0998385
Q8IWF6	DEN6A	DENND6A	DENND6A	sp|Q8IWF6|DEN6A_HUMAN	-0.0189933	0.102268
P20962	PTMS	PTMS	PTMS	sp|P20962|PTMS_HUMAN	-0.0189733	0.0867767
O43809	CPSF5	NUDT21	NUDT21	sp|O43809|CPSF5_HUMAN	-0.0189631	0.15429
Q99627	CSN8	COPS8	COPS8-2	sp|Q99627-2|CSN8_HUMAN	-0.0188905	0.127742
Q99627	CSN8	COPS8	COPS8	sp|Q99627|CSN8_HUMAN	-0.0188905	0.127742
O60493	SNX3	SNX3	SNX3-2	sp|O60493-2|SNX3_HUMAN	-0.0187584	0.159445
O60493	SNX3	SNX3	SNX3-4	sp|O60493-4|SNX3_HUMAN	-0.0187584	0.159445
Q9GZT8	NIF3L	NIF3L1	NIF3L1-3	sp|Q9GZT8-3|NIF3L_HUMAN	-0.0186277	0.00210659
O75822	EIF3J	EIF3J	EIF3J-3	sp|O75822-3|EIF3J_HUMAN	-0.018606	0.0600318
Q99622	C10	C12orf57	C12orf57	sp|Q99622|C10_HUMAN	-0.0185702	0.0446151
Q86W42	THOC6	THOC6	THOC6-2	sp|Q86W42-2|THOC6_HUMAN	-0.0185648	0.186152
Q86W42	THOC6	THOC6	THOC6-3	sp|Q86W42-3|THOC6_HUMAN	-0.0185648	0.186152
Q86W42	THOC6	THOC6	THOC6	sp|Q86W42|THOC6_HUMAN	-0.0185648	0.186152
Q96QD8	S38A2	SLC38A2	SLC38A2	sp|Q96QD8|S38A2_HUMAN	-0.0185425	0.128938
Q96GA7	SDSL	SDSL	SDSL	sp|Q96GA7|SDSL_HUMAN	-0.0185142	-0.0255637
Q01415	GALK2	GALK2	GALK2-2	sp|Q01415-2|GALK2_HUMAN	-0.0184626	0.0426859
Q01415	GALK2	GALK2	GALK2	sp|Q01415|GALK2_HUMAN	-0.0184626	0.0426859
Q9BTW9	TBCD	TBCD	TBCD-4	sp|Q9BTW9-4|TBCD_HUMAN	-0.0184177	-0.0927079
Q9BTW9	TBCD	TBCD	TBCD	sp|Q9BTW9|TBCD_HUMAN	-0.0184177	-0.0927079
Q9Y6Q9	NCOA3	NCOA3	NCOA3-2	sp|Q9Y6Q9-2|NCOA3_HUMAN	-0.0183148	0.0941122
Q9Y6Q9	NCOA3	NCOA3	NCOA3-3	sp|Q9Y6Q9-3|NCOA3_HUMAN	-0.0183148	0.0941122
Q9Y6Q9	NCOA3	NCOA3	NCOA3-5	sp|Q9Y6Q9-5|NCOA3_HUMAN	-0.0183148	0.0941122
Q9Y6Q9	NCOA3	NCOA3	NCOA3	sp|Q9Y6Q9|NCOA3_HUMAN	-0.0183148	0.0941122
A6NDG6	PGP	PGP	PGP	sp|A6NDG6|PGP_HUMAN	-0.0182249	0.0407715
Q9UMY4	SNX12	SNX12	SNX12-2	sp|Q9UMY4-2|SNX12_HUMAN	-0.0181772	0.0473641
Q9UMY4	SNX12	SNX12	SNX12	sp|Q9UMY4|SNX12_HUMAN	-0.0181772	0.0473641
Q66LE6	2ABD	PPP2R2D	PPP2R2D	sp|Q66LE6|2ABD_HUMAN	-0.01808	0.00812831
Q9Y3Z3	SAMH1	SAMHD1	SAMHD1-4	sp|Q9Y3Z3-4|SAMH1_HUMAN	-0.0180296	0.257395
Q9Y3Z3	SAMH1	SAMHD1	SAMHD1	sp|Q9Y3Z3|SAMH1_HUMAN	-0.0180296	0.257395
Q9BXV9	GON7	GON7	GON7	sp|Q9BXV9|GON7_HUMAN	-0.0180266	-0.0223888
Q9Y232	CDYL	CDYL	CDYL-3	sp|Q9Y232-3|CDYL_HUMAN	-0.017884	0.135217
Q9Y232	CDYL	CDYL	CDYL-4	sp|Q9Y232-4|CDYL_HUMAN	-0.017884	0.135217
Q86WR7	PRSR2	PROSER2	PROSER2-2	sp|Q86WR7-2|PRSR2_HUMAN	-0.0178823	-0.0101909
Q9H4A6	GOLP3	GOLPH3	GOLPH3	sp|Q9H4A6|GOLP3_HUMAN	-0.0178315	0.469227
Q92930	RAB8B	RAB8B	RAB8B	sp|Q92930|RAB8B_HUMAN	-0.0177482	0.0233343
Q14919	NC2A	DRAP1	DRAP1-2	sp|Q14919-2|NC2A_HUMAN	-0.0177162	0.165679
Q14919	NC2A	DRAP1	DRAP1	sp|Q14919|NC2A_HUMAN	-0.0177162	0.165679
P06753	TPM3	TPM3	TPM3-7	sp|P06753-7|TPM3_HUMAN	-0.0176917	0.0104155
Q9Y697	NFS1	NFS1	NFS1-2	sp|Q9Y697-2|NFS1_HUMAN	-0.017689	0.0788948
Q9Y697	NFS1	NFS1	NFS1	sp|Q9Y697|NFS1_HUMAN	-0.017689	0.0790585
Q9UHD1	CHRD1	CHORDC1	CHORDC1-2	sp|Q9UHD1-2|CHRD1_HUMAN	-0.0175313	0.170837
Q9UHD1	CHRD1	CHORDC1	CHORDC1	sp|Q9UHD1|CHRD1_HUMAN	-0.0175313	0.170837
Q93008	USP9X	USP9X	USP9X-1	sp|Q93008-1|USP9X_HUMAN	-0.0174703	0.0771357
Q93008	USP9X	USP9X	USP9X	sp|Q93008|USP9X_HUMAN	-0.0174703	0.0771357
P60520	GBRL2	GABARAPL2	GABARAPL2	sp|P60520|GBRL2_HUMAN	-0.0172917	0.0345271
Q15185	TEBP	PTGES3	PTGES3-3	sp|Q15185-3|TEBP_HUMAN	-0.017254	0.0491875
Q15185	TEBP	PTGES3	PTGES3-4	sp|Q15185-4|TEBP_HUMAN	-0.017254	0.0491875
Q15185	TEBP	PTGES3	PTGES3	sp|Q15185|TEBP_HUMAN	-0.017254	0.0491875
Q9Y3B8	ORN	REXO2	REXO2-2	sp|Q9Y3B8-2|ORN_HUMAN	-0.0172261	0.0165828
O00115	DNS2A	DNASE2	DNASE2-2	sp|O00115-2|DNS2A_HUMAN	-0.017215	-0.000814349
O00115	DNS2A	DNASE2	DNASE2	sp|O00115|DNS2A_HUMAN	-0.017215	-0.000814349
P52594	AGFG1	AGFG1	AGFG1-2	sp|P52594-2|AGFG1_HUMAN	-0.0171714	-0.116898
P52594	AGFG1	AGFG1	AGFG1-3	sp|P52594-3|AGFG1_HUMAN	-0.0171714	-0.116898
P52594	AGFG1	AGFG1	AGFG1-4	sp|P52594-4|AGFG1_HUMAN	-0.0171714	-0.116898
P52594	AGFG1	AGFG1	AGFG1	sp|P52594|AGFG1_HUMAN	-0.0171714	-0.116898
P40227	TCPZ	CCT6A	CCT6A	sp|P40227|TCPZ_HUMAN	-0.0171108	-0.0024747
P35612	ADDB	ADD2	ADD2-5	sp|P35612-5|ADDB_HUMAN	-0.0168814	0.120669
P35612	ADDB	ADD2	ADD2-6	sp|P35612-6|ADDB_HUMAN	-0.0168814	0.120669
P15311	EZRI	EZR	EZR	sp|P15311|EZRI_HUMAN	-0.0168612	0.03479
Q04724	TLE1	TLE1	TLE1	sp|Q04724|TLE1_HUMAN	-0.0168238	0.0828018
Q04725	TLE2	TLE2	TLE2-2	sp|Q04725-2|TLE2_HUMAN	-0.0168238	0.0828018
Q04725	TLE2	TLE2	TLE2	sp|Q04725|TLE2_HUMAN	-0.0168238	0.0828018
Q04727	TLE4	TLE4	TLE4-2	sp|Q04727-2|TLE4_HUMAN	-0.0168238	0.0828018
Q04727	TLE4	TLE4	TLE4-3	sp|Q04727-3|TLE4_HUMAN	-0.0168238	0.0828018
Q04727	TLE4	TLE4	TLE4-4	sp|Q04727-4|TLE4_HUMAN	-0.0168238	0.0828018
Q04727	TLE4	TLE4	TLE4	sp|Q04727|TLE4_HUMAN	-0.0168238	0.0828018
Q8WUM4	PDC6I	PDCD6IP	PDCD6IP-2	sp|Q8WUM4-2|PDC6I_HUMAN	-0.0167143	0.123867
P11277	SPTB1	SPTB	SPTB-2	sp|P11277-2|SPTB1_HUMAN	-0.0166888	0.0601454
P11277	SPTB1	SPTB	SPTB-3	sp|P11277-3|SPTB1_HUMAN	-0.0166888	0.0601454
P11277	SPTB1	SPTB	SPTB	sp|P11277|SPTB1_HUMAN	-0.0166888	0.0601454
Q9Y3S1	WNK2	WNK2	WNK2-2	sp|Q9Y3S1-2|WNK2_HUMAN	-0.0166516	0.0531307
Q9Y3S1	WNK2	WNK2	WNK2-4	sp|Q9Y3S1-4|WNK2_HUMAN	-0.0166516	0.0531307
Q9Y3S1	WNK2	WNK2	WNK2	sp|Q9Y3S1|WNK2_HUMAN	-0.0166516	0.0531307
Q9H9Y6	RPA2	POLR1B	POLR1B-2	sp|Q9H9Y6-2|RPA2_HUMAN	-0.0165925	0.189765
Q13085	ACACA	ACACA	ACACA-2	sp|Q13085-2|ACACA_HUMAN	-0.0164053	0.0425457
Q13085	ACACA	ACACA	ACACA-3	sp|Q13085-3|ACACA_HUMAN	-0.0164053	0.0425457
Q13085	ACACA	ACACA	ACACA-4	sp|Q13085-4|ACACA_HUMAN	-0.0164053	0.0425457
Q13085	ACACA	ACACA	ACACA	sp|Q13085|ACACA_HUMAN	-0.0164053	0.0425457
Q9NU19	TB22B	TBC1D22B	TBC1D22B	sp|Q9NU19|TB22B_HUMAN	-0.0163955	0.0418526
Q9BTY7	HGH1	HGH1	HGH1	sp|Q9BTY7|HGH1_HUMAN	-0.0162572	0.0868423
P37235	HPCL1	HPCAL1	HPCAL1	sp|P37235|HPCL1_HUMAN	-0.0161918	0.0283941
P84074	HPCA	HPCA	HPCA	sp|P84074|HPCA_HUMAN	-0.0161918	0.0283941
Q8WUM4	PDC6I	PDCD6IP	PDCD6IP	sp|Q8WUM4|PDC6I_HUMAN	-0.0161913	0.123867
P35241	RADI	RDX	RDX-2	sp|P35241-2|RADI_HUMAN	-0.0161644	0.0594282
Q9NYU1	UGGG2	UGGT2	UGGT2	sp|Q9NYU1|UGGG2_HUMAN	-0.0159541	0.180742
Q96P47	AGAP3	AGAP3	AGAP3-2	sp|Q96P47-2|AGAP3_HUMAN	-0.0159345	0.128228
Q96P47	AGAP3	AGAP3	AGAP3-3	sp|Q96P47-3|AGAP3_HUMAN	-0.0159345	0.128228
Q96P47	AGAP3	AGAP3	AGAP3-4	sp|Q96P47-4|AGAP3_HUMAN	-0.0159345	0.128228
Q96P47	AGAP3	AGAP3	AGAP3-6	sp|Q96P47-6|AGAP3_HUMAN	-0.0159345	0.128228
Q96P47	AGAP3	AGAP3	AGAP3	sp|Q96P47|AGAP3_HUMAN	-0.0159345	0.128228
P61962	DCAF7	DCAF7	DCAF7	sp|P61962|DCAF7_HUMAN	-0.0159118	0.206626
O15511	ARPC5	ARPC5	ARPC5	sp|O15511|ARPC5_HUMAN	-0.0157468	0.16679
P55036	PSMD4	PSMD4	PSMD4-2	sp|P55036-2|PSMD4_HUMAN	-0.0157229	0.0384878
Q6PCE3	PGM2L	PGM2L1	PGM2L1	sp|Q6PCE3|PGM2L_HUMAN	-0.0156171	-0.00655561
Q9Y3B8	ORN	REXO2	REXO2	sp|Q9Y3B8|ORN_HUMAN	-0.0156044	0.0165828
P04792	HSPB1	HSPB1	HSPB1	sp|P04792|HSPB1_HUMAN	-0.0155435	0.104154
P51798	CLCN7	CLCN7	CLCN7-2	sp|P51798-2|CLCN7_HUMAN	-0.0154447	0.055686
P51798	CLCN7	CLCN7	CLCN7	sp|P51798|CLCN7_HUMAN	-0.0154447	0.055686
P05455	LA	SSB	SSB	sp|P05455|LA_HUMAN	-0.0154189	-0.2919
O14617	AP3D1	AP3D1	AP3D1-4	sp|O14617-4|AP3D1_HUMAN	-0.0153812	0.222874
O95347	SMC2	SMC2	SMC2-2	sp|O95347-2|SMC2_HUMAN	-0.015313	0.0842765
Q9NTJ3	SMC4	SMC4	SMC4	sp|Q9NTJ3|SMC4_HUMAN	-0.0151708	0.0566929
Q14257	RCN2	RCN2	RCN2-2	sp|Q14257-2|RCN2_HUMAN	-0.0151004	-0.0432206
Q14257	RCN2	RCN2	RCN2	sp|Q14257|RCN2_HUMAN	-0.0151004	-0.0432206
O60664	PLIN3	PLIN3	PLIN3-2	sp|O60664-2|PLIN3_HUMAN	-0.0150878	0.0357411
Q9BTE1	DCTN5	DCTN5	DCTN5-2	sp|Q9BTE1-2|DCTN5_HUMAN	-0.0150681	0.141903
Q9BTE1	DCTN5	DCTN5	DCTN5-3	sp|Q9BTE1-3|DCTN5_HUMAN	-0.0150681	0.141903
Q9BTE1	DCTN5	DCTN5	DCTN5	sp|Q9BTE1|DCTN5_HUMAN	-0.0150681	0.141903
P30044	PRDX5	PRDX5	PRDX5-4	sp|P30044-4|PRDX5_HUMAN	-0.0148924	0.0872816
P61081	UBC12	UBE2M	UBE2M	sp|P61081|UBC12_HUMAN	-0.0148793	0.0166204
Q8NHP8	PLBL2	PLBD2	PLBD2-2	sp|Q8NHP8-2|PLBL2_HUMAN	-0.0148143	-0.00676512
Q8NHP8	PLBL2	PLBD2	PLBD2	sp|Q8NHP8|PLBL2_HUMAN	-0.0148143	-0.00676512
P40926	MDHM	MDH2	MDH2-2	sp|P40926-2|MDHM_HUMAN	-0.0147673	0.0254722
P40926	MDHM	MDH2	MDH2	sp|P40926|MDHM_HUMAN	-0.0147673	0.0286865
P07339	CATD	CTSD	CTSD	sp|P07339|CATD_HUMAN	-0.0147494	-0.0718686
O95400	CD2B2	CD2BP2	CD2BP2	sp|O95400|CD2B2_HUMAN	-0.0147481	0.14412
Q14240	IF4A2	EIF4A2	EIF4A2-2	sp|Q14240-2|IF4A2_HUMAN	-0.0147062	0.0940435
Q14240	IF4A2	EIF4A2	EIF4A2	sp|Q14240|IF4A2_HUMAN	-0.0147062	0.0970727
P13804	ETFA	ETFA	ETFA-2	sp|P13804-2|ETFA_HUMAN	-0.0146667	0.0157734
P13804	ETFA	ETFA	ETFA	sp|P13804|ETFA_HUMAN	-0.0146667	0.0157734
Q9NY26	S39A1	SLC39A1	SLC39A1-2	sp|Q9NY26-2|S39A1_HUMAN	-0.0145639	-0.0849946
Q9NY26	S39A1	SLC39A1	SLC39A1	sp|Q9NY26|S39A1_HUMAN	-0.0145639	-0.0849946
P23497	SP100	SP100	SP100-2	sp|P23497-2|SP100_HUMAN	-0.0144467	0.110663
P23497	SP100	SP100	SP100-3	sp|P23497-3|SP100_HUMAN	-0.0144467	0.110663
P23497	SP100	SP100	SP100-4	sp|P23497-4|SP100_HUMAN	-0.0144467	0.110663
P23497	SP100	SP100	SP100-5	sp|P23497-5|SP100_HUMAN	-0.0144467	0.110663
P23497	SP100	SP100	SP100-6	sp|P23497-6|SP100_HUMAN	-0.0144467	0.110663
P23497	SP100	SP100	SP100-7	sp|P23497-7|SP100_HUMAN	-0.0144467	0.110663
P23497	SP100	SP100	SP100	sp|P23497|SP100_HUMAN	-0.0144467	0.110663
P45984	MK09	MAPK9	MAPK9-2	sp|P45984-2|MK09_HUMAN	-0.0144177	0.100136
P45984	MK09	MAPK9	MAPK9-3	sp|P45984-3|MK09_HUMAN	-0.0144177	0.100136
P45984	MK09	MAPK9	MAPK9-4	sp|P45984-4|MK09_HUMAN	-0.0144177	0.100136
P45984	MK09	MAPK9	MAPK9	sp|P45984|MK09_HUMAN	-0.0144177	0.100136
P53779	MK10	MAPK10	MAPK10-2	sp|P53779-2|MK10_HUMAN	-0.0144177	0.100136
P53779	MK10	MAPK10	MAPK10-3	sp|P53779-3|MK10_HUMAN	-0.0144177	0.100136
P53779	MK10	MAPK10	MAPK10	sp|P53779|MK10_HUMAN	-0.0144177	0.100136
P59998	ARPC4	ARPC4	ARPC4-2	sp|P59998-2|ARPC4_HUMAN	-0.0144157	0.0253983
P59998	ARPC4	ARPC4	ARPC4-3	sp|P59998-3|ARPC4_HUMAN	-0.0144157	0.0253983
P59998	ARPC4	ARPC4	ARPC4	sp|P59998|ARPC4_HUMAN	-0.0144157	0.0253983
Q96J01	THOC3	THOC3	THOC3-2	sp|Q96J01-2|THOC3_HUMAN	-0.0142562	0.0582365
P25098	ARBK1	GRK2	GRK2	sp|P25098|ARBK1_HUMAN	-0.0141962	0.460905
Q12933	TRAF2	TRAF2	TRAF2-4	sp|Q12933-4|TRAF2_HUMAN	-0.0141507	0.0487111
P26358	DNMT1	DNMT1	DNMT1-3	sp|P26358-3|DNMT1_HUMAN	-0.0141338	0.128519
P22392	NDKB	NME2	NME2	sp|P22392|NDKB_HUMAN	-0.0141167	0.0105388
P62820	RAB1A	RAB1A	RAB1A-3	sp|P62820-3|RAB1A_HUMAN	-0.0140629	0.016643
Q969M7	UBE2F	UBE2F	UBE2F-3	sp|Q969M7-3|UBE2F_HUMAN	-0.0140512	0.0561316
Q8NBT2	SPC24	SPC24	SPC24-2	sp|Q8NBT2-2|SPC24_HUMAN	-0.014038	-0.00455056
Q96GK7	FAH2A	FAHD2A	FAHD2A	sp|Q96GK7|FAH2A_HUMAN	-0.0140325	0.156483
Q9NTI5	PDS5B	PDS5B	PDS5B-2	sp|Q9NTI5-2|PDS5B_HUMAN	-0.0140131	0.152695
Q9NTI5	PDS5B	PDS5B	PDS5B	sp|Q9NTI5|PDS5B_HUMAN	-0.0140131	0.152695
P35612	ADDB	ADD2	ADD2-2	sp|P35612-2|ADDB_HUMAN	-0.0139867	0.120849
P35612	ADDB	ADD2	ADD2-3	sp|P35612-3|ADDB_HUMAN	-0.0139867	0.119905
P35612	ADDB	ADD2	ADD2-4	sp|P35612-4|ADDB_HUMAN	-0.0139867	0.119905
P35612	ADDB	ADD2	ADD2-8	sp|P35612-8|ADDB_HUMAN	-0.0139867	0.120849
P35612	ADDB	ADD2	ADD2-9	sp|P35612-9|ADDB_HUMAN	-0.0139867	0.120849
Q13308	PTK7	PTK7	PTK7-2	sp|Q13308-2|PTK7_HUMAN	-0.0139571	0.0745688
Q13308	PTK7	PTK7	PTK7-3	sp|Q13308-3|PTK7_HUMAN	-0.0139571	0.0745688
Q13308	PTK7	PTK7	PTK7-4	sp|Q13308-4|PTK7_HUMAN	-0.0139571	0.0745688
Q13308	PTK7	PTK7	PTK7-6	sp|Q13308-6|PTK7_HUMAN	-0.0139571	0.0745688
Q13308	PTK7	PTK7	PTK7	sp|Q13308|PTK7_HUMAN	-0.0139571	0.0745688
P53634	CATC	CTSC	CTSC	sp|P53634|CATC_HUMAN	-0.0138835	-0.0325786
P05023	AT1A1	ATP1A1	ATP1A1-2	sp|P05023-2|AT1A1_HUMAN	-0.0138421	-0.00022155
O15027	SC16A	SEC16A	SEC16A-2	sp|O15027-2|SC16A_HUMAN	-0.0138263	0.13611
O15027	SC16A	SEC16A	SEC16A-3	sp|O15027-3|SC16A_HUMAN	-0.0138263	0.13611
O15027	SC16A	SEC16A	SEC16A-4	sp|O15027-4|SC16A_HUMAN	-0.0138263	0.13611
O15027	SC16A	SEC16A	SEC16A-5	sp|O15027-5|SC16A_HUMAN	-0.0138263	0.13611
O15027	SC16A	SEC16A	SEC16A	sp|O15027|SC16A_HUMAN	-0.0138263	0.13611
Q8N3U4	STAG2	STAG2	STAG2-2	sp|Q8N3U4-2|STAG2_HUMAN	-0.0138119	-0.0112811
Q8N3U4	STAG2	STAG2	STAG2	sp|Q8N3U4|STAG2_HUMAN	-0.0138119	-0.0112811
P78362	SRPK2	SRPK2	SRPK2-2	sp|P78362-2|SRPK2_HUMAN	-0.0137975	0.29905
P78362	SRPK2	SRPK2	SRPK2	sp|P78362|SRPK2_HUMAN	-0.0137975	0.29905
Q96IV0	NGLY1	NGLY1	NGLY1-2	sp|Q96IV0-2|NGLY1_HUMAN	-0.0137713	0.0921016
Q15714	T22D1	TSC22D1	TSC22D1-3	sp|Q15714-3|T22D1_HUMAN	-0.0136916	0.0643575
Q15714	T22D1	TSC22D1	TSC22D1	sp|Q15714|T22D1_HUMAN	-0.0136916	0.0643575
P61086	UBE2K	UBE2K	UBE2K-2	sp|P61086-2|UBE2K_HUMAN	-0.0134851	0.0808896
Q9H3Y8	PPDPF	PPDPF	PPDPF	sp|Q9H3Y8|PPDPF_HUMAN	-0.0134315	0.174148
Q9NX40	OCAD1	OCIAD1	OCIAD1	sp|Q9NX40|OCAD1_HUMAN	-0.0132627	0.323376
Q96HR3	MED30	MED30	MED30-2	sp|Q96HR3-2|MED30_HUMAN	-0.013242	0.161432
Q96HR3	MED30	MED30	MED30	sp|Q96HR3|MED30_HUMAN	-0.013242	0.161432
Q9H9Y6	RPA2	POLR1B	POLR1B-5	sp|Q9H9Y6-5|RPA2_HUMAN	-0.0131815	0.189765
P48735	IDHP	IDH2	IDH2-2	sp|P48735-2|IDHP_HUMAN	-0.0131553	0.141571
Q96AT9	RPE	RPE	RPE-2	sp|Q96AT9-2|RPE_HUMAN	-0.0130787	0.00907129
Q96AT9	RPE	RPE	RPE-3	sp|Q96AT9-3|RPE_HUMAN	-0.0130787	0.00907129
Q96AT9	RPE	RPE	RPE-4	sp|Q96AT9-4|RPE_HUMAN	-0.0130787	0.00671801
Q96AT9	RPE	RPE	RPE-5	sp|Q96AT9-5|RPE_HUMAN	-0.0130787	0.00907129
Q96AT9	RPE	RPE	RPE	sp|Q96AT9|RPE_HUMAN	-0.0130787	0.00907129
O95749	GGPPS	GGPS1	GGPS1	sp|O95749|GGPPS_HUMAN	-0.0129969	0.0480404
Q92526	TCPW	CCT6B	CCT6B-3	sp|Q92526-3|TCPW_HUMAN	-0.0128901	-0.00678617
Q92526	TCPW	CCT6B	CCT6B	sp|Q92526|TCPW_HUMAN	-0.0128901	-0.00678617
O75822	EIF3J	EIF3J	EIF3J-2	sp|O75822-2|EIF3J_HUMAN	-0.0128062	0.0466809
O95819	M4K4	MAP4K4	MAP4K4-4	sp|O95819-4|M4K4_HUMAN	-0.0126676	-0.10329
O95819	M4K4	MAP4K4	MAP4K4-5	sp|O95819-5|M4K4_HUMAN	-0.0126676	-0.10329
O95819	M4K4	MAP4K4	MAP4K4	sp|O95819|M4K4_HUMAN	-0.0126676	-0.10329
Q9NRX4	PHP14	PHPT1	PHPT1-2	sp|Q9NRX4-2|PHP14_HUMAN	-0.0126366	-0.0224868
Q9NRX4	PHP14	PHPT1	PHPT1	sp|Q9NRX4|PHP14_HUMAN	-0.0126366	-0.0224868
Q13630	FCL	TSTA3	TSTA3	sp|Q13630|FCL_HUMAN	-0.0126036	0.0589401
Q01581	HMCS1	HMGCS1	HMGCS1	sp|Q01581|HMCS1_HUMAN	-0.0125753	0.0422906
Q7L0Y3	TM10C	TRMT10C	TRMT10C	sp|Q7L0Y3|TM10C_HUMAN	-0.0125703	0.0112635
P05023	AT1A1	ATP1A1	ATP1A1-3	sp|P05023-3|AT1A1_HUMAN	-0.0125647	0.00878149
P05023	AT1A1	ATP1A1	ATP1A1-4	sp|P05023-4|AT1A1_HUMAN	-0.0125647	0.00878149
P05023	AT1A1	ATP1A1	ATP1A1	sp|P05023|AT1A1_HUMAN	-0.0125647	0.00878149
O15355	PPM1G	PPM1G	PPM1G	sp|O15355|PPM1G_HUMAN	-0.0125121	0.153916
Q8NBS9	TXND5	TXNDC5	TXNDC5-2	sp|Q8NBS9-2|TXND5_HUMAN	-0.0124038	-0.0439489
P30740	ILEU	SERPINB1	SERPINB1	sp|P30740|ILEU_HUMAN	-0.0123638	-0.00307737
Q2VIR3	IF2GL	EIF2S3L	EIF2S3L-2	sp|Q2VIR3-2|IF2GL_HUMAN	-0.0123549	0.192399
Q58FG0	HS905	HSP90AA5P	HSP90AA5P	sp|Q58FG0|HS905_HUMAN	-0.0122599	0.0133715
Q9NPJ3	ACO13	ACOT13	ACOT13-2	sp|Q9NPJ3-2|ACO13_HUMAN	-0.0122133	0.0248477
P30044	PRDX5	PRDX5	PRDX5-2	sp|P30044-2|PRDX5_HUMAN	-0.012188	0.0916885
P30044	PRDX5	PRDX5	PRDX5-3	sp|P30044-3|PRDX5_HUMAN	-0.012188	0.0916885
P30044	PRDX5	PRDX5	PRDX5	sp|P30044|PRDX5_HUMAN	-0.012188	0.0916885
Q9NPJ3	ACO13	ACOT13	ACOT13	sp|Q9NPJ3|ACO13_HUMAN	-0.0121678	0.0265398
Q8IZ69	TRM2A	TRMT2A	TRMT2A	sp|Q8IZ69|TRM2A_HUMAN	-0.0119977	0.032405
Q96C36	P5CR2	PYCR2	PYCR2	sp|Q96C36|P5CR2_HUMAN	-0.0119675	0.165835
P26373	RL13	RPL13	RPL13-2	sp|P26373-2|RL13_HUMAN	-0.0119341	0.263988
Q96BW9	TAM41	TAMM41	TAMM41-3	sp|Q96BW9-3|TAM41_HUMAN	-0.0118106	0.328347
Q53GQ0	DHB12	HSD17B12	HSD17B12	sp|Q53GQ0|DHB12_HUMAN	-0.0117943	0.113797
P37837	TALDO	TALDO1	TALDO1	sp|P37837|TALDO_HUMAN	-0.0117913	0.150642
Q16877	F264	PFKFB4	PFKFB4-2	sp|Q16877-2|F264_HUMAN	-0.0117725	0.0987809
Q96EY4	TMA16	TMA16	TMA16	sp|Q96EY4|TMA16_HUMAN	-0.0117521	0.176893
P07108	ACBP	DBI	DBI-6	sp|P07108-6|ACBP_HUMAN	-0.011674	-0.0314813
P12081	SYHC	HARS	HARS-2	sp|P12081-2|SYHC_HUMAN	-0.0116587	0.0263638
P12081	SYHC	HARS	HARS-3	sp|P12081-3|SYHC_HUMAN	-0.0116587	0.0225972
Q06330	SUH	RBPJ	RBPJ-2	sp|Q06330-2|SUH_HUMAN	-0.0116052	0.131968
Q06330	SUH	RBPJ	RBPJ-3	sp|Q06330-3|SUH_HUMAN	-0.0116052	0.131968
Q06330	SUH	RBPJ	RBPJ-4	sp|Q06330-4|SUH_HUMAN	-0.0116052	0.131968
Q06330	SUH	RBPJ	RBPJ-5	sp|Q06330-5|SUH_HUMAN	-0.0116052	0.131968
Q06330	SUH	RBPJ	RBPJ-6	sp|Q06330-6|SUH_HUMAN	-0.0116052	0.131968
Q06330	SUH	RBPJ	RBPJ-7	sp|Q06330-7|SUH_HUMAN	-0.0116052	0.131968
Q06330	SUH	RBPJ	RBPJ	sp|Q06330|SUH_HUMAN	-0.0116052	0.131968
Q7L3V2	BOP	RTL10	RTL10	sp|Q7L3V2|BOP_HUMAN	-0.0115805	0.187105
Q9UBR2	CATZ	CTSZ	CTSZ	sp|Q9UBR2|CATZ_HUMAN	-0.0115745	-0.144089
Q96JB3	HIC2	HIC2	HIC2-2	sp|Q96JB3-2|HIC2_HUMAN	-0.0115678	-0.0687143
Q96JB3	HIC2	HIC2	HIC2	sp|Q96JB3|HIC2_HUMAN	-0.0115678	-0.0687143
O14818	PSA7	PSMA7	PSMA7-2	sp|O14818-2|PSA7_HUMAN	-0.0115331	0.00193211
O14818	PSA7	PSMA7	PSMA7	sp|O14818|PSA7_HUMAN	-0.0115331	0.00193211
Q9NTM9	CUTC	CUTC	CUTC	sp|Q9NTM9|CUTC_HUMAN	-0.011498	0.0228168
Q9UNP9	PPIE	PPIE	PPIE	sp|Q9UNP9|PPIE_HUMAN	-0.0114474	-0.0739228
P63151	2ABA	PPP2R2A	PPP2R2A-2	sp|P63151-2|2ABA_HUMAN	-0.011444	0.0253064
P63151	2ABA	PPP2R2A	PPP2R2A	sp|P63151|2ABA_HUMAN	-0.011444	0.0253064
P08237	PFKAM	PFKM	PFKM-2	sp|P08237-2|PFKAM_HUMAN	-0.0114427	0.109257
P08237	PFKAM	PFKM	PFKM-3	sp|P08237-3|PFKAM_HUMAN	-0.0114427	0.109257
P08237	PFKAM	PFKM	PFKM	sp|P08237|PFKAM_HUMAN	-0.0114427	0.109257
Q9NVX2	NLE1	NLE1	NLE1-2	sp|Q9NVX2-2|NLE1_HUMAN	-0.0113608	-0.0363029
Q9H7Z6	KAT8	KAT8	KAT8-2	sp|Q9H7Z6-2|KAT8_HUMAN	-0.0113136	-0.0114246
Q9H7Z6	KAT8	KAT8	KAT8	sp|Q9H7Z6|KAT8_HUMAN	-0.0113136	-0.0114246
O00506	STK25	STK25	STK25-2	sp|O00506-2|STK25_HUMAN	-0.0112709	1.4947
O00506	STK25	STK25	STK25-3	sp|O00506-3|STK25_HUMAN	-0.0112709	1.4947
O00506	STK25	STK25	STK25	sp|O00506|STK25_HUMAN	-0.0112709	1.4947
O94979	SC31A	SEC31A	SEC31A-7	sp|O94979-7|SC31A_HUMAN	-0.0112456	0.00783271
Q9NZR1	TMOD2	TMOD2	TMOD2	sp|Q9NZR1|TMOD2_HUMAN	-0.0111905	0.036361
Q9UBP6	TRMB	METTL1	METTL1-2	sp|Q9UBP6-2|TRMB_HUMAN	-0.0111458	0.115213
P12270	TPR	TPR	TPR	sp|P12270|TPR_HUMAN	-0.0111379	-0.250778
Q96P11	NSUN5	NSUN5	NSUN5-3	sp|Q96P11-3|NSUN5_HUMAN	-0.0111137	0.113209
Q13907	IDI1	IDI1	IDI1	sp|Q13907|IDI1_HUMAN	-0.0111023	0.0279345
Q8NCN4	RN169	RNF169	RNF169	sp|Q8NCN4|RN169_HUMAN	-0.0110807	0.0747764
O95372	LYPA2	LYPLA2	LYPLA2	sp|O95372|LYPA2_HUMAN	-0.0109486	0.0888606
Q9BTW9	TBCD	TBCD	TBCD-5	sp|Q9BTW9-5|TBCD_HUMAN	-0.0109079	-0.0928617
P53675	CLH2	CLTCL1	CLTCL1-2	sp|P53675-2|CLH2_HUMAN	-0.0107695	-0.0973748
P53675	CLH2	CLTCL1	CLTCL1	sp|P53675|CLH2_HUMAN	-0.0107695	-0.0973748
P21127	CD11B	CDK11B	CDK11B-10	sp|P21127-10|CD11B_HUMAN	-0.0106834	0.590899
P21127	CD11B	CDK11B	CDK11B-12	sp|P21127-12|CD11B_HUMAN	-0.0106834	0.590899
P21127	CD11B	CDK11B	CDK11B-2	sp|P21127-2|CD11B_HUMAN	-0.0106834	0.590899
P21127	CD11B	CDK11B	CDK11B-3	sp|P21127-3|CD11B_HUMAN	-0.0106834	0.590899
P21127	CD11B	CDK11B	CDK11B-4	sp|P21127-4|CD11B_HUMAN	-0.0106834	0.590899
P21127	CD11B	CDK11B	CDK11B-5	sp|P21127-5|CD11B_HUMAN	-0.0106834	0.590899
P21127	CD11B	CDK11B	CDK11B-6	sp|P21127-6|CD11B_HUMAN	-0.0106834	0.590899
P21127	CD11B	CDK11B	CDK11B-8	sp|P21127-8|CD11B_HUMAN	-0.0106834	0.590899
P21127	CD11B	CDK11B	CDK11B-9	sp|P21127-9|CD11B_HUMAN	-0.0106834	0.590899
P21127	CD11B	CDK11B	CDK11B	sp|P21127|CD11B_HUMAN	-0.0106834	0.590899
P12004	PCNA	PCNA	PCNA	sp|P12004|PCNA_HUMAN	-0.0105438	0.0129551
P21399	ACOC	ACO1	ACO1	sp|P21399|ACOC_HUMAN	-0.010524	0.0370011
Q8NBT2	SPC24	SPC24	SPC24	sp|Q8NBT2|SPC24_HUMAN	-0.0105226	0.00592292
Q16881	TRXR1	TXNRD1	TXNRD1-2	sp|Q16881-2|TRXR1_HUMAN	-0.0105154	0.292286
Q16881	TRXR1	TXNRD1	TXNRD1-3	sp|Q16881-3|TRXR1_HUMAN	-0.0105154	0.292286
Q16881	TRXR1	TXNRD1	TXNRD1-4	sp|Q16881-4|TRXR1_HUMAN	-0.0105154	0.292286
Q16881	TRXR1	TXNRD1	TXNRD1-5	sp|Q16881-5|TRXR1_HUMAN	-0.0105154	0.292286
Q16881	TRXR1	TXNRD1	TXNRD1-6	sp|Q16881-6|TRXR1_HUMAN	-0.0105154	0.292286
Q16881	TRXR1	TXNRD1	TXNRD1	sp|Q16881|TRXR1_HUMAN	-0.0105154	0.292286
Q9BX40	LS14B	LSM14B	LSM14B	sp|Q9BX40|LS14B_HUMAN	-0.0105154	0.246409
Q9BZI7	REN3B	UPF3B	UPF3B-2	sp|Q9BZI7-2|REN3B_HUMAN	-0.010515	0.231153
Q9BZI7	REN3B	UPF3B	UPF3B	sp|Q9BZI7|REN3B_HUMAN	-0.010515	0.231153
Q16881	TRXR1	TXNRD1	TXNRD1-7	sp|Q16881-7|TRXR1_HUMAN	-0.010487	0.292286
Q9BZX2	UCK2	UCK2	UCK2	sp|Q9BZX2|UCK2_HUMAN	-0.0104701	0.0933588
P26373	RL13	RPL13	RPL13	sp|P26373|RL13_HUMAN	-0.0104132	0.263638
O60925	PFD1	PFDN1	PFDN1	sp|O60925|PFD1_HUMAN	-0.010398	0.0438383
P00519	ABL1	ABL1	ABL1-2	sp|P00519-2|ABL1_HUMAN	-0.0103863	0.213584
P00519	ABL1	ABL1	ABL1	sp|P00519|ABL1_HUMAN	-0.0103863	0.213584
Q9P2R6	RERE	RERE	RERE	sp|Q9P2R6|RERE_HUMAN	-0.0103451	0.119171
Q29RF7	PDS5A	PDS5A	PDS5A	sp|Q29RF7|PDS5A_HUMAN	-0.0103318	0.127329
P08758	ANXA5	ANXA5	ANXA5	sp|P08758|ANXA5_HUMAN	-0.0102943	0.0810267
Q9BXS5	AP1M1	AP1M1	AP1M1-2	sp|Q9BXS5-2|AP1M1_HUMAN	-0.0102908	0.165103
Q9BXS5	AP1M1	AP1M1	AP1M1	sp|Q9BXS5|AP1M1_HUMAN	-0.0102908	0.165103
Q15436	SC23A	SEC23A	SEC23A-2	sp|Q15436-2|SC23A_HUMAN	-0.0102401	-0.0613909
Q15436	SC23A	SEC23A	SEC23A	sp|Q15436|SC23A_HUMAN	-0.0102401	-0.0613909
P41091	IF2G	EIF2S3	EIF2S3	sp|P41091|IF2G_HUMAN	-0.0101913	0.192844
Q2VIR3	IF2GL	EIF2S3L	EIF2S3L	sp|Q2VIR3|IF2GL_HUMAN	-0.0101913	0.192844
P17174	AATC	GOT1	GOT1-2	sp|P17174-2|AATC_HUMAN	-0.0101767	-0.0170228
P17174	AATC	GOT1	GOT1	sp|P17174|AATC_HUMAN	-0.0101767	-0.0170228
Q9UNM6	PSD13	PSMD13	PSMD13-2	sp|Q9UNM6-2|PSD13_HUMAN	-0.0100388	-0.0175706
Q9NXC5	MIO	MIOS	MIOS-2	sp|Q9NXC5-2|MIO_HUMAN	-0.00999592	0.103619
Q9NXC5	MIO	MIOS	MIOS	sp|Q9NXC5|MIO_HUMAN	-0.00999592	0.103619
Q8N3L3	TXLNB	TXLNB	TXLNB	sp|Q8N3L3|TXLNB_HUMAN	-0.00994338	0.0921858
Q9UPN6	SCAF8	SCAF8	SCAF8-2	sp|Q9UPN6-2|SCAF8_HUMAN	-0.00993785	0.125625
Q9UPN6	SCAF8	SCAF8	SCAF8	sp|Q9UPN6|SCAF8_HUMAN	-0.00993785	0.125625
Q13610	PWP1	PWP1	PWP1	sp|Q13610|PWP1_HUMAN	-0.00983286	1.01879
Q04917	1433F	YWHAH	YWHAH	sp|Q04917|1433F_HUMAN	-0.00981497	-0.0225159
O60664	PLIN3	PLIN3	PLIN3-3	sp|O60664-3|PLIN3_HUMAN	-0.00972071	0.0674458
P61981	1433G	YWHAG	YWHAG	sp|P61981|1433G_HUMAN	-0.00971155	0.00131114
Q8NBS9	TXND5	TXNDC5	TXNDC5	sp|Q8NBS9|TXND5_HUMAN	-0.00971114	-0.0499624
Q8IZ69	TRM2A	TRMT2A	TRMT2A-2	sp|Q8IZ69-2|TRM2A_HUMAN	-0.00966962	0.032405
P46063	RECQ1	RECQL	RECQL	sp|P46063|RECQ1_HUMAN	-0.0096543	0.0858016
Q9BY32	ITPA	ITPA	ITPA-3	sp|Q9BY32-3|ITPA_HUMAN	-0.00960783	0.0320445
Q9UNM6	PSD13	PSMD13	PSMD13	sp|Q9UNM6|PSD13_HUMAN	-0.009467	-0.0175706
Q9BQ90	KLDC3	KLHDC3	KLHDC3	sp|Q9BQ90|KLDC3_HUMAN	-0.00938685	0.134566
Q7Z422	SZRD1	SZRD1	SZRD1-2	sp|Q7Z422-2|SZRD1_HUMAN	-0.00933673	0.0361362
Q7Z422	SZRD1	SZRD1	SZRD1-3	sp|Q7Z422-3|SZRD1_HUMAN	-0.00933673	0.0361362
Q7Z422	SZRD1	SZRD1	SZRD1-4	sp|Q7Z422-4|SZRD1_HUMAN	-0.00933673	0.0361362
Q7Z422	SZRD1	SZRD1	SZRD1-5	sp|Q7Z422-5|SZRD1_HUMAN	-0.00933673	0.0361362
Q7Z422	SZRD1	SZRD1	SZRD1	sp|Q7Z422|SZRD1_HUMAN	-0.00933673	0.0361362
Q13733	AT1A4	ATP1A4	ATP1A4	sp|Q13733|AT1A4_HUMAN	-0.00931621	0.00753998
Q09028	RBBP4	RBBP4	RBBP4-2	sp|Q09028-2|RBBP4_HUMAN	-0.00930833	0.0249873
Q09028	RBBP4	RBBP4	RBBP4-3	sp|Q09028-3|RBBP4_HUMAN	-0.00930833	0.0249873
Q09028	RBBP4	RBBP4	RBBP4	sp|Q09028|RBBP4_HUMAN	-0.00930833	0.0249873
Q92905	CSN5	COPS5	COPS5	sp|Q92905|CSN5_HUMAN	-0.00925573	0.0739851
Q71SY5	MED25	MED25	MED25-2	sp|Q71SY5-2|MED25_HUMAN	-0.00924646	0.12527
Q71SY5	MED25	MED25	MED25-3	sp|Q71SY5-3|MED25_HUMAN	-0.00924646	0.12527
Q71SY5	MED25	MED25	MED25-4	sp|Q71SY5-4|MED25_HUMAN	-0.00924646	0.12527
Q71SY5	MED25	MED25	MED25-5	sp|Q71SY5-5|MED25_HUMAN	-0.00924646	0.12527
Q71SY5	MED25	MED25	MED25	sp|Q71SY5|MED25_HUMAN	-0.00924646	0.12527
P17858	PFKAL	PFKL	PFKL	sp|P17858|PFKAL_HUMAN	-0.00920785	0.0937837
Q03154	ACY1	ACY1	ACY1-2	sp|Q03154-2|ACY1_HUMAN	-0.00914899	0.0303331
Q03154	ACY1	ACY1	ACY1-4	sp|Q03154-4|ACY1_HUMAN	-0.00914899	0.0303331
Q03154	ACY1	ACY1	ACY1	sp|Q03154|ACY1_HUMAN	-0.00914899	0.0303331
O75822	EIF3J	EIF3J	EIF3J	sp|O75822|EIF3J_HUMAN	-0.00913157	0.0600318
Q96F86	EDC3	EDC3	EDC3	sp|Q96F86|EDC3_HUMAN	-0.00912223	0.0738243
P68400	CSK21	CSNK2A1	CSNK2A1-2	sp|P68400-2|CSK21_HUMAN	-0.00911992	0.325155
P02008	HBAZ	HBZ	HBZ	sp|P02008|HBAZ_HUMAN	-0.00877008	0.0353642
P31947	1433S	SFN	SFN-2	sp|P31947-2|1433S_HUMAN	-0.00875186	-0.0116554
P31947	1433S	SFN	SFN	sp|P31947|1433S_HUMAN	-0.00875186	0.0240635
Q5JXB2	UE2NL	UBE2NL	UBE2NL	sp|Q5JXB2|UE2NL_HUMAN	-0.00872316	0.149411
Q14141	2006-09-01	2006-09-01	SEPT6-3	sp|Q14141-3|SEPT6_HUMAN	-0.00870851	0.0282249
Q9NUJ1	ABHDA	ABHD10	ABHD10-2	sp|Q9NUJ1-2|ABHDA_HUMAN	-0.00867731	0.0338159
O00410	IPO5	IPO5	IPO5-3	sp|O00410-3|IPO5_HUMAN	-0.00864305	0.00548864
O00410	IPO5	IPO5	IPO5	sp|O00410|IPO5_HUMAN	-0.00864305	0.00548864
P30613	KPYR	PKLR	PKLR-2	sp|P30613-2|KPYR_HUMAN	-0.0085886	0.00446257
Q9NWV4	CA123	C1orf123	C1orf123	sp|Q9NWV4|CA123_HUMAN	-0.00841276	-0.0457255
P27348	1433T	YWHAQ	YWHAQ	sp|P27348|1433T_HUMAN	-0.00838764	-0.0237921
Q06547	GABP1	GABPB1	GABPB1-3	sp|Q06547-3|GABP1_HUMAN	-0.00838313	0.333819
Q06547	GABP1	GABPB1	GABPB1-4	sp|Q06547-4|GABP1_HUMAN	-0.00838313	0.333819
P26640	SYVC	VARS	VARS-2	sp|P26640-2|SYVC_HUMAN	-0.00837091	0.127643
Q8TE02	ELP5	ELP5	ELP5-2	sp|Q8TE02-2|ELP5_HUMAN	-0.00833821	0.108752
Q8TE02	ELP5	ELP5	ELP5-3	sp|Q8TE02-3|ELP5_HUMAN	-0.00833821	0.108752
Q8TE02	ELP5	ELP5	ELP5-4	sp|Q8TE02-4|ELP5_HUMAN	-0.00833821	0.106891
Q8TE02	ELP5	ELP5	ELP5	sp|Q8TE02|ELP5_HUMAN	-0.00833821	0.106891
P02100	HBE	HBE1	HBE1	sp|P02100|HBE_HUMAN	-0.00829613	0.0750262
Q96PM5	ZN363	RCHY1	RCHY1-2	sp|Q96PM5-2|ZN363_HUMAN	-0.00818861	-0.13802
Q96PM5	ZN363	RCHY1	RCHY1-5	sp|Q96PM5-5|ZN363_HUMAN	-0.00818861	-0.13802
Q96PM5	ZN363	RCHY1	RCHY1-8	sp|Q96PM5-8|ZN363_HUMAN	-0.00818861	-0.139561
P30613	KPYR	PKLR	PKLR	sp|P30613|KPYR_HUMAN	-0.00817927	0.00665077
Q16576	RBBP7	RBBP7	RBBP7-2	sp|Q16576-2|RBBP7_HUMAN	-0.00811609	0.0145808
O95861	BPNT1	BPNT1	BPNT1-2	sp|O95861-2|BPNT1_HUMAN	-0.00805564	0.0387926
O95861	BPNT1	BPNT1	BPNT1-4	sp|O95861-4|BPNT1_HUMAN	-0.00805564	0.0387926
O95861	BPNT1	BPNT1	BPNT1	sp|O95861|BPNT1_HUMAN	-0.00805564	0.0387926
Q9BWD1	THIC	ACAT2	ACAT2-2	sp|Q9BWD1-2|THIC_HUMAN	-0.00798422	-0.00361655
Q9BWD1	THIC	ACAT2	ACAT2	sp|Q9BWD1|THIC_HUMAN	-0.00798422	-0.00251713
P53634	CATC	CTSC	CTSC-2	sp|P53634-2|CATC_HUMAN	-0.00794276	-0.0348711
P53634	CATC	CTSC	CTSC-3	sp|P53634-3|CATC_HUMAN	-0.00794276	-0.0348711
P17858	PFKAL	PFKL	PFKL-2	sp|P17858-2|PFKAL_HUMAN	-0.00788571	0.0975077
Q96P11	NSUN5	NSUN5	NSUN5-2	sp|Q96P11-2|NSUN5_HUMAN	-0.0078579	0.142473
Q9GZU8	F192A	FAM192A	FAM192A	sp|Q9GZU8|F192A_HUMAN	-0.00784703	0.0217875
P39059	COFA1	COL15A1	COL15A1	sp|P39059|COFA1_HUMAN	-0.00782662	0.238435
Q9Y2A7	NCKP1	NCKAP1	NCKAP1-2	sp|Q9Y2A7-2|NCKP1_HUMAN	-0.00781576	-0.00666101
Q9Y2A7	NCKP1	NCKAP1	NCKAP1	sp|Q9Y2A7|NCKP1_HUMAN	-0.00781576	-0.00666101
P13796	PLSL	LCP1	LCP1-2	sp|P13796-2|PLSL_HUMAN	-0.00770636	0.0725485
P62937	PPIA	PPIA	PPIA	sp|P62937|PPIA_HUMAN	-0.00769289	0.035334
O15523	DDX3Y	DDX3Y	DDX3Y-3	sp|O15523-3|DDX3Y_HUMAN	-0.00767826	0.104365
Q7Z417	NUFP2	NUFIP2	NUFIP2-2	sp|Q7Z417-2|NUFP2_HUMAN	-0.00765277	0.0762393
Q96IV0	NGLY1	NGLY1	NGLY1-3	sp|Q96IV0-3|NGLY1_HUMAN	-0.00761848	0.0921016
Q96IV0	NGLY1	NGLY1	NGLY1-5	sp|Q96IV0-5|NGLY1_HUMAN	-0.00761848	0.0921016
Q96IV0	NGLY1	NGLY1	NGLY1	sp|Q96IV0|NGLY1_HUMAN	-0.00761848	0.0921016
P30085	KCY	CMPK1	CMPK1-2	sp|P30085-2|KCY_HUMAN	-0.0075327	0.121247
Q9NV56	MRGBP	MRGBP	MRGBP	sp|Q9NV56|MRGBP_HUMAN	-0.00752623	0.0568997
P69892	HBG2	HBG2	HBG2	sp|P69892|HBG2_HUMAN	-0.00752006	0.155601
Q14847	LASP1	LASP1	LASP1	sp|Q14847|LASP1_HUMAN	-0.00751207	0.0228939
Q5ST30	SYVM	VARS2	VARS2-4	sp|Q5ST30-4|SYVM_HUMAN	-0.0073654	-0.0322133
Q5ST30	SYVM	VARS2	VARS2	sp|Q5ST30|SYVM_HUMAN	-0.0073654	-0.0322133
O95429	BAG4	BAG4	BAG4-2	sp|O95429-2|BAG4_HUMAN	-0.00735392	-0.079305
O95429	BAG4	BAG4	BAG4	sp|O95429|BAG4_HUMAN	-0.00735392	-0.079305
P42126	ECI1	ECI1	ECI1-2	sp|P42126-2|ECI1_HUMAN	-0.00731212	0.066254
P42126	ECI1	ECI1	ECI1	sp|P42126|ECI1_HUMAN	-0.00731212	0.066254
P0DP23	CALM1	CALM1	CALM1	sp|P0DP23|CALM1_HUMAN	-0.00713544	0.0829286
P0DP24	CALM2	CALM2	CALM2	sp|P0DP24|CALM2_HUMAN	-0.00713544	0.0829286
P0DP25	CALM3	CALM3	CALM3	sp|P0DP25|CALM3_HUMAN	-0.00713544	0.0829286
P0DN37	PAL4G	PPIAL4G	PPIAL4G	sp|P0DN37|PAL4G_HUMAN	-0.00703644	-0.114668
Q9UHD8	2009-09-01	2009-09-01	SEPT9-4	sp|Q9UHD8-4|SEPT9_HUMAN	-0.0070173	0.0899361
Q9UHD8	2009-09-01	2009-09-01	SEPT9-8	sp|Q9UHD8-8|SEPT9_HUMAN	-0.0070173	0.0899361
Q9UHD8	2009-09-01	2009-09-01	SEPT9-9	sp|Q9UHD8-9|SEPT9_HUMAN	-0.0070173	0.0899361
P40855	PEX19	PEX19	PEX19	sp|P40855|PEX19_HUMAN	-0.0069929	0.0206544
Q13428	TCOF	TCOF1	TCOF1-8	sp|Q13428-8|TCOF_HUMAN	-0.00685902	0.0242783
Q86VN1	VPS36	VPS36	VPS36	sp|Q86VN1|VPS36_HUMAN	-0.00681205	0.0762707
Q9Y2S6	TMA7	TMA7	TMA7	sp|Q9Y2S6|TMA7_HUMAN	-0.00673822	0.0033138
P07954	FUMH	FH	FH-2	sp|P07954-2|FUMH_HUMAN	-0.00670024	0.229705
P07954	FUMH	FH	FH	sp|P07954|FUMH_HUMAN	-0.00670024	0.229705
Q16576	RBBP7	RBBP7	RBBP7	sp|Q16576|RBBP7_HUMAN	-0.00662781	0.0169848
P0DMV8	HS71A	HSPA1A	HSPA1A-2	sp|P0DMV8-2|HS71A_HUMAN	-0.00654797	-0.00058441
P10768	ESTD	ESD	ESD	sp|P10768|ESTD_HUMAN	-0.00647893	-0.0279571
Q8IZP0	ABI1	ABI1	ABI1-11	sp|Q8IZP0-11|ABI1_HUMAN	-0.00644692	-0.0059855
O14530	TXND9	TXNDC9	TXNDC9-2	sp|O14530-2|TXND9_HUMAN	-0.0063143	0.0487677
O14530	TXND9	TXNDC9	TXNDC9	sp|O14530|TXND9_HUMAN	-0.0063143	0.0487677
O60664	PLIN3	PLIN3	PLIN3-4	sp|O60664-4|PLIN3_HUMAN	-0.00615832	0.0674458
O60664	PLIN3	PLIN3	PLIN3	sp|O60664|PLIN3_HUMAN	-0.00615832	0.0674458
Q05397	FAK1	PTK2	PTK2-5	sp|Q05397-5|FAK1_HUMAN	-0.00611179	0.0858082
Q05397	FAK1	PTK2	PTK2-7	sp|Q05397-7|FAK1_HUMAN	-0.00611179	0.0858082
Q05397	FAK1	PTK2	PTK2	sp|Q05397|FAK1_HUMAN	-0.00611179	0.0858082
Q9NR30	DDX21	DDX21	DDX21-2	sp|Q9NR30-2|DDX21_HUMAN	-0.00611138	0.0781456
Q04726	TLE3	TLE3	TLE3-2	sp|Q04726-2|TLE3_HUMAN	-0.00605494	0.0816159
Q04726	TLE3	TLE3	TLE3-3	sp|Q04726-3|TLE3_HUMAN	-0.00605494	0.0816159
Q04726	TLE3	TLE3	TLE3-4	sp|Q04726-4|TLE3_HUMAN	-0.00605494	0.0816159
Q04726	TLE3	TLE3	TLE3-5	sp|Q04726-5|TLE3_HUMAN	-0.00605494	0.0816159
Q04726	TLE3	TLE3	TLE3-6	sp|Q04726-6|TLE3_HUMAN	-0.00605494	0.0816159
Q04726	TLE3	TLE3	TLE3-7	sp|Q04726-7|TLE3_HUMAN	-0.00605494	0.0816159
Q04726	TLE3	TLE3	TLE3	sp|Q04726|TLE3_HUMAN	-0.00605494	0.0816159
Q9Y282	ERGI3	ERGIC3	ERGIC3-3	sp|Q9Y282-3|ERGI3_HUMAN	-0.00596035	0.0592974
Q9Y282	ERGI3	ERGIC3	ERGIC3	sp|Q9Y282|ERGI3_HUMAN	-0.00596035	0.0592974
Q9Y508	RN114	RNF114	RNF114-2	sp|Q9Y508-2|RN114_HUMAN	-0.00589842	0.0210968
Q9Y508	RN114	RNF114	RNF114	sp|Q9Y508|RN114_HUMAN	-0.00589842	0.0210968
Q9UEU0	VTI1B	VTI1B	VTI1B	sp|Q9UEU0|VTI1B_HUMAN	-0.0058407	0.0776244
P12956	XRCC6	XRCC6	XRCC6-2	sp|P12956-2|XRCC6_HUMAN	-0.00582024	0.126365
P12956	XRCC6	XRCC6	XRCC6	sp|P12956|XRCC6_HUMAN	-0.00582024	0.126365
O00505	IMA4	KPNA3	KPNA3	sp|O00505|IMA4_HUMAN	-0.00579356	0.0665451
P54819	KAD2	AK2	AK2-4	sp|P54819-4|KAD2_HUMAN	-0.00568126	0.0531179
P54819	KAD2	AK2	AK2-6	sp|P54819-6|KAD2_HUMAN	-0.00568126	0.0531179
Q9BUF5	TBB6	TUBB6	TUBB6	sp|Q9BUF5|TBB6_HUMAN	-0.0056062	0.221244
P31946	1433B	YWHAB	YWHAB-2	sp|P31946-2|1433B_HUMAN	-0.00560491	0.0127113
P31946	1433B	YWHAB	YWHAB	sp|P31946|1433B_HUMAN	-0.00560491	0.0127113
Q15020	SART3	SART3	SART3-2	sp|Q15020-2|SART3_HUMAN	-0.00556952	-0.140236
P14618	KPYM	PKM	PKM-3	sp|P14618-3|KPYM_HUMAN	-0.00552085	-0.0154265
Q13428	TCOF	TCOF1	TCOF1-2	sp|Q13428-2|TCOF_HUMAN	-0.00547088	0.0236464
Q7KZI7	MARK2	MARK2	MARK2-11	sp|Q7KZI7-11|MARK2_HUMAN	-0.00546649	0.691948
Q7KZI7	MARK2	MARK2	MARK2-15	sp|Q7KZI7-15|MARK2_HUMAN	-0.00546649	0.691948
Q7KZI7	MARK2	MARK2	MARK2-16	sp|Q7KZI7-16|MARK2_HUMAN	-0.00546649	0.691948
Q7KZI7	MARK2	MARK2	MARK2-4	sp|Q7KZI7-4|MARK2_HUMAN	-0.00546649	0.691948
Q7KZI7	MARK2	MARK2	MARK2-5	sp|Q7KZI7-5|MARK2_HUMAN	-0.00546649	0.691948
Q7KZI7	MARK2	MARK2	MARK2-8	sp|Q7KZI7-8|MARK2_HUMAN	-0.00546649	0.691948
Q7KZI7	MARK2	MARK2	MARK2-9	sp|Q7KZI7-9|MARK2_HUMAN	-0.00546649	0.691948
Q7KZI7	MARK2	MARK2	MARK2	sp|Q7KZI7|MARK2_HUMAN	-0.00546649	0.691948
Q14149	MORC3	MORC3	MORC3	sp|Q14149|MORC3_HUMAN	-0.00541077	-0.00275794
P79522	PRR3	PRR3	PRR3-2	sp|P79522-2|PRR3_HUMAN	-0.00537188	0.369112
P79522	PRR3	PRR3	PRR3	sp|P79522|PRR3_HUMAN	-0.00537188	0.369112
P07108	ACBP	DBI	DBI	sp|P07108|ACBP_HUMAN	-0.0053326	0.0132689
Q8IX01	SUGP2	SUGP2	SUGP2	sp|Q8IX01|SUGP2_HUMAN	-0.00529837	0.323335
Q9NPJ6	MED4	MED4	MED4-2	sp|Q9NPJ6-2|MED4_HUMAN	-0.00527582	0.0797329
Q9NPJ6	MED4	MED4	MED4	sp|Q9NPJ6|MED4_HUMAN	-0.00527582	0.0797329
Q9Y3Z3	SAMH1	SAMHD1	SAMHD1-3	sp|Q9Y3Z3-3|SAMH1_HUMAN	-0.00517737	0.291582
Q99436	PSB7	PSMB7	PSMB7-2	sp|Q99436-2|PSB7_HUMAN	-0.00512268	0.000323178
Q99436	PSB7	PSMB7	PSMB7	sp|Q99436|PSB7_HUMAN	-0.00512268	-0.00387602
Q96HE7	ERO1A	ERO1A	ERO1A	sp|Q96HE7|ERO1A_HUMAN	-0.00512175	0.185748
Q9UJX5	APC4	ANAPC4	ANAPC4-2	sp|Q9UJX5-2|APC4_HUMAN	-0.00508825	-0.0116334
Q9UJX5	APC4	ANAPC4	ANAPC4-3	sp|Q9UJX5-3|APC4_HUMAN	-0.00508825	-0.0116334
Q9UJX5	APC4	ANAPC4	ANAPC4	sp|Q9UJX5|APC4_HUMAN	-0.00508825	-0.0116334
Q9P2J5	SYLC	LARS	LARS-3	sp|Q9P2J5-3|SYLC_HUMAN	-0.00504252	-0.0906156
Q9NR30	DDX21	DDX21	DDX21	sp|Q9NR30|DDX21_HUMAN	-0.00493653	0.136115
Q96P11	NSUN5	NSUN5	NSUN5-4	sp|Q96P11-4|NSUN5_HUMAN	-0.00492495	0.113209
Q96P11	NSUN5	NSUN5	NSUN5-5	sp|Q96P11-5|NSUN5_HUMAN	-0.00492495	0.113209
Q96P11	NSUN5	NSUN5	NSUN5	sp|Q96P11|NSUN5_HUMAN	-0.00492495	0.113209
Q96GY0	ZC21A	ZC2HC1A	ZC2HC1A	sp|Q96GY0|ZC21A_HUMAN	-0.00477581	0.142257
P22234	PUR6	PAICS	PAICS-2	sp|P22234-2|PUR6_HUMAN	-0.00468809	0.054895
P22234	PUR6	PAICS	PAICS	sp|P22234|PUR6_HUMAN	-0.00468809	0.054895
Q9H204	MED28	MED28	MED28	sp|Q9H204|MED28_HUMAN	-0.00463743	0.0403373
P48556	PSMD8	PSMD8	PSMD8	sp|P48556|PSMD8_HUMAN	-0.00452809	0.0367115
O94979	SC31A	SEC31A	SEC31A-10	sp|O94979-10|SC31A_HUMAN	-0.00440441	0.00811456
O94979	SC31A	SEC31A	SEC31A-4	sp|O94979-4|SC31A_HUMAN	-0.00440441	0.00811456
O94979	SC31A	SEC31A	SEC31A-6	sp|O94979-6|SC31A_HUMAN	-0.00440441	0.00811456
Q96CV9	OPTN	OPTN	OPTN-2	sp|Q96CV9-2|OPTN_HUMAN	-0.00437678	-0.119266
Q96CV9	OPTN	OPTN	OPTN-3	sp|Q96CV9-3|OPTN_HUMAN	-0.00437678	-0.155386
Q96CV9	OPTN	OPTN	OPTN	sp|Q96CV9|OPTN_HUMAN	-0.00437678	-0.119266
Q9P2D0	IBTK	IBTK	IBTK-2	sp|Q9P2D0-2|IBTK_HUMAN	-0.00431949	0.112771
O95251	KAT7	KAT7	KAT7-2	sp|O95251-2|KAT7_HUMAN	-0.00430031	0.2748
O95251	KAT7	KAT7	KAT7-4	sp|O95251-4|KAT7_HUMAN	-0.00430031	0.2748
O95251	KAT7	KAT7	KAT7	sp|O95251|KAT7_HUMAN	-0.00430031	0.2748
Q9Y2H0	DLGP4	DLGAP4	DLGAP4-1	sp|Q9Y2H0-1|DLGP4_HUMAN	-0.0043002	0.0760198
Q9Y2H0	DLGP4	DLGAP4	DLGAP4-3	sp|Q9Y2H0-3|DLGP4_HUMAN	-0.0043002	0.0760198
Q9Y2H0	DLGP4	DLGAP4	DLGAP4	sp|Q9Y2H0|DLGP4_HUMAN	-0.0043002	0.0760198
Q9Y371	SHLB1	SH3GLB1	SH3GLB1-2	sp|Q9Y371-2|SHLB1_HUMAN	-0.00429694	0.062101
Q9Y371	SHLB1	SH3GLB1	SH3GLB1	sp|Q9Y371|SHLB1_HUMAN	-0.00429694	0.062101
P00374	DYR	DHFR	DHFR	sp|P00374|DYR_HUMAN	-0.00425512	0.103369
Q58FF6	H90B4	HSP90AB4P	HSP90AB4P	sp|Q58FF6|H90B4_HUMAN	-0.00413103	-0.00465577
O94979	SC31A	SEC31A	SEC31A-2	sp|O94979-2|SC31A_HUMAN	-0.00409814	0.00811456
O94979	SC31A	SEC31A	SEC31A-3	sp|O94979-3|SC31A_HUMAN	-0.00409814	0.00811456
O94979	SC31A	SEC31A	SEC31A-8	sp|O94979-8|SC31A_HUMAN	-0.00409814	0.00811456
O94979	SC31A	SEC31A	SEC31A-9	sp|O94979-9|SC31A_HUMAN	-0.00409814	0.00811456
O94979	SC31A	SEC31A	SEC31A	sp|O94979|SC31A_HUMAN	-0.00409814	0.00811456
P07864	LDHC	LDHC	LDHC	sp|P07864|LDHC_HUMAN	-0.00409088	0.0535741
Q6ZMR3	LDH6A	LDHAL6A	LDHAL6A	sp|Q6ZMR3|LDH6A_HUMAN	-0.00409088	0.0535741
Q9NWU1	OXSM	OXSM	OXSM	sp|Q9NWU1|OXSM_HUMAN	-0.0040865	0.109672
P43897	EFTS	TSFM	TSFM-3	sp|P43897-3|EFTS_HUMAN	-0.0040865	-0.00462039
P43897	EFTS	TSFM	TSFM-4	sp|P43897-4|EFTS_HUMAN	-0.0040865	-0.00462039
Q99439	CNN2	CNN2	CNN2	sp|Q99439|CNN2_HUMAN	-0.00405875	0.0191102
O43516	WIPF1	WIPF1	WIPF1-2	sp|O43516-2|WIPF1_HUMAN	-0.00399775	0.0898743
O43516	WIPF1	WIPF1	WIPF1-3	sp|O43516-3|WIPF1_HUMAN	-0.00399775	0.0898743
O43516	WIPF1	WIPF1	WIPF1	sp|O43516|WIPF1_HUMAN	-0.00399775	0.0898743
O43765	SGTA	SGTA	SGTA	sp|O43765|SGTA_HUMAN	-0.0039753	-0.225732
P49768	PSN1	PSEN1	PSEN1-2	sp|P49768-2|PSN1_HUMAN	-0.00397414	0.0900512
P49768	PSN1	PSEN1	PSEN1-7	sp|P49768-7|PSN1_HUMAN	-0.00397414	0.0900512
P49768	PSN1	PSEN1	PSEN1	sp|P49768|PSN1_HUMAN	-0.00397414	0.0900512
Q6DD88	ATLA3	ATL3	ATL3	sp|Q6DD88|ATLA3_HUMAN	-0.00390653	0.248241
Q9BRF8	CPPED	CPPED1	CPPED1-2	sp|Q9BRF8-2|CPPED_HUMAN	-0.00386843	0.0133386
P36507	MP2K2	MAP2K2	MAP2K2	sp|P36507|MP2K2_HUMAN	-0.00377667	-0.489501
P52209	6PGD	PGD	PGD-2	sp|P52209-2|6PGD_HUMAN	-0.00368471	0.00127549
P52209	6PGD	PGD	PGD	sp|P52209|6PGD_HUMAN	-0.00368471	0.00127549
Q53FT3	HIKES	HIKESHI	HIKESHI	sp|Q53FT3|HIKES_HUMAN	-0.00367231	-0.00755524
P29966	MARCS	MARCKS	MARCKS	sp|P29966|MARCS_HUMAN	-0.00363684	0.129608
P18206	VINC	VCL	VCL-3	sp|P18206-3|VINC_HUMAN	-0.00359584	0.0625977
Q9BWE0	REPI1	REPIN1	REPIN1-4	sp|Q9BWE0-4|REPI1_HUMAN	-0.00356588	0.192218
Q9BWE0	REPI1	REPIN1	REPIN1	sp|Q9BWE0|REPI1_HUMAN	-0.00356588	0.192218
Q08AM6	VAC14	VAC14	VAC14	sp|Q08AM6|VAC14_HUMAN	-0.00356227	0.322557
Q9NRX2	RM17	MRPL17	MRPL17	sp|Q9NRX2|RM17_HUMAN	-0.0035365	0.3376
Q9UBF8	PI4KB	PI4KB	PI4KB-2	sp|Q9UBF8-2|PI4KB_HUMAN	-0.00348586	0.260763
Q9UBF8	PI4KB	PI4KB	PI4KB	sp|Q9UBF8|PI4KB_HUMAN	-0.00348586	0.260763
P49756	RBM25	RBM25	RBM25	sp|P49756|RBM25_HUMAN	-0.00346728	0.261311
Q8TDN6	BRX1	BRIX1	BRIX1	sp|Q8TDN6|BRX1_HUMAN	-0.00346494	0.323969
O00410	IPO5	IPO5	IPO5-2	sp|O00410-2|IPO5_HUMAN	-0.0033942	0.00548864
P09543	CN37	CNP	CNP-2	sp|P09543-2|CN37_HUMAN	-0.00318394	0.147104
P09543	CN37	CNP	CNP	sp|P09543|CN37_HUMAN	-0.00318394	0.147104
P48643	TCPE	CCT5	CCT5-2	sp|P48643-2|TCPE_HUMAN	-0.00317108	0.015765
Q13509	TBB3	TUBB3	TUBB3-2	sp|Q13509-2|TBB3_HUMAN	-0.00312645	0.23592
P49720	PSB3	PSMB3	PSMB3	sp|P49720|PSB3_HUMAN	-0.00309356	-0.0464777
O00442	RTCA	RTCA	RTCA-2	sp|O00442-2|RTCA_HUMAN	-0.00309062	-0.000357016
O00442	RTCA	RTCA	RTCA	sp|O00442|RTCA_HUMAN	-0.00309062	-0.000357016
Q9UJX4	APC5	ANAPC5	ANAPC5-2	sp|Q9UJX4-2|APC5_HUMAN	-0.00303715	-0.0389695
Q9UJX4	APC5	ANAPC5	ANAPC5-3	sp|Q9UJX4-3|APC5_HUMAN	-0.00303715	-0.0273648
Q0VDF9	HSP7E	HSPA14	HSPA14	sp|Q0VDF9|HSP7E_HUMAN	-0.00303383	0.11592
Q9Y6W5	WASF2	WASF2	WASF2-2	sp|Q9Y6W5-2|WASF2_HUMAN	-0.00295113	0.00218274
P02794	FRIH	FTH1	FTH1	sp|P02794|FRIH_HUMAN	-0.00291991	0.158438
P67936	TPM4	TPM4	TPM4-2	sp|P67936-2|TPM4_HUMAN	-0.00289388	0.0445208
Q96HW7	INT4	INTS4	INTS4-4	sp|Q96HW7-4|INT4_HUMAN	-0.00289116	0.220168
Q96T51	RUFY1	RUFY1	RUFY1	sp|Q96T51|RUFY1_HUMAN	-0.00284305	-0.0287788
O00299	CLIC1	CLIC1	CLIC1	sp|O00299|CLIC1_HUMAN	-0.00275828	-0.0182061
Q9UDY2	ZO2	TJP2	TJP2-3	sp|Q9UDY2-3|ZO2_HUMAN	-0.00274586	0.162776
Q9UDY2	ZO2	TJP2	TJP2-6	sp|Q9UDY2-6|ZO2_HUMAN	-0.00274586	0.162776
Q9UDY2	ZO2	TJP2	TJP2-7	sp|Q9UDY2-7|ZO2_HUMAN	-0.00274586	0.162776
Q9UDY2	ZO2	TJP2	TJP2	sp|Q9UDY2|ZO2_HUMAN	-0.00274586	0.162776
Q86UK7	ZN598	ZNF598	ZNF598-2	sp|Q86UK7-2|ZN598_HUMAN	-0.00272081	0.241558
Q86UK7	ZN598	ZNF598	ZNF598-3	sp|Q86UK7-3|ZN598_HUMAN	-0.00272081	0.241558
Q86UK7	ZN598	ZNF598	ZNF598	sp|Q86UK7|ZN598_HUMAN	-0.00272081	0.241558
Q14C86	GAPD1	GAPVD1	GAPVD1-3	sp|Q14C86-3|GAPD1_HUMAN	-0.00271174	0.202981
Q96EQ0	SGTB	SGTB	SGTB	sp|Q96EQ0|SGTB_HUMAN	-0.00268028	0.0205182
Q9HC38	GLOD4	GLOD4	GLOD4-3	sp|Q9HC38-3|GLOD4_HUMAN	-0.00259872	0.032414
O15523	DDX3Y	DDX3Y	DDX3Y-2	sp|O15523-2|DDX3Y_HUMAN	-0.00259256	-0.0142834
O15523	DDX3Y	DDX3Y	DDX3Y	sp|O15523|DDX3Y_HUMAN	-0.00259256	-0.0142834
O95336	6PGL	PGLS	PGLS	sp|O95336|6PGL_HUMAN	-0.00254065	0.0254505
Q9HCE5	MET14	METTL14	METTL14	sp|Q9HCE5|MET14_HUMAN	-0.00246636	0.0329217
P30085	KCY	CMPK1	CMPK1	sp|P30085|KCY_HUMAN	-0.0024612	0.137846
P12081	SYHC	HARS	HARS-4	sp|P12081-4|SYHC_HUMAN	-0.00239986	0.0433765
P12081	SYHC	HARS	HARS	sp|P12081|SYHC_HUMAN	-0.00239986	0.0447591
P69891	HBG1	HBG1	HBG1	sp|P69891|HBG1_HUMAN	-0.00238617	0.143789
Q9UBE0	SAE1	SAE1	SAE1-2	sp|Q9UBE0-2|SAE1_HUMAN	-0.00231994	-0.141484
Q9UBE0	SAE1	SAE1	SAE1-3	sp|Q9UBE0-3|SAE1_HUMAN	-0.00231994	-0.141484
Q9UBE0	SAE1	SAE1	SAE1	sp|Q9UBE0|SAE1_HUMAN	-0.00231994	-0.141484
Q9UKY7	CDV3	CDV3	CDV3-2	sp|Q9UKY7-2|CDV3_HUMAN	-0.00231452	0.0804992
Q9UKY7	CDV3	CDV3	CDV3	sp|Q9UKY7|CDV3_HUMAN	-0.00231452	0.0804992
Q9H0B6	KLC2	KLC2	KLC2	sp|Q9H0B6|KLC2_HUMAN	-0.00220085	-0.00353601
Q9P2J5	SYLC	LARS	LARS-2	sp|Q9P2J5-2|SYLC_HUMAN	-0.00213454	-0.0388117
Q9P2J5	SYLC	LARS	LARS	sp|Q9P2J5|SYLC_HUMAN	-0.00213454	-0.0388117
Q14847	LASP1	LASP1	LASP1-2	sp|Q14847-2|LASP1_HUMAN	-0.00208482	0.0228939
Q9H0B6	KLC2	KLC2	KLC2-2	sp|Q9H0B6-2|KLC2_HUMAN	-0.00207892	-0.00353601
O95394	AGM1	PGM3	PGM3-3	sp|O95394-3|AGM1_HUMAN	-0.00203987	0.369808
O95394	AGM1	PGM3	PGM3-4	sp|O95394-4|AGM1_HUMAN	-0.00203987	0.369808
O95394	AGM1	PGM3	PGM3	sp|O95394|AGM1_HUMAN	-0.00203987	0.369808
P00374	DYR	DHFR	DHFR-2	sp|P00374-2|DYR_HUMAN	-0.00197302	0.103369
Q9BX40	LS14B	LSM14B	LSM14B-3	sp|Q9BX40-3|LS14B_HUMAN	-0.00192187	0.246409
Q4G0A6	MINY4	MINDY4	MINDY4	sp|Q4G0A6|MINY4_HUMAN	-0.00190902	0.111311
P63165	SUMO1	SUMO1	SUMO1-2	sp|P63165-2|SUMO1_HUMAN	-0.00186274	0.040756
P51946	CCNH	CCNH	CCNH	sp|P51946|CCNH_HUMAN	-0.00181056	-0.00156148
Q96J92	WNK4	WNK4	WNK4-3	sp|Q96J92-3|WNK4_HUMAN	-0.00179894	0.22405
Q96J92	WNK4	WNK4	WNK4	sp|Q96J92|WNK4_HUMAN	-0.00179894	0.22405
Q9H9T3	ELP3	ELP3	ELP3-4	sp|Q9H9T3-4|ELP3_HUMAN	-0.00172278	0.066031
Q9H9T3	ELP3	ELP3	ELP3-5	sp|Q9H9T3-5|ELP3_HUMAN	-0.00172278	0.066031
A2A3N6	PIPSL	PIPSL	PIPSL	sp|A2A3N6|PIPSL_HUMAN	-0.00166722	0.0230087
Q9BS26	ERP44	ERP44	ERP44	sp|Q9BS26|ERP44_HUMAN	-0.00164555	0.0887969
O60502	OGA	MGEA5	MGEA5-2	sp|O60502-2|OGA_HUMAN	-0.00162893	-0.0502546
Q9H4G0	E41L1	EPB41L1	EPB41L1-2	sp|Q9H4G0-2|E41L1_HUMAN	-0.00160974	-0.0779587
Q9H4G0	E41L1	EPB41L1	EPB41L1-3	sp|Q9H4G0-3|E41L1_HUMAN	-0.00160974	-0.0779587
Q9H4G0	E41L1	EPB41L1	EPB41L1-4	sp|Q9H4G0-4|E41L1_HUMAN	-0.00160974	-0.0779587
Q9H4G0	E41L1	EPB41L1	EPB41L1	sp|Q9H4G0|E41L1_HUMAN	-0.00160974	-0.0779587
Q9P016	THYN1	THYN1	THYN1-2	sp|Q9P016-2|THYN1_HUMAN	-0.0015683	0.286994
Q9NQ39	RS10L	RPS10P5	RPS10P5	sp|Q9NQ39|RS10L_HUMAN	-0.00150063	0.345916
P54819	KAD2	AK2	AK2-2	sp|P54819-2|KAD2_HUMAN	-0.00147739	0.0333234
P54819	KAD2	AK2	AK2-3	sp|P54819-3|KAD2_HUMAN	-0.00147739	0.0333234
P54819	KAD2	AK2	AK2-5	sp|P54819-5|KAD2_HUMAN	-0.00147739	0.0333234
P54819	KAD2	AK2	AK2	sp|P54819|KAD2_HUMAN	-0.00147739	0.0333234
Q9GZQ3	COMD5	COMMD5	COMMD5	sp|Q9GZQ3|COMD5_HUMAN	-0.00139208	0.0918447
P49773	HINT1	HINT1	HINT1	sp|P49773|HINT1_HUMAN	-0.00137295	0.00984541
Q9ULW0	TPX2	TPX2	TPX2-2	sp|Q9ULW0-2|TPX2_HUMAN	-0.00131578	0.0373742
Q9ULW0	TPX2	TPX2	TPX2	sp|Q9ULW0|TPX2_HUMAN	-0.00131578	0.0373742
P25705	ATPA	ATP5A1	ATP5A1-2	sp|P25705-2|ATPA_HUMAN	-0.00131413	0.226299
Q9BUR4	WAP53	WRAP53	WRAP53	sp|Q9BUR4|WAP53_HUMAN	-0.00129837	0.116243
P08195	4F2	SLC3A2	SLC3A2-2	sp|P08195-2|4F2_HUMAN	-0.00123647	-0.0153333
P08195	4F2	SLC3A2	SLC3A2-3	sp|P08195-3|4F2_HUMAN	-0.00123647	-0.0153333
P08195	4F2	SLC3A2	SLC3A2-4	sp|P08195-4|4F2_HUMAN	-0.00123647	-0.0153333
P08195	4F2	SLC3A2	SLC3A2	sp|P08195|4F2_HUMAN	-0.00123647	-0.0118163
P53041	PPP5	PPP5C	PPP5C	sp|P53041|PPP5_HUMAN	-0.00113791	0.116102
Q9HAU6	TCTP8	TPT1P8	TPT1P8	sp|Q9HAU6|TCTP8_HUMAN	-0.0010833	0.0801657
P51858	HDGF	HDGF	HDGF	sp|P51858|HDGF_HUMAN	-0.00107321	-0.0339994
Q8NCW5	NNRE	NAXE	NAXE	sp|Q8NCW5|NNRE_HUMAN	-0.0010647	0.072538
Q9H444	CHM4B	CHMP4B	CHMP4B	sp|Q9H444|CHM4B_HUMAN	-0.00105181	0.123965
P60842	IF4A1	EIF4A1	EIF4A1	sp|P60842|IF4A1_HUMAN	-0.00102087	0.0882739
P35573	GDE	AGL	AGL-2	sp|P35573-2|GDE_HUMAN	-0.00102001	0.520979
P35573	GDE	AGL	AGL-3	sp|P35573-3|GDE_HUMAN	-0.00102001	0.520979
P35573	GDE	AGL	AGL	sp|P35573|GDE_HUMAN	-0.00102001	0.520979
Q96T51	RUFY1	RUFY1	RUFY1-2	sp|Q96T51-2|RUFY1_HUMAN	-0.00101204	-0.0287788
Q7Z4W1	DCXR	DCXR	DCXR	sp|Q7Z4W1|DCXR_HUMAN	-0.000989652	0.0225852
P50991	TCPD	CCT4	CCT4-2	sp|P50991-2|TCPD_HUMAN	-0.000927557	0.0303874
P50991	TCPD	CCT4	CCT4	sp|P50991|TCPD_HUMAN	-0.000875749	0.0318749
Q86WQ0	NR2CA	NR2C2AP	NR2C2AP-2	sp|Q86WQ0-2|NR2CA_HUMAN	-0.000810624	0.0516034
Q86WQ0	NR2CA	NR2C2AP	NR2C2AP	sp|Q86WQ0|NR2CA_HUMAN	-0.000810624	0.0516034
Q9UBF6	RBX2	RNF7	RNF7-4	sp|Q9UBF6-4|RBX2_HUMAN	-0.000787587	0.039862
Q9UBF6	RBX2	RNF7	RNF7	sp|Q9UBF6|RBX2_HUMAN	-0.000787587	0.0700701
Q9NXV2	KCTD5	KCTD5	KCTD5	sp|Q9NXV2|KCTD5_HUMAN	-0.000783808	0.261553
Q05397	FAK1	PTK2	PTK2-6	sp|Q05397-6|FAK1_HUMAN	-0.00058168	0.167565
O95757	HS74L	HSPA4L	HSPA4L	sp|O95757|HS74L_HUMAN	-0.000564483	0.0420683
Q9BY42	RTF2	RTFDC1	RTFDC1	sp|Q9BY42|RTF2_HUMAN	-0.000554745	-0.217287
P48735	IDHP	IDH2	IDH2	sp|P48735|IDHP_HUMAN	-0.000542452	0.147697
Q6PL24	TMED8	TMED8	TMED8	sp|Q6PL24|TMED8_HUMAN	-0.000514591	0.248319
P61353	RL27	RPL27	RPL27	sp|P61353|RL27_HUMAN	-0.000489571	0.307437
P63165	SUMO1	SUMO1	SUMO1	sp|P63165|SUMO1_HUMAN	-0.000454756	0.040756
Q7KZI7	MARK2	MARK2	MARK2-10	sp|Q7KZI7-10|MARK2_HUMAN	-0.000426716	0.691948
Q7KZI7	MARK2	MARK2	MARK2-12	sp|Q7KZI7-12|MARK2_HUMAN	-0.000426716	0.691948
Q7KZI7	MARK2	MARK2	MARK2-13	sp|Q7KZI7-13|MARK2_HUMAN	-0.000426716	0.691948
Q7KZI7	MARK2	MARK2	MARK2-14	sp|Q7KZI7-14|MARK2_HUMAN	-0.000426716	0.691948
Q7KZI7	MARK2	MARK2	MARK2-2	sp|Q7KZI7-2|MARK2_HUMAN	-0.000426716	0.691948
Q7KZI7	MARK2	MARK2	MARK2-3	sp|Q7KZI7-3|MARK2_HUMAN	-0.000426716	0.691948
Q7KZI7	MARK2	MARK2	MARK2-6	sp|Q7KZI7-6|MARK2_HUMAN	-0.000426716	0.691948
Q7KZI7	MARK2	MARK2	MARK2-7	sp|Q7KZI7-7|MARK2_HUMAN	-0.000426716	0.691948
P68400	CSK21	CSNK2A1	CSNK2A1	sp|P68400|CSK21_HUMAN	-0.00041867	0.325155
Q8NCW5	NNRE	NAXE	NAXE-2	sp|Q8NCW5-2|NNRE_HUMAN	-0.000396126	0.0642597
Q99816	TS101	TSG101	TSG101-2	sp|Q99816-2|TS101_HUMAN	-0.000353944	0.158131
Q99816	TS101	TSG101	TSG101	sp|Q99816|TS101_HUMAN	-0.000353944	0.158131
Q99523	SORT	SORT1	SORT1-2	sp|Q99523-2|SORT_HUMAN	-0.000293751	-0.0381918
Q99523	SORT	SORT1	SORT1	sp|Q99523|SORT_HUMAN	-0.000293751	-0.0381918
Q92598	HS105	HSPH1	HSPH1-2	sp|Q92598-2|HS105_HUMAN	-0.000269143	0.0511676
P54578	UBP14	USP14	USP14-2	sp|P54578-2|UBP14_HUMAN	-0.000252652	-0.158604
P54578	UBP14	USP14	USP14-3	sp|P54578-3|UBP14_HUMAN	-0.000252652	-0.158604
P54578	UBP14	USP14	USP14	sp|P54578|UBP14_HUMAN	-0.000252652	-0.158604
O43592	XPOT	XPOT	XPOT	sp|O43592|XPOT_HUMAN	-0.000247635	0.0882848
Q8IUF8	RIOX2	RIOX2	RIOX2-3	sp|Q8IUF8-3|RIOX2_HUMAN	-0.000131876	0.192908
Q8IUF8	RIOX2	RIOX2	RIOX2-4	sp|Q8IUF8-4|RIOX2_HUMAN	-0.000131876	0.192908
Q8IUF8	RIOX2	RIOX2	RIOX2	sp|Q8IUF8|RIOX2_HUMAN	-0.000131876	0.192908
Q9Y4E8	UBP15	USP15	USP15-4	sp|Q9Y4E8-4|UBP15_HUMAN	-0.000127874	0.0293645
P09105	HBAT	HBQ1	HBQ1	sp|P09105|HBAT_HUMAN	-9.71239e-05	0.105405
Q12907	LMAN2	LMAN2	LMAN2	sp|Q12907|LMAN2_HUMAN	-9.57377e-05	-0.0595721
Q9Y448	SKAP	KNSTRN	KNSTRN-2	sp|Q9Y448-2|SKAP_HUMAN	5.2481e-05	0.0644576
Q9Y448	SKAP	KNSTRN	KNSTRN	sp|Q9Y448|SKAP_HUMAN	5.2481e-05	0.0644576
O14745	NHRF1	SLC9A3R1	SLC9A3R1	sp|O14745|NHRF1_HUMAN	6.54291e-05	0.0147474
Q03154	ACY1	ACY1	ACY1-3	sp|Q03154-3|ACY1_HUMAN	0.000184577	0.0376581
P38117	ETFB	ETFB	ETFB-2	sp|P38117-2|ETFB_HUMAN	0.000185213	0.0188859
P38117	ETFB	ETFB	ETFB	sp|P38117|ETFB_HUMAN	0.000185213	0.0188859
Q01081	U2AF1	U2AF1	U2AF1-3	sp|Q01081-3|U2AF1_HUMAN	0.000204107	0.123888
Q8WU68	U2AF4	U2AF1L4	U2AF1L4-2	sp|Q8WU68-2|U2AF4_HUMAN	0.000204107	0.123888
Q9UBF2	COPG2	COPG2	COPG2-2	sp|Q9UBF2-2|COPG2_HUMAN	0.000247293	0.237151
P06865	HEXA	HEXA	HEXA	sp|P06865|HEXA_HUMAN	0.000262229	0.0111127
O43617	TPPC3	TRAPPC3	TRAPPC3-2	sp|O43617-2|TPPC3_HUMAN	0.000276899	0.0974035
Q96DG6	CMBL	CMBL	CMBL	sp|Q96DG6|CMBL_HUMAN	0.00030581	0.0438044
P00558	PGK1	PGK1	PGK1-2	sp|P00558-2|PGK1_HUMAN	0.000343869	0.023829
P00558	PGK1	PGK1	PGK1	sp|P00558|PGK1_HUMAN	0.000343869	0.0198444
Q9UJX4	APC5	ANAPC5	ANAPC5	sp|Q9UJX4|APC5_HUMAN	0.0003774	-0.0209391
P49189	AL9A1	ALDH9A1	ALDH9A1-2	sp|P49189-2|AL9A1_HUMAN	0.000424095	0.00198212
P67936	TPM4	TPM4	TPM4	sp|P67936|TPM4_HUMAN	0.000434821	0.0659489
Q8IX12	CCAR1	CCAR1	CCAR1-2	sp|Q8IX12-2|CCAR1_HUMAN	0.000449628	0.0522448
Q8IX12	CCAR1	CCAR1	CCAR1	sp|Q8IX12|CCAR1_HUMAN	0.000449628	0.0522448
P12955	PEPD	PEPD	PEPD-2	sp|P12955-2|PEPD_HUMAN	0.000472197	0.0918131
Q9BZX2	UCK2	UCK2	UCK2-2	sp|Q9BZX2-2|UCK2_HUMAN	0.000489706	0.0938156
Q9HA47	UCK1	UCK1	UCK1-3	sp|Q9HA47-3|UCK1_HUMAN	0.000489706	0.0857332
Q9HA47	UCK1	UCK1	UCK1-4	sp|Q9HA47-4|UCK1_HUMAN	0.000489706	0.0857332
Q9HA47	UCK1	UCK1	UCK1	sp|Q9HA47|UCK1_HUMAN	0.000489706	0.0857332
Q92522	H1X	H1FX	H1FX	sp|Q92522|H1X_HUMAN	0.000492466	0.307216
P63267	ACTH	ACTG2	ACTG2-2	sp|P63267-2|ACTH_HUMAN	0.000492467	-0.00714234
P26639	SYTC	TARS	TARS-2	sp|P26639-2|SYTC_HUMAN	0.000541897	0.241845
P26639	SYTC	TARS	TARS	sp|P26639|SYTC_HUMAN	0.000541897	0.241845
Q13404	UB2V1	UBE2V1	UBE2V1-1	sp|Q13404-1|UB2V1_HUMAN	0.000543243	0.0270531
Q13404	UB2V1	UBE2V1	UBE2V1-2	sp|Q13404-2|UB2V1_HUMAN	0.000543243	0.0270531
Q13404	UB2V1	UBE2V1	UBE2V1-7	sp|Q13404-7|UB2V1_HUMAN	0.000543243	0.0270531
Q13404	UB2V1	UBE2V1	UBE2V1	sp|Q13404|UB2V1_HUMAN	0.000543243	0.0270531
Q96ST2	IWS1	IWS1	IWS1-2	sp|Q96ST2-2|IWS1_HUMAN	0.000566947	0.0905893
Q96ST2	IWS1	IWS1	IWS1-3	sp|Q96ST2-3|IWS1_HUMAN	0.000566947	0.0868937
Q96ST2	IWS1	IWS1	IWS1	sp|Q96ST2|IWS1_HUMAN	0.000566947	0.0881569
P04080	CYTB	CSTB	CSTB	sp|P04080|CYTB_HUMAN	0.000585609	0.000256222
O43447	PPIH	PPIH	PPIH	sp|O43447|PPIH_HUMAN	0.000591177	0.081433
P48059	LIMS1	LIMS1	LIMS1-2	sp|P48059-2|LIMS1_HUMAN	0.000719204	0.0462474
P48059	LIMS1	LIMS1	LIMS1-3	sp|P48059-3|LIMS1_HUMAN	0.000719204	0.0462474
P48059	LIMS1	LIMS1	LIMS1-4	sp|P48059-4|LIMS1_HUMAN	0.000719204	0.0462474
P48059	LIMS1	LIMS1	LIMS1-5	sp|P48059-5|LIMS1_HUMAN	0.000719204	0.0462474
P48059	LIMS1	LIMS1	LIMS1	sp|P48059|LIMS1_HUMAN	0.000719204	0.0462474
Q9NSI2	F207A	FAM207A	FAM207A-2	sp|Q9NSI2-2|F207A_HUMAN	0.00074343	0.0712299
Q9NSI2	F207A	FAM207A	FAM207A	sp|Q9NSI2|F207A_HUMAN	0.00074343	0.0712299
Q96GG9	DCNL1	DCUN1D1	DCUN1D1	sp|Q96GG9|DCNL1_HUMAN	0.000792944	-0.118736
Q9Y448	SKAP	KNSTRN	KNSTRN-3	sp|Q9Y448-3|SKAP_HUMAN	0.000810233	0.0644576
Q9NR50	EI2BG	EIF2B3	EIF2B3-2	sp|Q9NR50-2|EI2BG_HUMAN	0.000813992	0.264957
Q9NR50	EI2BG	EIF2B3	EIF2B3-3	sp|Q9NR50-3|EI2BG_HUMAN	0.000813992	0.264957
P07108	ACBP	DBI	DBI-2	sp|P07108-2|ACBP_HUMAN	0.000816517	0.0398501
P07108	ACBP	DBI	DBI-3	sp|P07108-3|ACBP_HUMAN	0.000816517	0.0398501
P07108	ACBP	DBI	DBI-4	sp|P07108-4|ACBP_HUMAN	0.000816517	0.0398501
P07108	ACBP	DBI	DBI-5	sp|P07108-5|ACBP_HUMAN	0.000816517	0.0398501
Q9BPX5	ARP5L	ARPC5L	ARPC5L	sp|Q9BPX5|ARP5L_HUMAN	0.000818538	0.0569278
O43813	LANC1	LANCL1	LANCL1	sp|O43813|LANC1_HUMAN	0.000843897	0.0556913
Q8TAT6	NPL4	NPLOC4	NPLOC4-2	sp|Q8TAT6-2|NPL4_HUMAN	0.000848957	0.0804139
Q8TAT6	NPL4	NPLOC4	NPLOC4	sp|Q8TAT6|NPL4_HUMAN	0.000848957	0.0804139
Q96JN0	LCOR	LCOR	LCOR-3	sp|Q96JN0-3|LCOR_HUMAN	0.00095408	-0.00624253
P43897	EFTS	TSFM	TSFM-2	sp|P43897-2|EFTS_HUMAN	0.00096097	-0.00462039
P43897	EFTS	TSFM	TSFM	sp|P43897|EFTS_HUMAN	0.00096097	-0.00462039
Q9NNW7	TRXR2	TXNRD2	TXNRD2-4	sp|Q9NNW7-4|TRXR2_HUMAN	0.000992068	0.0862877
Q15645	PCH2	TRIP13	TRIP13	sp|Q15645|PCH2_HUMAN	0.00110647	0.170065
Q9Y230	RUVB2	RUVBL2	RUVBL2	sp|Q9Y230|RUVB2_HUMAN	0.001155	0.110293
P07237	PDIA1	P4HB	P4HB	sp|P07237|PDIA1_HUMAN	0.00117908	0.0601149
Q6NXE6	ARMC6	ARMC6	ARMC6-2	sp|Q6NXE6-2|ARMC6_HUMAN	0.0012566	0.0972161
Q6NXE6	ARMC6	ARMC6	ARMC6	sp|Q6NXE6|ARMC6_HUMAN	0.0012566	0.0972161
Q8ND76	CCNY	CCNY	CCNY-2	sp|Q8ND76-2|CCNY_HUMAN	0.0013032	0.172034
Q562R1	ACTBL	ACTBL2	ACTBL2	sp|Q562R1|ACTBL_HUMAN	0.00132243	-0.0345327
Q9BT23	LIMD2	LIMD2	LIMD2	sp|Q9BT23|LIMD2_HUMAN	0.00132662	0.0806008
Q96Q45	TM237	TMEM237	TMEM237-2	sp|Q96Q45-2|TM237_HUMAN	0.00134568	0.172596
Q96Q45	TM237	TMEM237	TMEM237-3	sp|Q96Q45-3|TM237_HUMAN	0.00134568	0.172596
Q96Q45	TM237	TMEM237	TMEM237-4	sp|Q96Q45-4|TM237_HUMAN	0.00134568	0.215918
Q96Q45	TM237	TMEM237	TMEM237-5	sp|Q96Q45-5|TM237_HUMAN	0.00134568	0.172596
Q96Q45	TM237	TMEM237	TMEM237	sp|Q96Q45|TM237_HUMAN	0.00134568	0.172596
P68371	TBB4B	TUBB4B	TUBB4B	sp|P68371|TBB4B_HUMAN	0.00137425	0.196821
Q9UNN5	FAF1	FAF1	FAF1-2	sp|Q9UNN5-2|FAF1_HUMAN	0.00138126	-0.0635146
Q9BTT4	MED10	MED10	MED10	sp|Q9BTT4|MED10_HUMAN	0.00139283	0.211726
Q9Y2X0	MED16	MED16	MED16-2	sp|Q9Y2X0-2|MED16_HUMAN	0.00150725	0.0598564
Q9Y2X0	MED16	MED16	MED16-3	sp|Q9Y2X0-3|MED16_HUMAN	0.00150725	0.0598564
Q9Y2X0	MED16	MED16	MED16-4	sp|Q9Y2X0-4|MED16_HUMAN	0.00150725	0.0598564
Q9Y2X0	MED16	MED16	MED16-5	sp|Q9Y2X0-5|MED16_HUMAN	0.00150725	0.0598564
Q9Y2X0	MED16	MED16	MED16	sp|Q9Y2X0|MED16_HUMAN	0.00150725	0.0598564
C9J7I0	UMAD1	UMAD1	UMAD1	sp|C9J7I0|UMAD1_HUMAN	0.00152064	0.0694873
Q9NT62	ATG3	ATG3	ATG3-2	sp|Q9NT62-2|ATG3_HUMAN	0.00154707	-0.0425541
Q9NT62	ATG3	ATG3	ATG3	sp|Q9NT62|ATG3_HUMAN	0.00154707	-0.0425541
Q9Y697	NFS1	NFS1	NFS1-3	sp|Q9Y697-3|NFS1_HUMAN	0.00155819	0.0958892
Q13322	GRB10	GRB10	GRB10-2	sp|Q13322-2|GRB10_HUMAN	0.00157095	0.100341
Q13322	GRB10	GRB10	GRB10-4	sp|Q13322-4|GRB10_HUMAN	0.00157095	0.100341
Q13322	GRB10	GRB10	GRB10	sp|Q13322|GRB10_HUMAN	0.00157095	0.100341
P21953	ODBB	BCKDHB	BCKDHB	sp|P21953|ODBB_HUMAN	0.00159202	0.157533
Q06203	PUR1	PPAT	PPAT	sp|Q06203|PUR1_HUMAN	0.00159856	0.0841959
P13674	P4HA1	P4HA1	P4HA1-2	sp|P13674-2|P4HA1_HUMAN	0.00164649	0.323519
P13674	P4HA1	P4HA1	P4HA1-3	sp|P13674-3|P4HA1_HUMAN	0.00164649	0.323519
P13797	PLST	PLS3	PLS3-2	sp|P13797-2|PLST_HUMAN	0.00171702	0.00366589
P13797	PLST	PLS3	PLS3-3	sp|P13797-3|PLST_HUMAN	0.00171702	0.00366589
P13797	PLST	PLS3	PLS3	sp|P13797|PLST_HUMAN	0.00171702	0.00366589
Q99797	MIPEP	MIPEP	MIPEP	sp|Q99797|MIPEP_HUMAN	0.00179804	0.0687051
Q8NB90	SPAT5	SPATA5	SPATA5-2	sp|Q8NB90-2|SPAT5_HUMAN	0.00180941	0.111213
Q8NB90	SPAT5	SPATA5	SPATA5-3	sp|Q8NB90-3|SPAT5_HUMAN	0.00180941	0.111213
Q15751	HERC1	HERC1	HERC1	sp|Q15751|HERC1_HUMAN	0.00198735	-0.0841733
Q96J92	WNK4	WNK4	WNK4-2	sp|Q96J92-2|WNK4_HUMAN	0.00199513	0.22405
Q8NI60	COQ8A	COQ8A	COQ8A-2	sp|Q8NI60-2|COQ8A_HUMAN	0.00203469	0.285096
Q8IYS2	K2013	KIAA2013	KIAA2013-2	sp|Q8IYS2-2|K2013_HUMAN	0.00205088	0.0122785
Q8IYS2	K2013	KIAA2013	KIAA2013	sp|Q8IYS2|K2013_HUMAN	0.00205088	0.0122785
P15880	RS2	RPS2	RPS2	sp|P15880|RS2_HUMAN	0.00206702	0.230796
Q8WVM7	STAG1	STAG1	STAG1-2	sp|Q8WVM7-2|STAG1_HUMAN	0.00210803	-0.0228088
Q8WVM7	STAG1	STAG1	STAG1	sp|Q8WVM7|STAG1_HUMAN	0.00210803	-0.0228088
P60891	PRPS1	PRPS1	PRPS1-2	sp|P60891-2|PRPS1_HUMAN	0.00215323	0.0552237
P60891	PRPS1	PRPS1	PRPS1	sp|P60891|PRPS1_HUMAN	0.00215323	0.0552237
P55327	TPD52	TPD52	TPD52-2	sp|P55327-2|TPD52_HUMAN	0.00218032	0.122797
P55327	TPD52	TPD52	TPD52-3	sp|P55327-3|TPD52_HUMAN	0.00218032	0.122797
P55327	TPD52	TPD52	TPD52-4	sp|P55327-4|TPD52_HUMAN	0.00218032	0.122797
P55327	TPD52	TPD52	TPD52-5	sp|P55327-5|TPD52_HUMAN	0.00218032	0.122797
P55327	TPD52	TPD52	TPD52-6	sp|P55327-6|TPD52_HUMAN	0.00218032	0.122797
P55327	TPD52	TPD52	TPD52-7	sp|P55327-7|TPD52_HUMAN	0.00218032	0.122797
P55327	TPD52	TPD52	TPD52	sp|P55327|TPD52_HUMAN	0.00218032	0.122797
P30566	PUR8	ADSL	ADSL	sp|P30566|PUR8_HUMAN	0.00219196	0.00404416
P51397	DAP1	DAP	DAP	sp|P51397|DAP1_HUMAN	0.00225836	0.0773895
P35241	RADI	RDX	RDX-5	sp|P35241-5|RADI_HUMAN	0.00228397	0.0409977
P35241	RADI	RDX	RDX	sp|P35241|RADI_HUMAN	0.00228397	0.0409977
Q2KHT3	CL16A	CLEC16A	CLEC16A-2	sp|Q2KHT3-2|CL16A_HUMAN	0.00230998	0.229954
Q2KHT3	CL16A	CLEC16A	CLEC16A	sp|Q2KHT3|CL16A_HUMAN	0.00230998	0.229954
Q96IU4	ABHEB	ABHD14B	ABHD14B	sp|Q96IU4|ABHEB_HUMAN	0.00234495	0.0176621
Q9Y458	TBX22	TBX22	TBX22	sp|Q9Y458|TBX22_HUMAN	0.00240797	0.238771
Q96RN5	MED15	MED15	MED15-2	sp|Q96RN5-2|MED15_HUMAN	0.00248526	0.0610831
Q96RN5	MED15	MED15	MED15-3	sp|Q96RN5-3|MED15_HUMAN	0.00248526	0.0610831
Q96RN5	MED15	MED15	MED15	sp|Q96RN5|MED15_HUMAN	0.00248526	0.0610831
Q9H9Y6	RPA2	POLR1B	POLR1B-3	sp|Q9H9Y6-3|RPA2_HUMAN	0.00249207	0.189765
Q9H9Y6	RPA2	POLR1B	POLR1B	sp|Q9H9Y6|RPA2_HUMAN	0.00249207	0.189765
Q13428	TCOF	TCOF1	TCOF1-5	sp|Q13428-5|TCOF_HUMAN	0.00256034	0.00500526
Q86WR7	PRSR2	PROSER2	PROSER2	sp|Q86WR7|PRSR2_HUMAN	0.00263631	-0.0101909
Q9NUJ1	ABHDA	ABHD10	ABHD10	sp|Q9NUJ1|ABHDA_HUMAN	0.00268152	0.0375732
Q96I99	SUCB2	SUCLG2	SUCLG2	sp|Q96I99|SUCB2_HUMAN	0.00276132	0.424018
P12270	TPR	TPR	TPR-2	sp|P12270-2|TPR_HUMAN	0.00281436	-0.273641
Q05397	FAK1	PTK2	PTK2-2	sp|Q05397-2|FAK1_HUMAN	0.00284351	0.140825
P06733	ENOA	ENO1	ENO1	sp|P06733|ENOA_HUMAN	0.00288586	-0.0182403
Q8WY36	BBX	BBX	BBX-2	sp|Q8WY36-2|BBX_HUMAN	0.00289853	-0.191528
Q8WY36	BBX	BBX	BBX	sp|Q8WY36|BBX_HUMAN	0.00289853	-0.191528
P04075	ALDOA	ALDOA	ALDOA	sp|P04075|ALDOA_HUMAN	0.0029136	0.0484521
Q9Y4E8	UBP15	USP15	USP15-2	sp|Q9Y4E8-2|UBP15_HUMAN	0.0029148	0.0415404
Q9Y4E8	UBP15	USP15	USP15-3	sp|Q9Y4E8-3|UBP15_HUMAN	0.0029148	0.0415404
Q01459	DIAC	CTBS	CTBS	sp|Q01459|DIAC_HUMAN	0.0030079	0.0212149
P62258	1433E	YWHAE	YWHAE	sp|P62258|1433E_HUMAN	0.003046	0.0217055
Q9BTV6	DPH7	DPH7	DPH7	sp|Q9BTV6|DPH7_HUMAN	0.00308617	0.0591591
Q8WVJ2	NUDC2	NUDCD2	NUDCD2	sp|Q8WVJ2|NUDC2_HUMAN	0.00313566	0.102197
P49593	PPM1F	PPM1F	PPM1F-2	sp|P49593-2|PPM1F_HUMAN	0.00313976	0.474812
Q9H9T3	ELP3	ELP3	ELP3-2	sp|Q9H9T3-2|ELP3_HUMAN	0.00315073	0.0724938
Q9H9T3	ELP3	ELP3	ELP3	sp|Q9H9T3|ELP3_HUMAN	0.00315073	0.0724938
O75496	GEMI	GMNN	GMNN	sp|O75496|GEMI_HUMAN	0.00316953	0.0521763
P21980	TGM2	TGM2	TGM2-3	sp|P21980-3|TGM2_HUMAN	0.00318188	0.0874974
Q8WZ42	TITIN	TTN	TTN-10	sp|Q8WZ42-10|TITIN_HUMAN	0.00318727	-0.0284083
Q8WZ42	TITIN	TTN	TTN-11	sp|Q8WZ42-11|TITIN_HUMAN	0.00318727	-0.00761554
Q8WZ42	TITIN	TTN	TTN-12	sp|Q8WZ42-12|TITIN_HUMAN	0.00318727	-0.00761554
Q8WZ42	TITIN	TTN	TTN-13	sp|Q8WZ42-13|TITIN_HUMAN	0.00318727	-0.00761554
Q8WZ42	TITIN	TTN	TTN-2	sp|Q8WZ42-2|TITIN_HUMAN	0.00318727	-0.00761554
Q8WZ42	TITIN	TTN	TTN-3	sp|Q8WZ42-3|TITIN_HUMAN	0.00318727	-0.0284083
Q8WZ42	TITIN	TTN	TTN-4	sp|Q8WZ42-4|TITIN_HUMAN	0.00318727	-0.00761554
Q8WZ42	TITIN	TTN	TTN-5	sp|Q8WZ42-5|TITIN_HUMAN	0.00318727	-0.00761554
Q8WZ42	TITIN	TTN	TTN-7	sp|Q8WZ42-7|TITIN_HUMAN	0.00318727	-0.00761554
Q8WZ42	TITIN	TTN	TTN-8	sp|Q8WZ42-8|TITIN_HUMAN	0.00318727	-0.00761554
Q8WZ42	TITIN	TTN	TTN-9	sp|Q8WZ42-9|TITIN_HUMAN	0.00318727	-0.0284083
Q8WZ42	TITIN	TTN	TTN	sp|Q8WZ42|TITIN_HUMAN	0.00318727	-0.00761554
P23919	KTHY	DTYMK	DTYMK-2	sp|P23919-2|KTHY_HUMAN	0.00320636	0.136746
P23919	KTHY	DTYMK	DTYMK	sp|P23919|KTHY_HUMAN	0.00320636	0.130334
Q13428	TCOF	TCOF1	TCOF1-7	sp|Q13428-7|TCOF_HUMAN	0.00323995	0.0106104
P50502	F10A1	ST13	ST13	sp|P50502|F10A1_HUMAN	0.00331153	-0.0291338
Q8NFI4	F10A5	ST13P5	ST13P5	sp|Q8NFI4|F10A5_HUMAN	0.00331153	-0.0291338
P04075	ALDOA	ALDOA	ALDOA-2	sp|P04075-2|ALDOA_HUMAN	0.00336289	0.0484521
Q13404	UB2V1	UBE2V1	UBE2V1-8	sp|Q13404-8|UB2V1_HUMAN	0.00337356	0.018988
Q16181	2007-09-01	2007-09-01	SEPT7-2	sp|Q16181-2|SEPT7_HUMAN	0.00339427	0.0588487
Q16181	2007-09-01	2007-09-01	2007-09-01	sp|Q16181|SEPT7_HUMAN	0.00339427	0.0582531
P61086	UBE2K	UBE2K	UBE2K	sp|P61086|UBE2K_HUMAN	0.00339692	0.0934844
P41250	GARS	GARS	GARS	sp|P41250|GARS_HUMAN	0.00347115	-0.0149635
P55036	PSMD4	PSMD4	PSMD4	sp|P55036|PSMD4_HUMAN	0.00354433	0.0372652
Q9Y6E2	BZW2	BZW2	BZW2-2	sp|Q9Y6E2-2|BZW2_HUMAN	0.00355246	0.137892
Q9NP77	SSU72	SSU72	SSU72-2	sp|Q9NP77-2|SSU72_HUMAN	0.00357853	0.146753
Q9NP77	SSU72	SSU72	SSU72	sp|Q9NP77|SSU72_HUMAN	0.00357853	0.146753
P49593	PPM1F	PPM1F	PPM1F	sp|P49593|PPM1F_HUMAN	0.00360569	0.482105
Q14C86	GAPD1	GAPVD1	GAPVD1-4	sp|Q14C86-4|GAPD1_HUMAN	0.00360829	0.211374
Q9BUE0	MED18	MED18	MED18	sp|Q9BUE0|MED18_HUMAN	0.00365112	0.0939143
Q9P206	K1522	KIAA1522	KIAA1522-2	sp|Q9P206-2|K1522_HUMAN	0.00366815	0.00303141
Q8N163	CCAR2	CCAR2	CCAR2	sp|Q8N163|CCAR2_HUMAN	0.00373932	0.059867
Q13200	PSMD2	PSMD2	PSMD2-2	sp|Q13200-2|PSMD2_HUMAN	0.0037441	0.0174223
P25705	ATPA	ATP5A1	ATP5A1-3	sp|P25705-3|ATPA_HUMAN	0.00375484	0.229771
P25705	ATPA	ATP5A1	ATP5A1	sp|P25705|ATPA_HUMAN	0.00375484	0.229512
Q9Y6W5	WASF2	WASF2	WASF2	sp|Q9Y6W5|WASF2_HUMAN	0.00379475	0.0168923
Q8NI51	CTCFL	CTCFL	CTCFL-10	sp|Q8NI51-10|CTCFL_HUMAN	0.0038991	0.276492
Q8NI51	CTCFL	CTCFL	CTCFL-11	sp|Q8NI51-11|CTCFL_HUMAN	0.0038991	0.276492
Q8NI51	CTCFL	CTCFL	CTCFL-2	sp|Q8NI51-2|CTCFL_HUMAN	0.0038991	0.276492
Q8NI51	CTCFL	CTCFL	CTCFL-3	sp|Q8NI51-3|CTCFL_HUMAN	0.0038991	0.276492
Q8NI51	CTCFL	CTCFL	CTCFL-5	sp|Q8NI51-5|CTCFL_HUMAN	0.0038991	0.276492
Q8NI51	CTCFL	CTCFL	CTCFL-6	sp|Q8NI51-6|CTCFL_HUMAN	0.0038991	0.276492
Q8NI51	CTCFL	CTCFL	CTCFL-7	sp|Q8NI51-7|CTCFL_HUMAN	0.0038991	0.276492
Q8NI51	CTCFL	CTCFL	CTCFL-8	sp|Q8NI51-8|CTCFL_HUMAN	0.0038991	0.276492
Q8NI51	CTCFL	CTCFL	CTCFL	sp|Q8NI51|CTCFL_HUMAN	0.0038991	0.276492
P51159	RB27A	RAB27A	RAB27A-2	sp|P51159-2|RB27A_HUMAN	0.00390275	0.0922134
P51159	RB27A	RAB27A	RAB27A	sp|P51159|RB27A_HUMAN	0.00390275	0.0922134
Q3ZCM7	TBB8	TUBB8	TUBB8	sp|Q3ZCM7|TBB8_HUMAN	0.00394363	0.240306
Q99497	PARK7	PARK7	PARK7	sp|Q99497|PARK7_HUMAN	0.00394945	0.0122365
P0DMV8	HS71A	HSPA1A	HSPA1A	sp|P0DMV8|HS71A_HUMAN	0.00397543	0.054868
P0DMV9	HS71B	HSPA1B	HSPA1B	sp|P0DMV9|HS71B_HUMAN	0.00397543	0.054868
Q9NYL9	TMOD3	TMOD3	TMOD3	sp|Q9NYL9|TMOD3_HUMAN	0.00399868	0.0195142
Q9NY27	PP4R2	PPP4R2	PPP4R2-2	sp|Q9NY27-2|PP4R2_HUMAN	0.00400419	0.0509412
P30566	PUR8	ADSL	ADSL-2	sp|P30566-2|PUR8_HUMAN	0.00404391	0.00412535
P30154	2AAB	PPP2R1B	PPP2R1B-4	sp|P30154-4|2AAB_HUMAN	0.00406053	0.074142
P08240	SRPRA	SRPRA	SRPRA-2	sp|P08240-2|SRPRA_HUMAN	0.00408215	0.452372
P08240	SRPRA	SRPRA	SRPRA	sp|P08240|SRPRA_HUMAN	0.00408215	0.452372
P08134	RHOC	RHOC	RHOC	sp|P08134|RHOC_HUMAN	0.00411176	-0.0230542
P61586	RHOA	RHOA	RHOA	sp|P61586|RHOA_HUMAN	0.00411176	-0.0230542
Q96SQ9	CP2S1	CYP2S1	CYP2S1-2	sp|Q96SQ9-2|CP2S1_HUMAN	0.00412579	0.147931
Q96SQ9	CP2S1	CYP2S1	CYP2S1	sp|Q96SQ9|CP2S1_HUMAN	0.00412579	0.147931
Q13885	TBB2A	TUBB2A	TUBB2A	sp|Q13885|TBB2A_HUMAN	0.00413399	0.251395
Q9BVA1	TBB2B	TUBB2B	TUBB2B	sp|Q9BVA1|TBB2B_HUMAN	0.00413399	0.251395
Q5T5Y3	CAMP1	CAMSAP1	CAMSAP1-2	sp|Q5T5Y3-2|CAMP1_HUMAN	0.00419509	-0.0205827
Q5T5Y3	CAMP1	CAMSAP1	CAMSAP1-3	sp|Q5T5Y3-3|CAMP1_HUMAN	0.00419509	-0.0205827
Q5T5Y3	CAMP1	CAMSAP1	CAMSAP1	sp|Q5T5Y3|CAMP1_HUMAN	0.00419509	-0.0205827
P49903	SPS1	SEPHS1	SEPHS1-2	sp|P49903-2|SPS1_HUMAN	0.00422608	0.0874518
P49903	SPS1	SEPHS1	SEPHS1-4	sp|P49903-4|SPS1_HUMAN	0.00422608	0.0874518
P49903	SPS1	SEPHS1	SEPHS1	sp|P49903|SPS1_HUMAN	0.00422608	0.0874518
Q13618	CUL3	CUL3	CUL3-3	sp|Q13618-3|CUL3_HUMAN	0.00424052	0.129983
Q14C86	GAPD1	GAPVD1	GAPVD1-2	sp|Q14C86-2|GAPD1_HUMAN	0.00425339	0.202981
Q14C86	GAPD1	GAPVD1	GAPVD1-5	sp|Q14C86-5|GAPD1_HUMAN	0.00425339	0.202981
Q14C86	GAPD1	GAPVD1	GAPVD1-6	sp|Q14C86-6|GAPD1_HUMAN	0.00425339	0.202981
Q14C86	GAPD1	GAPVD1	GAPVD1	sp|Q14C86|GAPD1_HUMAN	0.00425339	0.202981
Q14019	COTL1	COTL1	COTL1	sp|Q14019|COTL1_HUMAN	0.00432261	-0.0883361
O00399	DCTN6	DCTN6	DCTN6	sp|O00399|DCTN6_HUMAN	0.00442852	0.20075
Q9NVM6	DJC17	DNAJC17	DNAJC17	sp|Q9NVM6|DJC17_HUMAN	0.00453328	0.142792
Q96C19	EFHD2	EFHD2	EFHD2	sp|Q96C19|EFHD2_HUMAN	0.00455769	0.0882851
Q8NE71	ABCF1	ABCF1	ABCF1-2	sp|Q8NE71-2|ABCF1_HUMAN	0.0045656	0.207752
P13674	P4HA1	P4HA1	P4HA1	sp|P13674|P4HA1_HUMAN	0.00458824	0.323519
P49321	NASP	NASP	NASP-3	sp|P49321-3|NASP_HUMAN	0.00461165	-0.25157
P49321	NASP	NASP	NASP	sp|P49321|NASP_HUMAN	0.00461165	-0.253803
P63208	SKP1	SKP1	SKP1-2	sp|P63208-2|SKP1_HUMAN	0.00463571	0.0136361
P63208	SKP1	SKP1	SKP1	sp|P63208|SKP1_HUMAN	0.00463571	0.0136361
Q9HBU6	EKI1	ETNK1	ETNK1-2	sp|Q9HBU6-2|EKI1_HUMAN	0.00469069	0.0542183
Q13428	TCOF	TCOF1	TCOF1-3	sp|Q13428-3|TCOF_HUMAN	0.00474596	0.0191507
Q8N196	SIX5	SIX5	SIX5	sp|Q8N196|SIX5_HUMAN	0.00475549	-0.0215816
Q4KMP7	TB10B	TBC1D10B	TBC1D10B	sp|Q4KMP7|TB10B_HUMAN	0.00479394	0.0434624
Q9NQ48	LZTL1	LZTFL1	LZTFL1-2	sp|Q9NQ48-2|LZTL1_HUMAN	0.00479891	0.0466464
Q9NQ48	LZTL1	LZTFL1	LZTFL1	sp|Q9NQ48|LZTL1_HUMAN	0.00479891	0.0466464
Q86Y56	DAAF5	DNAAF5	DNAAF5-2	sp|Q86Y56-2|DAAF5_HUMAN	0.0048623	0.0542726
Q86Y56	DAAF5	DNAAF5	DNAAF5	sp|Q86Y56|DAAF5_HUMAN	0.0048623	0.0542726
P35250	RFC2	RFC2	RFC2-2	sp|P35250-2|RFC2_HUMAN	0.00487665	0.342677
Q9UNN5	FAF1	FAF1	FAF1	sp|Q9UNN5|FAF1_HUMAN	0.00488402	-0.0480295
Q969U7	PSMG2	PSMG2	PSMG2-2	sp|Q969U7-2|PSMG2_HUMAN	0.0049278	0.0634997
Q969U7	PSMG2	PSMG2	PSMG2	sp|Q969U7|PSMG2_HUMAN	0.0049278	0.0634997
Q9Y4E8	UBP15	USP15	USP15	sp|Q9Y4E8|UBP15_HUMAN	0.00496856	0.0415404
Q05397	FAK1	PTK2	PTK2-3	sp|Q05397-3|FAK1_HUMAN	0.00498501	0.138919
Q05397	FAK1	PTK2	PTK2-4	sp|Q05397-4|FAK1_HUMAN	0.00498501	0.138919
Q86VY4	TSYL5	TSPYL5	TSPYL5	sp|Q86VY4|TSYL5_HUMAN	0.00499303	0.204685
Q15208	STK38	STK38	STK38	sp|Q15208|STK38_HUMAN	0.00502519	0.883344
Q8IZ83	A16A1	ALDH16A1	ALDH16A1-3	sp|Q8IZ83-3|A16A1_HUMAN	0.00511963	0.0855872
Q8IZ83	A16A1	ALDH16A1	ALDH16A1	sp|Q8IZ83|A16A1_HUMAN	0.00511963	0.0849253
P61758	PFD3	VBP1	VBP1	sp|P61758|PFD3_HUMAN	0.00513154	-0.00769362
Q9H900	ZWILC	ZWILCH	ZWILCH	sp|Q9H900|ZWILC_HUMAN	0.00514975	0.118595
Q13404	UB2V1	UBE2V1	UBE2V1-6	sp|Q13404-6|UB2V1_HUMAN	0.0051519	0.0171607
Q9NVH6	TMLH	TMLHE	TMLHE-6	sp|Q9NVH6-6|TMLH_HUMAN	0.00517375	0.154091
Q9UP52	TFR2	TFR2	TFR2-3	sp|Q9UP52-3|TFR2_HUMAN	0.00519019	0.0104565
Q9UP52	TFR2	TFR2	TFR2	sp|Q9UP52|TFR2_HUMAN	0.00519019	0.0104565
Q9H299	SH3L3	SH3BGRL3	SH3BGRL3	sp|Q9H299|SH3L3_HUMAN	0.00519433	0.0536609
Q96RR4	KKCC2	CAMKK2	CAMKK2-2	sp|Q96RR4-2|KKCC2_HUMAN	0.00519969	0.57802
Q96RR4	KKCC2	CAMKK2	CAMKK2-3	sp|Q96RR4-3|KKCC2_HUMAN	0.00519969	0.57802
Q96RR4	KKCC2	CAMKK2	CAMKK2-4	sp|Q96RR4-4|KKCC2_HUMAN	0.00519969	0.57802
Q96RR4	KKCC2	CAMKK2	CAMKK2-5	sp|Q96RR4-5|KKCC2_HUMAN	0.00519969	0.57802
Q96RR4	KKCC2	CAMKK2	CAMKK2-6	sp|Q96RR4-6|KKCC2_HUMAN	0.00519969	0.57802
Q96RR4	KKCC2	CAMKK2	CAMKK2-7	sp|Q96RR4-7|KKCC2_HUMAN	0.00519969	0.57802
Q96RR4	KKCC2	CAMKK2	CAMKK2	sp|Q96RR4|KKCC2_HUMAN	0.00519969	0.57802
P29692	EF1D	EEF1D	EEF1D-2	sp|P29692-2|EF1D_HUMAN	0.00530048	0.0336243
O95433	AHSA1	AHSA1	AHSA1	sp|O95433|AHSA1_HUMAN	0.00536191	-0.0621672
Q9NVP1	DDX18	DDX18	DDX18	sp|Q9NVP1|DDX18_HUMAN	0.00536742	0.185405
Q13485	SMAD4	SMAD4	SMAD4	sp|Q13485|SMAD4_HUMAN	0.00542595	0.058809
O75083	WDR1	WDR1	WDR1-3	sp|O75083-3|WDR1_HUMAN	0.00546498	0.477999
Q9H8M7	MINY3	MINDY3	MINDY3	sp|Q9H8M7|MINY3_HUMAN	0.00547903	0.105936
P40855	PEX19	PEX19	PEX19-5	sp|P40855-5|PEX19_HUMAN	0.00550073	0.0765496
P49221	TGM4	TGM4	TGM4	sp|P49221|TGM4_HUMAN	0.00560902	0.0229452
P14618	KPYM	PKM	PKM-2	sp|P14618-2|KPYM_HUMAN	0.00563843	-0.0148793
P14618	KPYM	PKM	PKM	sp|P14618|KPYM_HUMAN	0.00563843	-0.0148318
P60842	IF4A1	EIF4A1	EIF4A1-2	sp|P60842-2|IF4A1_HUMAN	0.00566796	0.10441
Q9H0D6	XRN2	XRN2	XRN2-2	sp|Q9H0D6-2|XRN2_HUMAN	0.0057017	0.166875
O60502	OGA	MGEA5	MGEA5-4	sp|O60502-4|OGA_HUMAN	0.00570512	-0.00450931
O60502	OGA	MGEA5	MGEA5	sp|O60502|OGA_HUMAN	0.00570512	-0.00450931
P10155	RO60	TROVE2	TROVE2-2	sp|P10155-2|RO60_HUMAN	0.00578113	0.0777339
P63313	TYB10	TMSB10	TMSB10	sp|P63313|TYB10_HUMAN	0.00584935	-0.00905883
O14744	ANM5	PRMT5	PRMT5-4	sp|O14744-4|ANM5_HUMAN	0.00590052	0.0670902
Q92598	HS105	HSPH1	HSPH1-3	sp|Q92598-3|HS105_HUMAN	0.00596039	0.0535346
Q92598	HS105	HSPH1	HSPH1	sp|Q92598|HS105_HUMAN	0.00596039	0.0527979
Q9Y223	GLCNE	GNE	GNE-4	sp|Q9Y223-4|GLCNE_HUMAN	0.00602125	0.0784726
Q05084	ICA69	ICA1	ICA1-2	sp|Q05084-2|ICA69_HUMAN	0.00603885	0.172726
Q05084	ICA69	ICA1	ICA1-3	sp|Q05084-3|ICA69_HUMAN	0.00603885	0.172726
Q05084	ICA69	ICA1	ICA1	sp|Q05084|ICA69_HUMAN	0.00603885	0.172726
Q13200	PSMD2	PSMD2	PSMD2-3	sp|Q13200-3|PSMD2_HUMAN	0.0060482	0.0223644
O43148	MCES	RNMT	RNMT-2	sp|O43148-2|MCES_HUMAN	0.00609573	0.0309454
O43148	MCES	RNMT	RNMT	sp|O43148|MCES_HUMAN	0.00609573	0.0309454
P14174	MIF	MIF	MIF	sp|P14174|MIF_HUMAN	0.00613144	0.0408203
Q13428	TCOF	TCOF1	TCOF1-4	sp|Q13428-4|TCOF_HUMAN	0.0061599	0.0185413
Q13428	TCOF	TCOF1	TCOF1	sp|Q13428|TCOF_HUMAN	0.0061599	0.0185413
Q9BWH6	RPAP1	RPAP1	RPAP1-2	sp|Q9BWH6-2|RPAP1_HUMAN	0.00626325	0.198032
Q9BWH6	RPAP1	RPAP1	RPAP1	sp|Q9BWH6|RPAP1_HUMAN	0.00626325	0.198032
Q9UBP6	TRMB	METTL1	METTL1	sp|Q9UBP6|TRMB_HUMAN	0.00634659	0.141424
Q9Y2X7	GIT1	GIT1	GIT1-3	sp|Q9Y2X7-3|GIT1_HUMAN	0.00635223	0.105888
Q9Y2X7	GIT1	GIT1	GIT1	sp|Q9Y2X7|GIT1_HUMAN	0.00635223	0.105888
Q8IZP0	ABI1	ABI1	ABI1-10	sp|Q8IZP0-10|ABI1_HUMAN	0.0063717	0.0104812
Q8IZP0	ABI1	ABI1	ABI1-7	sp|Q8IZP0-7|ABI1_HUMAN	0.0063717	0.0104812
Q8IZP0	ABI1	ABI1	ABI1-8	sp|Q8IZP0-8|ABI1_HUMAN	0.0063717	0.0104812
P35250	RFC2	RFC2	RFC2	sp|P35250|RFC2_HUMAN	0.00638137	0.339465
P59998	ARPC4	ARPC4	ARPC4-4	sp|P59998-4|ARPC4_HUMAN	0.00639173	0.00957685
P55060	XPO2	CSE1L	CSE1L-3	sp|P55060-3|XPO2_HUMAN	0.00639434	0.0124019
P55060	XPO2	CSE1L	CSE1L	sp|P55060|XPO2_HUMAN	0.00639434	0.0124019
Q8N163	CCAR2	CCAR2	CCAR2-2	sp|Q8N163-2|CCAR2_HUMAN	0.00641839	0.059867
Q7Z4G4	TRM11	TRMT11	TRMT11-2	sp|Q7Z4G4-2|TRM11_HUMAN	0.00644171	0.0873339
Q7Z4G4	TRM11	TRMT11	TRMT11-3	sp|Q7Z4G4-3|TRM11_HUMAN	0.00644171	0.0873339
Q7Z4G4	TRM11	TRMT11	TRMT11	sp|Q7Z4G4|TRM11_HUMAN	0.00644171	0.0873339
Q9H0D6	XRN2	XRN2	XRN2	sp|Q9H0D6|XRN2_HUMAN	0.00647506	0.14953
P23434	GCSH	GCSH	GCSH	sp|P23434|GCSH_HUMAN	0.00649634	0.108721
[truncated: 6,275 more rows]

## Sheet: HitProtein
uniprot	protName	geneName	avSlope.x	avSlope.y	kinase	thermal	abundance	mark	lysate
Q2M2I8	AAK1	AAK1	0.140637	0.952809	TRUE	hit	nonhit	thermal	both
O14965	AURKA	AURKA	0.114424	0.61687	TRUE	hit	nonhit	thermal	both
Q96GD4	AURKB	AURKB	0.0414537	0.824192	TRUE	hit	nonhit	thermal	none
Q9NSY1	BMP2K	BMP2K	-0.117619	0.504714	TRUE	hit	nonhit	thermal	both
Q13557	KCC2D	CAMK2D	0.118925	1.52069	TRUE	hit	nonhit	thermal	none
Q13555	KCC2G	CAMK2G	0.45317	9.99882	TRUE	hit	nonhit	thermal	both
Q8N5S9	KKCC1	CAMKK1	0.142218	6.40276	TRUE	hit	nonhit	thermal	none
Q96RR4	KKCC2	CAMKK2	0.00519969	0.57802	TRUE	hit	nonhit	thermal	both
P21127	CD11B	CDK11B	-0.0106834	0.590899	TRUE	hit	nonhit	thermal	none
P24941	CDK2	CDK2	0.169611	0.820816	TRUE	hit	nonhit	thermal	both
Q00535	CDK5	CDK5	0.172501	1.9522	TRUE	hit	nonhit	thermal	both
O14757	CHK1	CHEK1	-0.0837626	0.689689	TRUE	hit	nonhit	thermal	none
P41240	CSK	CSK	0.0310226	1.1639	TRUE	hit	nonhit	thermal	both
P19784	CSK22	CSNK2A2	0.0686595	0.525881	TRUE	hit	nonhit	thermal	none
O14976	GAK	GAK	0.08186	2.22472	TRUE	hit	nonhit	thermal	none
P49840	GSK3A	GSK3A	0.114573	0.695418	TRUE	hit	nonhit	thermal	both
P49841	GSK3B	GSK3B	0.128367	0.87594	TRUE	hit	nonhit	thermal	both
Q9NWZ3	IRAK4	IRAK4	0.129766	3.13171	TRUE	hit	nonhit	thermal	both
P45985	MP2K4	MAP2K4	-0.103723	-0.511324	TRUE	hit	nonhit	thermal	both
O43318	M3K7	MAP3K7	0.0227622	1.07262	TRUE	hit	nonhit	thermal	none
Q16539	MK14	MAPK14	0.0535948	0.721473	TRUE	hit	nonhit	thermal	none
P45983	MK08	MAPK8	0.0736521	1.38195	TRUE	hit	nonhit	thermal	both
Q7KZI7	MARK2	MARK2	-0.0029466	0.691948	TRUE	hit	nonhit	thermal	both
P27448	MARK3	MARK3	0.0242887	1.1383	TRUE	hit	nonhit	thermal	both
Q15746	MYLK	MYLK	0.0472116	0.530387	TRUE	hit	nonhit	thermal	none
O95747	OXSR1	OXSR1	-0.290364	2.66632	TRUE	hit	nonhit	thermal	none
O96013	PAK4	PAK4	0.0473041	0.867102	TRUE	hit	nonhit	thermal	both
O15530	PDPK1	PDPK1	0.0922294	0.620475	TRUE	hit	nonhit	thermal	both
Q6A1A2	PDPK2	PDPK2P	0.102542	0.865523	TRUE	hit	nonhit	thermal	none
P13861	KAP2	PRKAR2A	0.0207108	-0.938789	TRUE	hit	nonhit	thermal	none
Q9H2G2	SLK	SLK	-0.127228	0.838115	TRUE	hit	nonhit	thermal	none
O00506	STK25	STK25	-0.0112709	1.4947	TRUE	hit	nonhit	thermal	none
Q9P289	STK26	STK26	0.0369246	0.909278	TRUE	hit	nonhit	thermal	none
Q15208	STK38	STK38	0.00502519	0.883344	TRUE	hit	nonhit	thermal	both
P35573	GDE	AGL	-0.00102001	0.520979	FALSE	hit	nonhit	thermal	none
P30837	AL1B1	ALDH1B1	0.0389514	0.508636	FALSE	hit	nonhit	thermal	none
P11274	BCR	BCR	-0.139475	0.524457	FALSE	hit	nonhit	thermal	none
Q07021	C1QBP	C1QBP	0.150142	0.723667	FALSE	hit	nonhit	thermal	none
O75155	CAND2	CAND2	0.157431	0.516126	FALSE	hit	nonhit	thermal	none
P24863	CCNC	CCNC	0.044806	0.620101	FALSE	hit	nonhit	thermal	both
Q03188	CENPC	CENPC	0.283043	0.555851	FALSE	hit	nonhit	thermal	none
Q9Y5P4	C43BP	COL4A3BP	-0.0432435	1.61815	FALSE	hit	nonhit	thermal	none
P35222	CTNB1	CTNNB1	0.986754	0.928531	FALSE	hit	hit	both	none
Q9Y3R5	DOP2	DOPEY2	0.0519467	0.61217	FALSE	hit	nonhit	thermal	none
Q86TI2	DPP9	DPP9	0.0498526	0.503858	FALSE	hit	nonhit	thermal	none
P22570	ADRO	FDXR	0.0201033	1.10619	FALSE	hit	nonhit	thermal	none
P22830	HEMH	FECH	0.0614841	1.21983	FALSE	hit	nonhit	thermal	both
P35637	FUS	FUS	0.435227	0.846197	FALSE	hit	nonhit	thermal	none
Q9BQ67	GRWD1	GRWD1	0.14343	0.864254	FALSE	hit	nonhit	thermal	none
P40939	ECHA	HADHA	0.0689812	0.584253	FALSE	hit	nonhit	thermal	none
Q9NRV9	HEBP1	HEBP1	0.068394	0.54559	FALSE	hit	nonhit	thermal	both
P05204	HMGN2	HMGN2	-0.0740391	0.537125	FALSE	hit	nonhit	thermal	none
O14979	HNRDL	HNRNPDL	0.448156	0.590057	FALSE	hit	nonhit	thermal	none
P05783	K1C18	KRT18	-0.0903738	0.804064	FALSE	hit	nonhit	thermal	none
Q86V48	LUZP1	LUZP1	0.0990411	0.591415	FALSE	hit	nonhit	thermal	none
Q96RQ3	MCCA	MCCC1	0.071267	1.09802	FALSE	hit	nonhit	thermal	none
Q5T653	RM02	MRPL2	0.211145	0.508261	FALSE	hit	nonhit	thermal	none
P09001	RM03	MRPL3	0.124739	0.823509	FALSE	hit	nonhit	thermal	none
Q9H2W6	RM46	MRPL46	0.159417	0.599286	FALSE	hit	nonhit	thermal	none
Q9HD33	RM47	MRPL47	0.225433	0.539744	FALSE	hit	nonhit	thermal	none
P82650	RT22	MRPS22	0.156456	0.50797	FALSE	hit	nonhit	thermal	none
Q92552	RT27	MRPS27	0.136634	0.722788	FALSE	hit	nonhit	thermal	none
Q13505	MTX1	MTX1	0.148763	0.52013	FALSE	hit	nonhit	thermal	none
Q96I59	SYNM	NARS2	0.0660199	0.517151	FALSE	hit	nonhit	thermal	none
Q8WUM0	NU133	NUP133	-0.168769	0.592019	FALSE	hit	nonhit	thermal	none
O75694	NU155	NUP155	-0.0576576	0.590664	FALSE	hit	nonhit	thermal	none
Q93100	KPBB	PHKB	-0.0669416	0.926008	FALSE	hit	nonhit	thermal	none
Q10713	MPPA	PMPCA	0.0781694	1.37966	FALSE	hit	nonhit	thermal	both
O75439	MPPB	PMPCB	0.0408694	1.67621	FALSE	hit	nonhit	thermal	none
Q13610	PWP1	PWP1	0.00461344	1.08536	FALSE	hit	nonhit	thermal	none
P06400	RB	RB1	-0.10063	-0.505911	FALSE	hit	nonhit	thermal	none
Q6NUK1	SCMC1	SLC25A24	1.17017	0.982785	FALSE	hit	hit	both	none
P08621	RU17	SNRNP70	0.31506	0.525646	FALSE	hit	nonhit	thermal	none
Q9Y5X3	SNX5	SNX5	0.0627131	0.595207	FALSE	hit	nonhit	thermal	none
Q9UNH7	SNX6	SNX6	0.0702186	0.630326	FALSE	hit	nonhit	thermal	none
P35270	SPRE	SPR	0.0400294	0.733185	FALSE	hit	nonhit	thermal	none
P19623	SPEE	SRM	0.0329925	0.792061	FALSE	hit	nonhit	thermal	none
Q9P2R7	SUCB1	SUCLA2	0.0518519	0.882574	FALSE	hit	nonhit	thermal	none
Q00059	TFAM	TFAM	0.0897409	0.764978	FALSE	hit	nonhit	thermal	none
Q9BVC6	TM109	TMEM109	0.210773	0.568381	FALSE	hit	nonhit	thermal	none
Q96J42	TXD15	TXNDC15	0.171574	0.501459	FALSE	hit	nonhit	thermal	none
P31930	QCR1	UQCRC1	0.0885715	0.661042	FALSE	hit	nonhit	thermal	none
P08670	VIME	VIM	-0.22779	0.539857	FALSE	hit	nonhit	thermal	none
Q92997	DVL3	DVL3	-0.693188	-0.381527	FALSE	nonhit	hit	abundance	none
P09651	ROA1	HNRNPA1	0.529658	0.0483048	FALSE	nonhit	hit	abundance	none
Q32P51	RA1L2	HNRNPA1L2	0.540646	0.072948	FALSE	nonhit	hit	abundance	none

## Sheet: Kinase_benchmark
ProteinNAME	s_slope	y_slope	kinase	sig_mark	find_mark	color_mark
AKT1	0.49049	0	TRUE	none	found_savitski	nonsig_missed
AKT2	0.455401	0	TRUE	none	found_savitski	nonsig_missed
ARAF	0.950382	0	TRUE	none	found_savitski	nonsig_missed
ATM	0.00707078	0	TRUE	none	found_savitski	nonsig_missed
ATR	0.601784	0	TRUE	none	found_savitski	nonsig_missed
BTK	0.754666	0	TRUE	none	found_savitski	nonsig_missed
BUB1	2.16306	0	TRUE	none	found_savitski	nonsig_missed
CAMK1D	5.58379	0	TRUE	none	found_savitski	nonsig_missed
CDC42BPB	0.857015	0	TRUE	none	found_savitski	nonsig_missed
CHUK	0.837084	0	TRUE	none	found_savitski	nonsig_missed
CIT	0.779417	0	TRUE	none	found_savitski	nonsig_missed
EEF2K	0.364806	0	TRUE	none	found_savitski	nonsig_missed
EIF2AK4	1.98132	0	TRUE	none	found_savitski	nonsig_missed
IKBKB	0.775118	0	TRUE	none	found_savitski	nonsig_missed
ILK	0.398005	0	TRUE	none	found_savitski	nonsig_missed
KSR1	-0.440779	0	TRUE	none	found_savitski	nonsig_missed
LIMK2	-5.69133	0	TRUE	none	found_savitski	nonsig_missed
MAP4K5	2.03013	0	TRUE	none	found_savitski	nonsig_missed
MAPK7	1.38347	0	TRUE	none	found_savitski	nonsig_missed
MLKL	-0.199497	0	TRUE	none	found_savitski	nonsig_missed
NEK1	-0.294627	0	TRUE	none	found_savitski	nonsig_missed
NEK7	0.235224	0	TRUE	none	found_savitski	nonsig_missed
NRBP2	0.0494414	0	TRUE	none	found_savitski	nonsig_missed
PDK1	0.45138	0	TRUE	none	found_savitski	nonsig_missed
PIK3C2A	1.01888	0	TRUE	none	found_savitski	nonsig_missed
PIK3CA	-0.822511	0	TRUE	none	found_savitski	nonsig_missed
PIK3CB	0.389259	0	TRUE	none	found_savitski	nonsig_missed
PIK3CG	-0.0148819	0	TRUE	none	found_savitski	nonsig_missed
PRKCA	-0.450202	0	TRUE	none	found_savitski	nonsig_missed
PRKCI	-0.978348	0	TRUE	none	found_savitski	nonsig_missed
PRKD2	-0.595977	0	TRUE	none	found_savitski	nonsig_missed
PTK2B	1.35411	0	TRUE	none	found_savitski	nonsig_missed
PXK	-0.709046	0	TRUE	none	found_savitski	nonsig_missed
RIOK3	0.0735088	0	TRUE	none	found_savitski	nonsig_missed
RIPK1	-0.106941	0	TRUE	none	found_savitski	nonsig_missed
RNASEL	-0.148511	0	TRUE	none	found_savitski	nonsig_missed
RPS6KA3	2.28129	0	TRUE	none	found_savitski	nonsig_missed
RPS6KB1	1.26439	0	TRUE	none	found_savitski	nonsig_missed
RPS6KC1	-0.435739	0	TRUE	none	found_savitski	nonsig_missed
SCYL3	-0.406394	0	TRUE	none	found_savitski	nonsig_missed
SMG1	0.196057	0	TRUE	none	found_savitski	nonsig_missed
STK10	2.10755	0	TRUE	none	found_savitski	nonsig_missed
STK11	-3.18804	0	TRUE	none	found_savitski	nonsig_missed
STRADA	0.305294	0	TRUE	none	found_savitski	nonsig_missed
SYK	-0.192557	0	TRUE	none	found_savitski	nonsig_missed
TAOK1	-0.511095	0	TRUE	none	found_savitski	nonsig_missed
TAOK3	0.403785	0	TRUE	none	found_savitski	nonsig_missed
TBK1	2.05733	0	TRUE	none	found_savitski	nonsig_missed
TEC	0.062099	0	TRUE	none	found_savitski	nonsig_missed
ULK3	-1.71293	0	TRUE	none	found_savitski	nonsig_missed
BRAF	0	-0.34762	TRUE	none	found_KOPI	nonsig_missed
CDK1	0	0.044252	TRUE	none	found_KOPI	nonsig_missed
CDK12	0	0.013281	TRUE	none	found_KOPI	nonsig_missed
CDK4	0	0.259859	TRUE	none	found_KOPI	nonsig_missed
COQ8A	0	0.231123	TRUE	none	found_KOPI	nonsig_missed
CSNK1D	0	0.231477	TRUE	none	found_KOPI	nonsig_missed
CSNK1G1	0	0.150573	TRUE	none	found_KOPI	nonsig_missed
CSNK1G2	0	0.150573	TRUE	none	found_KOPI	nonsig_missed
CSNK1G3	0	0.150573	TRUE	none	found_KOPI	nonsig_missed
EIF2AK1	0	0.0690017	TRUE	none	found_KOPI	nonsig_missed
GRK2	0	0.460905	TRUE	none	found_KOPI	nonsig_missed
GRK3	0	0.454503	TRUE	none	found_KOPI	nonsig_missed
MAP3K20	0	0.126104	TRUE	none	found_KOPI	nonsig_missed
MAPK10	0	0.100136	TRUE	none	found_KOPI	nonsig_missed
MAPK9	0	0.100136	TRUE	none	found_KOPI	nonsig_missed
MAST1	0	0.124325	TRUE	none	found_KOPI	nonsig_missed
MAST2	0	0.124325	TRUE	none	found_KOPI	nonsig_missed
MAST3	0	0.124325	TRUE	none	found_KOPI	nonsig_missed
MAST4	0	0.118037	TRUE	none	found_KOPI	nonsig_missed
PDK3	0	0.188259	TRUE	none	found_KOPI	nonsig_missed
PRKACB	0	-0.168601	TRUE	none	found_KOPI	nonsig_missed
RFK	0	0.045513	TRUE	none	found_KOPI	nonsig_missed
RPS6KA2	0	-0.26926	TRUE	none	found_KOPI	nonsig_missed
RPS6KA6	0	0.124325	TRUE	none	found_KOPI	nonsig_missed
SRPK2	0	0.29905	TRUE	none	found_KOPI	nonsig_missed
TNNI3K	0	0.224946	TRUE	none	found_KOPI	nonsig_missed
ABL1	0.805209	0.213584	TRUE	none	found_both	nonsig_b
ABL2	0.456148	0.0980571	TRUE	none	found_both	nonsig_b
BAZ1B	-0.26267	-0.104987	TRUE	none	found_both	nonsig_b
BUB1B	-0.141606	-0.0754177	TRUE	none	found_both	nonsig_b
CDK6	0.404338	-0.0969413	TRUE	none	found_both	nonsig_b
CDK7	-0.297919	-0.00471937	TRUE	none	found_both	nonsig_b
CDK9	2.39455	0.31315	TRUE	none	found_both	nonsig_b
CSNK1A1	-0.328628	0.257122	TRUE	none	found_both	nonsig_b
CSNK2A1	1.24327	0.325155	TRUE	none	found_both	nonsig_b
DYRK1A	3.12546	-0.021873	TRUE	none	found_both	nonsig_b
MAP3K4	0.314856	0.155907	TRUE	none	found_both	nonsig_b
MAP4K4	-0.303341	-0.10329	TRUE	none	found_both	nonsig_b
MAPK1	1.18484	0.0938483	TRUE	none	found_both	nonsig_b
MAPKAPK2	1.47061	0.480289	TRUE	none	found_both	nonsig_b
MAPKAPK3	1.11449	0.478351	TRUE	none	found_both	nonsig_b
MASTL	2.31503	0.124325	TRUE	none	found_both	nonsig_b
MINK1	0.332766	-0.037177	TRUE	none	found_both	nonsig_b
NEK9	0.550801	0.178435	TRUE	none	found_both	nonsig_b
NRBP1	-0.0475671	-0.0191615	TRUE	none	found_both	nonsig_b
PAK1	-0.980981	0.00999972	TRUE	none	found_both	nonsig_b
PAK2	0.0173884	0.0932219	TRUE	none	found_both	nonsig_b
PASK	1.35861	-0.0683428	TRUE	none	found_both	nonsig_b
PBK	-0.200737	0.0498583	TRUE	none	found_both	nonsig_b
PIK3R4	0.0422682	0.327992	TRUE	none	found_both	nonsig_b
PIP4K2A	0.246566	0.234654	TRUE	none	found_both	nonsig_b
PLK1	-0.325405	-0.0670749	TRUE	none	found_both	nonsig_b
PRKAA1	1.44683	-0.0804563	TRUE	none	found_both	nonsig_b
PRKAG1	0.793794	-0.0743044	TRUE	none	found_both	nonsig_b
PRKCB	-1.60632	-0.475079	TRUE	none	found_both	nonsig_b
PRKDC	0.293997	0.0966761	TRUE	none	found_both	nonsig_b
PRPF4B	1.96205	0.176233	TRUE	none	found_both	nonsig_b
PTK7	-0.0833427	0.0745688	TRUE	none	found_both	nonsig_b
RAF1	-0.759614	-0.414089	TRUE	none	found_both	nonsig_b
RIOK1	-0.24558	0.07632	TRUE	none	found_both	nonsig_b
RIOK2	2.43093	0.236536	TRUE	none	found_both	nonsig_b
RIPK2	-0.144835	0.0876041	TRUE	none	found_both	nonsig_b
ROCK1	0.395069	0.405683	TRUE	none	found_both	nonsig_b
ROCK2	1.90107	0.43069	TRUE	none	found_both	nonsig_b
RPS6KA1	1.88538	0.0828173	TRUE	none	found_both	nonsig_b
SCYL1	-0.79768	0.0592563	TRUE	none	found_both	nonsig_b
SCYL2	-0.28122	0.141515	TRUE	none	found_both	nonsig_b
SRPK1	2.37026	0.48629	TRUE	none	found_both	nonsig_b
TLK1	3.48406	0.178108	TRUE	none	found_both	nonsig_b
TLK2	2.8683	0.0649317	TRUE	none	found_both	nonsig_b
TP53RK	0.031414	0.0315648	TRUE	none	found_both	nonsig_b
TTN	1.76239	-0.0128137	TRUE	none	found_both	nonsig_b
WNK1	-0.0864154	-0.0145465	TRUE	none	found_both	nonsig_b
WNK2	0.374786	0.0531307	TRUE	none	found_both	nonsig_b
WNK4	-0.841291	0.22405	TRUE	none	found_both	nonsig_b
AURKB	0	0.824192	TRUE	KOPI	found_KOPI	kopi_sig_k
CAMK2D	0	1.52069	TRUE	KOPI	found_KOPI	kopi_sig_k
CAMKK1	0	6.40276	TRUE	KOPI	found_KOPI	kopi_sig_k
CDK11B	0	0.590899	TRUE	KOPI	found_KOPI	kopi_sig_k
CHEK1	0	0.689689	TRUE	KOPI	found_KOPI	kopi_sig_k
MYLK	0	0.530387	TRUE	KOPI	found_KOPI	kopi_sig_k
PDPK2P	0	0.865523	TRUE	KOPI	found_KOPI	kopi_sig_k
STK25	0	1.4947	TRUE	KOPI	found_KOPI	kopi_sig_k
STK26	0	0.909278	TRUE	KOPI	found_KOPI	kopi_sig_k
CDC42BPA	3.35327	0	TRUE	Savitski	found_savitski	savitski_sig_s
CHEK2	3.84902	0	TRUE	Savitski	found_savitski	savitski_sig_s
FER	4.19321	0	TRUE	Savitski	found_savitski	savitski_sig_s
IRAK1	3.38825	0	TRUE	Savitski	found_savitski	savitski_sig_s
LYN	3.23187	0	TRUE	Savitski	found_savitski	savitski_sig_s
MAP2K7	4.48347	0	TRUE	Savitski	found_savitski	savitski_sig_s
MAP3K2	-2.95373	0	TRUE	Savitski	found_savitski	savitski_sig_s
MAP4K2	4.0503	0	TRUE	Savitski	found_savitski	savitski_sig_s
MATK	3.03661	0	TRUE	Savitski	found_savitski	savitski_sig_s
MKNK1	1.91019	0	TRUE	Savitski	found_savitski	savitski_sig_s
PHKG2	14.7821	0	TRUE	Savitski	found_savitski	savitski_sig_s
PIK3CD	1.72944	0	TRUE	Savitski	found_savitski	savitski_sig_s
PKN1	-2.2465	0	TRUE	Savitski	found_savitski	savitski_sig_s
PRKCD	-2.25793	0	TRUE	Savitski	found_savitski	savitski_sig_s
PRKCE	-2.98178	0	TRUE	Savitski	found_savitski	savitski_sig_s
PRKCQ	-2.65925	0	TRUE	Savitski	found_savitski	savitski_sig_s
RPS6KA5	3.72898	0	TRUE	Savitski	found_savitski	savitski_sig_s
SGK3	5.83523	0	TRUE	Savitski	found_savitski	savitski_sig_s
TTK	5.43202	0	TRUE	Savitski	found_savitski	savitski_sig_s
VRK1	2.91678	0	TRUE	Savitski	found_savitski	savitski_sig_s
CSNK2A2	3.48952	0.525881	TRUE	KOPI	found_both	kopi_sig_b
GAK	3.56484	2.22472	TRUE	KOPI	found_both	kopi_sig_b
MAP3K7	0.638571	1.07262	TRUE	KOPI	found_both	kopi_sig_b
MAPK14	1.15283	0.721473	TRUE	KOPI	found_both	kopi_sig_b
OXSR1	1.97891	2.66632	TRUE	KOPI	found_both	kopi_sig_b
PRKAR2A	-2.29511	-0.938789	TRUE	KOPI	found_both	kopi_sig_b
SLK	0.596329	0.838115	TRUE	KOPI	found_both	kopi_sig_b
MAP2K1	5.2965	-0.396826	TRUE	Savitski	found_both	savitski_sig_b
MAP2K2	4.15013	-0.489501	TRUE	Savitski	found_both	savitski_sig_b
MAPK12	4.6221	0.437766	TRUE	Savitski	found_both	savitski_sig_b
MAPK3	2.14749	0.451129	TRUE	Savitski	found_both	savitski_sig_b
MAPKAPK5	3.63747	0.123135	TRUE	Savitski	found_both	savitski_sig_b
PRKACA	6.93087	-0.162482	TRUE	Savitski	found_both	savitski_sig_b
PTK2	3.43534	0.120522	TRUE	Savitski	found_both	savitski_sig_b
STK24	3.09883	0.0818948	TRUE	Savitski	found_both	savitski_sig_b
STK3	7.17758	0.13009	TRUE	Savitski	found_both	savitski_sig_b
STK4	8.49423	0.183451	TRUE	Savitski	found_both	savitski_sig_b
TNIK	4.09554	0.207601	TRUE	Savitski	found_both	savitski_sig_b
AAK1	10.8673	0.952809	TRUE	bothsig	found_both	both_sig_b
AURKA	8.94967	0.61687	TRUE	bothsig	found_both	both_sig_b
BMP2K	14.4932	0.504714	TRUE	bothsig	found_both	both_sig_b
CAMK2G	16.9471	9.99882	TRUE	bothsig	found_both	both_sig_b
CAMKK2	9.90079	0.57802	TRUE	bothsig	found_both	both_sig_b
CDK2	8.09029	0.820816	TRUE	bothsig	found_both	both_sig_b
CDK5	5.77277	1.9522	TRUE	bothsig	found_both	both_sig_b
CSK	3.2832	1.1639	TRUE	bothsig	found_both	both_sig_b
GSK3A	4.81229	0.695418	TRUE	bothsig	found_both	both_sig_b
GSK3B	6.73965	0.87594	TRUE	bothsig	found_both	both_sig_b
IRAK4	3.7651	3.13171	TRUE	bothsig	found_both	both_sig_b
MAP2K4	2.50753	-0.511324	TRUE	bothsig	found_both	both_sig_b
MAPK8	4.2222	1.38195	TRUE	bothsig	found_both	both_sig_b
MARK2	6.04775	0.691948	TRUE	bothsig	found_both	both_sig_b
MARK3	3.54391	1.1383	TRUE	bothsig	found_both	both_sig_b
PAK4	8.82745	0.867102	TRUE	bothsig	found_both	both_sig_b
PDPK1	3.66874	0.620475	TRUE	bothsig	found_both	both_sig_b
STK38	4.46693	0.883344	TRUE	bothsig	found_both	both_sig_b

## Sheet: Proteome_37C
uniprot	protName	geneName	isoform	symbol	proteins	firstSlope	secondSlope	firstClass	secondClass	response	avSlope	interval_1	interval_2	interval_3	interval_4	interval_5	interval_6	interval_7	interval_8
Q92997	DVL3	DVL3	2	DVL3-2	sp|Q92997-2|DVL3_HUMAN	-0.741636	-0.644741	hypo	hypo	hypo	-0.693188	-	-	-	-	-	-	-	-
Q92997	DVL3	DVL3	NA	DVL3	sp|Q92997|DVL3_HUMAN	-0.741636	-0.644741	hypo	hypo	hypo	-0.693188	-	-	-	-	-	-	-	-
O14641	DVL2	DVL2	NA	DVL2	sp|O14641|DVL2_HUMAN	-0.619543	-0.344155	hypo	hypo	hypo	-0.481849	+	-	-	-	-	-	-	-
O75044	SRGP2	SRGAP2	NA	SRGAP2	sp|O75044|SRGP2_HUMAN	-0.529067	-0.433487	hypo	hypo	hypo	-0.481277	-	-	-	-	-	-	-	+
Q7Z6B7	SRGP1	SRGAP1	2	SRGAP1-2	sp|Q7Z6B7-2|SRGP1_HUMAN	-0.529067	-0.433487	hypo	hypo	hypo	-0.481277	-	-	-	-	-	-	-	+
Q7Z6B7	SRGP1	SRGAP1	NA	SRGAP1	sp|Q7Z6B7|SRGP1_HUMAN	-0.529067	-0.433487	hypo	hypo	hypo	-0.481277	-	-	-	-	-	-	-	+
O00764	PDXK	PDXK	3	PDXK-3	sp|O00764-3|PDXK_HUMAN	-0.806281	-0.00837535	hypo	NR	NR	-0.407328	+	+	-	-	-	-	-	+
Q92844	TANK	TANK	2	TANK-2	sp|Q92844-2|TANK_HUMAN	-0.456808	-0.284886	hypo	NR	NR	-0.370847	+	-	-	-	-	-	-	+
Q92844	TANK	TANK	3	TANK-3	sp|Q92844-3|TANK_HUMAN	-0.456808	-0.284886	hypo	NR	NR	-0.370847	+	-	-	-	-	-	-	+
Q92844	TANK	TANK	NA	TANK	sp|Q92844|TANK_HUMAN	-0.424148	-0.282525	hypo	NR	NR	-0.353337	+	-	-	-	-	-	-	+
Q9UEW8	STK39	STK39	2	STK39-2	sp|Q9UEW8-2|STK39_HUMAN	-0.380695	-0.305959	hypo	hypo	hypo	-0.343327	+	+	-	-	-	-	-	-
Q9UEW8	STK39	STK39	NA	STK39	sp|Q9UEW8|STK39_HUMAN	-0.380695	-0.305959	hypo	hypo	hypo	-0.343327	+	+	-	-	-	-	-	-
Q15025	TNIP1	TNIP1	2	TNIP1-2	sp|Q15025-2|TNIP1_HUMAN	-0.40637	-0.279464	hypo	NR	NR	-0.342917	+	-	-	-	-	+	+	+
Q15025	TNIP1	TNIP1	3	TNIP1-3	sp|Q15025-3|TNIP1_HUMAN	-0.40637	-0.279464	hypo	NR	NR	-0.342917	+	-	-	-	-	+	+	+
Q15025	TNIP1	TNIP1	4	TNIP1-4	sp|Q15025-4|TNIP1_HUMAN	-0.40637	-0.279464	hypo	NR	NR	-0.342917	+	-	-	-	-	+	+	+
Q15025	TNIP1	TNIP1	5	TNIP1-5	sp|Q15025-5|TNIP1_HUMAN	-0.40637	-0.279464	hypo	NR	NR	-0.342917	+	-	-	-	-	+	+	+
Q15025	TNIP1	TNIP1	6	TNIP1-6	sp|Q15025-6|TNIP1_HUMAN	-0.40637	-0.279464	hypo	NR	NR	-0.342917	+	-	-	-	-	+	+	+
Q15025	TNIP1	TNIP1	7	TNIP1-7	sp|Q15025-7|TNIP1_HUMAN	-0.40637	-0.279464	hypo	NR	NR	-0.342917	+	-	-	-	-	+	+	+
Q15025	TNIP1	TNIP1	8	TNIP1-8	sp|Q15025-8|TNIP1_HUMAN	-0.40637	-0.279464	hypo	NR	NR	-0.342917	+	-	-	-	-	+	+	+
Q15025	TNIP1	TNIP1	NA	TNIP1	sp|Q15025|TNIP1_HUMAN	-0.40637	-0.279464	hypo	NR	NR	-0.342917	+	-	-	-	-	+	+	+
Q05655	KPCD	PRKCD	2	PRKCD-2	sp|Q05655-2|KPCD_HUMAN	-0.279138	-0.395173	NR	hypo	NR	-0.337155	-	-	-	-	-	-	+	+
Q05655	KPCD	PRKCD	NA	PRKCD	sp|Q05655|KPCD_HUMAN	-0.279138	-0.395173	NR	hypo	NR	-0.337155	-	-	-	-	-	-	+	+
P41219	PERI	PRPH	2	PRPH-2	sp|P41219-2|PERI_HUMAN	-0.477902	-0.160117	hypo	NR	NR	-0.319009	+	-	-	-	+	-	-	-
P41219	PERI	PRPH	NA	PRPH	sp|P41219|PERI_HUMAN	-0.477902	-0.160117	hypo	NR	NR	-0.319009	+	-	-	-	+	-	-	-
P17252	KPCA	PRKCA	NA	PRKCA	sp|P17252|KPCA_HUMAN	-0.383376	-0.243529	hypo	NR	NR	-0.313453	-	-	-	-	-	-	-	+
O00764	PDXK	PDXK	2	PDXK-2	sp|O00764-2|PDXK_HUMAN	-0.629812	0.0347146	hypo	NR	NR	-0.297549	+	+	-	-	-	-	-	+
O00764	PDXK	PDXK	NA	PDXK	sp|O00764|PDXK_HUMAN	-0.629812	0.0347146	hypo	NR	NR	-0.297549	+	+	-	-	-	-	-	+
O95747	OXSR1	OXSR1	NA	OXSR1	sp|O95747|OXSR1_HUMAN	-0.300403	-0.280325	hypo	NR	NR	-0.290364	+	+	-	-	-	-	-	-
Q9UNF0	PACN2	PACSIN2	NA	PACSIN2	sp|Q9UNF0|PACN2_HUMAN	-0.308288	-0.256169	hypo	NR	NR	-0.282228	-	-	-	-	-	-	+	+
P05114	HMGN1	HMGN1	NA	HMGN1	sp|P05114|HMGN1_HUMAN	-0.320627	-0.238932	hypo	NR	NR	-0.279779	+	-	-	-	-	-	-	-
Q9HCM4	E41L5	EPB41L5	2	EPB41L5-2	sp|Q9HCM4-2|E41L5_HUMAN	-0.290192	-0.26867	NR	NR	NR	-0.279431	+	-	-	-	-	-	-	-
Q9HCM4	E41L5	EPB41L5	3	EPB41L5-3	sp|Q9HCM4-3|E41L5_HUMAN	-0.290192	-0.26867	NR	NR	NR	-0.279431	+	-	-	-	-	-	-	-
Q9HCM4	E41L5	EPB41L5	4	EPB41L5-4	sp|Q9HCM4-4|E41L5_HUMAN	-0.290192	-0.26867	NR	NR	NR	-0.279431	+	-	-	-	-	-	-	-
Q9HCM4	E41L5	EPB41L5	NA	EPB41L5	sp|Q9HCM4|E41L5_HUMAN	-0.290192	-0.26867	NR	NR	NR	-0.279431	+	-	-	-	-	-	-	-
Q9UNF0	PACN2	PACSIN2	2	PACSIN2-2	sp|Q9UNF0-2|PACN2_HUMAN	-0.304021	-0.248503	hypo	NR	NR	-0.276262	-	-	-	-	-	-	+	+
Q69YI7	NAIF1	NAIF1	NA	NAIF1	sp|Q69YI7|NAIF1_HUMAN	-0.217129	-0.325178	NR	hypo	NR	-0.271153	+	-	-	-	-	-	-	-
Q96CW1	AP2M1	AP2M1	2	AP2M1-2	sp|Q96CW1-2|AP2M1_HUMAN	-0.275482	-0.23837	NR	NR	NR	-0.256926	+	+	-	-	-	-	-	+
Q96CW1	AP2M1	AP2M1	NA	AP2M1	sp|Q96CW1|AP2M1_HUMAN	-0.275482	-0.23837	NR	NR	NR	-0.256926	+	+	-	-	-	-	-	+
P05771	KPCB	PRKCB	NA	PRKCB	sp|P05771|KPCB_HUMAN	-0.256687	-0.249398	biphasic	biphasic	biphasic	-0.253043	-	-	-	-	+	+	+	+
Q9Y3E0	GOT1B	GOLT1B	NA	GOLT1B	sp|Q9Y3E0|GOT1B_HUMAN	-0.259735	-0.233676	NR	NR	NR	-0.246705	+	+	-	-	-	-	-	-
P05771	KPCB	PRKCB	2	PRKCB-2	sp|P05771-2|KPCB_HUMAN	-0.239491	-0.253622	biphasic	biphasic	biphasic	-0.246556	-	-	-	-	+	+	+	+
Q06187	BTK	BTK	2	BTK-2	sp|Q06187-2|BTK_HUMAN	-0.222816	-0.254584	NR	NR	NR	-0.2387	+	-	-	-	-	-	-	+
Q06187	BTK	BTK	NA	BTK	sp|Q06187|BTK_HUMAN	-0.222816	-0.254584	NR	NR	NR	-0.2387	+	-	-	-	-	-	-	+
Q15653	IKBB	NFKBIB	2	NFKBIB-2	sp|Q15653-2|IKBB_HUMAN	-0.245782	-0.220505	NR	NR	NR	-0.233143	+	-	-	-	-	-	+	+
Q15653	IKBB	NFKBIB	NA	NFKBIB	sp|Q15653|IKBB_HUMAN	-0.245782	-0.220505	NR	NR	NR	-0.233143	+	-	-	-	-	-	+	+
Q9UKI8	TLK1	TLK1	2	TLK1-2	sp|Q9UKI8-2|TLK1_HUMAN	-0.128497	-0.334353	NR	hypo	NR	-0.231425	+	+	-	-	-	-	-	+
Q9UKI8	TLK1	TLK1	3	TLK1-3	sp|Q9UKI8-3|TLK1_HUMAN	-0.128497	-0.334353	NR	hypo	NR	-0.231425	+	+	-	-	-	-	-	+
Q9UKI8	TLK1	TLK1	4	TLK1-4	sp|Q9UKI8-4|TLK1_HUMAN	-0.128497	-0.334353	NR	hypo	NR	-0.231425	+	+	-	-	-	-	-	+
Q9UKI8	TLK1	TLK1	5	TLK1-5	sp|Q9UKI8-5|TLK1_HUMAN	-0.128497	-0.334353	NR	hypo	NR	-0.231425	+	+	-	-	-	-	-	+
Q9UKI8	TLK1	TLK1	NA	TLK1	sp|Q9UKI8|TLK1_HUMAN	-0.128497	-0.334353	NR	hypo	NR	-0.231425	+	+	-	-	-	-	-	+
Q765P7	MTSSL	MTSS1L	NA	MTSS1L	sp|Q765P7|MTSSL_HUMAN	-0.253352	-0.204554	NR	NR	NR	-0.228953	+	-	-	-	-	-	-	+
P08670	VIME	VIM	NA	VIM	sp|P08670|VIME_HUMAN	-0.364239	-0.0913411	hypo	NR	NR	-0.22779	+	-	-	-	+	-	-	-
O94973	AP2A2	AP2A2	3	AP2A2-3	sp|O94973-3|AP2A2_HUMAN	-0.295115	-0.155105	NR	NR	NR	-0.22511	+	+	-	-	-	-	-	+
P51114	FXR1	FXR1	2	FXR1-2	sp|P51114-2|FXR1_HUMAN	-0.247519	-0.20138	NR	NR	NR	-0.22445	-	-	-	-	-	-	+	+
O94973	AP2A2	AP2A2	2	AP2A2-2	sp|O94973-2|AP2A2_HUMAN	-0.290042	-0.15737	NR	NR	NR	-0.223706	+	+	-	-	-	-	-	+
O94973	AP2A2	AP2A2	NA	AP2A2	sp|O94973|AP2A2_HUMAN	-0.290042	-0.15737	NR	NR	NR	-0.223706	+	+	-	-	-	-	-	+
Q9NRZ5	PLCD	AGPAT4	2	AGPAT4-2	sp|Q9NRZ5-2|PLCD_HUMAN	-0.244971	-0.200957	NR	NR	NR	-0.222964	+	+	-	-	-	-	-	+
Q9NRZ5	PLCD	AGPAT4	NA	AGPAT4	sp|Q9NRZ5|PLCD_HUMAN	-0.244971	-0.200957	NR	NR	NR	-0.222964	+	+	-	-	-	-	-	+
Q06787	FMR1	FMR1	3	FMR1-3	sp|Q06787-3|FMR1_HUMAN	-0.303958	-0.135604	hypo	NR	NR	-0.219781	-	-	-	-	-	-	-	+
Q06787	FMR1	FMR1	5	FMR1-5	sp|Q06787-5|FMR1_HUMAN	-0.303958	-0.135604	hypo	NR	NR	-0.219781	-	-	-	-	-	-	-	+
Q06787	FMR1	FMR1	8	FMR1-8	sp|Q06787-8|FMR1_HUMAN	-0.303958	-0.135604	hypo	NR	NR	-0.219781	-	-	-	-	-	-	-	+
Q06787	FMR1	FMR1	9	FMR1-9	sp|Q06787-9|FMR1_HUMAN	-0.303958	-0.135604	hypo	NR	NR	-0.219781	-	-	-	-	-	-	-	+
Q06787	FMR1	FMR1	NA	FMR1	sp|Q06787|FMR1_HUMAN	-0.303958	-0.135604	hypo	NR	NR	-0.219781	-	-	-	-	-	-	-	+
P51114	FXR1	FXR1	3	FXR1-3	sp|P51114-3|FXR1_HUMAN	-0.247788	-0.185365	NR	NR	NR	-0.216576	-	-	-	-	-	-	+	+
Q9BRY0	S39A3	SLC39A3	2	SLC39A3-2	sp|Q9BRY0-2|S39A3_HUMAN	-0.23352	-0.197348	NR	NR	NR	-0.215434	+	-	-	-	-	-	-	-
Q9BRY0	S39A3	SLC39A3	NA	SLC39A3	sp|Q9BRY0|S39A3_HUMAN	-0.23352	-0.197348	NR	NR	NR	-0.215434	+	-	-	-	-	-	-	-
Q9Y3T9	NOC2L	NOC2L	NA	NOC2L	sp|Q9Y3T9|NOC2L_HUMAN	-0.219313	-0.210557	NR	NR	NR	-0.214935	+	+	+	-	-	-	-	-
P51114	FXR1	FXR1	NA	FXR1	sp|P51114|FXR1_HUMAN	-0.24216	-0.186709	NR	NR	NR	-0.214434	-	-	-	-	-	-	+	+
Q9ULR3	PPM1H	PPM1H	NA	PPM1H	sp|Q9ULR3|PPM1H_HUMAN	-0.246626	-0.181814	NR	NR	NR	-0.21422	+	-	-	-	-	-	-	+
P53680	AP2S1	AP2S1	NA	AP2S1	sp|P53680|AP2S1_HUMAN	-0.214592	-0.211017	NR	NR	NR	-0.212804	+	+	-	-	-	-	-	+
Q5VTL8	PR38B	PRPF38B	NA	PRPF38B	sp|Q5VTL8|PR38B_HUMAN	-0.213273	-0.210047	NR	NR	NR	-0.21166	+	+	-	-	-	-	-	+
Q9UHR4	BI2L1	BAIAP2L1	NA	BAIAP2L1	sp|Q9UHR4|BI2L1_HUMAN	-0.230794	-0.191569	NR	NR	NR	-0.211182	+	-	-	-	-	-	-	+
Q07812	BAX	BAX	6	BAX-6	sp|Q07812-6|BAX_HUMAN	-0.227577	-0.192056	NR	NR	NR	-0.209817	+	+	-	-	-	-	-	-
P53680	AP2S1	AP2S1	2	AP2S1-2	sp|P53680-2|AP2S1_HUMAN	-0.197545	-0.218119	NR	NR	NR	-0.207832	+	-	-	-	-	-	-	+
P10398	ARAF	ARAF	NA	ARAF	sp|P10398|ARAF_HUMAN	-0.198623	-0.21125	NR	NR	NR	-0.204937	+	-	-	-	-	-	-	+
O00767	ACOD	SCD	NA	SCD	sp|O00767|ACOD_HUMAN	-0.1872	-0.221202	NR	NR	NR	-0.204201	+	+	-	-	-	-	-	-
Q96N67	DOCK7	DOCK7	2	DOCK7-2	sp|Q96N67-2|DOCK7_HUMAN	-0.203325	-0.205067	NR	NR	NR	-0.204196	-	-	-	-	-	-	-	+
Q96N67	DOCK7	DOCK7	3	DOCK7-3	sp|Q96N67-3|DOCK7_HUMAN	-0.203325	-0.205067	NR	NR	NR	-0.204196	-	-	-	-	-	-	-	+
Q96N67	DOCK7	DOCK7	4	DOCK7-4	sp|Q96N67-4|DOCK7_HUMAN	-0.203325	-0.205067	NR	NR	NR	-0.204196	-	-	-	-	-	-	-	+
Q96N67	DOCK7	DOCK7	5	DOCK7-5	sp|Q96N67-5|DOCK7_HUMAN	-0.203325	-0.205067	NR	NR	NR	-0.204196	-	-	-	-	-	-	-	+
Q96N67	DOCK7	DOCK7	6	DOCK7-6	sp|Q96N67-6|DOCK7_HUMAN	-0.203325	-0.205067	NR	NR	NR	-0.204196	-	-	-	-	-	-	-	+
Q96N67	DOCK7	DOCK7	NA	DOCK7	sp|Q96N67|DOCK7_HUMAN	-0.203325	-0.205067	NR	NR	NR	-0.204196	-	-	-	-	-	-	-	+
Q7Z7K6	CENPV	CENPV	NA	CENPV	sp|Q7Z7K6|CENPV_HUMAN	-0.156625	-0.250444	NR	NR	NR	-0.203535	+	+	-	-	-	-	-	-
Q06787	FMR1	FMR1	2	FMR1-2	sp|Q06787-2|FMR1_HUMAN	-0.289989	-0.116283	NR	NR	NR	-0.203136	-	-	-	-	-	-	-	+
Q06787	FMR1	FMR1	4	FMR1-4	sp|Q06787-4|FMR1_HUMAN	-0.289989	-0.116283	NR	NR	NR	-0.203136	-	-	-	-	-	-	-	+
Q06787	FMR1	FMR1	6	FMR1-6	sp|Q06787-6|FMR1_HUMAN	-0.289989	-0.116283	NR	NR	NR	-0.203136	-	-	-	-	-	-	-	+
Q06787	FMR1	FMR1	7	FMR1-7	sp|Q06787-7|FMR1_HUMAN	-0.289989	-0.116283	NR	NR	NR	-0.203136	-	-	-	-	-	-	-	+
Q9Y376	CAB39	CAB39	NA	CAB39	sp|Q9Y376|CAB39_HUMAN	-0.194266	-0.208258	NR	NR	NR	-0.201262	+	+	-	-	-	-	-	+
Q07812	BAX	BAX	7	BAX-7	sp|Q07812-7|BAX_HUMAN	-0.229741	-0.170246	NR	NR	NR	-0.199994	+	+	-	-	-	-	-	-
O43929	ORC4	ORC4	2	ORC4-2	sp|O43929-2|ORC4_HUMAN	-0.221787	-0.175882	NR	NR	NR	-0.198835	+	-	-	-	-	-	-	-
O43929	ORC4	ORC4	3	ORC4-3	sp|O43929-3|ORC4_HUMAN	-0.221787	-0.175882	NR	NR	NR	-0.198835	+	-	-	-	-	-	-	-
O43929	ORC4	ORC4	NA	ORC4	sp|O43929|ORC4_HUMAN	-0.221787	-0.175882	NR	NR	NR	-0.198835	+	-	-	-	-	-	-	-
Q9NRZ7	PLCC	AGPAT3	2	AGPAT3-2	sp|Q9NRZ7-2|PLCC_HUMAN	-0.21118	-0.180517	NR	NR	NR	-0.195848	+	-	-	-	-	-	-	-
Q9NRZ7	PLCC	AGPAT3	3	AGPAT3-3	sp|Q9NRZ7-3|PLCC_HUMAN	-0.21118	-0.180517	NR	NR	NR	-0.195848	+	-	-	-	-	-	-	-
Q9NRZ7	PLCC	AGPAT3	NA	AGPAT3	sp|Q9NRZ7|PLCC_HUMAN	-0.21118	-0.180517	NR	NR	NR	-0.195848	+	-	-	-	-	-	-	-
O95782	AP2A1	AP2A1	2	AP2A1-2	sp|O95782-2|AP2A1_HUMAN	-0.250025	-0.140705	NR	NR	NR	-0.195365	+	+	-	-	-	-	-	+
O95782	AP2A1	AP2A1	NA	AP2A1	sp|O95782|AP2A1_HUMAN	-0.250025	-0.140705	NR	NR	NR	-0.195365	+	+	-	-	-	-	-	+
Q6RW13	ATRAP	AGTRAP	2	AGTRAP-2	sp|Q6RW13-2|ATRAP_HUMAN	-0.225333	-0.1626	NR	NR	NR	-0.193966	+	+	-	-	-	-	-	-
Q6RW13	ATRAP	AGTRAP	NA	AGTRAP	sp|Q6RW13|ATRAP_HUMAN	-0.225333	-0.1626	NR	NR	NR	-0.193966	+	+	-	-	-	-	-	-
Q96HP0	DOCK6	DOCK6	NA	DOCK6	sp|Q96HP0|DOCK6_HUMAN	-0.192374	-0.194981	NR	NR	NR	-0.193677	+	-	-	-	-	-	-	+
Q86X29	LSR	LSR	2	LSR-2	sp|Q86X29-2|LSR_HUMAN	-0.222185	-0.164218	NR	NR	NR	-0.193201	+	-	-	-	-	-	-	+
Q86X29	LSR	LSR	3	LSR-3	sp|Q86X29-3|LSR_HUMAN	-0.222185	-0.164218	NR	NR	NR	-0.193201	+	-	-	-	-	-	-	+
Q86X29	LSR	LSR	4	LSR-4	sp|Q86X29-4|LSR_HUMAN	-0.222185	-0.164218	NR	NR	NR	-0.193201	+	-	-	-	-	-	-	+
Q86X29	LSR	LSR	5	LSR-5	sp|Q86X29-5|LSR_HUMAN	-0.222185	-0.164218	NR	NR	NR	-0.193201	+	-	-	-	-	-	-	+
Q86X29	LSR	LSR	6	LSR-6	sp|Q86X29-6|LSR_HUMAN	-0.222185	-0.164218	NR	NR	NR	-0.193201	+	-	-	-	-	-	-	+
Q86X29	LSR	LSR	NA	LSR	sp|Q86X29|LSR_HUMAN	-0.222185	-0.164218	NR	NR	NR	-0.193201	+	-	-	-	-	-	-	+
P50750	CDK9	CDK9	2	CDK9-2	sp|P50750-2|CDK9_HUMAN	-0.305073	-0.0774974	hypo	NR	NR	-0.191285	+	-	-	-	-	-	+	+
P50750	CDK9	CDK9	NA	CDK9	sp|P50750|CDK9_HUMAN	-0.305073	-0.0774974	hypo	NR	NR	-0.191285	+	-	-	-	-	-	+	+
P10412	H14	HIST1H1E	NA	HIST1H1E	sp|P10412|H14_HUMAN	-0.160124	-0.22176	NR	NR	NR	-0.190942	+	+	-	-	-	-	-	-
P53990	IST1	IST1	6	IST1-6	sp|P53990-6|IST1_HUMAN	-0.188637	-0.193208	NR	NR	NR	-0.190923	+	+	-	-	-	-	-	-
Q9C073	F117A	FAM117A	NA	FAM117A	sp|Q9C073|F117A_HUMAN	-0.164106	-0.215452	NR	NR	NR	-0.189779	+	-	-	-	-	-	-	+
O43760	SNG2	SYNGR2	2	SYNGR2-2	sp|O43760-2|SNG2_HUMAN	-0.226806	-0.150113	NR	NR	NR	-0.188459	+	+	-	-	-	-	-	-
O43760	SNG2	SYNGR2	NA	SYNGR2	sp|O43760|SNG2_HUMAN	-0.226806	-0.150113	NR	NR	NR	-0.188459	+	+	-	-	-	-	-	-
P14136	GFAP	GFAP	2	GFAP-2	sp|P14136-2|GFAP_HUMAN	-0.331941	-0.0446795	hypo	NR	NR	-0.18831	+	-	-	-	+	-	-	-
P14136	GFAP	GFAP	3	GFAP-3	sp|P14136-3|GFAP_HUMAN	-0.331941	-0.0446795	hypo	NR	NR	-0.18831	+	-	-	-	+	-	-	-
P14136	GFAP	GFAP	NA	GFAP	sp|P14136|GFAP_HUMAN	-0.331941	-0.0446795	hypo	NR	NR	-0.18831	+	-	-	-	+	-	-	-
P53990	IST1	IST1	5	IST1-5	sp|P53990-5|IST1_HUMAN	-0.194715	-0.180919	NR	NR	NR	-0.187817	+	+	-	-	-	-	-	-
P04049	RAF1	RAF1	2	RAF1-2	sp|P04049-2|RAF1_HUMAN	-0.154706	-0.218818	NR	NR	NR	-0.186762	+	-	-	-	-	-	-	+
P04049	RAF1	RAF1	NA	RAF1	sp|P04049|RAF1_HUMAN	-0.154706	-0.218818	NR	NR	NR	-0.186762	+	-	-	-	-	-	-	+
Q96S97	MYADM	MYADM	NA	MYADM	sp|Q96S97|MYADM_HUMAN	-0.182755	-0.187794	NR	NR	NR	-0.185275	+	-	-	-	-	-	-	-
O00214	LEG8	LGALS8	2	LGALS8-2	sp|O00214-2|LEG8_HUMAN	-0.177617	-0.190379	NR	NR	NR	-0.183998	+	+	-	-	-	-	-	-
O00214	LEG8	LGALS8	NA	LGALS8	sp|O00214|LEG8_HUMAN	-0.177617	-0.190379	NR	NR	NR	-0.183998	+	+	-	-	-	-	-	-
P51116	FXR2	FXR2	NA	FXR2	sp|P51116|FXR2_HUMAN	-0.247094	-0.1166	NR	NR	NR	-0.181847	-	-	-	-	-	-	-	+
Q7Z7K6	CENPV	CENPV	3	CENPV-3	sp|Q7Z7K6-3|CENPV_HUMAN	-0.122158	-0.240944	NR	NR	NR	-0.181551	+	+	-	-	-	-	-	-
P53990	IST1	IST1	2	IST1-2	sp|P53990-2|IST1_HUMAN	-0.187561	-0.174557	NR	NR	NR	-0.181059	+	+	-	-	-	-	-	-
P53990	IST1	IST1	3	IST1-3	sp|P53990-3|IST1_HUMAN	-0.187561	-0.174557	NR	NR	NR	-0.181059	+	+	-	-	-	-	-	-
P53990	IST1	IST1	4	IST1-4	sp|P53990-4|IST1_HUMAN	-0.187561	-0.174557	NR	NR	NR	-0.181059	+	+	-	-	-	-	-	-
P53990	IST1	IST1	NA	IST1	sp|P53990|IST1_HUMAN	-0.187561	-0.174557	NR	NR	NR	-0.181059	+	+	-	-	-	-	-	-
Q9H4L5	OSBL3	OSBPL3	2	OSBPL3-2	sp|Q9H4L5-2|OSBL3_HUMAN	-0.184276	-0.176546	NR	NR	NR	-0.180411	-	-	-	-	-	-	-	+
Q9H4L5	OSBL3	OSBPL3	3	OSBPL3-3	sp|Q9H4L5-3|OSBL3_HUMAN	-0.184276	-0.176546	NR	NR	NR	-0.180411	-	-	-	-	-	-	-	+
Q9H4L5	OSBL3	OSBPL3	4	OSBPL3-4	sp|Q9H4L5-4|OSBL3_HUMAN	-0.184276	-0.176546	NR	NR	NR	-0.180411	-	-	-	-	-	-	-	+
Q9H4L5	OSBL3	OSBPL3	5	OSBPL3-5	sp|Q9H4L5-5|OSBL3_HUMAN	-0.184276	-0.176546	NR	NR	NR	-0.180411	-	-	-	-	-	-	-	+
Q9H4L5	OSBL3	OSBPL3	6	OSBPL3-6	sp|Q9H4L5-6|OSBL3_HUMAN	-0.184276	-0.176546	NR	NR	NR	-0.180411	-	-	-	-	-	-	-	+
Q9H4L5	OSBL3	OSBPL3	7	OSBPL3-7	sp|Q9H4L5-7|OSBL3_HUMAN	-0.184276	-0.176546	NR	NR	NR	-0.180411	-	-	-	-	-	-	-	+
Q9H4L5	OSBL3	OSBPL3	8	OSBPL3-8	sp|Q9H4L5-8|OSBL3_HUMAN	-0.184276	-0.176546	NR	NR	NR	-0.180411	-	-	-	-	-	-	-	+
Q9H4L5	OSBL3	OSBPL3	NA	OSBPL3	sp|Q9H4L5|OSBL3_HUMAN	-0.184276	-0.176546	NR	NR	NR	-0.180411	-	-	-	-	-	-	-	+
Q92504	S39A7	SLC39A7	NA	SLC39A7	sp|Q92504|S39A7_HUMAN	-0.216771	-0.143332	NR	NR	NR	-0.180051	+	-	-	-	-	-	-	-
Q9BQB6	VKOR1	VKORC1	NA	VKORC1	sp|Q9BQB6|VKOR1_HUMAN	-0.175583	-0.18311	NR	NR	NR	-0.179346	+	+	-	-	+	-	-	-
Q8NFG4	FLCN	FLCN	2	FLCN-2	sp|Q8NFG4-2|FLCN_HUMAN	-0.2126	-0.14091	biphasic	NR	NR	-0.176755	+	+	-	-	-	-	-	+
Q8NFG4	FLCN	FLCN	3	FLCN-3	sp|Q8NFG4-3|FLCN_HUMAN	-0.2126	-0.14091	biphasic	NR	NR	-0.176755	+	+	-	-	-	-	-	+
Q8NFG4	FLCN	FLCN	NA	FLCN	sp|Q8NFG4|FLCN_HUMAN	-0.2126	-0.14091	biphasic	NR	NR	-0.176755	+	+	-	-	-	-	-	+
Q9NVA4	T184C	TMEM184C	NA	TMEM184C	sp|Q9NVA4|T184C_HUMAN	-0.202177	-0.147255	NR	NR	NR	-0.174716	+	-	-	-	-	-	-	-
Q96MX0	CKLF3	CMTM3	NA	CMTM3	sp|Q96MX0|CKLF3_HUMAN	-0.152343	-0.196046	NR	NR	NR	-0.174194	+	-	-	-	-	-	-	-
Q14156	EFR3A	EFR3A	2	EFR3A-2	sp|Q14156-2|EFR3A_HUMAN	-0.199597	-0.148773	NR	NR	NR	-0.174185	+	-	-	-	-	-	-	+
Q14156	EFR3A	EFR3A	3	EFR3A-3	sp|Q14156-3|EFR3A_HUMAN	-0.199597	-0.148773	NR	NR	NR	-0.174185	+	-	-	-	-	-	-	+
Q14156	EFR3A	EFR3A	NA	EFR3A	sp|Q14156|EFR3A_HUMAN	-0.199597	-0.148773	NR	NR	NR	-0.174185	+	-	-	-	-	-	-	+
Q9H2K8	TAOK3	TAOK3	NA	TAOK3	sp|Q9H2K8|TAOK3_HUMAN	-0.113088	-0.235152	NR	NR	NR	-0.17412	+	-	-	-	-	-	-	+
P49755	TMEDA	TMED10	NA	TMED10	sp|P49755|TMEDA_HUMAN	-0.206171	-0.140458	NR	NR	NR	-0.173314	-	+	-	-	-	-	-	-
Q01650	LAT1	SLC7A5	NA	SLC7A5	sp|Q01650|LAT1_HUMAN	-0.136854	-0.209732	NR	NR	NR	-0.173293	+	-	-	-	+	-	-	-
Q6WKZ4	RFIP1	RAB11FIP1	2	RAB11FIP1-2	sp|Q6WKZ4-2|RFIP1_HUMAN	-0.165241	-0.180464	NR	NR	NR	-0.172853	+	-	-	-	-	-	+	+
Q6WKZ4	RFIP1	RAB11FIP1	3	RAB11FIP1-3	sp|Q6WKZ4-3|RFIP1_HUMAN	-0.165241	-0.180464	NR	NR	NR	-0.172853	+	-	-	-	-	-	+	+
Q15836	VAMP3	VAMP3	NA	VAMP3	sp|Q15836|VAMP3_HUMAN	-0.246997	-0.0948173	NR	NR	NR	-0.170907	+	-	-	-	-	-	-	-
Q8WUM0	NU133	NUP133	NA	NUP133	sp|Q8WUM0|NU133_HUMAN	-0.216548	-0.12099	NR	NR	NR	-0.168769	-	+	+	-	-	-	-	-
P15056	BRAF	BRAF	NA	BRAF	sp|P15056|BRAF_HUMAN	-0.111302	-0.223323	NR	NR	NR	-0.167312	+	-	-	-	-	-	-	+
Q8NFW8	NEUA	CMAS	2	CMAS-2	sp|Q8NFW8-2|NEUA_HUMAN	-0.155784	-0.174857	NR	NR	NR	-0.16532	+	+	-	-	-	-	-	-
Q9Y3E1	HDGR3	HDGFL3	NA	HDGFL3	sp|Q9Y3E1|HDGR3_HUMAN	-0.159622	-0.166937	NR	NR	NR	-0.16328	+	-	-	-	-	-	-	+
Q6WKZ4	RFIP1	RAB11FIP1	NA	RAB11FIP1	sp|Q6WKZ4|RFIP1_HUMAN	-0.159032	-0.166823	NR	NR	NR	-0.162928	+	-	-	-	-	-	+	+
P19838	NFKB1	NFKB1	3	NFKB1-3	sp|P19838-3|NFKB1_HUMAN	-0.19683	-0.128509	NR	NR	NR	-0.162669	+	-	-	-	-	-	+	+
Q9Y463	DYR1B	DYRK1B	2	DYRK1B-2	sp|Q9Y463-2|DYR1B_HUMAN	-0.0889421	-0.236218	biphasic	NR	NR	-0.16258	+	+	-	-	-	-	-	+
Q9Y463	DYR1B	DYRK1B	3	DYRK1B-3	sp|Q9Y463-3|DYR1B_HUMAN	-0.0889421	-0.236218	biphasic	NR	NR	-0.16258	+	+	-	-	-	-	-	+
Q9Y463	DYR1B	DYRK1B	NA	DYRK1B	sp|Q9Y463|DYR1B_HUMAN	-0.0889421	-0.236218	biphasic	NR	NR	-0.16258	+	+	-	-	-	-	-	+
Q8NFW8	NEUA	CMAS	NA	CMAS	sp|Q8NFW8|NEUA_HUMAN	-0.149533	-0.173321	NR	NR	NR	-0.161427	+	+	-	-	-	-	-	-
O60563	CCNT1	CCNT1	NA	CCNT1	sp|O60563|CCNT1_HUMAN	-0.161125	-0.154751	NR	NR	NR	-0.157938	+	-	-	-	-	-	+	+
Q9BUQ8	DDX23	DDX23	NA	DDX23	sp|Q9BUQ8|DDX23_HUMAN	-0.159585	-0.156155	NR	NR	NR	-0.15787	+	+	-	-	-	-	-	+
P57740	NU107	NUP107	2	NUP107-2	sp|P57740-2|NU107_HUMAN	-0.207211	-0.106466	NR	NR	NR	-0.156838	+	+	+	-	-	-	-	-
P11274	BCR	BCR	NA	BCR	sp|P11274|BCR_HUMAN	-0.179293	-0.13363	NR	NR	NR	-0.156462	-	-	-	-	-	-	-	+
Q9BRT3	MIEN1	MIEN1	NA	MIEN1	sp|Q9BRT3|MIEN1_HUMAN	-0.170458	-0.141388	biphasic	NR	NR	-0.155923	-	+	+	-	-	-	-	+
Q15149	PLEC	PLEC	2	PLEC-2	sp|Q15149-2|PLEC_HUMAN	-0.214166	-0.0976709	NR	NR	NR	-0.155918	+	-	-	-	-	-	-	+
Q15149	PLEC	PLEC	3	PLEC-3	sp|Q15149-3|PLEC_HUMAN	-0.214166	-0.0976709	NR	NR	NR	-0.155918	+	-	-	-	-	-	-	+
Q15149	PLEC	PLEC	4	PLEC-4	sp|Q15149-4|PLEC_HUMAN	-0.214166	-0.0976709	NR	NR	NR	-0.155918	+	-	-	-	-	-	-	+
Q15149	PLEC	PLEC	5	PLEC-5	sp|Q15149-5|PLEC_HUMAN	-0.214166	-0.0976709	NR	NR	NR	-0.155918	+	-	-	-	-	-	-	+
Q15149	PLEC	PLEC	6	PLEC-6	sp|Q15149-6|PLEC_HUMAN	-0.214166	-0.0976709	NR	NR	NR	-0.155918	+	-	-	-	-	-	-	+
Q15149	PLEC	PLEC	7	PLEC-7	sp|Q15149-7|PLEC_HUMAN	-0.214166	-0.0976709	NR	NR	NR	-0.155918	+	-	-	-	-	-	-	+
Q15149	PLEC	PLEC	8	PLEC-8	sp|Q15149-8|PLEC_HUMAN	-0.214166	-0.0976709	NR	NR	NR	-0.155918	+	-	-	-	-	-	-	+
Q15149	PLEC	PLEC	9	PLEC-9	sp|Q15149-9|PLEC_HUMAN	-0.214166	-0.0976709	NR	NR	NR	-0.155918	+	-	-	-	-	-	-	+
Q15149	PLEC	PLEC	NA	PLEC	sp|Q15149|PLEC_HUMAN	-0.214166	-0.0976709	NR	NR	NR	-0.155918	+	-	-	-	-	-	-	+
P57740	NU107	NUP107	3	NUP107-3	sp|P57740-3|NU107_HUMAN	-0.199641	-0.107252	NR	NR	NR	-0.153446	+	+	+	-	-	-	-	-
Q9NSY1	BMP2K	BMP2K	NA	BMP2K	sp|Q9NSY1|BMP2K_HUMAN	-0.161897	-0.144693	NR	NR	NR	-0.153295	+	-	-	-	-	-	-	+
O15357	SHIP2	INPPL1	2	INPPL1-2	sp|O15357-2|SHIP2_HUMAN	-0.182651	-0.123599	NR	NR	NR	-0.153125	+	-	-	-	-	-	+	+
O15357	SHIP2	INPPL1	NA	INPPL1	sp|O15357|SHIP2_HUMAN	-0.182651	-0.123599	NR	NR	NR	-0.153125	+	-	-	-	-	-	+	+
Q13131	AAPK1	PRKAA1	2	PRKAA1-2	sp|Q13131-2|AAPK1_HUMAN	-0.181695	-0.124457	NR	NR	NR	-0.153076	-	-	-	-	-	-	+	+
Q13131	AAPK1	PRKAA1	NA	PRKAA1	sp|Q13131|AAPK1_HUMAN	-0.181695	-0.124457	NR	NR	NR	-0.153076	-	-	-	-	-	-	+	+
Q86V81	THOC4	ALYREF	NA	ALYREF	sp|Q86V81|THOC4_HUMAN	-0.0981334	-0.207348	NR	NR	NR	-0.152741	+	-	-	-	-	-	-	+
Q7Z2K6	ERMP1	ERMP1	NA	ERMP1	sp|Q7Z2K6|ERMP1_HUMAN	-0.170607	-0.134866	NR	NR	NR	-0.152736	+	-	-	+	-	-	-	-
P49757	NUMB	NUMB	2	NUMB-2	sp|P49757-2|NUMB_HUMAN	-0.190333	-0.114804	NR	NR	NR	-0.152568	+	-	-	-	-	-	+	+
P49757	NUMB	NUMB	3	NUMB-3	sp|P49757-3|NUMB_HUMAN	-0.190333	-0.114804	NR	NR	NR	-0.152568	+	-	-	-	-	-	+	+
P49757	NUMB	NUMB	4	NUMB-4	sp|P49757-4|NUMB_HUMAN	-0.190333	-0.114804	NR	NR	NR	-0.152568	+	-	-	-	-	-	+	+
P49757	NUMB	NUMB	9	NUMB-9	sp|P49757-9|NUMB_HUMAN	-0.190333	-0.114804	NR	NR	NR	-0.152568	+	-	-	-	-	-	+	+
P49757	NUMB	NUMB	NA	NUMB	sp|P49757|NUMB_HUMAN	-0.190333	-0.114804	NR	NR	NR	-0.152568	+	-	-	-	-	-	+	+
O60307	MAST3	MAST3	NA	MAST3	sp|O60307|MAST3_HUMAN	-0.0817825	-0.222617	NR	NR	NR	-0.1522	+	-	-	-	-	-	-	+
Q6P0Q8	MAST2	MAST2	2	MAST2-2	sp|Q6P0Q8-2|MAST2_HUMAN	-0.0817825	-0.222617	NR	NR	NR	-0.1522	+	-	-	-	-	-	-	+
Q6P0Q8	MAST2	MAST2	NA	MAST2	sp|Q6P0Q8|MAST2_HUMAN	-0.0817825	-0.222617	NR	NR	NR	-0.1522	+	-	-	-	-	-	-	+
Q9Y2H9	MAST1	MAST1	NA	MAST1	sp|Q9Y2H9|MAST1_HUMAN	-0.0817825	-0.222617	NR	NR	NR	-0.1522	+	-	-	-	-	-	-	+
Q6UXV4	MIC27	APOOL	NA	APOOL	sp|Q6UXV4|MIC27_HUMAN	-0.170661	-0.132328	NR	NR	NR	-0.151495	+	+	-	-	-	-	-	-
O94906	PRP6	PRPF6	2	PRPF6-2	sp|O94906-2|PRP6_HUMAN	-0.1922	-0.110459	NR	NR	NR	-0.15133	+	-	-	-	-	-	-	+
O94906	PRP6	PRPF6	NA	PRPF6	sp|O94906|PRP6_HUMAN	-0.1922	-0.110459	NR	NR	NR	-0.15133	+	-	-	-	-	-	-	+
Q8NI27	THOC2	THOC2	2	THOC2-2	sp|Q8NI27-2|THOC2_HUMAN	-0.151984	-0.149877	NR	NR	NR	-0.15093	+	-	-	-	-	-	-	+
Q96QR8	PURB	PURB	NA	PURB	sp|Q96QR8|PURB_HUMAN	-0.268854	-0.0316607	NR	biphasic	NR	-0.150257	+	+	+	-	-	-	-	+
Q14978	NOLC1	NOLC1	2	NOLC1-2	sp|Q14978-2|NOLC1_HUMAN	-0.142686	-0.155269	NR	NR	NR	-0.148978	+	-	-	-	-	-	-	+
Q14978	NOLC1	NOLC1	3	NOLC1-3	sp|Q14978-3|NOLC1_HUMAN	-0.142686	-0.155269	NR	NR	NR	-0.148978	+	-	-	-	-	-	-	+
Q14978	NOLC1	NOLC1	NA	NOLC1	sp|Q14978|NOLC1_HUMAN	-0.142686	-0.155269	NR	NR	NR	-0.148978	+	-	-	-	-	-	-	+
Q07812	BAX	BAX	2	BAX-2	sp|Q07812-2|BAX_HUMAN	-0.169263	-0.127868	NR	NR	NR	-0.148566	+	+	-	-	-	-	-	-
Q07812	BAX	BAX	5	BAX-5	sp|Q07812-5|BAX_HUMAN	-0.169263	-0.127868	NR	NR	NR	-0.148566	+	+	-	-	-	-	-	-
Q07812	BAX	BAX	8	BAX-8	sp|Q07812-8|BAX_HUMAN	-0.169263	-0.127868	NR	NR	NR	-0.148566	+	+	-	-	-	-	-	-
Q07812	BAX	BAX	NA	BAX	sp|Q07812|BAX_HUMAN	-0.169263	-0.127868	NR	NR	NR	-0.148566	+	+	-	-	-	-	-	-
Q8IVL1	NAV2	NAV2	10	NAV2-10	sp|Q8IVL1-10|NAV2_HUMAN	-0.169963	-0.125698	NR	NR	NR	-0.14783	+	-	-	-	-	-	-	+
Q8IVL1	NAV2	NAV2	11	NAV2-11	sp|Q8IVL1-11|NAV2_HUMAN	-0.169963	-0.125698	NR	NR	NR	-0.14783	+	-	-	-	-	-	-	+
Q8IVL1	NAV2	NAV2	12	NAV2-12	sp|Q8IVL1-12|NAV2_HUMAN	-0.169963	-0.125698	NR	NR	NR	-0.14783	+	-	-	-	-	-	-	+
Q8IVL1	NAV2	NAV2	13	NAV2-13	sp|Q8IVL1-13|NAV2_HUMAN	-0.169963	-0.125698	NR	NR	NR	-0.14783	+	-	-	-	-	-	-	+
Q8IVL1	NAV2	NAV2	2	NAV2-2	sp|Q8IVL1-2|NAV2_HUMAN	-0.169963	-0.125698	NR	NR	NR	-0.14783	+	-	-	-	-	-	-	+
Q8IVL1	NAV2	NAV2	3	NAV2-3	sp|Q8IVL1-3|NAV2_HUMAN	-0.169963	-0.125698	NR	NR	NR	-0.14783	+	-	-	-	-	-	-	+
Q8IVL1	NAV2	NAV2	4	NAV2-4	sp|Q8IVL1-4|NAV2_HUMAN	-0.169963	-0.125698	NR	NR	NR	-0.14783	+	-	-	-	-	-	-	+
Q8IVL1	NAV2	NAV2	5	NAV2-5	sp|Q8IVL1-5|NAV2_HUMAN	-0.169963	-0.125698	NR	NR	NR	-0.14783	+	-	-	-	-	-	-	+
Q8IVL1	NAV2	NAV2	8	NAV2-8	sp|Q8IVL1-8|NAV2_HUMAN	-0.169963	-0.125698	NR	NR	NR	-0.14783	+	-	-	-	-	-	-	+
Q8IVL1	NAV2	NAV2	9	NAV2-9	sp|Q8IVL1-9|NAV2_HUMAN	-0.169963	-0.125698	NR	NR	NR	-0.14783	+	-	-	-	-	-	-	+
Q8IVL1	NAV2	NAV2	NA	NAV2	sp|Q8IVL1|NAV2_HUMAN	-0.169963	-0.125698	NR	NR	NR	-0.14783	+	-	-	-	-	-	-	+
O76021	RL1D1	RSL1D1	NA	RSL1D1	sp|O76021|RL1D1_HUMAN	-0.143214	-0.151364	NR	NR	NR	-0.147289	+	-	-	-	-	-	+	+
Q9Y4K3	TRAF6	TRAF6	NA	TRAF6	sp|Q9Y4K3|TRAF6_HUMAN	-0.148039	-0.145843	NR	NR	NR	-0.146941	+	+	-	-	-	-	-	+
O15021	MAST4	MAST4	2	MAST4-2	sp|O15021-2|MAST4_HUMAN	-0.078478	-0.214249	NR	NR	NR	-0.146363	+	-	-	-	-	-	-	+
O15021	MAST4	MAST4	3	MAST4-3	sp|O15021-3|MAST4_HUMAN	-0.078478	-0.214249	NR	NR	NR	-0.146363	+	-	-	-	-	-	-	+
O15021	MAST4	MAST4	6	MAST4-6	sp|O15021-6|MAST4_HUMAN	-0.078478	-0.214249	NR	NR	NR	-0.146363	+	-	-	-	-	-	-	+
O15021	MAST4	MAST4	NA	MAST4	sp|O15021|MAST4_HUMAN	-0.078478	-0.214249	NR	NR	NR	-0.146363	+	-	-	-	-	-	-	+
P57740	NU107	NUP107	NA	NUP107	sp|P57740|NU107_HUMAN	-0.196299	-0.0957754	NR	NR	NR	-0.146037	+	+	+	-	-	-	-	-
Q08722	CD47	CD47	2	CD47-2	sp|Q08722-2|CD47_HUMAN	-0.151954	-0.139608	NR	NR	NR	-0.145781	+	-	-	-	+	-	-	-
Q08722	CD47	CD47	3	CD47-3	sp|Q08722-3|CD47_HUMAN	-0.151954	-0.139608	NR	NR	NR	-0.145781	+	-	-	-	+	-	-	-
Q08722	CD47	CD47	4	CD47-4	sp|Q08722-4|CD47_HUMAN	-0.151954	-0.139608	NR	NR	NR	-0.145781	+	-	-	-	+	-	-	-
Q08722	CD47	CD47	NA	CD47	sp|Q08722|CD47_HUMAN	-0.151954	-0.139608	NR	NR	NR	-0.145781	+	-	-	-	+	-	-	-
Q6WKZ4	RFIP1	RAB11FIP1	1	RAB11FIP1-1	sp|Q6WKZ4-1|RFIP1_HUMAN	-0.143658	-0.147832	NR	NR	NR	-0.145745	+	-	-	-	-	-	+	+
O14757	CHK1	CHEK1	2	CHEK1-2	sp|O14757-2|CHK1_HUMAN	-0.153199	-0.137698	NR	NR	NR	-0.145448	+	-	-	-	-	-	-	+
O75400	PR40A	PRPF40A	2	PRPF40A-2	sp|O75400-2|PR40A_HUMAN	-0.148276	-0.142376	NR	NR	NR	-0.145326	+	-	-	-	-	-	+	+
O75400	PR40A	PRPF40A	3	PRPF40A-3	sp|O75400-3|PR40A_HUMAN	-0.148276	-0.142376	NR	NR	NR	-0.145326	+	-	-	-	-	-	+	+
O75400	PR40A	PRPF40A	NA	PRPF40A	sp|O75400|PR40A_HUMAN	-0.148276	-0.142376	NR	NR	NR	-0.145326	+	-	-	-	-	-	+	+
Q12769	NU160	NUP160	NA	NUP160	sp|Q12769|NU160_HUMAN	-0.1504	-0.14004	NR	NR	NR	-0.14522	-	+	+	-	-	-	-	+
Q8WXE9	STON2	STON2	3	STON2-3	sp|Q8WXE9-3|STON2_HUMAN	-0.191716	-0.0983094	NR	NR	NR	-0.145013	+	-	-	-	-	-	-	+
Q8WXE9	STON2	STON2	NA	STON2	sp|Q8WXE9|STON2_HUMAN	-0.191716	-0.0983094	NR	NR	NR	-0.145013	+	-	-	-	-	-	-	+
Q9UBM7	DHCR7	DHCR7	NA	DHCR7	sp|Q9UBM7|DHCR7_HUMAN	-0.162806	-0.126949	NR	NR	NR	-0.144877	+	-	-	+	+	-	-	-
P21359	NF1	NF1	2	NF1-2	sp|P21359-2|NF1_HUMAN	-0.166801	-0.12226	NR	NR	NR	-0.144531	+	-	-	-	-	-	-	+
P21359	NF1	NF1	3	NF1-3	sp|P21359-3|NF1_HUMAN	-0.166801	-0.12226	NR	NR	NR	-0.144531	+	-	-	-	-	-	-	+
P21359	NF1	NF1	4	NF1-4	sp|P21359-4|NF1_HUMAN	-0.166801	-0.12226	NR	NR	NR	-0.144531	+	-	-	-	-	-	-	+
P21359	NF1	NF1	5	NF1-5	sp|P21359-5|NF1_HUMAN	-0.166801	-0.12226	NR	NR	NR	-0.144531	+	-	-	-	-	-	-	+
P21359	NF1	NF1	6	NF1-6	sp|P21359-6|NF1_HUMAN	-0.166801	-0.12226	NR	NR	NR	-0.144531	+	-	-	-	-	-	-	+
P21359	NF1	NF1	NA	NF1	sp|P21359|NF1_HUMAN	-0.166801	-0.12226	NR	NR	NR	-0.144531	+	-	-	-	-	-	-	+
Q8NI27	THOC2	THOC2	NA	THOC2	sp|Q8NI27|THOC2_HUMAN	-0.149973	-0.138243	NR	NR	NR	-0.144108	+	-	-	-	-	-	-	+
Q5VWQ0	RSBN1	RSBN1	4	RSBN1-4	sp|Q5VWQ0-4|RSBN1_HUMAN	-0.152813	-0.134523	NR	NR	NR	-0.143668	+	-	-	-	-	-	+	+
Q5VWQ0	RSBN1	RSBN1	NA	RSBN1	sp|Q5VWQ0|RSBN1_HUMAN	-0.152813	-0.134523	NR	NR	NR	-0.143668	+	-	-	-	-	-	+	+
P02545	LMNA	LMNA	3	LMNA-3	sp|P02545-3|LMNA_HUMAN	-0.134175	-0.151829	NR	NR	NR	-0.143002	+	+	-	-	-	-	-	-
P46976	GLYG	GYG1	2	GYG1-2	sp|P46976-2|GLYG_HUMAN	-0.10909	-0.175781	NR	NR	NR	-0.142435	+	+	-	-	-	-	-	+
P46976	GLYG	GYG1	NA	GYG1	sp|P46976|GLYG_HUMAN	-0.10909	-0.175781	NR	NR	NR	-0.142435	+	+	-	-	-	-	-	+
Q92536	YLAT2	SLC7A6	NA	SLC7A6	sp|Q92536|YLAT2_HUMAN	-0.0996509	-0.181766	NR	NR	NR	-0.140708	-	-	+	+	+	-	-	-
Q9UM01	YLAT1	SLC7A7	NA	SLC7A7	sp|Q9UM01|YLAT1_HUMAN	-0.0996509	-0.181766	NR	NR	NR	-0.140708	-	-	+	+	+	-	-	-
Q96T37	RBM15	RBM15	2	RBM15-2	sp|Q96T37-2|RBM15_HUMAN	-0.147995	-0.13341	NR	NR	NR	-0.140703	+	-	-	-	-	-	+	+
Q96T37	RBM15	RBM15	3	RBM15-3	sp|Q96T37-3|RBM15_HUMAN	-0.147995	-0.13341	NR	NR	NR	-0.140703	+	-	-	-	-	-	+	+
Q96T37	RBM15	RBM15	4	RBM15-4	sp|Q96T37-4|RBM15_HUMAN	-0.147995	-0.13341	NR	NR	NR	-0.140703	+	-	-	-	-	-	+	+
Q96T37	RBM15	RBM15	NA	RBM15	sp|Q96T37|RBM15_HUMAN	-0.147995	-0.13341	NR	NR	NR	-0.140703	+	-	-	-	-	-	+	+
Q13490	BIRC2	BIRC2	2	BIRC2-2	sp|Q13490-2|BIRC2_HUMAN	-0.121578	-0.158002	NR	NR	NR	-0.13979	+	-	-	-	-	-	-	+
Q13490	BIRC2	BIRC2	NA	BIRC2	sp|Q13490|BIRC2_HUMAN	-0.121578	-0.158002	NR	NR	NR	-0.13979	+	-	-	-	-	-	-	+
Q13769	THOC5	THOC5	NA	THOC5	sp|Q13769|THOC5_HUMAN	-0.15032	-0.128587	NR	NR	NR	-0.139454	+	+	-	-	-	-	-	+
P46977	STT3A	STT3A	2	STT3A-2	sp|P46977-2|STT3A_HUMAN	-0.185744	-0.0911667	NR	NR	NR	-0.138456	+	+	-	-	-	-	-	-
P46977	STT3A	STT3A	NA	STT3A	sp|P46977|STT3A_HUMAN	-0.185744	-0.0911667	NR	NR	NR	-0.138456	+	+	-	-	-	-	-	-
O94905	ERLN2	ERLIN2	NA	ERLIN2	sp|O94905|ERLN2_HUMAN	-0.188503	-0.0875849	NR	NR	NR	-0.138044	+	+	-	-	-	-	-	-
P16403	H12	HIST1H1C	NA	HIST1H1C	sp|P16403|H12_HUMAN	-0.164452	-0.11128	NR	NR	NR	-0.137866	+	+	-	-	-	-	-	-
Q92974	ARHG2	ARHGEF2	2	ARHGEF2-2	sp|Q92974-2|ARHG2_HUMAN	-0.116763	-0.157797	NR	NR	NR	-0.13728	-	-	-	-	-	-	-	+
Q92974	ARHG2	ARHGEF2	3	ARHGEF2-3	sp|Q92974-3|ARHG2_HUMAN	-0.116763	-0.157797	NR	NR	NR	-0.13728	-	-	-	-	-	-	-	+
Q92974	ARHG2	ARHGEF2	NA	ARHGEF2	sp|Q92974|ARHG2_HUMAN	-0.116763	-0.157797	NR	NR	NR	-0.13728	-	-	-	-	-	-	-	+
O94905	ERLN2	ERLIN2	2	ERLIN2-2	sp|O94905-2|ERLN2_HUMAN	-0.217667	-0.0547325	NR	NR	NR	-0.1362	+	+	+	+	+	-	-	-
O94905	ERLN2	ERLIN2	3	ERLIN2-3	sp|O94905-3|ERLN2_HUMAN	-0.217667	-0.0547325	NR	NR	NR	-0.1362	+	+	+	+	+	-	-	-
Q5BJD5	TM41B	TMEM41B	2	TMEM41B-2	sp|Q5BJD5-2|TM41B_HUMAN	-0.183368	-0.0879111	NR	NR	NR	-0.13564	+	+	-	-	+	-	-	-
Q5BJD5	TM41B	TMEM41B	3	TMEM41B-3	sp|Q5BJD5-3|TM41B_HUMAN	-0.183368	-0.0879111	NR	NR	NR	-0.13564	+	+	-	-	+	-	-	-
Q5BJD5	TM41B	TMEM41B	NA	TMEM41B	sp|Q5BJD5|TM41B_HUMAN	-0.183368	-0.0879111	NR	NR	NR	-0.13564	+	+	-	-	+	-	-	-
P46976	GLYG	GYG1	3	GYG1-3	sp|P46976-3|GLYG_HUMAN	-0.0796867	-0.191518	NR	NR	NR	-0.135602	+	+	-	-	-	-	-	+
P02545	LMNA	LMNA	2	LMNA-2	sp|P02545-2|LMNA_HUMAN	-0.126181	-0.144491	NR	NR	NR	-0.135336	+	+	-	-	-	-	-	-
P02545	LMNA	LMNA	6	LMNA-6	sp|P02545-6|LMNA_HUMAN	-0.126181	-0.144491	NR	NR	NR	-0.135336	+	+	-	-	-	-	-	-
P02545	LMNA	LMNA	NA	LMNA	sp|P02545|LMNA_HUMAN	-0.126181	-0.144491	NR	NR	NR	-0.135336	+	+	-	-	-	-	-	-
Q9NZM3	ITSN2	ITSN2	2	ITSN2-2	sp|Q9NZM3-2|ITSN2_HUMAN	-0.221524	-0.0491273	NR	NR	NR	-0.135326	+	+	-	-	-	-	-	+
Q9NZM3	ITSN2	ITSN2	3	ITSN2-3	sp|Q9NZM3-3|ITSN2_HUMAN	-0.221524	-0.0491273	NR	NR	NR	-0.135326	+	+	-	-	-	-	-	+
Q9NZM3	ITSN2	ITSN2	4	ITSN2-4	sp|Q9NZM3-4|ITSN2_HUMAN	-0.221524	-0.0491273	NR	NR	NR	-0.135326	+	+	-	-	-	-	-	+
Q9NZM3	ITSN2	ITSN2	NA	ITSN2	sp|Q9NZM3|ITSN2_HUMAN	-0.221524	-0.0491273	NR	NR	NR	-0.135326	+	+	-	-	-	-	-	+
Q13627	DYR1A	DYRK1A	2	DYRK1A-2	sp|Q13627-2|DYR1A_HUMAN	-0.0485623	-0.222013	NR	NR	NR	-0.135288	+	+	-	-	-	-	-	+
Q13627	DYR1A	DYRK1A	3	DYRK1A-3	sp|Q13627-3|DYR1A_HUMAN	-0.0485623	-0.222013	NR	NR	NR	-0.135288	+	+	-	-	-	-	-	+
Q13627	DYR1A	DYRK1A	4	DYRK1A-4	sp|Q13627-4|DYR1A_HUMAN	-0.0485623	-0.222013	NR	NR	NR	-0.135288	+	+	-	-	-	-	-	+
Q13627	DYR1A	DYRK1A	5	DYRK1A-5	sp|Q13627-5|DYR1A_HUMAN	-0.0485623	-0.222013	NR	NR	NR	-0.135288	+	+	-	-	-	-	-	+
Q13627	DYR1A	DYRK1A	NA	DYRK1A	sp|Q13627|DYR1A_HUMAN	-0.0485623	-0.222013	NR	NR	NR	-0.135288	+	+	-	-	-	-	-	+
O00479	HMGN4	HMGN4	NA	HMGN4	sp|O00479|HMGN4_HUMAN	-0.121971	-0.14841	NR	NR	NR	-0.13519	+	-	+	-	-	-	-	-
Q96SB4	SRPK1	SRPK1	3	SRPK1-3	sp|Q96SB4-3|SRPK1_HUMAN	-0.118847	-0.148884	NR	NR	NR	-0.133866	+	+	-	-	-	-	-	+
Q96SB4	SRPK1	SRPK1	4	SRPK1-4	sp|Q96SB4-4|SRPK1_HUMAN	-0.118847	-0.148884	NR	NR	NR	-0.133866	+	+	-	-	-	-	-	+
Q96SB4	SRPK1	SRPK1	NA	SRPK1	sp|Q96SB4|SRPK1_HUMAN	-0.118847	-0.148884	NR	NR	NR	-0.133866	+	+	-	-	-	-	-	+
Q5VUA4	ZN318	ZNF318	2	ZNF318-2	sp|Q5VUA4-2|ZN318_HUMAN	-0.131474	-0.135751	NR	NR	NR	-0.133612	-	-	-	-	-	-	+	+
Q5VUA4	ZN318	ZNF318	NA	ZNF318	sp|Q5VUA4|ZN318_HUMAN	-0.131474	-0.135751	NR	NR	NR	-0.133612	-	-	-	-	-	-	+	+
Q7L2J0	MEPCE	MEPCE	2	MEPCE-2	sp|Q7L2J0-2|MEPCE_HUMAN	-0.153753	-0.113031	NR	NR	NR	-0.133392	+	+	-	-	-	-	-	+
Q13501	SQSTM	SQSTM1	2	SQSTM1-2	sp|Q13501-2|SQSTM_HUMAN	-0.183628	-0.0829803	NR	NR	NR	-0.133304	+	-	-	-	-	-	+	+
Q9H2G2	SLK	SLK	2	SLK-2	sp|Q9H2G2-2|SLK_HUMAN	-0.145716	-0.118924	NR	NR	NR	-0.13232	-	-	-	-	-	-	+	+
O14828	SCAM3	SCAMP3	2	SCAMP3-2	sp|O14828-2|SCAM3_HUMAN	-0.150475	-0.113447	NR	NR	NR	-0.131961	+	-	-	-	-	-	-	-
O14828	SCAM3	SCAMP3	NA	SCAMP3	sp|O14828|SCAM3_HUMAN	-0.150475	-0.113447	NR	NR	NR	-0.131961	+	-	-	-	-	-	-	-
P61129	ZC3H6	ZC3H6	NA	ZC3H6	sp|P61129|ZC3H6_HUMAN	-0.105911	-0.157196	NR	NR	NR	-0.131554	+	-	-	-	-	-	-	+
P22694	KAPCB	PRKACB	10	PRKACB-10	sp|P22694-10|KAPCB_HUMAN	-0.147422	-0.11433	NR	NR	NR	-0.130876	+	+	-	-	-	-	-	+
O14526	FCHO1	FCHO1	2	FCHO1-2	sp|O14526-2|FCHO1_HUMAN	-0.195654	-0.0660396	NR	NR	NR	-0.130847	+	-	-	-	-	-	-	+
O14526	FCHO1	FCHO1	3	FCHO1-3	sp|O14526-3|FCHO1_HUMAN	-0.195654	-0.0660396	NR	NR	NR	-0.130847	+	-	-	-	-	-	-	+
O14526	FCHO1	FCHO1	NA	FCHO1	sp|O14526|FCHO1_HUMAN	-0.195654	-0.0660396	NR	NR	NR	-0.130847	+	-	-	-	-	-	-	+
P51800	CLCKA	CLCNKA	2	CLCNKA-2	sp|P51800-2|CLCKA_HUMAN	-0.126045	-0.135501	NR	NR	NR	-0.130773	+	-	-	-	-	-	-	+
P51800	CLCKA	CLCNKA	3	CLCNKA-3	sp|P51800-3|CLCKA_HUMAN	-0.126045	-0.135501	NR	NR	NR	-0.130773	+	-	-	-	-	-	-	+
P51800	CLCKA	CLCNKA	NA	CLCNKA	sp|P51800|CLCKA_HUMAN	-0.126045	-0.135501	NR	NR	NR	-0.130773	+	-	-	-	-	-	-	+
Q9NVV4	PAPD1	MTPAP	2	MTPAP-2	sp|Q9NVV4-2|PAPD1_HUMAN	-0.10905	-0.151959	NR	NR	NR	-0.130504	+	-	-	-	-	-	+	+
Q9NVV4	PAPD1	MTPAP	NA	MTPAP	sp|Q9NVV4|PAPD1_HUMAN	-0.10905	-0.151959	NR	NR	NR	-0.130504	+	-	-	-	-	-	+	+
P32856	STX2	STX2	2	STX2-2	sp|P32856-2|STX2_HUMAN	-0.0948009	-0.165655	NR	NR	NR	-0.130228	+	-	-	-	-	-	-	-
P32856	STX2	STX2	3	STX2-3	sp|P32856-3|STX2_HUMAN	-0.0948009	-0.165655	NR	NR	NR	-0.130228	+	-	-	-	-	-	-	-
P32856	STX2	STX2	NA	STX2	sp|P32856|STX2_HUMAN	-0.0948009	-0.165655	NR	NR	NR	-0.130228	+	-	-	-	-	-	-	-
P39656	OST48	DDOST	3	DDOST-3	sp|P39656-3|OST48_HUMAN	-0.165832	-0.0942731	NR	NR	NR	-0.130053	+	+	-	-	+	-	-	-
P39656	OST48	DDOST	NA	DDOST	sp|P39656|OST48_HUMAN	-0.165832	-0.0942731	NR	NR	NR	-0.130053	+	+	-	-	+	-	-	-
P22694	KAPCB	PRKACB	2	PRKACB-2	sp|P22694-2|KAPCB_HUMAN	-0.134716	-0.12468	NR	NR	NR	-0.129698	+	+	-	-	-	-	-	+
P22694	KAPCB	PRKACB	3	PRKACB-3	sp|P22694-3|KAPCB_HUMAN	-0.134716	-0.12468	NR	NR	NR	-0.129698	+	+	-	-	-	-	-	+
P22694	KAPCB	PRKACB	4	PRKACB-4	sp|P22694-4|KAPCB_HUMAN	-0.134716	-0.12468	NR	NR	NR	-0.129698	+	+	-	-	-	-	-	+
P22694	KAPCB	PRKACB	5	PRKACB-5	sp|P22694-5|KAPCB_HUMAN	-0.134716	-0.12468	NR	NR	NR	-0.129698	+	+	-	-	-	-	-	+
P22694	KAPCB	PRKACB	6	PRKACB-6	sp|P22694-6|KAPCB_HUMAN	-0.134716	-0.12468	NR	NR	NR	-0.129698	+	+	-	-	-	-	-	+
P22694	KAPCB	PRKACB	7	PRKACB-7	sp|P22694-7|KAPCB_HUMAN	-0.134716	-0.12468	NR	NR	NR	-0.129698	+	+	-	-	-	-	-	+
P22694	KAPCB	PRKACB	9	PRKACB-9	sp|P22694-9|KAPCB_HUMAN	-0.134716	-0.12468	NR	NR	NR	-0.129698	+	+	-	-	-	-	-	+
P22694	KAPCB	PRKACB	NA	PRKACB	sp|P22694|KAPCB_HUMAN	-0.134716	-0.12468	NR	NR	NR	-0.129698	+	+	-	-	-	-	-	+
P16401	H15	HIST1H1B	NA	HIST1H1B	sp|P16401|H15_HUMAN	-0.0943671	-0.163835	NR	NR	NR	-0.129101	+	+	+	-	-	-	-	-
Q92621	NU205	NUP205	NA	NUP205	sp|Q92621|NU205_HUMAN	-0.158501	-0.0964169	NR	NR	NR	-0.127459	+	+	-	-	-	-	-	+
Q14004	CDK13	CDK13	2	CDK13-2	sp|Q14004-2|CDK13_HUMAN	-0.129276	-0.12351	NR	NR	NR	-0.126393	-	-	-	-	-	-	-	+
Q14004	CDK13	CDK13	NA	CDK13	sp|Q14004|CDK13_HUMAN	-0.129276	-0.12351	NR	NR	NR	-0.126393	-	-	-	-	-	-	-	+
Q8N4C8	MINK1	MINK1	2	MINK1-2	sp|Q8N4C8-2|MINK1_HUMAN	-0.161904	-0.0906709	NR	NR	NR	-0.126287	+	-	-	-	-	-	-	+
Q8N4C8	MINK1	MINK1	3	MINK1-3	sp|Q8N4C8-3|MINK1_HUMAN	-0.161904	-0.0906709	NR	NR	NR	-0.126287	+	-	-	-	-	-	-	+
Q8N4C8	MINK1	MINK1	4	MINK1-4	sp|Q8N4C8-4|MINK1_HUMAN	-0.161904	-0.0906709	NR	NR	NR	-0.126287	+	-	-	-	-	-	-	+
Q8N4C8	MINK1	MINK1	5	MINK1-5	sp|Q8N4C8-5|MINK1_HUMAN	-0.161904	-0.0906709	NR	NR	NR	-0.126287	+	-	-	-	-	-	-	+
Q8N4C8	MINK1	MINK1	NA	MINK1	sp|Q8N4C8|MINK1_HUMAN	-0.161904	-0.0906709	NR	NR	NR	-0.126287	+	-	-	-	-	-	-	+
P55011	S12A2	SLC12A2	3	SLC12A2-3	sp|P55011-3|S12A2_HUMAN	-0.163326	-0.0891159	NR	NR	NR	-0.126221	+	-	-	-	-	-	-	+
P55011	S12A2	SLC12A2	NA	SLC12A2	sp|P55011|S12A2_HUMAN	-0.163326	-0.0891159	NR	NR	NR	-0.126221	+	-	-	-	-	-	-	+
P54619	AAKG1	PRKAG1	2	PRKAG1-2	sp|P54619-2|AAKG1_HUMAN	-0.128306	-0.12295	NR	NR	NR	-0.125628	+	-	-	-	-	-	+	+
P54619	AAKG1	PRKAG1	3	PRKAG1-3	sp|P54619-3|AAKG1_HUMAN	-0.128306	-0.12295	NR	NR	NR	-0.125628	+	-	-	-	-	-	+	+
P54619	AAKG1	PRKAG1	NA	PRKAG1	sp|P54619|AAKG1_HUMAN	-0.128306	-0.12295	NR	NR	NR	-0.125628	+	-	-	-	-	-	+	+
Q12769	NU160	NUP160	2	NUP160-2	sp|Q12769-2|NU160_HUMAN	-0.107832	-0.14242	NR	NR	NR	-0.125126	-	-	+	-	-	-	-	+
Q04941	PLP2	PLP2	NA	PLP2	sp|Q04941|PLP2_HUMAN	-0.128726	-0.120822	NR	NR	NR	-0.124774	+	-	-	-	+	-	-	-
A0FGR8	ESYT2	ESYT2	4	ESYT2-4	sp|A0FGR8-4|ESYT2_HUMAN	-0.182088	-0.0669125	NR	NR	NR	-0.1245	+	-	-	-	-	-	-	-
P09622	DLDH	DLD	2	DLD-2	sp|P09622-2|DLDH_HUMAN	-0.0946092	-0.152652	NR	NR	NR	-0.123631	+	-	-	-	-	-	+	+
Q9BVT8	TMUB1	TMUB1	NA	TMUB1	sp|Q9BVT8|TMUB1_HUMAN	-0.20975	-0.0372164	NR	NR	NR	-0.123483	+	+	-	-	-	-	-	-
Q7L2J0	MEPCE	MEPCE	NA	MEPCE	sp|Q7L2J0|MEPCE_HUMAN	-0.130245	-0.116566	NR	NR	NR	-0.123406	+	+	-	-	-	-	-	+
P63010	AP2B1	AP2B1	2	AP2B1-2	sp|P63010-2|AP2B1_HUMAN	-0.146417	-0.0991168	NR	NR	NR	-0.122767	+	+	-	-	-	-	-	+
P63010	AP2B1	AP2B1	NA	AP2B1	sp|P63010|AP2B1_HUMAN	-0.146417	-0.0991168	NR	NR	NR	-0.122767	+	+	-	-	-	-	-	+
P58107	EPIPL	EPPK1	NA	EPPK1	sp|P58107|EPIPL_HUMAN	-0.1264	-0.118748	NR	NR	NR	-0.122574	+	-	-	-	-	-	-	+
P11274	BCR	BCR	2	BCR-2	sp|P11274-2|BCR_HUMAN	-0.182165	-0.0628121	NR	NR	NR	-0.122489	-	-	-	-	-	-	+	+
Q9H2G2	SLK	SLK	NA	SLK	sp|Q9H2G2|SLK_HUMAN	-0.128747	-0.115525	NR	NR	NR	-0.122136	-	-	-	-	-	-	+	+
Q14676	MDC1	MDC1	NA	MDC1	sp|Q14676|MDC1_HUMAN	-0.15398	-0.0890195	NR	NR	NR	-0.1215	+	-	-	-	-	-	-	+
Q99808	S29A1	SLC29A1	2	SLC29A1-2	sp|Q99808-2|S29A1_HUMAN	-0.145101	-0.0978628	NR	NR	NR	-0.121482	+	+	-	-	+	-	-	-
Q9UKE5	TNIK	TNIK	2	TNIK-2	sp|Q9UKE5-2|TNIK_HUMAN	-0.134246	-0.107754	NR	NR	NR	-0.121	+	-	-	-	-	-	-	+
Q9UKE5	TNIK	TNIK	3	TNIK-3	sp|Q9UKE5-3|TNIK_HUMAN	-0.134246	-0.107754	NR	NR	NR	-0.121	+	-	-	-	-	-	-	+
Q9UKE5	TNIK	TNIK	4	TNIK-4	sp|Q9UKE5-4|TNIK_HUMAN	-0.134246	-0.107754	NR	NR	NR	-0.121	+	-	-	-	-	-	-	+
Q9UKE5	TNIK	TNIK	5	TNIK-5	sp|Q9UKE5-5|TNIK_HUMAN	-0.134246	-0.107754	NR	NR	NR	-0.121	+	-	-	-	-	-	-	+
Q9UKE5	TNIK	TNIK	6	TNIK-6	sp|Q9UKE5-6|TNIK_HUMAN	-0.134246	-0.107754	NR	NR	NR	-0.121	+	-	-	-	-	-	-	+
Q9UKE5	TNIK	TNIK	7	TNIK-7	sp|Q9UKE5-7|TNIK_HUMAN	-0.134246	-0.107754	NR	NR	NR	-0.121	+	-	-	-	-	-	-	+
Q9UKE5	TNIK	TNIK	8	TNIK-8	sp|Q9UKE5-8|TNIK_HUMAN	-0.134246	-0.107754	NR	NR	NR	-0.121	+	-	-	-	-	-	-	+
Q9UKE5	TNIK	TNIK	NA	TNIK	sp|Q9UKE5|TNIK_HUMAN	-0.134246	-0.107754	NR	NR	NR	-0.121	+	-	-	-	-	-	-	+
P63027	VAMP2	VAMP2	NA	VAMP2	sp|P63027|VAMP2_HUMAN	-0.146065	-0.0959265	NR	NR	NR	-0.120996	+	-	-	-	-	-	-	-
P22694	KAPCB	PRKACB	8	PRKACB-8	sp|P22694-8|KAPCB_HUMAN	-0.101256	-0.140134	NR	NR	NR	-0.120695	+	+	-	-	-	-	+	+
Q8IW41	MAPK5	MAPKAPK5	2	MAPKAPK5-2	sp|Q8IW41-2|MAPK5_HUMAN	-0.117351	-0.123549	NR	NR	NR	-0.12045	+	-	-	-	-	-	+	+
Q8IW41	MAPK5	MAPKAPK5	NA	MAPKAPK5	sp|Q8IW41|MAPK5_HUMAN	-0.117351	-0.123549	NR	NR	NR	-0.12045	+	-	-	-	-	-	+	+
P09622	DLDH	DLD	NA	DLD	sp|P09622|DLDH_HUMAN	-0.0557449	-0.184688	NR	NR	NR	-0.120217	-	-	-	-	-	-	+	+
O76021	RL1D1	RSL1D1	2	RSL1D1-2	sp|O76021-2|RL1D1_HUMAN	-0.135019	-0.103239	NR	NR	NR	-0.119129	+	-	-	-	-	-	+	+
P42356	PI4KA	PI4KA	2	PI4KA-2	sp|P42356-2|PI4KA_HUMAN	-0.104783	-0.132902	NR	NR	NR	-0.118843	+	-	-	-	-	-	-	+
P19838	NFKB1	NFKB1	2	NFKB1-2	sp|P19838-2|NFKB1_HUMAN	-0.143706	-0.093818	NR	NR	NR	-0.118762	+	-	-	-	-	-	+	+
P19838	NFKB1	NFKB1	NA	NFKB1	sp|P19838|NFKB1_HUMAN	-0.143706	-0.093818	NR	NR	NR	-0.118762	+	-	-	-	-	-	+	+
Q99808	S29A1	SLC29A1	NA	SLC29A1	sp|Q99808|S29A1_HUMAN	-0.146494	-0.0900375	NR	NR	NR	-0.118266	+	+	-	-	+	-	-	-
P16615	AT2A2	ATP2A2	4	ATP2A2-4	sp|P16615-4|AT2A2_HUMAN	-0.171654	-0.064018	NR	NR	NR	-0.117836	+	+	-	-	+	-	-	-
P16615	AT2A2	ATP2A2	NA	ATP2A2	sp|P16615|AT2A2_HUMAN	-0.171654	-0.064018	NR	NR	NR	-0.117836	+	+	-	-	+	-	-	-
O14983	AT2A1	ATP2A1	2	ATP2A1-2	sp|O14983-2|AT2A1_HUMAN	-0.161592	-0.0736481	NR	NR	NR	-0.11762	+	+	-	-	+	-	-	-
O14983	AT2A1	ATP2A1	NA	ATP2A1	sp|O14983|AT2A1_HUMAN	-0.161592	-0.0736481	NR	NR	NR	-0.11762	+	+	-	-	+	-	-	-
Q9UBB6	NCDN	NCDN	2	NCDN-2	sp|Q9UBB6-2|NCDN_HUMAN	-0.0932229	-0.14193	NR	NR	NR	-0.117576	+	-	-	-	-	-	-	+
Q9UBB6	NCDN	NCDN	3	NCDN-3	sp|Q9UBB6-3|NCDN_HUMAN	-0.0932229	-0.14193	NR	NR	NR	-0.117576	+	-	-	-	-	-	-	+
Q9UBB6	NCDN	NCDN	NA	NCDN	sp|Q9UBB6|NCDN_HUMAN	-0.0932229	-0.14193	NR	NR	NR	-0.117576	+	-	-	-	-	-	-	+
P51812	KS6A3	RPS6KA3	NA	RPS6KA3	sp|P51812|KS6A3_HUMAN	-0.0910797	-0.142227	NR	NR	NR	-0.116653	+	-	-	-	-	-	+	+
Q9HAU0	PKHA5	PLEKHA5	2	PLEKHA5-2	sp|Q9HAU0-2|PKHA5_HUMAN	-0.145262	-0.0871409	NR	NR	NR	-0.116202	-	-	-	-	-	-	+	+
Q9HAU0	PKHA5	PLEKHA5	3	PLEKHA5-3	sp|Q9HAU0-3|PKHA5_HUMAN	-0.145262	-0.0871409	NR	NR	NR	-0.116202	-	-	-	-	-	-	+	+
Q9HAU0	PKHA5	PLEKHA5	4	PLEKHA5-4	sp|Q9HAU0-4|PKHA5_HUMAN	-0.145262	-0.0871409	NR	NR	NR	-0.116202	-	-	-	-	-	-	+	+
Q9HAU0	PKHA5	PLEKHA5	5	PLEKHA5-5	sp|Q9HAU0-5|PKHA5_HUMAN	-0.145262	-0.0871409	NR	NR	NR	-0.116202	-	-	-	-	-	-	+	+
Q9HAU0	PKHA5	PLEKHA5	6	PLEKHA5-6	sp|Q9HAU0-6|PKHA5_HUMAN	-0.145262	-0.0871409	NR	NR	NR	-0.116202	-	-	-	-	-	-	+	+
Q9HAU0	PKHA5	PLEKHA5	8	PLEKHA5-8	sp|Q9HAU0-8|PKHA5_HUMAN	-0.145262	-0.0871409	NR	NR	NR	-0.116202	-	-	-	-	-	-	+	+
Q9HAU0	PKHA5	PLEKHA5	NA	PLEKHA5	sp|Q9HAU0|PKHA5_HUMAN	-0.145262	-0.0871409	NR	NR	NR	-0.116202	-	-	-	-	-	-	+	+
Q13501	SQSTM	SQSTM1	NA	SQSTM1	sp|Q13501|SQSTM_HUMAN	-0.178375	-0.0538734	NR	NR	NR	-0.116124	+	-	-	-	-	-	+	+
O75844	FACE1	ZMPSTE24	NA	ZMPSTE24	sp|O75844|FACE1_HUMAN	-0.165994	-0.0648983	NR	NR	NR	-0.115446	+	+	-	-	+	-	-	-
Q86TM6	SYVN1	SYVN1	2	SYVN1-2	sp|Q86TM6-2|SYVN1_HUMAN	-0.048988	-0.181073	NR	NR	NR	-0.115031	+	+	-	-	-	-	-	-
Q86TM6	SYVN1	SYVN1	3	SYVN1-3	sp|Q86TM6-3|SYVN1_HUMAN	-0.048988	-0.181073	NR	NR	NR	-0.115031	+	+	-	-	-	-	-	-
Q86TM6	SYVN1	SYVN1	NA	SYVN1	sp|Q86TM6|SYVN1_HUMAN	-0.048988	-0.181073	NR	NR	NR	-0.115031	+	+	-	-	-	-	-	-
Q53GS9	SNUT2	USP39	2	USP39-2	sp|Q53GS9-2|SNUT2_HUMAN	-0.19223	-0.0374706	NR	NR	NR	-0.11485	+	-	-	-	-	-	+	+
Q53GS9	SNUT2	USP39	3	USP39-3	sp|Q53GS9-3|SNUT2_HUMAN	-0.19223	-0.0374706	NR	NR	NR	-0.11485	+	-	-	-	-	-	+	+
Q53GS9	SNUT2	USP39	NA	USP39	sp|Q53GS9|SNUT2_HUMAN	-0.19223	-0.0374706	NR	NR	NR	-0.11485	+	-	-	-	-	-	+	+
P46100	ATRX	ATRX	6	ATRX-6	sp|P46100-6|ATRX_HUMAN	-0.136659	-0.0922936	NR	NR	NR	-0.114476	+	-	+	-	-	-	-	+
O14983	AT2A1	ATP2A1	3	ATP2A1-3	sp|O14983-3|AT2A1_HUMAN	-0.136077	-0.0928449	NR	NR	NR	-0.114461	+	+	-	-	-	-	-	-
P63010	AP2B1	AP2B1	3	AP2B1-3	sp|P63010-3|AP2B1_HUMAN	-0.127379	-0.101406	NR	NR	NR	-0.114392	+	+	-	-	-	-	-	+
P16615	AT2A2	ATP2A2	2	ATP2A2-2	sp|P16615-2|AT2A2_HUMAN	-0.155206	-0.0697167	NR	NR	NR	-0.112462	+	+	-	-	+	-	-	-
P16615	AT2A2	ATP2A2	3	ATP2A2-3	sp|P16615-3|AT2A2_HUMAN	-0.155206	-0.0697167	NR	NR	NR	-0.112462	+	+	-	-	+	-	-	-
P16615	AT2A2	ATP2A2	5	ATP2A2-5	sp|P16615-5|AT2A2_HUMAN	-0.155206	-0.0697167	NR	NR	NR	-0.112462	+	+	-	-	+	-	-	-
P20700	LMNB1	LMNB1	NA	LMNB1	sp|P20700|LMNB1_HUMAN	-0.185285	-0.0393863	NR	NR	NR	-0.112336	+	+	-	-	-	-	-	+
Q03252	LMNB2	LMNB2	NA	LMNB2	sp|Q03252|LMNB2_HUMAN	-0.132799	-0.0911006	NR	NR	NR	-0.11195	+	+	-	-	-	-	-	+
Q14676	MDC1	MDC1	2	MDC1-2	sp|Q14676-2|MDC1_HUMAN	-0.141743	-0.0818676	NR	NR	NR	-0.111805	+	-	-	-	-	-	-	+
P02545	LMNA	LMNA	4	LMNA-4	sp|P02545-4|LMNA_HUMAN	-0.103633	-0.119392	NR	NR	NR	-0.111512	+	+	-	-	-	-	-	-
P02545	LMNA	LMNA	5	LMNA-5	sp|P02545-5|LMNA_HUMAN	-0.103633	-0.119392	NR	NR	NR	-0.111512	+	+	-	-	-	-	-	-
Q5HYK3	COQ5	COQ5	NA	COQ5	sp|Q5HYK3|COQ5_HUMAN	-0.0999592	-0.121465	NR	NR	NR	-0.110712	+	-	-	-	-	-	-	+
P36969	GPX4	GPX4	2	GPX4-2	sp|P36969-2|GPX4_HUMAN	-0.147888	-0.0733625	NR	NR	NR	-0.110625	+	+	-	-	-	-	-	+
P36969	GPX4	GPX4	NA	GPX4	sp|P36969|GPX4_HUMAN	-0.147888	-0.0733625	NR	NR	NR	-0.110625	+	+	-	-	-	-	-	+
Q8NHV4	NEDD1	NEDD1	2	NEDD1-2	sp|Q8NHV4-2|NEDD1_HUMAN	-0.166749	-0.0523499	NR	NR	NR	-0.109549	+	-	-	-	-	-	+	-
Q6P9B6	TLDC1	TLDC1	NA	TLDC1	sp|Q6P9B6|TLDC1_HUMAN	-0.115339	-0.103537	NR	NR	NR	-0.109438	+	+	-	-	-	-	-	-
Q9BW27	NUP85	NUP85	2	NUP85-2	sp|Q9BW27-2|NUP85_HUMAN	-0.149927	-0.0671876	NR	NR	NR	-0.108557	+	+	+	-	-	-	-	+
Q9UHD2	TBK1	TBK1	NA	TBK1	sp|Q9UHD2|TBK1_HUMAN	-0.132854	-0.0834215	NR	NR	NR	-0.108138	+	-	-	-	-	-	+	+
Q8TER5	ARH40	ARHGEF40	3	ARHGEF40-3	sp|Q8TER5-3|ARH40_HUMAN	-0.021731	-0.194126	NR	NR	NR	-0.107929	+	-	-	-	+	-	-	+
Q8TER5	ARH40	ARHGEF40	4	ARHGEF40-4	sp|Q8TER5-4|ARH40_HUMAN	-0.021731	-0.194126	NR	NR	NR	-0.107929	+	-	-	-	+	-	-	+
Q8TER5	ARH40	ARHGEF40	NA	ARHGEF40	sp|Q8TER5|ARH40_HUMAN	-0.021731	-0.194126	NR	NR	NR	-0.107929	+	-	-	-	+	-	-	+
Q8N2G8	GHDC	GHDC	2	GHDC-2	sp|Q8N2G8-2|GHDC_HUMAN	-0.211387	-0.00387127	NR	NR	NR	-0.107629	+	-	-	-	-	-	-	+
Q8N2G8	GHDC	GHDC	3	GHDC-3	sp|Q8N2G8-3|GHDC_HUMAN	-0.211387	-0.00387127	NR	NR	NR	-0.107629	+	-	-	-	-	-	-	+
Q8N2G8	GHDC	GHDC	NA	GHDC	sp|Q8N2G8|GHDC_HUMAN	-0.211387	-0.00387127	NR	NR	NR	-0.107629	+	-	-	-	-	-	-	+
P09496	CLCA	CLTA	3	CLTA-3	sp|P09496-3|CLCA_HUMAN	-0.00885019	-0.20482	NR	NR	NR	-0.106835	+	-	-	-	-	-	-	+
P09496	CLCA	CLTA	4	CLTA-4	sp|P09496-4|CLCA_HUMAN	-0.00885019	-0.20482	NR	NR	NR	-0.106835	+	-	-	-	-	-	-	+
P09496	CLCA	CLTA	NA	CLTA	sp|P09496|CLCA_HUMAN	-0.00885019	-0.20482	NR	NR	NR	-0.106835	+	-	-	-	-	-	-	+
Q8NBX0	SCPDL	SCCPDH	NA	SCCPDH	sp|Q8NBX0|SCPDL_HUMAN	-0.115985	-0.0964924	NR	NR	NR	-0.106239	+	+	-	-	-	-	-	-
P16402	H13	HIST1H1D	NA	HIST1H1D	sp|P16402|H13_HUMAN	-0.00519297	-0.205976	biphasic	NR	NR	-0.105585	+	+	+	-	-	-	-	-
Q9UKU7	ACAD8	ACAD8	3	ACAD8-3	sp|Q9UKU7-3|ACAD8_HUMAN	-0.118186	-0.0928684	NR	NR	NR	-0.105527	+	+	-	-	-	-	-	+
Q9UKU7	ACAD8	ACAD8	NA	ACAD8	sp|Q9UKU7|ACAD8_HUMAN	-0.118186	-0.0928684	NR	NR	NR	-0.105527	+	+	-	-	-	-	-	+
P09496	CLCA	CLTA	2	CLTA-2	sp|P09496-2|CLCA_HUMAN	-0.0132613	-0.196812	NR	NR	NR	-0.105037	+	-	-	-	-	-	-	+
P35613	BASI	BSG	2	BSG-2	sp|P35613-2|BASI_HUMAN	-0.0970815	-0.112826	NR	NR	NR	-0.104954	+	+	+	-	-	-	-	-
P35613	BASI	BSG	4	BSG-4	sp|P35613-4|BASI_HUMAN	-0.0970815	-0.112826	NR	NR	NR	-0.104954	+	+	+	-	-	-	-	-
P35613	BASI	BSG	NA	BSG	sp|P35613|BASI_HUMAN	-0.0970815	-0.112826	NR	NR	NR	-0.104954	+	+	+	-	-	-	-	-
Q9HB90	RRAGC	RRAGC	NA	RRAGC	sp|Q9HB90|RRAGC_HUMAN	-0.0946967	-0.115199	NR	NR	NR	-0.104948	+	+	-	-	-	-	-	-
P58004	SESN2	SESN2	NA	SESN2	sp|P58004|SESN2_HUMAN	-0.0651444	-0.143166	NR	NR	NR	-0.104155	+	+	-	-	-	-	-	+
Q10567	AP1B1	AP1B1	4	AP1B1-4	sp|Q10567-4|AP1B1_HUMAN	-0.126423	-0.0815307	NR	NR	NR	-0.103977	+	+	-	-	-	-	-	+
Q10567	AP1B1	AP1B1	2	AP1B1-2	sp|Q10567-2|AP1B1_HUMAN	-0.125672	-0.0822502	NR	NR	NR	-0.103961	+	+	-	-	-	-	-	+
Q10567	AP1B1	AP1B1	NA	AP1B1	sp|Q10567|AP1B1_HUMAN	-0.125672	-0.0822502	NR	NR	NR	-0.103961	+	+	-	-	-	-	-	+
P45985	MP2K4	MAP2K4	2	MAP2K4-2	sp|P45985-2|MP2K4_HUMAN	-0.0778507	-0.129595	NR	NR	NR	-0.103723	+	+	-	-	-	-	-	+
P45985	MP2K4	MAP2K4	NA	MAP2K4	sp|P45985|MP2K4_HUMAN	-0.0778507	-0.129595	NR	NR	NR	-0.103723	+	+	-	-	-	-	-	+
Q92667	AKAP1	AKAP1	2	AKAP1-2	sp|Q92667-2|AKAP1_HUMAN	-0.123331	-0.0834575	NR	NR	NR	-0.103394	+	+	-	-	-	-	-	-
Q92667	AKAP1	AKAP1	NA	AKAP1	sp|Q92667|AKAP1_HUMAN	-0.123331	-0.0834575	NR	NR	NR	-0.103394	+	+	-	-	-	-	-	-
Q9BVP2	GNL3	GNL3	2	GNL3-2	sp|Q9BVP2-2|GNL3_HUMAN	-0.158554	-0.0481762	NR	NR	NR	-0.103365	+	-	-	-	-	-	-	+
Q9BVP2	GNL3	GNL3	NA	GNL3	sp|Q9BVP2|GNL3_HUMAN	-0.158554	-0.0481762	NR	NR	NR	-0.103365	+	-	-	-	-	-	-	+
Q9UK32	KS6A6	RPS6KA6	2	RPS6KA6-2	sp|Q9UK32-2|KS6A6_HUMAN	-0.0705189	-0.134999	NR	NR	NR	-0.102759	+	-	-	-	-	-	+	+
Q9UK32	KS6A6	RPS6KA6	NA	RPS6KA6	sp|Q9UK32|KS6A6_HUMAN	-0.0705189	-0.134999	NR	NR	NR	-0.102759	+	-	-	-	-	-	+	+
Q10567	AP1B1	AP1B1	3	AP1B1-3	sp|Q10567-3|AP1B1_HUMAN	-0.124206	-0.0809694	NR	NR	NR	-0.102588	+	+	-	-	-	-	-	+
P17612	KAPCA	PRKACA	2	PRKACA-2	sp|P17612-2|KAPCA_HUMAN	-0.0929194	-0.111211	NR	NR	NR	-0.102065	+	+	-	-	-	-	-	+
P17612	KAPCA	PRKACA	NA	PRKACA	sp|P17612|KAPCA_HUMAN	-0.0929194	-0.111211	NR	NR	NR	-0.102065	+	+	-	-	-	-	-	+
O15260	SURF4	SURF4	2	SURF4-2	sp|O15260-2|SURF4_HUMAN	-0.098971	-0.104859	NR	NR	NR	-0.101915	+	+	-	+	+	-	-	-
O15260	SURF4	SURF4	NA	SURF4	sp|O15260|SURF4_HUMAN	-0.098971	-0.104859	NR	NR	NR	-0.101915	+	+	-	+	+	-	-	-
P09497	CLCB	CLTB	2	CLTB-2	sp|P09497-2|CLCB_HUMAN	-0.064027	-0.13958	NR	NR	NR	-0.101804	+	-	-	-	-	-	-	+
P09497	CLCB	CLTB	NA	CLTB	sp|P09497|CLCB_HUMAN	-0.064027	-0.13958	NR	NR	NR	-0.101804	+	-	-	-	-	-	-	+
Q9UPQ3	AGAP1	AGAP1	2	AGAP1-2	sp|Q9UPQ3-2|AGAP1_HUMAN	-0.176999	-0.0265659	NR	NR	NR	-0.101782	+	-	-	-	-	-	+	+
Q9UPQ3	AGAP1	AGAP1	NA	AGAP1	sp|Q9UPQ3|AGAP1_HUMAN	-0.176999	-0.0265659	NR	NR	NR	-0.101782	+	-	-	-	-	-	+	+
P35613	BASI	BSG	3	BSG-3	sp|P35613-3|BASI_HUMAN	-0.0957207	-0.106671	NR	NR	NR	-0.101196	+	+	+	-	-	-	-	-
P06400	RB	RB1	NA	RB1	sp|P06400|RB_HUMAN	-0.0736054	-0.127655	NR	NR	NR	-0.10063	+	+	-	-	-	-	-	+
Q14676	MDC1	MDC1	3	MDC1-3	sp|Q14676-3|MDC1_HUMAN	-0.129014	-0.0722296	NR	NR	NR	-0.100622	+	-	-	-	-	-	-	+
P42356	PI4KA	PI4KA	NA	PI4KA	sp|P42356|PI4KA_HUMAN	-0.0979369	-0.103067	NR	NR	NR	-0.100502	+	-	-	-	-	-	-	+
P57678	GEMI4	GEMIN4	NA	GEMIN4	sp|P57678|GEMI4_HUMAN	-0.0636728	-0.137164	NR	NR	NR	-0.100419	+	-	-	-	-	-	-	+
Q9H201	EPN3	EPN3	2	EPN3-2	sp|Q9H201-2|EPN3_HUMAN	-0.139539	-0.0604401	NR	NR	NR	-0.0999896	+	+	-	-	-	-	-	+
Q9H201	EPN3	EPN3	NA	EPN3	sp|Q9H201|EPN3_HUMAN	-0.139539	-0.0604401	NR	NR	NR	-0.0999896	+	+	-	-	-	-	-	+
Q9NSY1	BMP2K	BMP2K	2	BMP2K-2	sp|Q9NSY1-2|BMP2K_HUMAN	-0.119503	-0.0800596	NR	NR	NR	-0.0997811	+	+	-	-	-	-	-	+
Q9NSY1	BMP2K	BMP2K	3	BMP2K-3	sp|Q9NSY1-3|BMP2K_HUMAN	-0.119503	-0.0800596	NR	NR	NR	-0.0997811	+	+	-	-	-	-	-	+
Q5QP82	DCA10	DCAF10	2	DCAF10-2	sp|Q5QP82-2|DCA10_HUMAN	-0.126389	-0.0731547	NR	NR	NR	-0.0997716	+	+	-	-	-	-	-	+
Q5QP82	DCA10	DCAF10	NA	DCAF10	sp|Q5QP82|DCA10_HUMAN	-0.126389	-0.0731547	NR	NR	NR	-0.0997716	+	+	-	-	-	-	-	+
A0FGR8	ESYT2	ESYT2	2	ESYT2-2	sp|A0FGR8-2|ESYT2_HUMAN	-0.153833	-0.0456595	NR	NR	NR	-0.0997464	+	+	-	-	-	-	-	-
A0FGR8	ESYT2	ESYT2	6	ESYT2-6	sp|A0FGR8-6|ESYT2_HUMAN	-0.153833	-0.0456595	NR	NR	NR	-0.0997464	+	+	-	-	-	-	-	-
A0FGR8	ESYT2	ESYT2	NA	ESYT2	sp|A0FGR8|ESYT2_HUMAN	-0.153833	-0.0456595	NR	NR	NR	-0.0997464	+	+	-	-	-	-	-	-
Q96PK6	RBM14	RBM14	3	RBM14-3	sp|Q96PK6-3|RBM14_HUMAN	-0.119847	-0.0785494	NR	NR	NR	-0.0991984	+	-	-	-	-	-	+	+
Q96PK6	RBM14	RBM14	4	RBM14-4	sp|Q96PK6-4|RBM14_HUMAN	-0.119847	-0.0785494	NR	NR	NR	-0.0991984	+	-	-	-	-	-	+	+
A8MT19	RHN2P	RHPN2P1	NA	RHPN2P1	sp|A8MT19|RHN2P_HUMAN	-0.194982	-0.00233565	NR	NR	NR	-0.0986587	+	-	-	-	-	-	-	+
Q8IUC4	RHPN2	RHPN2	2	RHPN2-2	sp|Q8IUC4-2|RHPN2_HUMAN	-0.194982	-0.00233565	NR	NR	NR	-0.0986587	+	-	-	-	-	-	-	+
Q8IUC4	RHPN2	RHPN2	NA	RHPN2	sp|Q8IUC4|RHPN2_HUMAN	-0.194982	-0.00233565	NR	NR	NR	-0.0986587	+	-	-	-	-	-	-	+
Q9BW27	NUP85	NUP85	3	NUP85-3	sp|Q9BW27-3|NUP85_HUMAN	-0.142038	-0.0546013	NR	NR	NR	-0.0983197	+	+	+	-	-	-	-	+
Q9BW27	NUP85	NUP85	NA	NUP85	sp|Q9BW27|NUP85_HUMAN	-0.142038	-0.0546013	NR	NR	NR	-0.0983197	+	+	+	-	-	-	-	+
Q8NF50	DOCK8	DOCK8	2	DOCK8-2	sp|Q8NF50-2|DOCK8_HUMAN	-0.11867	-0.0744133	NR	NR	NR	-0.0965417	+	-	-	-	-	-	+	+
Q8NF50	DOCK8	DOCK8	3	DOCK8-3	sp|Q8NF50-3|DOCK8_HUMAN	-0.11867	-0.0744133	NR	NR	NR	-0.0965417	+	-	-	-	-	-	+	+
Q8NF50	DOCK8	DOCK8	4	DOCK8-4	sp|Q8NF50-4|DOCK8_HUMAN	-0.11867	-0.0744133	NR	NR	NR	-0.0965417	+	-	-	-	-	-	+	+
Q8NF50	DOCK8	DOCK8	NA	DOCK8	sp|Q8NF50|DOCK8_HUMAN	-0.11867	-0.0744133	NR	NR	NR	-0.0965417	+	-	-	-	-	-	+	+
P16435	NCPR	POR	NA	POR	sp|P16435|NCPR_HUMAN	-0.101675	-0.0913142	NR	NR	NR	-0.0964946	+	+	-	-	-	-	-	-
Q96GX5	GWL	MASTL	2	MASTL-2	sp|Q96GX5-2|GWL_HUMAN	-0.0431729	-0.149215	NR	NR	NR	-0.0961937	+	-	-	-	-	-	+	+
Q96GX5	GWL	MASTL	3	MASTL-3	sp|Q96GX5-3|GWL_HUMAN	-0.0431729	-0.149215	NR	NR	NR	-0.0961937	+	-	-	-	-	-	+	+
Q96GX5	GWL	MASTL	NA	MASTL	sp|Q96GX5|GWL_HUMAN	-0.0431729	-0.149215	NR	NR	NR	-0.0961937	+	-	-	-	-	-	+	+
P39656	OST48	DDOST	2	DDOST-2	sp|P39656-2|OST48_HUMAN	-0.134226	-0.0564132	NR	NR	NR	-0.0953195	+	+	-	-	+	-	-	-
Q9H446	RWDD1	RWDD1	2	RWDD1-2	sp|Q9H446-2|RWDD1_HUMAN	-0.143524	-0.0466365	NR	NR	NR	-0.0950802	+	-	-	-	-	-	-	+
Q9H446	RWDD1	RWDD1	NA	RWDD1	sp|Q9H446|RWDD1_HUMAN	-0.143524	-0.0466365	NR	NR	NR	-0.0950802	+	-	-	-	-	-	-	+
P11233	RALA	RALA	NA	RALA	sp|P11233|RALA_HUMAN	-0.081284	-0.108471	NR	NR	NR	-0.0948775	+	-	-	-	-	-	-	-
Q5M9Q1	NKAPL	NKAPL	NA	NKAPL	sp|Q5M9Q1|NKAPL_HUMAN	-0.139765	-0.0499072	NR	NR	NR	-0.0948363	+	+	-	-	-	-	-	+
Q8N5F7	NKAP	NKAP	NA	NKAP	sp|Q8N5F7|NKAP_HUMAN	-0.139765	-0.0499072	NR	NR	NR	-0.0948363	+	+	-	-	-	-	-	+
Q96PK6	RBM14	RBM14	2	RBM14-2	sp|Q96PK6-2|RBM14_HUMAN	-0.113112	-0.0756592	NR	NR	NR	-0.0943857	+	-	-	-	-	-	+	+
Q8N5K1	CISD2	CISD2	NA	CISD2	sp|Q8N5K1|CISD2_HUMAN	-0.0977219	-0.0906745	NR	NR	NR	-0.0941982	+	-	-	-	+	-	-	-
Q8IY33	MILK2	MICALL2	3	MICALL2-3	sp|Q8IY33-3|MILK2_HUMAN	-0.0566106	-0.131061	NR	NR	NR	-0.0938357	+	-	-	-	-	-	-	+
Q587I9	SFT2C	SFT2D3	NA	SFT2D3	sp|Q587I9|SFT2C_HUMAN	-0.0955592	-0.0920084	NR	NR	NR	-0.0937838	+	+	-	+	-	-	-	-
O75955	FLOT1	FLOT1	2	FLOT1-2	sp|O75955-2|FLOT1_HUMAN	-0.0516038	-0.134872	NR	NR	NR	-0.0932377	-	-	+	+	+	+	-	-
O75955	FLOT1	FLOT1	NA	FLOT1	sp|O75955|FLOT1_HUMAN	-0.0516038	-0.134872	NR	NR	NR	-0.0932377	-	-	+	+	+	+	-	-
Q99986	VRK1	VRK1	NA	VRK1	sp|Q99986|VRK1_HUMAN	-0.0843776	-0.101026	NR	NR	NR	-0.0927018	+	-	-	-	-	-	+	+
Q86TA1	MOB3B	MOB3B	NA	MOB3B	sp|Q86TA1|MOB3B_HUMAN	-0.0115473	-0.17364	NR	NR	NR	-0.0925937	+	-	-	-	-	-	+	+
Q86UE8	TLK2	TLK2	2	TLK2-2	sp|Q86UE8-2|TLK2_HUMAN	-0.102852	-0.0807915	NR	NR	NR	-0.0918216	+	+	-	-	-	-	+	+
Q86UE8	TLK2	TLK2	3	TLK2-3	sp|Q86UE8-3|TLK2_HUMAN	-0.102852	-0.0807915	NR	NR	NR	-0.0918216	+	+	-	-	-	-	+	+
Q86UE8	TLK2	TLK2	NA	TLK2	sp|Q86UE8|TLK2_HUMAN	-0.102852	-0.0807915	NR	NR	NR	-0.0918216	+	+	-	-	-	-	+	+
Q96EE3	SEH1	SEH1L	1	SEH1L-1	sp|Q96EE3-1|SEH1_HUMAN	-0.0981735	-0.0849703	NR	NR	NR	-0.0915719	+	+	-	-	-	-	-	-
Q96EE3	SEH1	SEH1L	NA	SEH1L	sp|Q96EE3|SEH1_HUMAN	-0.0981735	-0.0849703	NR	NR	NR	-0.0915719	+	+	-	-	-	-	-	-
Q8WVX9	FACR1	FAR1	NA	FAR1	sp|Q8WVX9|FACR1_HUMAN	-0.102289	-0.079758	NR	NR	NR	-0.0910236	+	-	-	-	-	-	-	+
P05783	K1C18	KRT18	NA	KRT18	sp|P05783|K1C18_HUMAN	-0.105922	-0.0748252	NR	NR	NR	-0.0903738	+	-	-	-	-	-	-	+
Q04206	TF65	RELA	4	RELA-4	sp|Q04206-4|TF65_HUMAN	-0.0882551	-0.0911963	NR	NR	NR	-0.0897257	+	-	-	-	-	-	+	+
Q9NX70	MED29	MED29	2	MED29-2	sp|Q9NX70-2|MED29_HUMAN	-0.118721	-0.0606178	NR	NR	NR	-0.0896694	+	-	-	-	+	-	-	+
Q9NX70	MED29	MED29	NA	MED29	sp|Q9NX70|MED29_HUMAN	-0.118721	-0.0606178	NR	NR	NR	-0.0896694	+	-	-	-	+	-	-	+
Q99590	SCAFB	SCAF11	NA	SCAF11	sp|Q99590|SCAFB_HUMAN	-0.0829558	-0.0957943	NR	NR	NR	-0.089375	+	-	-	-	-	-	+	+
Q5T447	HECD3	HECTD3	2	HECTD3-2	sp|Q5T447-2|HECD3_HUMAN	-0.00703396	-0.171463	NR	NR	NR	-0.0892484	+	-	-	-	-	-	-	+
P62070	RRAS2	RRAS2	2	RRAS2-2	sp|P62070-2|RRAS2_HUMAN	-0.0659899	-0.111525	NR	NR	NR	-0.0887575	+	+	-	-	+	-	-	-
P62070	RRAS2	RRAS2	3	RRAS2-3	sp|P62070-3|RRAS2_HUMAN	-0.0659899	-0.111525	NR	NR	NR	-0.0887575	+	+	-	-	+	-	-	-
P62070	RRAS2	RRAS2	4	RRAS2-4	sp|P62070-4|RRAS2_HUMAN	-0.0659899	-0.111525	NR	NR	NR	-0.0887575	+	+	-	-	+	-	-	-
P62070	RRAS2	RRAS2	NA	RRAS2	sp|P62070|RRAS2_HUMAN	-0.0659899	-0.111525	NR	NR	NR	-0.0887575	+	+	-	-	+	-	-	-
Q9H267	VP33B	VPS33B	2	VPS33B-2	sp|Q9H267-2|VP33B_HUMAN	-0.0588035	-0.11716	NR	NR	NR	-0.0879819	+	+	-	-	-	-	-	+
Q9NQL2	RRAGD	RRAGD	2	RRAGD-2	sp|Q9NQL2-2|RRAGD_HUMAN	-0.0199745	-0.155136	NR	NR	NR	-0.0875551	+	-	-	-	-	-	-	+
Q86Y38	XYLT1	XYLT1	NA	XYLT1	sp|Q86Y38|XYLT1_HUMAN	-0.0507476	-0.123936	NR	NR	NR	-0.0873416	-	-	-	-	-	-	+	+
Q5J8M3	EMC4	EMC4	2	EMC4-2	sp|Q5J8M3-2|EMC4_HUMAN	-0.0740626	-0.0999506	NR	NR	NR	-0.0870066	+	+	-	-	-	-	-	-
Q5J8M3	EMC4	EMC4	3	EMC4-3	sp|Q5J8M3-3|EMC4_HUMAN	-0.0740626	-0.0999506	NR	NR	NR	-0.0870066	+	+	-	-	-	-	-	-
Q5J8M3	EMC4	EMC4	NA	EMC4	sp|Q5J8M3|EMC4_HUMAN	-0.0740626	-0.0999506	NR	NR	NR	-0.0870066	+	+	-	-	-	-	-	-
Q8NFH4	NUP37	NUP37	NA	NUP37	sp|Q8NFH4|NUP37_HUMAN	-0.111331	-0.062204	NR	NR	NR	-0.0867673	+	+	-	-	-	-	-	+
Q15418	KS6A1	RPS6KA1	2	RPS6KA1-2	sp|Q15418-2|KS6A1_HUMAN	-0.0598928	-0.113537	NR	NR	NR	-0.086715	+	-	-	-	-	-	+	+
Q15418	KS6A1	RPS6KA1	4	RPS6KA1-4	sp|Q15418-4|KS6A1_HUMAN	-0.0598928	-0.113537	NR	NR	NR	-0.086715	+	-	-	-	-	-	+	+
Q15418	KS6A1	RPS6KA1	NA	RPS6KA1	sp|Q15418|KS6A1_HUMAN	-0.0598928	-0.113537	NR	NR	NR	-0.086715	+	-	-	-	-	-	+	+
Q96DP5	FMT	MTFMT	NA	MTFMT	sp|Q96DP5|FMT_HUMAN	0.0461768	-0.219548	NR	NR	NR	-0.0866855	+	-	-	-	-	+	+	+
Q9Y2U5	M3K2	MAP3K2	NA	MAP3K2	sp|Q9Y2U5|M3K2_HUMAN	-0.0660679	-0.10542	NR	NR	NR	-0.0857442	+	-	-	-	-	-	-	+
Q15041	AR6P1	ARL6IP1	3	ARL6IP1-3	sp|Q15041-3|AR6P1_HUMAN	-0.0923195	-0.0789101	NR	NR	NR	-0.0856148	+	+	-	-	-	-	-	+
P61224	RAP1B	RAP1B	2	RAP1B-2	sp|P61224-2|RAP1B_HUMAN	-0.0735715	-0.0971991	NR	NR	NR	-0.0853853	+	+	-	-	-	-	-	-
P54098	DPOG1	POLG	NA	POLG	sp|P54098|DPOG1_HUMAN	-0.0465798	-0.123483	NR	NR	NR	-0.0850313	+	+	-	-	-	-	-	+
P62834	RAP1A	RAP1A	NA	RAP1A	sp|P62834|RAP1A_HUMAN	-0.0739934	-0.0957167	NR	NR	NR	-0.084855	+	+	+	-	-	-	-	-
Q96FV9	THOC1	THOC1	NA	THOC1	sp|Q96FV9|THOC1_HUMAN	-0.0834329	-0.0855727	NR	NR	NR	-0.0845028	+	+	+	-	-	-	-	+
Q9H169	STMN4	STMN4	2	STMN4-2	sp|Q9H169-2|STMN4_HUMAN	-0.10111	-0.0677834	NR	NR	NR	-0.0844468	+	-	-	-	+	-	-	-
Q9H169	STMN4	STMN4	3	STMN4-3	sp|Q9H169-3|STMN4_HUMAN	-0.10111	-0.0677834	NR	NR	NR	-0.0844468	+	-	-	-	+	-	-	-
Q9H169	STMN4	STMN4	4	STMN4-4	sp|Q9H169-4|STMN4_HUMAN	-0.10111	-0.0677834	NR	NR	NR	-0.0844468	+	-	-	-	+	-	-	-
Q9H169	STMN4	STMN4	NA	STMN4	sp|Q9H169|STMN4_HUMAN	-0.10111	-0.0677834	NR	NR	NR	-0.0844468	+	-	-	-	+	-	-	-
Q7Z3J3	RGPD4	RGPD4	2	RGPD4-2	sp|Q7Z3J3-2|RGPD4_HUMAN	-0.0276688	-0.140043	NR	NR	NR	-0.0838559	+	+	+	-	-	-	-	+
Q9Y4F3	MARF1	MARF1	3	MARF1-3	sp|Q9Y4F3-3|MARF1_HUMAN	-0.113227	-0.0505836	NR	NR	NR	-0.0819053	+	-	-	-	-	-	+	+
Q9Y4F3	MARF1	MARF1	4	MARF1-4	sp|Q9Y4F3-4|MARF1_HUMAN	-0.113227	-0.0505836	NR	NR	NR	-0.0819053	+	-	-	-	-	-	+	+
Q9Y4F3	MARF1	MARF1	5	MARF1-5	sp|Q9Y4F3-5|MARF1_HUMAN	-0.113227	-0.0505836	NR	NR	NR	-0.0819053	+	-	-	-	-	-	+	+
Q9Y4F3	MARF1	MARF1	NA	MARF1	sp|Q9Y4F3|MARF1_HUMAN	-0.113227	-0.0505836	NR	NR	NR	-0.0819053	+	-	-	-	-	-	+	+
O14975	S27A2	SLC27A2	2	SLC27A2-2	sp|O14975-2|S27A2_HUMAN	-0.0468907	-0.116278	NR	NR	NR	-0.0815845	+	+	+	-	-	-	-	-
O14975	S27A2	SLC27A2	NA	SLC27A2	sp|O14975|S27A2_HUMAN	-0.0468907	-0.116278	NR	NR	NR	-0.0815845	+	+	+	-	-	-	-	-
Q8TCJ2	STT3B	STT3B	NA	STT3B	sp|Q8TCJ2|STT3B_HUMAN	-0.173282	0.0104909	NR	NR	NR	-0.0813958	-	-	-	+	+	-	-	-
Q9P2P6	STAR9	STARD9	3	STARD9-3	sp|Q9P2P6-3|STAR9_HUMAN	-0.125971	-0.0366115	NR	NR	NR	-0.0812914	+	+	-	-	-	-	-	-
Q8N2M8	CLASR	CLASRP	3	CLASRP-3	sp|Q8N2M8-3|CLASR_HUMAN	-0.115	-0.0470359	NR	NR	NR	-0.0810182	+	-	-	-	-	-	-	+
Q8N2M8	CLASR	CLASRP	NA	CLASRP	sp|Q8N2M8|CLASR_HUMAN	-0.115	-0.0470359	NR	NR	NR	-0.0810182	+	-	-	-	-	-	-	+
O60563	CCNT1	CCNT1	2	CCNT1-2	sp|O60563-2|CCNT1_HUMAN	-0.108265	-0.0527054	NR	NR	NR	-0.0804851	+	-	-	-	-	-	+	+
Q9UNS1	TIM	TIMELESS	2	TIMELESS-2	sp|Q9UNS1-2|TIM_HUMAN	-0.0180917	-0.142706	NR	NR	NR	-0.0803986	-	-	-	-	-	-	+	+
Q9UNS1	TIM	TIMELESS	NA	TIMELESS	sp|Q9UNS1|TIM_HUMAN	-0.0180917	-0.142706	NR	NR	NR	-0.0803986	-	-	-	-	-	-	+	+
Q9H267	VP33B	VPS33B	NA	VPS33B	sp|Q9H267|VP33B_HUMAN	-0.0485145	-0.111998	NR	NR	NR	-0.0802564	+	+	-	-	-	-	-	+
Q9NQC7	CYLD	CYLD	2	CYLD-2	sp|Q9NQC7-2|CYLD_HUMAN	-0.0786868	-0.0815193	NR	NR	NR	-0.080103	+	-	-	-	-	-	+	+
Q9NQC7	CYLD	CYLD	NA	CYLD	sp|Q9NQC7|CYLD_HUMAN	-0.0786868	-0.0815193	NR	NR	NR	-0.080103	+	-	-	-	-	-	+	+
P52948	NUP98	NUP98	2	NUP98-2	sp|P52948-2|NUP98_HUMAN	-0.113445	-0.0466261	NR	NR	NR	-0.0800355	+	+	+	-	-	-	-	+
P52948	NUP98	NUP98	5	NUP98-5	sp|P52948-5|NUP98_HUMAN	-0.113445	-0.0466261	NR	NR	NR	-0.0800355	+	+	+	-	-	-	-	+
P52948	NUP98	NUP98	6	NUP98-6	sp|P52948-6|NUP98_HUMAN	-0.113445	-0.0466261	NR	NR	NR	-0.0800355	+	+	+	-	-	-	-	+
P52948	NUP98	NUP98	NA	NUP98	sp|P52948|NUP98_HUMAN	-0.113445	-0.0466261	NR	NR	NR	-0.0800355	+	+	+	-	-	-	-	+
Q96KM6	Z512B	ZNF512B	NA	ZNF512B	sp|Q96KM6|Z512B_HUMAN	-0.0528142	-0.107083	NR	NR	NR	-0.0799487	-	-	-	-	-	-	+	+
Q07812	BAX	BAX	4	BAX-4	sp|Q07812-4|BAX_HUMAN	-0.101491	-0.0581066	NR	NR	NR	-0.0797987	+	+	+	-	-	-	-	+
Q14376	GALE	GALE	2	GALE-2	sp|Q14376-2|GALE_HUMAN	-0.113567	-0.0459274	NR	NR	NR	-0.079747	+	-	-	-	-	-	-	+
Q14376	GALE	GALE	NA	GALE	sp|Q14376|GALE_HUMAN	-0.113567	-0.0459274	NR	NR	NR	-0.079747	+	-	-	-	-	-	-	+
P46934	NEDD4	NEDD4	2	NEDD4-2	sp|P46934-2|NEDD4_HUMAN	-0.0996034	-0.0597062	NR	NR	NR	-0.0796548	+	-	-	-	-	-	-	+
P46934	NEDD4	NEDD4	3	NEDD4-3	sp|P46934-3|NEDD4_HUMAN	-0.0996034	-0.0597062	NR	NR	NR	-0.0796548	+	-	-	-	-	-	-	+
P46934	NEDD4	NEDD4	4	NEDD4-4	sp|P46934-4|NEDD4_HUMAN	-0.0996034	-0.0597062	NR	NR	NR	-0.0796548	+	-	-	-	-	-	-	+
P46934	NEDD4	NEDD4	NA	NEDD4	sp|P46934|NEDD4_HUMAN	-0.0996034	-0.0597062	NR	NR	NR	-0.0796548	+	-	-	-	-	-	-	+
Q12769	NU160	NUP160	3	NUP160-3	sp|Q12769-3|NU160_HUMAN	-0.00414576	-0.15463	NR	NR	NR	-0.0793881	+	+	-	-	-	-	-	+
O00411	RPOM	POLRMT	NA	POLRMT	sp|O00411|RPOM_HUMAN	-0.0947443	-0.0640122	NR	NR	NR	-0.0793782	+	-	-	-	-	-	-	+
Q9Y2D8	ADIP	SSX2IP	2	SSX2IP-2	sp|Q9Y2D8-2|ADIP_HUMAN	-0.119249	-0.0394905	NR	NR	NR	-0.0793697	+	+	+	-	-	-	-	+
Q9Y2D8	ADIP	SSX2IP	3	SSX2IP-3	sp|Q9Y2D8-3|ADIP_HUMAN	-0.119249	-0.0394905	NR	NR	NR	-0.0793697	+	+	+	-	-	-	-	+
Q9Y2D8	ADIP	SSX2IP	NA	SSX2IP	sp|Q9Y2D8|ADIP_HUMAN	-0.119249	-0.0394905	NR	NR	NR	-0.0793697	+	+	+	-	-	-	-	+
Q96PU5	NED4L	NEDD4L	2	NEDD4L-2	sp|Q96PU5-2|NED4L_HUMAN	-0.104289	-0.0542221	NR	NR	NR	-0.0792553	+	-	-	-	-	-	-	+
Q96PU5	NED4L	NEDD4L	3	NEDD4L-3	sp|Q96PU5-3|NED4L_HUMAN	-0.104289	-0.0542221	NR	NR	NR	-0.0792553	+	-	-	-	-	-	-	+
Q96PU5	NED4L	NEDD4L	4	NEDD4L-4	sp|Q96PU5-4|NED4L_HUMAN	-0.104289	-0.0542221	NR	NR	NR	-0.0792553	+	-	-	-	-	-	-	+
Q96PU5	NED4L	NEDD4L	5	NEDD4L-5	sp|Q96PU5-5|NED4L_HUMAN	-0.104289	-0.0542221	NR	NR	NR	-0.0792553	+	-	-	-	-	-	-	+
Q96PU5	NED4L	NEDD4L	6	NEDD4L-6	sp|Q96PU5-6|NED4L_HUMAN	-0.104289	-0.0542221	NR	NR	NR	-0.0792553	+	-	-	-	-	-	-	+
Q96PU5	NED4L	NEDD4L	7	NEDD4L-7	sp|Q96PU5-7|NED4L_HUMAN	-0.104289	-0.0542221	NR	NR	NR	-0.0792553	+	-	-	-	-	-	-	+
Q96PU5	NED4L	NEDD4L	9	NEDD4L-9	sp|Q96PU5-9|NED4L_HUMAN	-0.104289	-0.0542221	NR	NR	NR	-0.0792553	+	-	-	-	-	-	-	+
Q96PU5	NED4L	NEDD4L	NA	NEDD4L	sp|Q96PU5|NED4L_HUMAN	-0.104289	-0.0542221	NR	NR	NR	-0.0792553	+	-	-	-	-	-	-	+
Q15005	SPCS2	SPCS2	NA	SPCS2	sp|Q15005|SPCS2_HUMAN	-0.108769	-0.0492375	NR	NR	NR	-0.079003	+	+	+	-	+	-	-	-
P11171	41	EPB41	3	EPB41-3	sp|P11171-3|41_HUMAN	-0.0732004	-0.0845431	NR	NR	NR	-0.0788717	+	+	-	-	-	-	-	+
P11171	41	EPB41	4	EPB41-4	sp|P11171-4|41_HUMAN	-0.0732004	-0.0845431	NR	NR	NR	-0.0788717	+	+	-	-	-	-	-	+
P11171	41	EPB41	6	EPB41-6	sp|P11171-6|41_HUMAN	-0.0732004	-0.0845431	NR	NR	NR	-0.0788717	+	+	-	-	-	-	-	+
Q9BVL2	NUP58	NUP58	2	NUP58-2	sp|Q9BVL2-2|NUP58_HUMAN	-0.0733648	-0.0829835	NR	NR	NR	-0.0781742	+	+	+	-	-	-	-	-
Q9BZF1	OSBL8	OSBPL8	2	OSBPL8-2	sp|Q9BZF1-2|OSBL8_HUMAN	-0.11296	-0.0430029	NR	NR	NR	-0.0779813	+	-	-	-	-	-	-	+
Q9BZF1	OSBL8	OSBPL8	3	OSBPL8-3	sp|Q9BZF1-3|OSBL8_HUMAN	-0.11296	-0.0430029	NR	NR	NR	-0.0779813	+	-	-	-	-	-	-	+
Q96J02	ITCH	ITCH	2	ITCH-2	sp|Q96J02-2|ITCH_HUMAN	-0.0458668	-0.109966	NR	NR	NR	-0.0779164	+	-	-	-	+	-	-	+
Q96J02	ITCH	ITCH	NA	ITCH	sp|Q96J02|ITCH_HUMAN	-0.0458668	-0.109966	NR	NR	NR	-0.0779164	+	-	-	-	+	-	-	+
P04844	RPN2	RPN2	2	RPN2-2	sp|P04844-2|RPN2_HUMAN	-0.103834	-0.0515328	NR	NR	NR	-0.0776836	+	-	-	-	+	-	-	-
P04844	RPN2	RPN2	NA	RPN2	sp|P04844|RPN2_HUMAN	-0.103834	-0.0515328	NR	NR	NR	-0.0776836	+	-	-	-	+	-	-	-
P02786	TFR1	TFRC	NA	TFRC	sp|P02786|TFR1_HUMAN	-0.0581696	-0.0968072	NR	NR	NR	-0.0774884	+	+	+	+	-	-	-	-
Q15642	CIP4	TRIP10	2	TRIP10-2	sp|Q15642-2|CIP4_HUMAN	-0.0642805	-0.0902213	biphasic	NR	NR	-0.0772509	+	+	-	-	-	-	-	-
Q15642	CIP4	TRIP10	3	TRIP10-3	sp|Q15642-3|CIP4_HUMAN	-0.0642805	-0.0902213	biphasic	NR	NR	-0.0772509	+	+	-	-	-	-	-	-
Q15642	CIP4	TRIP10	4	TRIP10-4	sp|Q15642-4|CIP4_HUMAN	-0.0642805	-0.0902213	biphasic	NR	NR	-0.0772509	+	+	-	-	-	-	-	-
Q15642	CIP4	TRIP10	5	TRIP10-5	sp|Q15642-5|CIP4_HUMAN	-0.0642805	-0.0902213	biphasic	NR	NR	-0.0772509	+	+	-	-	-	-	-	-
Q15642	CIP4	TRIP10	NA	TRIP10	sp|Q15642|CIP4_HUMAN	-0.0642805	-0.0902213	biphasic	NR	NR	-0.0772509	+	+	-	-	-	-	-	-
P60033	CD81	CD81	NA	CD81	sp|P60033|CD81_HUMAN	0.0319575	-0.186302	NR	NR	NR	-0.0771724	+	+	-	-	-	-	-	+
P46100	ATRX	ATRX	2	ATRX-2	sp|P46100-2|ATRX_HUMAN	-0.143794	-0.0102758	NR	NR	NR	-0.0770347	+	-	-	-	-	-	-	+
P46100	ATRX	ATRX	3	ATRX-3	sp|P46100-3|ATRX_HUMAN	-0.143794	-0.0102758	NR	NR	NR	-0.0770347	+	-	-	-	-	-	-	+
P46100	ATRX	ATRX	5	ATRX-5	sp|P46100-5|ATRX_HUMAN	-0.143794	-0.0102758	NR	NR	NR	-0.0770347	+	-	-	-	-	-	-	+
Q6UX65	DRAM2	DRAM2	NA	DRAM2	sp|Q6UX65|DRAM2_HUMAN	-0.0426112	-0.111036	NR	NR	NR	-0.0768238	-	+	+	+	-	-	-	+
Q8IVI9	NOSTN	NOSTRIN	2	NOSTRIN-2	sp|Q8IVI9-2|NOSTN_HUMAN	-0.10069	-0.0528952	NR	NR	NR	-0.0767925	+	+	-	-	-	-	-	-
Q8IVI9	NOSTN	NOSTRIN	3	NOSTRIN-3	sp|Q8IVI9-3|NOSTN_HUMAN	-0.10069	-0.0528952	NR	NR	NR	-0.0767925	+	+	-	-	-	-	-	-
Q8IVI9	NOSTN	NOSTRIN	4	NOSTRIN-4	sp|Q8IVI9-4|NOSTN_HUMAN	-0.10069	-0.0528952	NR	NR	NR	-0.0767925	+	+	-	-	-	-	-	-
Q8IVI9	NOSTN	NOSTRIN	NA	NOSTRIN	sp|Q8IVI9|NOSTN_HUMAN	-0.10069	-0.0528952	NR	NR	NR	-0.0767925	+	+	-	-	-	-	-	-
Q8NFH5	NUP35	NUP35	3	NUP35-3	sp|Q8NFH5-3|NUP35_HUMAN	-0.0823091	-0.0709911	NR	NR	NR	-0.0766501	+	+	+	-	-	-	-	+
O75781	PALM	PALM	2	PALM-2	sp|O75781-2|PALM_HUMAN	-0.0587407	-0.0927879	NR	NR	NR	-0.0757643	+	+	-	-	-	-	-	+
O75781	PALM	PALM	NA	PALM	sp|O75781|PALM_HUMAN	-0.0587407	-0.0927879	NR	NR	NR	-0.0757643	+	+	-	-	-	-	-	+
A6NMY6	AXA2L	ANXA2P2	NA	ANXA2P2	sp|A6NMY6|AXA2L_HUMAN	-0.131324	-0.0200936	NR	NR	NR	-0.075709	-	-	-	-	+	-	-	+
P21281	VATB2	ATP6V1B2	NA	ATP6V1B2	sp|P21281|VATB2_HUMAN	-0.0704851	-0.0806371	NR	NR	NR	-0.0755611	+	+	-	-	-	-	-	-
Q13614	MTMR2	MTMR2	2	MTMR2-2	sp|Q13614-2|MTMR2_HUMAN	0.00192176	-0.152754	NR	NR	NR	-0.0754161	-	-	-	-	+	-	+	+
Q13614	MTMR2	MTMR2	NA	MTMR2	sp|Q13614|MTMR2_HUMAN	0.00192176	-0.152754	NR	NR	NR	-0.0754161	-	-	-	-	+	-	+	+
P09496	CLCA	CLTA	5	CLTA-5	sp|P09496-5|CLCA_HUMAN	0.0808869	-0.231664	NR	NR	NR	-0.0753888	+	+	-	-	-	-	-	+
Q9BSH5	HDHD3	HDHD3	NA	HDHD3	sp|Q9BSH5|HDHD3_HUMAN	0.0283239	-0.179101	NR	NR	NR	-0.0753884	+	-	-	-	-	-	-	+
Q658Y4	F91A1	FAM91A1	NA	FAM91A1	sp|Q658Y4|F91A1_HUMAN	-0.0650816	-0.0855884	NR	NR	NR	-0.075335	+	-	-	-	-	-	-	+
Q9BSJ8	ESYT1	ESYT1	2	ESYT1-2	sp|Q9BSJ8-2|ESYT1_HUMAN	-0.0597531	-0.0899943	NR	NR	NR	-0.0748737	+	+	-	-	-	-	-	-
Q9BSJ8	ESYT1	ESYT1	NA	ESYT1	sp|Q9BSJ8|ESYT1_HUMAN	-0.0597531	-0.0899943	NR	NR	NR	-0.0748737	+	+	-	-	-	-	-	-
Q9Y6E0	STK24	STK24	NA	STK24	sp|Q9Y6E0|STK24_HUMAN	-0.0794639	-0.0700062	NR	NR	NR	-0.074735	+	+	-	-	-	-	+	+
Q15418	KS6A1	RPS6KA1	3	RPS6KA1-3	sp|Q15418-3|KS6A1_HUMAN	-0.0478802	-0.101554	NR	NR	NR	-0.0747169	+	-	-	-	-	-	+	+
Q86YR5	GPSM1	GPSM1	2	GPSM1-2	sp|Q86YR5-2|GPSM1_HUMAN	-0.0137606	-0.135251	NR	NR	NR	-0.0745058	+	+	-	-	-	-	-	-
P31323	KAP3	PRKAR2B	NA	PRKAR2B	sp|P31323|KAP3_HUMAN	-0.01911	-0.129386	NR	NR	NR	-0.0742481	-	-	-	-	+	-	+	+
P53985	MOT1	SLC16A1	2	SLC16A1-2	sp|P53985-2|MOT1_HUMAN	-0.0630626	-0.0851165	NR	NR	NR	-0.0740896	-	+	+	+	+	-	-	-
P53985	MOT1	SLC16A1	NA	SLC16A1	sp|P53985|MOT1_HUMAN	-0.0630626	-0.0851165	NR	NR	NR	-0.0740896	-	+	+	+	+	-	-	-
P05204	HMGN2	HMGN2	NA	HMGN2	sp|P05204|HMGN2_HUMAN	-0.113597	-0.0344811	NR	NR	NR	-0.0740391	+	-	-	-	-	-	-	+
P82970	HMGN5	HMGN5	NA	HMGN5	sp|P82970|HMGN5_HUMAN	-0.075561	-0.0724745	NR	NR	NR	-0.0740178	+	-	-	-	-	-	-	+
Q9NQI0	DDX4	DDX4	2	DDX4-2	sp|Q9NQI0-2|DDX4_HUMAN	-0.11659	-0.0301708	NR	NR	NR	-0.0733803	-	-	-	-	-	-	+	+
Q9NQI0	DDX4	DDX4	3	DDX4-3	sp|Q9NQI0-3|DDX4_HUMAN	-0.11659	-0.0301708	NR	NR	NR	-0.0733803	-	-	-	-	-	-	+	+
Q9NQI0	DDX4	DDX4	4	DDX4-4	sp|Q9NQI0-4|DDX4_HUMAN	-0.11659	-0.0301708	NR	NR	NR	-0.0733803	-	-	-	-	-	-	+	+
Q9NQI0	DDX4	DDX4	NA	DDX4	sp|Q9NQI0|DDX4_HUMAN	-0.11659	-0.0301708	NR	NR	NR	-0.0733803	-	-	-	-	-	-	+	+
Q01850	CDR2	CDR2	NA	CDR2	sp|Q01850|CDR2_HUMAN	-0.0364533	-0.109939	NR	NR	NR	-0.0731961	+	-	-	-	+	-	-	+
Q04206	TF65	RELA	2	RELA-2	sp|Q04206-2|TF65_HUMAN	-0.0745069	-0.0715688	NR	NR	NR	-0.0730379	+	-	-	-	-	-	+	+
Q04206	TF65	RELA	3	RELA-3	sp|Q04206-3|TF65_HUMAN	-0.0745069	-0.0715688	NR	NR	NR	-0.0730379	+	-	-	-	-	-	+	+
Q04206	TF65	RELA	NA	RELA	sp|Q04206|TF65_HUMAN	-0.0745069	-0.0715688	NR	NR	NR	-0.0730379	+	-	-	-	-	-	+	+
Q9BVL2	NUP58	NUP58	3	NUP58-3	sp|Q9BVL2-3|NUP58_HUMAN	-0.0748585	-0.0707911	NR	NR	NR	-0.0728248	+	+	+	-	-	-	-	-
Q9BVL2	NUP58	NUP58	NA	NUP58	sp|Q9BVL2|NUP58_HUMAN	-0.0748585	-0.0707911	NR	NR	NR	-0.0728248	+	+	+	-	-	-	-	-
Q96FV9	THOC1	THOC1	2	THOC1-2	sp|Q96FV9-2|THOC1_HUMAN	-0.0705197	-0.075002	NR	NR	NR	-0.0727609	+	+	-	-	-	-	-	+
Q9NZ72	STMN3	STMN3	2	STMN3-2	sp|Q9NZ72-2|STMN3_HUMAN	-0.0637957	-0.081222	NR	NR	NR	-0.0725089	+	-	-	-	+	-	-	+
Q9NZ72	STMN3	STMN3	NA	STMN3	sp|Q9NZ72|STMN3_HUMAN	-0.0637957	-0.081222	NR	NR	NR	-0.0725089	+	-	-	-	+	-	-	+
P49585	PCY1A	PCYT1A	NA	PCYT1A	sp|P49585|PCY1A_HUMAN	-0.171886	0.0272077	NR	NR	NR	-0.0723393	+	+	-	-	-	-	+	+
Q1ED39	KNOP1	KNOP1	NA	KNOP1	sp|Q1ED39|KNOP1_HUMAN	-0.162686	0.0187505	NR	NR	NR	-0.071968	+	-	-	+	+	-	-	-
P11234	RALB	RALB	2	RALB-2	sp|P11234-2|RALB_HUMAN	-0.0588653	-0.0846205	NR	NR	NR	-0.0717429	+	-	+	-	-	-	-	+
P11234	RALB	RALB	3	RALB-3	sp|P11234-3|RALB_HUMAN	-0.0588653	-0.0846205	NR	NR	NR	-0.0717429	+	-	+	-	-	-	-	+
P11234	RALB	RALB	NA	RALB	sp|P11234|RALB_HUMAN	-0.0588653	-0.0846205	NR	NR	NR	-0.0717429	+	-	+	-	-	-	-	+
Q16864	VATF	ATP6V1F	2	ATP6V1F-2	sp|Q16864-2|VATF_HUMAN	-0.0257446	-0.117474	NR	NR	NR	-0.0716091	+	+	-	-	-	-	-	-
Q16864	VATF	ATP6V1F	NA	ATP6V1F	sp|Q16864|VATF_HUMAN	-0.0257446	-0.117474	NR	NR	NR	-0.0716091	+	+	-	-	-	-	-	-
Q6BDS2	URFB1	UHRF1BP1	NA	UHRF1BP1	sp|Q6BDS2|URFB1_HUMAN	-0.0599647	-0.0832064	NR	NR	NR	-0.0715855	+	-	-	-	-	-	+	+
Q9NQL2	RRAGD	RRAGD	NA	RRAGD	sp|Q9NQL2|RRAGD_HUMAN	-0.0308495	-0.111827	NR	NR	NR	-0.0713383	+	-	-	-	-	-	-	+
Q99590	SCAFB	SCAF11	2	SCAF11-2	sp|Q99590-2|SCAFB_HUMAN	-0.0506976	-0.0905789	NR	NR	NR	-0.0706382	+	-	-	-	-	-	+	+
P10114	RAP2A	RAP2A	NA	RAP2A	sp|P10114|RAP2A_HUMAN	-0.0296111	-0.111044	NR	NR	NR	-0.0703273	+	-	-	-	-	-	-	+
P61225	RAP2B	RAP2B	NA	RAP2B	sp|P61225|RAP2B_HUMAN	-0.0296111	-0.111044	NR	NR	NR	-0.0703273	+	-	-	-	-	-	-	+
Q9Y3L5	RAP2C	RAP2C	NA	RAP2C	sp|Q9Y3L5|RAP2C_HUMAN	-0.0296111	-0.111044	NR	NR	NR	-0.0703273	+	-	-	-	-	-	-	+
Q5BJF2	SGMR2	TMEM97	NA	TMEM97	sp|Q5BJF2|SGMR2_HUMAN	-0.0999258	-0.0406879	NR	NR	NR	-0.0703069	+	+	-	-	-	-	-	-
O00308	WWP2	WWP2	2	WWP2-2	sp|O00308-2|WWP2_HUMAN	-0.0534201	-0.0868259	NR	NR	NR	-0.070123	+	+	-	-	-	-	-	+
O00308	WWP2	WWP2	4	WWP2-4	sp|O00308-4|WWP2_HUMAN	-0.0534201	-0.0868259	NR	NR	NR	-0.070123	+	+	-	-	-	-	-	+
O00308	WWP2	WWP2	NA	WWP2	sp|O00308|WWP2_HUMAN	-0.0534201	-0.0868259	NR	NR	NR	-0.070123	+	+	-	-	-	-	-	+
P78368	KC1G2	CSNK1G2	NA	CSNK1G2	sp|P78368|KC1G2_HUMAN	-0.0141985	-0.125258	NR	NR	NR	-0.0697284	-	+	-	-	-	-	-	+
Q9HCP0	KC1G1	CSNK1G1	2	CSNK1G1-2	sp|Q9HCP0-2|KC1G1_HUMAN	-0.0141985	-0.125258	NR	NR	NR	-0.0697284	-	+	-	-	-	-	-	+
Q9HCP0	KC1G1	CSNK1G1	NA	CSNK1G1	sp|Q9HCP0|KC1G1_HUMAN	-0.0141985	-0.125258	NR	NR	NR	-0.0697284	-	+	-	-	-	-	-	+
Q9Y6M4	KC1G3	CSNK1G3	2	CSNK1G3-2	sp|Q9Y6M4-2|KC1G3_HUMAN	-0.0141985	-0.125258	NR	NR	NR	-0.0697284	-	+	-	-	-	-	-	+
Q9Y6M4	KC1G3	CSNK1G3	3	CSNK1G3-3	sp|Q9Y6M4-3|KC1G3_HUMAN	-0.0141985	-0.125258	NR	NR	NR	-0.0697284	-	+	-	-	-	-	-	+
Q9Y6M4	KC1G3	CSNK1G3	4	CSNK1G3-4	sp|Q9Y6M4-4|KC1G3_HUMAN	-0.0141985	-0.125258	NR	NR	NR	-0.0697284	-	+	-	-	-	-	-	+
Q9Y6M4	KC1G3	CSNK1G3	5	CSNK1G3-5	sp|Q9Y6M4-5|KC1G3_HUMAN	-0.0141985	-0.125258	NR	NR	NR	-0.0697284	-	+	-	-	-	-	-	+
Q9Y6M4	KC1G3	CSNK1G3	NA	CSNK1G3	sp|Q9Y6M4|KC1G3_HUMAN	-0.0141985	-0.125258	NR	NR	NR	-0.0697284	-	+	-	-	-	-	-	+
Q3MHD2	LSM12	LSM12	2	LSM12-2	sp|Q3MHD2-2|LSM12_HUMAN	0.0127641	-0.15124	NR	NR	NR	-0.0692377	+	-	-	-	+	-	-	+
Q3MHD2	LSM12	LSM12	NA	LSM12	sp|Q3MHD2|LSM12_HUMAN	0.0127641	-0.15124	NR	NR	NR	-0.0692377	+	-	-	-	+	-	-	+
Q5SRE5	NU188	NUP188	NA	NUP188	sp|Q5SRE5|NU188_HUMAN	-0.0911561	-0.0458297	NR	NR	NR	-0.0684929	+	+	-	-	-	-	-	+
P35611	ADDA	ADD1	5	ADD1-5	sp|P35611-5|ADDA_HUMAN	-0.060177	-0.0766058	NR	NR	NR	-0.0683914	+	-	-	-	-	-	+	+
Q07157	ZO1	TJP1	2	TJP1-2	sp|Q07157-2|ZO1_HUMAN	-0.0903112	-0.0462596	NR	NR	NR	-0.0682854	+	-	-	-	-	-	+	+
Q07157	ZO1	TJP1	NA	TJP1	sp|Q07157|ZO1_HUMAN	-0.0903112	-0.0462596	NR	NR	NR	-0.0682854	+	-	-	-	-	-	+	+
O75446	SAP30	SAP30	NA	SAP30	sp|O75446|SAP30_HUMAN	-0.0543827	-0.0813274	NR	NR	NR	-0.0678551	+	-	-	-	-	-	-	+
Q9Y6E0	STK24	STK24	2	STK24-2	sp|Q9Y6E0-2|STK24_HUMAN	-0.0736848	-0.0614327	NR	NR	NR	-0.0675588	+	+	-	-	-	-	+	+
Q9P2K8	E2AK4	EIF2AK4	NA	EIF2AK4	sp|Q9P2K8|E2AK4_HUMAN	-0.0998502	-0.0347604	NR	NR	NR	-0.0673053	+	+	-	-	-	-	-	+
Q93100	KPBB	PHKB	2	PHKB-2	sp|Q93100-2|KPBB_HUMAN	-0.0723869	-0.0614963	NR	NR	NR	-0.0669416	+	-	-	-	-	-	-	+
Q93100	KPBB	PHKB	3	PHKB-3	sp|Q93100-3|KPBB_HUMAN	-0.0723869	-0.0614963	NR	NR	NR	-0.0669416	+	-	-	-	-	-	-	+
Q93100	KPBB	PHKB	4	PHKB-4	sp|Q93100-4|KPBB_HUMAN	-0.0723869	-0.0614963	NR	NR	NR	-0.0669416	+	-	-	-	-	-	-	+
Q93100	KPBB	PHKB	NA	PHKB	sp|Q93100|KPBB_HUMAN	-0.0723869	-0.0614963	NR	NR	NR	-0.0669416	+	-	-	-	-	-	-	+
P22059	OSBP1	OSBP	NA	OSBP	sp|P22059|OSBP1_HUMAN	-0.0679967	-0.0658124	NR	NR	NR	-0.0669045	+	+	-	-	-	-	-	+
Q9UGJ1	GCP4	TUBGCP4	2	TUBGCP4-2	sp|Q9UGJ1-2|GCP4_HUMAN	-0.0687253	-0.0649665	NR	NR	NR	-0.0668459	+	-	-	-	-	-	-	+
Q9UGJ1	GCP4	TUBGCP4	NA	TUBGCP4	sp|Q9UGJ1|GCP4_HUMAN	-0.0687253	-0.0649665	NR	NR	NR	-0.0668459	+	-	-	-	-	-	-	+
Q9BX40	LS14B	LSM14B	2	LSM14B-2	sp|Q9BX40-2|LS14B_HUMAN	-0.0564922	-0.0767899	NR	NR	NR	-0.066641	+	-	-	-	-	-	+	+
Q9UEY8	ADDG	ADD3	2	ADD3-2	sp|Q9UEY8-2|ADDG_HUMAN	-0.0969091	-0.0360414	NR	NR	NR	-0.0664752	+	-	-	-	-	-	+	+
Q9UEY8	ADDG	ADD3	NA	ADD3	sp|Q9UEY8|ADDG_HUMAN	-0.0969091	-0.0360414	NR	NR	NR	-0.0664752	+	-	-	-	-	-	+	+
P60468	SC61B	SEC61B	NA	SEC61B	sp|P60468|SC61B_HUMAN	-0.0510496	-0.0817187	NR	NR	NR	-0.0663842	+	+	+	-	-	-	-	-
Q7Z3U7	MON2	MON2	2	MON2-2	sp|Q7Z3U7-2|MON2_HUMAN	-0.135624	0.00306815	NR	NR	NR	-0.066278	+	-	-	-	-	-	-	+
Q7Z3U7	MON2	MON2	3	MON2-3	sp|Q7Z3U7-3|MON2_HUMAN	-0.135624	0.00306815	NR	NR	NR	-0.066278	+	-	-	-	-	-	-	+
Q7Z3U7	MON2	MON2	5	MON2-5	sp|Q7Z3U7-5|MON2_HUMAN	-0.135624	0.00306815	NR	NR	NR	-0.066278	+	-	-	-	-	-	-	+
Q7Z3U7	MON2	MON2	6	MON2-6	sp|Q7Z3U7-6|MON2_HUMAN	-0.135624	0.00306815	NR	NR	NR	-0.066278	+	-	-	-	-	-	-	+
Q7Z3U7	MON2	MON2	NA	MON2	sp|Q7Z3U7|MON2_HUMAN	-0.135624	0.00306815	NR	NR	NR	-0.066278	+	-	-	-	-	-	-	+
P11171	41	EPB41	2	EPB41-2	sp|P11171-2|41_HUMAN	-0.0640592	-0.0684031	NR	NR	NR	-0.0662312	+	+	-	-	-	-	-	+
P11171	41	EPB41	5	EPB41-5	sp|P11171-5|41_HUMAN	-0.0640592	-0.0684031	NR	NR	NR	-0.0662312	+	+	-	-	-	-	-	+
P11171	41	EPB41	NA	EPB41	sp|P11171|41_HUMAN	-0.0640592	-0.0684031	NR	NR	NR	-0.0662312	+	+	-	-	-	-	-	+
O43504	LTOR5	LAMTOR5	NA	LAMTOR5	sp|O43504|LTOR5_HUMAN	-0.0844136	-0.0478482	NR	NR	NR	-0.0661309	+	+	-	-	-	-	-	-
P09622	DLDH	DLD	3	DLD-3	sp|P09622-3|DLDH_HUMAN	0.0449716	-0.177221	NR	NR	NR	-0.066125	-	-	-	-	-	-	+	+
P23528	COF1	CFL1	NA	CFL1	sp|P23528|COF1_HUMAN	0.0168944	-0.148858	NR	NR	NR	-0.065982	+	-	-	-	+	-	-	+
O43491	E41L2	EPB41L2	4	EPB41L2-4	sp|O43491-4|E41L2_HUMAN	-0.044071	-0.0876764	NR	NR	NR	-0.0658737	+	-	-	-	-	-	+	+
O43491	E41L2	EPB41L2	NA	EPB41L2	sp|O43491|E41L2_HUMAN	-0.044071	-0.0876764	NR	NR	NR	-0.0658737	+	-	-	-	-	-	+	+
Q7L8L6	FAKD5	FASTKD5	NA	FASTKD5	sp|Q7L8L6|FAKD5_HUMAN	-0.0822289	-0.0494739	NR	NR	NR	-0.0658514	+	-	-	-	-	-	+	+
Q9BY43	CHM4A	CHMP4A	2	CHMP4A-2	sp|Q9BY43-2|CHM4A_HUMAN	-0.0669574	-0.0639712	NR	NR	NR	-0.0654643	+	+	-	-	-	-	-	+
Q9BY43	CHM4A	CHMP4A	NA	CHMP4A	sp|Q9BY43|CHM4A_HUMAN	-0.0669574	-0.0639712	NR	NR	NR	-0.0654643	+	+	-	-	-	-	-	+
Q96T88	UHRF1	UHRF1	2	UHRF1-2	sp|Q96T88-2|UHRF1_HUMAN	-0.0865965	-0.0438342	NR	NR	NR	-0.0652154	+	-	-	-	-	-	+	+
Q96T88	UHRF1	UHRF1	NA	UHRF1	sp|Q96T88|UHRF1_HUMAN	-0.0865965	-0.0438342	NR	NR	NR	-0.0652154	+	-	-	-	-	-	+	+
Q53FV1	ORML2	ORMDL2	NA	ORMDL2	sp|Q53FV1|ORML2_HUMAN	-0.0110942	-0.119201	NR	NR	NR	-0.0651476	+	-	-	-	-	-	-	+
Q8N138	ORML3	ORMDL3	4	ORMDL3-4	sp|Q8N138-4|ORML3_HUMAN	-0.0110942	-0.119201	NR	NR	NR	-0.0651476	+	-	-	-	-	-	-	+
Q8N138	ORML3	ORMDL3	NA	ORMDL3	sp|Q8N138|ORML3_HUMAN	-0.0110942	-0.119201	NR	NR	NR	-0.0651476	+	-	-	-	-	-	-	+
Q9P0S3	ORML1	ORMDL1	NA	ORMDL1	sp|Q9P0S3|ORML1_HUMAN	-0.0110942	-0.119201	NR	NR	NR	-0.0651476	+	-	-	-	-	-	-	+
Q9NRX5	SERC1	SERINC1	NA	SERINC1	sp|Q9NRX5|SERC1_HUMAN	0.00546252	-0.135388	NR	NR	NR	-0.0649627	+	+	-	-	-	-	-	+
Q14676	MDC1	MDC1	4	MDC1-4	sp|Q14676-4|MDC1_HUMAN	-0.0963868	-0.0331064	NR	NR	NR	-0.0647466	+	-	-	-	-	-	-	+
P07948	LYN	LYN	2	LYN-2	sp|P07948-2|LYN_HUMAN	-0.0878744	-0.0414801	NR	NR	NR	-0.0646773	+	+	-	-	-	-	-	-
P07948	LYN	LYN	NA	LYN	sp|P07948|LYN_HUMAN	-0.0878744	-0.0414801	NR	NR	NR	-0.0646773	+	+	-	-	-	-	-	-
P49257	LMAN1	LMAN1	NA	LMAN1	sp|P49257|LMAN1_HUMAN	-0.084336	-0.0449285	NR	NR	NR	-0.0646322	+	+	-	-	-	-	-	-
Q96N66	MBOA7	MBOAT7	2	MBOAT7-2	sp|Q96N66-2|MBOA7_HUMAN	-0.198136	0.0690113	NR	NR	NR	-0.0645624	+	+	-	-	-	-	-	-
Q96N66	MBOA7	MBOAT7	3	MBOAT7-3	sp|Q96N66-3|MBOA7_HUMAN	-0.198136	0.0690113	NR	NR	NR	-0.0645624	+	+	-	-	-	-	-	-
Q96N66	MBOA7	MBOAT7	NA	MBOAT7	sp|Q96N66|MBOA7_HUMAN	-0.198136	0.0690113	NR	NR	NR	-0.0645624	+	+	-	-	-	-	-	-
Q9Y6I3	EPN1	EPN1	1	EPN1-1	sp|Q9Y6I3-1|EPN1_HUMAN	-0.0904137	-0.0386449	NR	NR	NR	-0.0645293	+	+	-	-	-	-	+	+
Q9Y6I3	EPN1	EPN1	3	EPN1-3	sp|Q9Y6I3-3|EPN1_HUMAN	-0.0904137	-0.0386449	NR	NR	NR	-0.0645293	+	+	-	-	-	-	+	+
Q9Y6I3	EPN1	EPN1	NA	EPN1	sp|Q9Y6I3|EPN1_HUMAN	-0.0904137	-0.0386449	NR	NR	NR	-0.0645293	+	+	-	-	-	-	+	+
P49006	MRP	MARCKSL1	NA	MARCKSL1	sp|P49006|MRP_HUMAN	-0.0522814	-0.0759055	NR	NR	NR	-0.0640935	+	-	-	-	-	-	-	+
Q71F56	MD13L	MED13L	NA	MED13L	sp|Q71F56|MD13L_HUMAN	-0.0785639	-0.049476	NR	NR	NR	-0.0640199	+	+	-	-	-	-	-	+
P30405	PPIF	PPIF	NA	PPIF	sp|P30405|PPIF_HUMAN	-0.0735712	-0.0543642	NR	NR	NR	-0.0639677	+	+	-	-	-	-	-	+
Q99661	KIF2C	KIF2C	2	KIF2C-2	sp|Q99661-2|KIF2C_HUMAN	-0.0780069	-0.0496176	NR	NR	NR	-0.0638122	+	-	-	-	-	-	+	+
Q9Y478	AAKB1	PRKAB1	NA	PRKAB1	sp|Q9Y478|AAKB1_HUMAN	-0.078168	-0.0487886	NR	NR	NR	-0.0634783	+	-	-	-	-	-	+	+
O15091	MRPP3	KIAA0391	4	KIAA0391-4	sp|O15091-4|MRPP3_HUMAN	-0.0273037	-0.0990464	NR	NR	NR	-0.0631751	+	-	-	-	-	-	+	+
O15091	MRPP3	KIAA0391	NA	KIAA0391	sp|O15091|MRPP3_HUMAN	-0.0273037	-0.0990464	NR	NR	NR	-0.0631751	+	-	-	-	-	-	+	+
Q8TAP9	MPLKI	MPLKIP	NA	MPLKIP	sp|Q8TAP9|MPLKI_HUMAN	-0.0551471	-0.071193	NR	NR	NR	-0.0631701	+	+	-	-	-	-	-	+
Q969N2	PIGT	PIGT	2	PIGT-2	sp|Q969N2-2|PIGT_HUMAN	-0.0489828	-0.0772364	NR	NR	NR	-0.0631096	+	-	-	-	+	-	-	-
Q969N2	PIGT	PIGT	3	PIGT-3	sp|Q969N2-3|PIGT_HUMAN	-0.0489828	-0.0772364	NR	NR	NR	-0.0631096	+	-	-	-	+	-	-	-
Q969N2	PIGT	PIGT	4	PIGT-4	sp|Q969N2-4|PIGT_HUMAN	-0.0489828	-0.0772364	NR	NR	NR	-0.0631096	+	-	-	-	+	-	-	-
Q969N2	PIGT	PIGT	5	PIGT-5	sp|Q969N2-5|PIGT_HUMAN	-0.0489828	-0.0772364	NR	NR	NR	-0.0631096	+	-	-	-	+	-	-	-
Q969N2	PIGT	PIGT	6	PIGT-6	sp|Q969N2-6|PIGT_HUMAN	-0.0489828	-0.0772364	NR	NR	NR	-0.0631096	+	-	-	-	+	-	-	-
Q969N2	PIGT	PIGT	NA	PIGT	sp|Q969N2|PIGT_HUMAN	-0.0489828	-0.0772364	NR	NR	NR	-0.0631096	+	-	-	-	+	-	-	-
Q9ULX6	AKP8L	AKAP8L	2	AKAP8L-2	sp|Q9ULX6-2|AKP8L_HUMAN	-0.0938164	-0.0318971	NR	NR	NR	-0.0628567	+	-	-	-	-	-	-	+
Q99836	MYD88	MYD88	3	MYD88-3	sp|Q99836-3|MYD88_HUMAN	-0.0808894	-0.0447415	NR	NR	NR	-0.0628155	+	-	-	-	-	-	-	+
Q99836	MYD88	MYD88	5	MYD88-5	sp|Q99836-5|MYD88_HUMAN	-0.0808894	-0.0447415	NR	NR	NR	-0.0628155	+	-	-	-	-	-	-	+
Q99836	MYD88	MYD88	6	MYD88-6	sp|Q99836-6|MYD88_HUMAN	-0.0808894	-0.0447415	NR	NR	NR	-0.0628155	+	-	-	-	-	-	-	+
Q99836	MYD88	MYD88	NA	MYD88	sp|Q99836|MYD88_HUMAN	-0.0808894	-0.0447415	NR	NR	NR	-0.0628155	+	-	-	-	-	-	-	+
P46100	ATRX	ATRX	4	ATRX-4	sp|P46100-4|ATRX_HUMAN	-0.107283	-0.0182713	NR	NR	NR	-0.062777	+	-	+	-	-	-	-	+
P46100	ATRX	ATRX	NA	ATRX	sp|P46100|ATRX_HUMAN	-0.107283	-0.0182713	NR	NR	NR	-0.062777	+	-	+	-	-	-	-	+
Q8N3C0	ASCC3	ASCC3	NA	ASCC3	sp|Q8N3C0|ASCC3_HUMAN	-0.0753882	-0.0501473	NR	NR	NR	-0.0627678	+	-	-	-	-	-	-	+
O94851	MICA2	MICAL2	2	MICAL2-2	sp|O94851-2|MICA2_HUMAN	-0.0832287	-0.042147	NR	NR	NR	-0.0626878	+	-	-	-	-	-	+	+
O94851	MICA2	MICAL2	3	MICAL2-3	sp|O94851-3|MICA2_HUMAN	-0.0832287	-0.042147	NR	NR	NR	-0.0626878	+	-	-	-	-	-	+	+
O94851	MICA2	MICAL2	4	MICAL2-4	sp|O94851-4|MICA2_HUMAN	-0.0832287	-0.042147	NR	NR	NR	-0.0626878	+	-	-	-	-	-	+	+
O94851	MICA2	MICAL2	5	MICAL2-5	sp|O94851-5|MICA2_HUMAN	-0.0832287	-0.042147	NR	NR	NR	-0.0626878	+	-	-	-	-	-	+	+
O94851	MICA2	MICAL2	6	MICAL2-6	sp|O94851-6|MICA2_HUMAN	-0.0832287	-0.042147	NR	NR	NR	-0.0626878	+	-	-	-	-	-	+	+
O94851	MICA2	MICAL2	NA	MICAL2	sp|O94851|MICA2_HUMAN	-0.0832287	-0.042147	NR	NR	NR	-0.0626878	+	-	-	-	-	-	+	+
Q9BZF1	OSBL8	OSBPL8	NA	OSBPL8	sp|Q9BZF1|OSBL8_HUMAN	-0.0934573	-0.0318784	NR	NR	NR	-0.0626679	+	-	-	-	-	-	-	+
O14578	CTRO	CIT	3	CIT-3	sp|O14578-3|CTRO_HUMAN	-0.0667283	-0.0584866	NR	NR	NR	-0.0626075	-	-	-	-	-	-	+	+
O14578	CTRO	CIT	4	CIT-4	sp|O14578-4|CTRO_HUMAN	-0.0667283	-0.0584866	NR	NR	NR	-0.0626075	-	-	-	-	-	-	+	+
O14578	CTRO	CIT	NA	CIT	sp|O14578|CTRO_HUMAN	-0.0667283	-0.0584866	NR	NR	NR	-0.0626075	-	-	-	-	-	-	+	+
O00584	RNT2	RNASET2	NA	RNASET2	sp|O00584|RNT2_HUMAN	-0.0623315	-0.0626559	NR	NR	NR	-0.0624937	+	+	-	-	-	-	+	+
Q9BSJ2	GCP2	TUBGCP2	3	TUBGCP2-3	sp|Q9BSJ2-3|GCP2_HUMAN	-0.0734897	-0.0514145	NR	NR	NR	-0.0624521	+	-	-	-	-	-	+	+
Q9BSJ2	GCP2	TUBGCP2	4	TUBGCP2-4	sp|Q9BSJ2-4|GCP2_HUMAN	-0.0734897	-0.0514145	NR	NR	NR	-0.0624521	+	-	-	-	-	-	+	+
Q9BSJ2	GCP2	TUBGCP2	NA	TUBGCP2	sp|Q9BSJ2|GCP2_HUMAN	-0.0734897	-0.0514145	NR	NR	NR	-0.0624521	+	-	-	-	-	-	+	+
Q00587	BORG5	CDC42EP1	2	CDC42EP1-2	sp|Q00587-2|BORG5_HUMAN	-0.0350667	-0.0897407	NR	NR	NR	-0.0624037	+	-	-	-	-	-	+	+
Q00587	BORG5	CDC42EP1	NA	CDC42EP1	sp|Q00587|BORG5_HUMAN	-0.0350667	-0.0897407	NR	NR	NR	-0.0624037	+	-	-	-	-	-	+	+
P07355	ANXA2	ANXA2	2	ANXA2-2	sp|P07355-2|ANXA2_HUMAN	-0.1124	-0.0123289	NR	NR	NR	-0.0623645	-	-	-	-	+	-	-	+
Q7Z3C6	ATG9A	ATG9A	2	ATG9A-2	sp|Q7Z3C6-2|ATG9A_HUMAN	-0.0452079	-0.0792513	NR	NR	NR	-0.0622296	+	-	-	-	-	-	-	+
Q7Z3C6	ATG9A	ATG9A	NA	ATG9A	sp|Q7Z3C6|ATG9A_HUMAN	-0.0452079	-0.0792513	NR	NR	NR	-0.0622296	+	-	-	-	-	-	-	+
Q9BVK6	TMED9	TMED9	NA	TMED9	sp|Q9BVK6|TMED9_HUMAN	-0.0624954	-0.0616528	NR	NR	NR	-0.0620741	+	+	-	-	-	-	-	-
Q9NWK9	BCD1	ZNHIT6	2	ZNHIT6-2	sp|Q9NWK9-2|BCD1_HUMAN	-0.0902084	-0.0336206	NR	NR	NR	-0.0619145	+	-	-	-	-	-	-	+
Q4VC31	CCD58	CCDC58	NA	CCDC58	sp|Q4VC31|CCD58_HUMAN	-0.111499	-0.012221	NR	NR	NR	-0.0618598	+	-	-	-	+	-	-	+
Q9Y5S1	TRPV2	TRPV2	NA	TRPV2	sp|Q9Y5S1|TRPV2_HUMAN	-0.0649216	-0.0583793	NR	NR	NR	-0.0616505	+	+	-	+	-	-	-	+
Q9UK41	VPS28	VPS28	2	VPS28-2	sp|Q9UK41-2|VPS28_HUMAN	-0.0197599	-0.103012	NR	NR	NR	-0.0613861	+	-	-	-	-	-	+	+
Q9UK41	VPS28	VPS28	NA	VPS28	sp|Q9UK41|VPS28_HUMAN	-0.0197599	-0.103012	NR	NR	NR	-0.0613861	+	-	-	-	-	-	+	+
O00165	HAX1	HAX1	2	HAX1-2	sp|O00165-2|HAX1_HUMAN	-0.116387	-0.00597323	NR	NR	NR	-0.0611801	+	+	-	-	-	-	-	+
O00165	HAX1	HAX1	3	HAX1-3	sp|O00165-3|HAX1_HUMAN	-0.116387	-0.00597323	NR	NR	NR	-0.0611801	+	+	-	-	-	-	-	+
O00165	HAX1	HAX1	5	HAX1-5	sp|O00165-5|HAX1_HUMAN	-0.116387	-0.00597323	NR	NR	NR	-0.0611801	+	+	-	-	-	-	-	+
O00165	HAX1	HAX1	NA	HAX1	sp|O00165|HAX1_HUMAN	-0.116387	-0.00597323	NR	NR	NR	-0.0611801	+	+	-	-	-	-	-	+
Q14527	HLTF	HLTF	2	HLTF-2	sp|Q14527-2|HLTF_HUMAN	-0.0660445	-0.0558376	NR	NR	NR	-0.0609411	+	-	-	-	-	-	-	+
Q14527	HLTF	HLTF	NA	HLTF	sp|Q14527|HLTF_HUMAN	-0.0660445	-0.0558376	NR	NR	NR	-0.0609411	+	-	-	-	-	-	-	+
Q00610	CLH1	CLTC	2	CLTC-2	sp|Q00610-2|CLH1_HUMAN	-0.054602	-0.0671415	NR	NR	NR	-0.0608717	+	+	-	-	-	-	-	+
Q00610	CLH1	CLTC	NA	CLTC	sp|Q00610|CLH1_HUMAN	-0.054602	-0.0671415	NR	NR	NR	-0.0608717	+	+	-	-	-	-	-	+
Q15006	EMC2	EMC2	NA	EMC2	sp|Q15006|EMC2_HUMAN	-0.0825939	-0.0389581	NR	NR	NR	-0.060776	+	+	-	-	-	-	-	+
P49916	DNLI3	LIG3	2	LIG3-2	sp|P49916-2|DNLI3_HUMAN	-0.11242	-0.00897559	NR	NR	NR	-0.0606978	+	+	+	+	-	-	-	-
P49916	DNLI3	LIG3	3	LIG3-3	sp|P49916-3|DNLI3_HUMAN	-0.11242	-0.00897559	NR	NR	NR	-0.0606978	+	+	+	+	-	-	-	-
P49916	DNLI3	LIG3	4	LIG3-4	sp|P49916-4|DNLI3_HUMAN	-0.11242	-0.00897559	NR	NR	NR	-0.0606978	+	+	+	+	-	-	-	-
P49916	DNLI3	LIG3	NA	LIG3	sp|P49916|DNLI3_HUMAN	-0.11242	-0.00897559	NR	NR	NR	-0.0606978	+	+	+	+	-	-	-	-
Q96BW5	PTER	PTER	2	PTER-2	sp|Q96BW5-2|PTER_HUMAN	-0.052824	-0.0683726	NR	NR	NR	-0.0605983	+	-	-	-	-	-	+	+
Q96BW5	PTER	PTER	NA	PTER	sp|Q96BW5|PTER_HUMAN	-0.052824	-0.0683726	NR	NR	NR	-0.0605983	+	-	-	-	-	-	+	+
Q2TAP0	GOG7B	GOLGA7B	NA	GOLGA7B	sp|Q2TAP0|GOG7B_HUMAN	-0.00992914	-0.111135	NR	NR	NR	-0.0605322	+	-	+	-	+	-	-	-
Q7Z5G4	GOGA7	GOLGA7	3	GOLGA7-3	sp|Q7Z5G4-3|GOGA7_HUMAN	-0.00992914	-0.111135	NR	NR	NR	-0.0605322	+	-	+	-	+	-	-	-
Q7Z5G4	GOGA7	GOLGA7	NA	GOLGA7	sp|Q7Z5G4|GOGA7_HUMAN	-0.00992914	-0.111135	NR	NR	NR	-0.0605322	+	-	+	-	+	-	-	-
Q15022	SUZ12	SUZ12	NA	SUZ12	sp|Q15022|SUZ12_HUMAN	-0.0972284	-0.0235273	NR	NR	NR	-0.0603778	+	-	-	-	-	-	+	+
Q9ULD5	ZN777	ZNF777	2	ZNF777-2	sp|Q9ULD5-2|ZN777_HUMAN	0.000989144	-0.121697	NR	NR	NR	-0.060354	-	+	-	-	-	-	+	+
Q9ULD5	ZN777	ZNF777	3	ZNF777-3	sp|Q9ULD5-3|ZN777_HUMAN	0.000989144	-0.121697	NR	NR	NR	-0.060354	-	+	-	-	-	-	+	+
Q9ULD5	ZN777	ZNF777	NA	ZNF777	sp|Q9ULD5|ZN777_HUMAN	0.000989144	-0.121697	NR	NR	NR	-0.060354	-	+	-	-	-	-	+	+
Q8IWD4	CC117	CCDC117	2	CCDC117-2	sp|Q8IWD4-2|CC117_HUMAN	-0.0701834	-0.0503869	NR	NR	NR	-0.0602852	+	+	-	-	-	-	+	+
Q8IWD4	CC117	CCDC117	3	CCDC117-3	sp|Q8IWD4-3|CC117_HUMAN	-0.0701834	-0.0503869	NR	NR	NR	-0.0602852	+	+	-	-	-	-	+	+
Q8IWD4	CC117	CCDC117	4	CCDC117-4	sp|Q8IWD4-4|CC117_HUMAN	-0.0701834	-0.0503869	NR	NR	NR	-0.0602852	+	+	-	-	-	-	+	+
Q96CW5	GCP3	TUBGCP3	2	TUBGCP3-2	sp|Q96CW5-2|GCP3_HUMAN	-0.108961	-0.0114406	NR	NR	NR	-0.0602007	+	+	-	-	-	-	-	+
Q96CW5	GCP3	TUBGCP3	3	TUBGCP3-3	sp|Q96CW5-3|GCP3_HUMAN	-0.108961	-0.0114406	NR	NR	NR	-0.0602007	+	+	-	-	-	-	-	+
Q96CW5	GCP3	TUBGCP3	NA	TUBGCP3	sp|Q96CW5|GCP3_HUMAN	-0.108961	-0.0114406	NR	NR	NR	-0.0602007	+	+	-	-	-	-	-	+
O75533	SF3B1	SF3B1	2	SF3B1-2	sp|O75533-2|SF3B1_HUMAN	-0.0695726	-0.0507792	NR	NR	NR	-0.0601759	+	-	-	-	+	-	-	+
P40123	CAP2	CAP2	2	CAP2-2	sp|P40123-2|CAP2_HUMAN	-0.0412807	-0.0790433	NR	NR	NR	-0.060162	+	-	-	-	-	-	-	+
P40123	CAP2	CAP2	3	CAP2-3	sp|P40123-3|CAP2_HUMAN	-0.0412807	-0.0790433	NR	NR	NR	-0.060162	+	-	-	-	-	-	-	+
P40123	CAP2	CAP2	NA	CAP2	sp|P40123|CAP2_HUMAN	-0.0412807	-0.0790433	NR	NR	NR	-0.060162	+	-	-	-	-	-	-	+
P61224	RAP1B	RAP1B	3	RAP1B-3	sp|P61224-3|RAP1B_HUMAN	-0.0620436	-0.0581561	NR	NR	NR	-0.0600999	+	+	+	-	-	-	-	-
P61224	RAP1B	RAP1B	4	RAP1B-4	sp|P61224-4|RAP1B_HUMAN	-0.0620436	-0.0581561	NR	NR	NR	-0.0600999	+	+	+	-	-	-	-	-
P61224	RAP1B	RAP1B	NA	RAP1B	sp|P61224|RAP1B_HUMAN	-0.0620436	-0.0581561	NR	NR	NR	-0.0600999	+	+	+	-	-	-	-	-
Q9ULX6	AKP8L	AKAP8L	NA	AKAP8L	sp|Q9ULX6|AKP8L_HUMAN	-0.0875018	-0.0325172	NR	NR	NR	-0.0600095	+	-	-	-	-	-	-	+
Q15700	DLG2	DLG2	2	DLG2-2	sp|Q15700-2|DLG2_HUMAN	-0.00755755	-0.112042	NR	NR	NR	-0.0597996	+	-	-	-	-	-	-	+
Q15700	DLG2	DLG2	3	DLG2-3	sp|Q15700-3|DLG2_HUMAN	-0.00755755	-0.112042	NR	NR	NR	-0.0597996	+	-	-	-	-	-	-	+
Q15700	DLG2	DLG2	4	DLG2-4	sp|Q15700-4|DLG2_HUMAN	-0.00755755	-0.112042	NR	NR	NR	-0.0597996	+	-	-	-	-	-	-	+
Q15700	DLG2	DLG2	5	DLG2-5	sp|Q15700-5|DLG2_HUMAN	-0.00755755	-0.112042	NR	NR	NR	-0.0597996	+	-	-	-	-	-	-	+
Q15700	DLG2	DLG2	NA	DLG2	sp|Q15700|DLG2_HUMAN	-0.00755755	-0.112042	NR	NR	NR	-0.0597996	+	-	-	-	-	-	-	+
Q96L92	SNX27	SNX27	2	SNX27-2	sp|Q96L92-2|SNX27_HUMAN	-0.081096	-0.0384278	NR	NR	NR	-0.0597619	+	-	-	-	-	-	-	+
Q96L92	SNX27	SNX27	3	SNX27-3	sp|Q96L92-3|SNX27_HUMAN	-0.081096	-0.0384278	NR	NR	NR	-0.0597619	+	-	-	-	-	-	-	+
Q96L92	SNX27	SNX27	NA	SNX27	sp|Q96L92|SNX27_HUMAN	-0.081096	-0.0384278	NR	NR	NR	-0.0597619	+	-	-	-	-	-	-	+
P04843	RPN1	RPN1	NA	RPN1	sp|P04843|RPN1_HUMAN	-0.0762545	-0.043092	NR	NR	NR	-0.0596733	+	+	-	-	-	-	-	+
O60504	VINEX	SORBS3	2	SORBS3-2	sp|O60504-2|VINEX_HUMAN	-0.199568	0.0805302	NR	NR	NR	-0.0595189	+	-	-	-	-	-	-	+
Q9NX55	HYPK	HYPK	NA	HYPK	sp|Q9NX55|HYPK_HUMAN	-0.035297	-0.0829406	NR	NR	NR	-0.0591188	+	+	-	-	-	-	-	+
Q9H4A5	GLP3L	GOLPH3L	2	GOLPH3L-2	sp|Q9H4A5-2|GLP3L_HUMAN	-0.14408	0.0263737	NR	NR	NR	-0.0588532	+	-	-	-	-	-	-	-
Q9H4A5	GLP3L	GOLPH3L	NA	GOLPH3L	sp|Q9H4A5|GLP3L_HUMAN	-0.14408	0.0263737	NR	NR	NR	-0.0588532	+	-	-	-	-	-	-	-
Q9NYJ8	TAB2	TAB2	NA	TAB2	sp|Q9NYJ8|TAB2_HUMAN	-0.040428	-0.0768111	NR	NR	NR	-0.0586196	+	+	-	-	-	-	-	+
O00244	ATOX1	ATOX1	NA	ATOX1	sp|O00244|ATOX1_HUMAN	-0.0564555	-0.0603315	NR	NR	NR	-0.0583935	+	-	-	-	+	-	+	+
Q96D71	REPS1	REPS1	2	REPS1-2	sp|Q96D71-2|REPS1_HUMAN	-0.0901713	-0.0262743	NR	NR	NR	-0.0582228	+	+	-	-	-	-	-	+
Q96D71	REPS1	REPS1	4	REPS1-4	sp|Q96D71-4|REPS1_HUMAN	-0.0901713	-0.0262743	NR	NR	NR	-0.0582228	+	+	-	-	-	-	-	+
P07355	ANXA2	ANXA2	NA	ANXA2	sp|P07355|ANXA2_HUMAN	-0.11492	-0.00131273	NR	NR	NR	-0.0581165	-	-	-	-	+	-	-	+
P56557	TM50B	TMEM50B	NA	TMEM50B	sp|P56557|TM50B_HUMAN	-0.0881722	-0.0280242	NR	NR	NR	-0.0580982	+	+	+	-	-	-	-	+
Q969T9	WBP2	WBP2	2	WBP2-2	sp|Q969T9-2|WBP2_HUMAN	-0.0691583	-0.0469944	NR	NR	NR	-0.0580764	+	+	-	-	-	-	-	+
Q969T9	WBP2	WBP2	NA	WBP2	sp|Q969T9|WBP2_HUMAN	-0.0691583	-0.0469944	NR	NR	NR	-0.0580764	+	+	-	-	-	-	-	+
P50416	CPT1A	CPT1A	2	CPT1A-2	sp|P50416-2|CPT1A_HUMAN	-0.0472506	-0.0686641	NR	NR	NR	-0.0579573	+	-	+	-	-	-	-	+
P50416	CPT1A	CPT1A	NA	CPT1A	sp|P50416|CPT1A_HUMAN	-0.0472506	-0.0686641	NR	NR	NR	-0.0579573	+	-	+	-	-	-	-	+
P20648	ATP4A	ATP4A	NA	ATP4A	sp|P20648|ATP4A_HUMAN	-0.0331201	-0.082724	NR	NR	NR	-0.057922	-	-	+	+	+	-	-	+
O75694	NU155	NUP155	2	NUP155-2	sp|O75694-2|NU155_HUMAN	-0.0931738	-0.0221415	NR	NR	NR	-0.0576576	+	-	-	-	-	-	-	+
O75694	NU155	NUP155	NA	NUP155	sp|O75694|NU155_HUMAN	-0.0931738	-0.0221415	NR	NR	NR	-0.0576576	+	-	-	-	-	-	-	+
Q13492	PICAL	PICALM	4	PICALM-4	sp|Q13492-4|PICAL_HUMAN	-0.0124995	-0.102259	NR	NR	NR	-0.0573791	+	+	-	-	-	-	+	+
Q8IXB1	DJC10	DNAJC10	2	DNAJC10-2	sp|Q8IXB1-2|DJC10_HUMAN	-0.0728208	-0.0417378	NR	NR	NR	-0.0572793	+	+	-	-	-	-	-	+
Q8IXB1	DJC10	DNAJC10	NA	DNAJC10	sp|Q8IXB1|DJC10_HUMAN	-0.0728208	-0.0417378	NR	NR	NR	-0.0572793	+	+	-	-	-	-	-	+
Q9H5Q4	TFB2M	TFB2M	NA	TFB2M	sp|Q9H5Q4|TFB2M_HUMAN	-0.0357352	-0.0787896	NR	NR	NR	-0.0572624	+	+	+	-	-	-	-	+
Q9BZH6	WDR11	WDR11	NA	WDR11	sp|Q9BZH6|WDR11_HUMAN	-0.0453039	-0.0690649	NR	NR	NR	-0.0571844	+	-	-	-	-	-	-	+
Q96D71	REPS1	REPS1	3	REPS1-3	sp|Q96D71-3|REPS1_HUMAN	-0.0890363	-0.0251609	NR	NR	NR	-0.0570986	+	+	-	-	-	-	-	+
Q96D71	REPS1	REPS1	NA	REPS1	sp|Q96D71|REPS1_HUMAN	-0.0890363	-0.0251609	NR	NR	NR	-0.0570986	+	+	-	-	-	-	-	+
Q9UQB8	BAIP2	BAIAP2	2	BAIAP2-2	sp|Q9UQB8-2|BAIP2_HUMAN	-0.0489223	-0.0650777	NR	NR	NR	-0.057	+	+	-	-	-	-	-	+
Q9UQB8	BAIP2	BAIAP2	3	BAIAP2-3	sp|Q9UQB8-3|BAIP2_HUMAN	-0.0489223	-0.0650777	NR	NR	NR	-0.057	+	+	-	-	-	-	-	+
Q9UQB8	BAIP2	BAIAP2	4	BAIAP2-4	sp|Q9UQB8-4|BAIP2_HUMAN	-0.0489223	-0.0650777	NR	NR	NR	-0.057	+	+	-	-	-	-	-	+
Q9UQB8	BAIP2	BAIAP2	5	BAIAP2-5	sp|Q9UQB8-5|BAIP2_HUMAN	-0.0489223	-0.0650777	NR	NR	NR	-0.057	+	+	-	-	-	-	-	+
Q9UQB8	BAIP2	BAIAP2	NA	BAIAP2	sp|Q9UQB8|BAIP2_HUMAN	-0.0489223	-0.0650777	NR	NR	NR	-0.057	+	+	-	-	-	-	-	+
O14787	TNPO2	TNPO2	2	TNPO2-2	sp|O14787-2|TNPO2_HUMAN	-0.0756509	-0.037813	NR	NR	NR	-0.0567319	+	-	-	-	-	-	-	+
O14787	TNPO2	TNPO2	NA	TNPO2	sp|O14787|TNPO2_HUMAN	-0.0756509	-0.037813	NR	NR	NR	-0.0567319	+	-	-	-	-	-	-	+
P14859	PO2F1	POU2F1	2	POU2F1-2	sp|P14859-2|PO2F1_HUMAN	-0.115421	0.00235211	NR	NR	NR	-0.0565342	+	+	-	-	-	-	-	+
P14859	PO2F1	POU2F1	4	POU2F1-4	sp|P14859-4|PO2F1_HUMAN	-0.115421	0.00235211	NR	NR	NR	-0.0565342	+	+	-	-	-	-	-	+
P14859	PO2F1	POU2F1	5	POU2F1-5	sp|P14859-5|PO2F1_HUMAN	-0.115421	0.00235211	NR	NR	NR	-0.0565342	+	+	-	-	-	-	-	+
P14859	PO2F1	POU2F1	6	POU2F1-6	sp|P14859-6|PO2F1_HUMAN	-0.115421	0.00235211	NR	NR	NR	-0.0565342	+	+	-	-	-	-	-	+
P14859	PO2F1	POU2F1	NA	POU2F1	sp|P14859|PO2F1_HUMAN	-0.115421	0.00235211	NR	NR	NR	-0.0565342	+	+	-	-	-	-	-	+
Q99661	KIF2C	KIF2C	NA	KIF2C	sp|Q99661|KIF2C_HUMAN	-0.0677899	-0.0450167	NR	NR	NR	-0.0564033	+	-	-	-	-	-	+	+
P38606	VATA	ATP6V1A	2	ATP6V1A-2	sp|P38606-2|VATA_HUMAN	-0.0445963	-0.0677742	NR	NR	NR	-0.0561853	+	+	-	-	-	-	-	+
P38606	VATA	ATP6V1A	NA	ATP6V1A	sp|P38606|VATA_HUMAN	-0.0445963	-0.0677742	NR	NR	NR	-0.0561853	+	+	-	-	-	-	-	+
O00193	SMAP	SMAP	NA	SMAP	sp|O00193|SMAP_HUMAN	-0.013995	-0.0983601	NR	NR	NR	-0.0561776	+	+	-	-	-	-	-	+
P21283	VATC1	ATP6V1C1	NA	ATP6V1C1	sp|P21283|VATC1_HUMAN	-0.0464563	-0.0657204	NR	NR	NR	-0.0560883	+	+	-	-	-	-	-	+
Q7Z3B4	NUP54	NUP54	3	NUP54-3	sp|Q7Z3B4-3|NUP54_HUMAN	-0.058247	-0.0525942	NR	NR	NR	-0.0554206	+	+	+	-	-	-	-	-
Q7Z3B4	NUP54	NUP54	NA	NUP54	sp|Q7Z3B4|NUP54_HUMAN	-0.058247	-0.0525942	NR	NR	NR	-0.0554206	+	+	+	-	-	-	-	-
Q9UKU7	ACAD8	ACAD8	2	ACAD8-2	sp|Q9UKU7-2|ACAD8_HUMAN	-0.35224	0.241814	hypo	biphasic	NR	-0.055213	+	+	+	-	-	-	-	+
Q14145	KEAP1	KEAP1	NA	KEAP1	sp|Q14145|KEAP1_HUMAN	-0.0660897	-0.044036	NR	NR	NR	-0.0550628	+	+	-	-	-	-	-	+
P35611	ADDA	ADD1	3	ADD1-3	sp|P35611-3|ADDA_HUMAN	-0.0462012	-0.0638578	NR	NR	NR	-0.0550295	+	-	-	-	-	-	+	+
P35611	ADDA	ADD1	NA	ADD1	sp|P35611|ADDA_HUMAN	-0.0462012	-0.0638578	NR	NR	NR	-0.0550295	+	-	-	-	-	-	+	+
P21108	PRPS3	PRPS1L1	NA	PRPS1L1	sp|P21108|PRPS3_HUMAN	-0.109086	-0.00094283	NR	NR	NR	-0.0550146	+	-	-	-	-	-	+	+
P13010	XRCC5	XRCC5	NA	XRCC5	sp|P13010|XRCC5_HUMAN	-0.0261489	-0.0835096	NR	NR	NR	-0.0548293	-	-	-	-	-	-	+	+
P68402	PA1B2	PAFAH1B2	2	PAFAH1B2-2	sp|P68402-2|PA1B2_HUMAN	-0.0619976	-0.0465333	NR	NR	NR	-0.0542655	+	+	-	-	-	-	-	+
P68402	PA1B2	PAFAH1B2	3	PAFAH1B2-3	sp|P68402-3|PA1B2_HUMAN	-0.0619976	-0.0465333	NR	NR	NR	-0.0542655	+	+	-	-	-	-	-	+
P68402	PA1B2	PAFAH1B2	4	PAFAH1B2-4	sp|P68402-4|PA1B2_HUMAN	-0.0619976	-0.0465333	NR	NR	NR	-0.0542655	+	+	-	-	-	-	-	+
P68402	PA1B2	PAFAH1B2	NA	PAFAH1B2	sp|P68402|PA1B2_HUMAN	-0.0619976	-0.0465333	NR	NR	NR	-0.0542655	+	+	-	-	-	-	-	+
Q9ULF5	S39AA	SLC39A10	2	SLC39A10-2	sp|Q9ULF5-2|S39AA_HUMAN	-0.0184838	-0.0897741	NR	NR	NR	-0.054129	+	+	-	+	+	-	-	-
Q9ULF5	S39AA	SLC39A10	NA	SLC39A10	sp|Q9ULF5|S39AA_HUMAN	-0.0184838	-0.0897741	NR	NR	NR	-0.054129	+	+	-	+	+	-	-	-
O43159	RRP8	RRP8	NA	RRP8	sp|O43159|RRP8_HUMAN	-0.105406	-0.00249983	NR	NR	NR	-0.0539527	+	+	+	-	-	-	-	-
Q14568	HS902	HSP90AA2P	NA	HSP90AA2P	sp|Q14568|HS902_HUMAN	-0.0774241	-0.0304207	NR	NR	NR	-0.0539224	+	+	-	-	-	-	+	+
Q96PK6	RBM14	RBM14	NA	RBM14	sp|Q96PK6|RBM14_HUMAN	-0.0615753	-0.0460226	NR	NR	NR	-0.0537989	+	+	-	-	-	-	+	+
O14757	CHK1	CHEK1	3	CHEK1-3	sp|O14757-3|CHK1_HUMAN	-0.0968293	-0.00900986	NR	NR	NR	-0.0529196	+	-	-	-	-	-	+	+
O14757	CHK1	CHEK1	NA	CHEK1	sp|O14757|CHK1_HUMAN	-0.0968293	-0.00900986	NR	NR	NR	-0.0529196	+	-	-	-	-	-	+	+
Q9Y4X0	AMMR1	AMMECR1	4	AMMECR1-4	sp|Q9Y4X0-4|AMMR1_HUMAN	-0.0668677	-0.038549	NR	NR	NR	-0.0527084	+	+	-	-	-	-	-	+
Q8IWD4	CC117	CCDC117	NA	CCDC117	sp|Q8IWD4|CC117_HUMAN	-0.0474691	-0.0578047	NR	NR	NR	-0.0526369	+	+	-	-	-	-	-	+
O96028	NSD2	NSD2	3	NSD2-3	sp|O96028-3|NSD2_HUMAN	-0.0848581	-0.0197744	NR	NR	NR	-0.0523162	+	+	-	-	-	-	-	-
O96028	NSD2	NSD2	5	NSD2-5	sp|O96028-5|NSD2_HUMAN	-0.0848581	-0.0197744	NR	NR	NR	-0.0523162	+	+	-	-	-	-	-	-
O96028	NSD2	NSD2	NA	NSD2	sp|O96028|NSD2_HUMAN	-0.0848581	-0.0197744	NR	NR	NR	-0.0523162	+	+	-	-	-	-	-	-
Q14202	ZMYM3	ZMYM3	2	ZMYM3-2	sp|Q14202-2|ZMYM3_HUMAN	-0.0635403	-0.0410505	NR	NR	NR	-0.0522954	+	-	-	-	-	-	+	+
Q14202	ZMYM3	ZMYM3	NA	ZMYM3	sp|Q14202|ZMYM3_HUMAN	-0.0635403	-0.0410505	NR	NR	NR	-0.0522954	+	-	-	-	-	-	+	+
Q13813	SPTN1	SPTAN1	2	SPTAN1-2	sp|Q13813-2|SPTN1_HUMAN	-0.0578174	-0.0467478	NR	NR	NR	-0.0522826	+	+	-	-	-	-	-	+
Q13813	SPTN1	SPTAN1	NA	SPTAN1	sp|Q13813|SPTN1_HUMAN	-0.0578174	-0.0467478	NR	NR	NR	-0.0522826	+	+	-	-	-	-	-	+
Q14254	FLOT2	FLOT2	NA	FLOT2	sp|Q14254|FLOT2_HUMAN	-0.0304602	-0.0740031	NR	NR	NR	-0.0522316	-	-	+	+	+	+	-	-
Q06210	GFPT1	GFPT1	2	GFPT1-2	sp|Q06210-2|GFPT1_HUMAN	-0.0645	-0.0399552	NR	NR	NR	-0.0522276	+	-	-	-	-	-	+	+
Q06210	GFPT1	GFPT1	NA	GFPT1	sp|Q06210|GFPT1_HUMAN	-0.0645	-0.0399552	NR	NR	NR	-0.0522276	+	-	-	-	-	-	+	+
O75122	CLAP2	CLASP2	3	CLASP2-3	sp|O75122-3|CLAP2_HUMAN	-0.0617685	-0.042128	NR	NR	NR	-0.0519483	+	+	-	-	-	-	+	+
O75122	CLAP2	CLASP2	NA	CLASP2	sp|O75122|CLAP2_HUMAN	-0.0617685	-0.042128	NR	NR	NR	-0.0519483	+	+	-	-	-	-	+	+
Q96ME7	ZN512	ZNF512	2	ZNF512-2	sp|Q96ME7-2|ZN512_HUMAN	-0.0369565	-0.0664083	NR	NR	NR	-0.0516824	+	+	+	-	-	-	-	+
Q9Y6D0	SELK	SELENOK	NA	SELENOK	sp|Q9Y6D0|SELK_HUMAN	-0.0524042	-0.0508298	NR	NR	NR	-0.051617	+	+	-	-	-	-	-	+
Q99653	CHP1	CHP1	NA	CHP1	sp|Q99653|CHP1_HUMAN	-0.0568643	-0.0459789	NR	NR	NR	-0.0514216	+	-	-	-	-	+	-	-
Q8N122	RPTOR	RPTOR	3	RPTOR-3	sp|Q8N122-3|RPTOR_HUMAN	-0.0805413	-0.0222702	NR	NR	NR	-0.0514058	+	-	-	-	-	-	+	+
Q8N122	RPTOR	RPTOR	NA	RPTOR	sp|Q8N122|RPTOR_HUMAN	-0.0805413	-0.0222702	NR	NR	NR	-0.0514058	+	-	-	-	-	-	+	+
Q13813	SPTN1	SPTAN1	3	SPTAN1-3	sp|Q13813-3|SPTN1_HUMAN	-0.0566489	-0.0461403	NR	NR	NR	-0.0513946	+	+	-	-	-	-	-	+
P35125	UBP6	USP6	3	USP6-3	sp|P35125-3|UBP6_HUMAN	-0.0515551	-0.0511688	NR	NR	NR	-0.051362	+	-	-	-	-	-	+	+
Q6IN84	MRM1	MRM1	2	MRM1-2	sp|Q6IN84-2|MRM1_HUMAN	-0.0987923	-0.00362709	NR	NR	NR	-0.0512097	+	-	-	-	-	-	-	+
Q6IN84	MRM1	MRM1	NA	MRM1	sp|Q6IN84|MRM1_HUMAN	-0.0987923	-0.00362709	NR	NR	NR	-0.0512097	+	-	-	-	-	-	-	+
P04406	G3P	GAPDH	2	GAPDH-2	sp|P04406-2|G3P_HUMAN	-0.0484385	-0.053924	NR	NR	NR	-0.0511812	+	-	-	-	+	-	-	+
P04406	G3P	GAPDH	NA	GAPDH	sp|P04406|G3P_HUMAN	-0.0484385	-0.053924	NR	NR	NR	-0.0511812	+	-	-	-	+	-	-	+
Q9NRN7	ADPPT	AASDHPPT	2	AASDHPPT-2	sp|Q9NRN7-2|ADPPT_HUMAN	-0.0513869	-0.0508433	NR	NR	NR	-0.0511151	+	-	-	-	-	-	-	+
Q05639	EF1A2	EEF1A2	NA	EEF1A2	sp|Q05639|EF1A2_HUMAN	-0.0256026	-0.076341	NR	NR	NR	-0.0509718	+	-	-	-	+	+	+	+
Q9H3K6	BOLA2	BOLA2	2	BOLA2-2	sp|Q9H3K6-2|BOLA2_HUMAN	-0.0541695	-0.0475356	NR	NR	NR	-0.0508525	+	-	-	-	-	-	-	+
Q9H3K6	BOLA2	BOLA2	NA	BOLA2	sp|Q9H3K6|BOLA2_HUMAN	-0.0541695	-0.0475356	NR	NR	NR	-0.0508525	+	-	-	-	-	-	-	+
Q96KG9	SCYL1	SCYL1	5	SCYL1-5	sp|Q96KG9-5|SCYL1_HUMAN	-0.042109	-0.0591088	NR	NR	NR	-0.0506089	+	-	-	+	-	-	-	+
Q8NHV4	NEDD1	NEDD1	3	NEDD1-3	sp|Q8NHV4-3|NEDD1_HUMAN	-0.0710928	-0.0294826	NR	NR	NR	-0.0502877	+	+	-	-	-	-	+	+
Q8NHV4	NEDD1	NEDD1	NA	NEDD1	sp|Q8NHV4|NEDD1_HUMAN	-0.0710928	-0.0294826	NR	NR	NR	-0.0502877	+	+	-	-	-	-	+	+
Q9P2Y5	UVRAG	UVRAG	NA	UVRAG	sp|Q9P2Y5|UVRAG_HUMAN	-0.0571299	-0.0428352	NR	NR	NR	-0.0499825	+	-	-	-	-	-	+	+
Q92973	TNPO1	TNPO1	2	TNPO1-2	sp|Q92973-2|TNPO1_HUMAN	-0.0641256	-0.0354354	NR	NR	NR	-0.0497805	+	-	-	-	-	-	-	+
Q92973	TNPO1	TNPO1	NA	TNPO1	sp|Q92973|TNPO1_HUMAN	-0.0641256	-0.0354354	NR	NR	NR	-0.0497805	+	-	-	-	-	-	-	+
Q9NTI5	PDS5B	PDS5B	3	PDS5B-3	sp|Q9NTI5-3|PDS5B_HUMAN	0.0140596	-0.113557	NR	NR	NR	-0.0497485	+	-	-	-	-	-	+	+
Q9Y305	ACOT9	ACOT9	2	ACOT9-2	sp|Q9Y305-2|ACOT9_HUMAN	-0.00650235	-0.0929307	NR	NR	NR	-0.0497165	+	-	-	-	-	-	+	+
Q9Y305	ACOT9	ACOT9	3	ACOT9-3	sp|Q9Y305-3|ACOT9_HUMAN	-0.00650235	-0.0929307	NR	NR	NR	-0.0497165	+	-	-	-	-	-	+	+
Q9Y305	ACOT9	ACOT9	4	ACOT9-4	sp|Q9Y305-4|ACOT9_HUMAN	-0.00650235	-0.0929307	NR	NR	NR	-0.0497165	+	-	-	-	-	-	+	+
Q9Y305	ACOT9	ACOT9	NA	ACOT9	sp|Q9Y305|ACOT9_HUMAN	-0.00650235	-0.0929307	NR	NR	NR	-0.0497165	+	-	-	-	-	-	+	+
A0A1B0GUS4	UB2L5	NA	NA	NA	sp|A0A1B0GUS4|UB2L5_HUMAN	-0.00457423	-0.0947389	NR	NR	NR	-0.0496565	+	-	-	-	-	-	+	+
P68036	UB2L3	UBE2L3	2	UBE2L3-2	sp|P68036-2|UB2L3_HUMAN	-0.00457423	-0.0947389	NR	NR	NR	-0.0496565	+	-	-	-	-	-	+	+
P68036	UB2L3	UBE2L3	3	UBE2L3-3	sp|P68036-3|UB2L3_HUMAN	-0.00457423	-0.0947389	NR	NR	NR	-0.0496565	+	-	-	-	-	-	+	+
P68036	UB2L3	UBE2L3	NA	UBE2L3	sp|P68036|UB2L3_HUMAN	-0.00457423	-0.0947389	NR	NR	NR	-0.0496565	+	-	-	-	-	-	+	+
Q15311	RBP1	RALBP1	NA	RALBP1	sp|Q15311|RBP1_HUMAN	-0.110681	0.0122595	NR	NR	NR	-0.0492107	+	-	-	-	-	-	+	+
Q15041	AR6P1	ARL6IP1	2	ARL6IP1-2	sp|Q15041-2|AR6P1_HUMAN	-0.0477538	-0.0506293	NR	NR	NR	-0.0491916	+	+	-	-	-	-	-	+
Q15041	AR6P1	ARL6IP1	NA	ARL6IP1	sp|Q15041|AR6P1_HUMAN	-0.0477538	-0.0506293	NR	NR	NR	-0.0491916	+	+	-	-	-	-	-	+
Q16630	CPSF6	CPSF6	2	CPSF6-2	sp|Q16630-2|CPSF6_HUMAN	-0.132239	0.0342288	NR	NR	NR	-0.0490051	+	+	-	-	-	-	+	+
Q16630	CPSF6	CPSF6	3	CPSF6-3	sp|Q16630-3|CPSF6_HUMAN	-0.132239	0.0342288	NR	NR	NR	-0.0490051	+	+	-	-	-	-	+	+
Q16630	CPSF6	CPSF6	NA	CPSF6	sp|Q16630|CPSF6_HUMAN	-0.132239	0.0342288	NR	NR	NR	-0.0490051	+	+	-	-	-	-	+	+
P61956	SUMO2	SUMO2	2	SUMO2-2	sp|P61956-2|SUMO2_HUMAN	-0.0433486	-0.0541178	NR	NR	NR	-0.0487332	+	-	-	-	-	-	-	+
P61956	SUMO2	SUMO2	NA	SUMO2	sp|P61956|SUMO2_HUMAN	-0.0433486	-0.0541178	NR	NR	NR	-0.0487332	+	-	-	-	-	-	-	+
Q9UBC2	EP15R	EPS15L1	2	EPS15L1-2	sp|Q9UBC2-2|EP15R_HUMAN	-0.0696836	-0.0268854	NR	NR	NR	-0.0482845	+	+	-	-	-	-	-	+
Q9UBC2	EP15R	EPS15L1	3	EPS15L1-3	sp|Q9UBC2-3|EP15R_HUMAN	-0.0696836	-0.0268854	NR	NR	NR	-0.0482845	+	+	-	-	-	-	-	+
Q9UBC2	EP15R	EPS15L1	NA	EPS15L1	sp|Q9UBC2|EP15R_HUMAN	-0.0696836	-0.0268854	NR	NR	NR	-0.0482845	+	+	-	-	-	-	-	+
Q86WX3	AROS	RPS19BP1	NA	RPS19BP1	sp|Q86WX3|AROS_HUMAN	0.00552764	-0.102007	NR	NR	NR	-0.0482399	+	+	+	-	-	-	-	+
Q9NYB9	ABI2	ABI2	2	ABI2-2	sp|Q9NYB9-2|ABI2_HUMAN	-0.0505275	-0.0458441	NR	NR	NR	-0.0481858	+	-	-	-	-	-	+	+
Q9NYB9	ABI2	ABI2	3	ABI2-3	sp|Q9NYB9-3|ABI2_HUMAN	-0.0505275	-0.0458441	NR	NR	NR	-0.0481858	+	-	-	-	-	-	+	+
Q9NYB9	ABI2	ABI2	4	ABI2-4	sp|Q9NYB9-4|ABI2_HUMAN	-0.0505275	-0.0458441	NR	NR	NR	-0.0481858	+	-	-	-	-	-	+	+
Q9NYB9	ABI2	ABI2	NA	ABI2	sp|Q9NYB9|ABI2_HUMAN	-0.0505275	-0.0458441	NR	NR	NR	-0.0481858	+	-	-	-	-	-	+	+
P52701	MSH6	MSH6	2	MSH6-2	sp|P52701-2|MSH6_HUMAN	-0.0133265	-0.0828689	NR	NR	NR	-0.0480977	+	-	-	-	-	-	+	+
P52701	MSH6	MSH6	NA	MSH6	sp|P52701|MSH6_HUMAN	-0.0133265	-0.0828689	NR	NR	NR	-0.0480977	+	-	-	-	-	-	+	+
Q03001	DYST	DST	14	DST-14	sp|Q03001-14|DYST_HUMAN	-0.0534279	-0.0422844	NR	NR	NR	-0.0478562	+	+	-	-	-	-	-	+
Q03001	DYST	DST	8	DST-8	sp|Q03001-8|DYST_HUMAN	-0.0534279	-0.0422844	NR	NR	NR	-0.0478562	+	+	-	-	-	-	-	+
Q03001	DYST	DST	NA	DST	sp|Q03001|DYST_HUMAN	-0.0534279	-0.0422844	NR	NR	NR	-0.0478562	+	+	-	-	-	-	-	+
Q9HD26	GOPC	GOPC	3	GOPC-3	sp|Q9HD26-3|GOPC_HUMAN	-0.0400264	-0.0552518	NR	NR	NR	-0.0476391	+	-	-	-	-	-	-	+
Q9UBN7	HDAC6	HDAC6	2	HDAC6-2	sp|Q9UBN7-2|HDAC6_HUMAN	-0.0283366	-0.0666148	NR	NR	NR	-0.0474757	+	-	-	-	+	-	-	-
Q9UBN7	HDAC6	HDAC6	NA	HDAC6	sp|Q9UBN7|HDAC6_HUMAN	-0.0283366	-0.0666148	NR	NR	NR	-0.0474757	+	-	-	-	+	-	-	-
P35611	ADDA	ADD1	2	ADD1-2	sp|P35611-2|ADDA_HUMAN	-0.0439908	-0.0508936	NR	NR	NR	-0.0474422	+	-	-	-	-	-	+	+
P35611	ADDA	ADD1	4	ADD1-4	sp|P35611-4|ADDA_HUMAN	-0.0439908	-0.0508936	NR	NR	NR	-0.0474422	+	-	-	-	-	-	+	+
P35611	ADDA	ADD1	6	ADD1-6	sp|P35611-6|ADDA_HUMAN	-0.0439908	-0.0508936	NR	NR	NR	-0.0474422	+	-	-	-	-	-	+	+
Q9H4E7	DEFI6	DEF6	NA	DEF6	sp|Q9H4E7|DEFI6_HUMAN	-0.0499468	-0.0448918	NR	NR	NR	-0.0474193	+	-	-	-	-	-	+	+
Q15651	HMGN3	HMGN3	NA	HMGN3	sp|Q15651|HMGN3_HUMAN	-0.076251	-0.0183716	NR	NR	NR	-0.0473113	+	-	-	-	-	-	+	+
O15020	SPTN2	SPTBN2	2	SPTBN2-2	sp|O15020-2|SPTN2_HUMAN	-0.0833848	-0.0106904	NR	NR	NR	-0.0470376	+	+	-	-	-	-	+	+
O15020	SPTN2	SPTBN2	NA	SPTBN2	sp|O15020|SPTN2_HUMAN	-0.0833848	-0.0106904	NR	NR	NR	-0.0470376	+	+	-	-	-	-	+	+
Q9H4A3	WNK1	WNK1	4	WNK1-4	sp|Q9H4A3-4|WNK1_HUMAN	-0.0554427	-0.0385289	NR	NR	NR	-0.0469858	+	+	-	-	-	-	-	+
Q8IZ40	RCOR2	RCOR2	NA	RCOR2	sp|Q8IZ40|RCOR2_HUMAN	-0.00785719	-0.0857021	NR	NR	NR	-0.0467797	+	-	-	-	-	-	-	+
Q9P2K3	RCOR3	RCOR3	2	RCOR3-2	sp|Q9P2K3-2|RCOR3_HUMAN	-0.00785719	-0.0857021	NR	NR	NR	-0.0467797	+	-	-	-	-	-	-	+
Q9H6F5	CCD86	CCDC86	2	CCDC86-2	sp|Q9H6F5-2|CCD86_HUMAN	-0.072901	-0.0205977	NR	NR	NR	-0.0467493	+	-	-	-	-	-	+	+
Q15648	MED1	MED1	3	MED1-3	sp|Q15648-3|MED1_HUMAN	-0.0240824	-0.0689346	NR	NR	NR	-0.0465085	+	+	-	-	-	-	+	+
Q9UEU0	VTI1B	VTI1B	2	VTI1B-2	sp|Q9UEU0-2|VTI1B_HUMAN	-0.12397	0.0311076	NR	NR	NR	-0.0464311	+	-	-	-	+	-	-	+
Q9Y6R4	M3K4	MAP3K4	2	MAP3K4-2	sp|Q9Y6R4-2|M3K4_HUMAN	-0.0930687	0.000234113	NR	NR	NR	-0.0464173	+	+	-	-	-	-	-	+
Q9Y6R4	M3K4	MAP3K4	NA	MAP3K4	sp|Q9Y6R4|M3K4_HUMAN	-0.0930687	0.000234113	NR	NR	NR	-0.0464173	+	+	-	-	-	-	-	+
Q96H55	MYO19	MYO19	2	MYO19-2	sp|Q96H55-2|MYO19_HUMAN	-0.108917	0.0167416	NR	NR	NR	-0.0460878	+	+	-	-	-	-	-	+
Q96H55	MYO19	MYO19	3	MYO19-3	sp|Q96H55-3|MYO19_HUMAN	-0.108917	0.0167416	NR	NR	NR	-0.0460878	+	+	-	-	-	-	-	+
Q96H55	MYO19	MYO19	4	MYO19-4	sp|Q96H55-4|MYO19_HUMAN	-0.108917	0.0167416	NR	NR	NR	-0.0460878	+	+	-	-	-	-	-	+
Q96H55	MYO19	MYO19	NA	MYO19	sp|Q96H55|MYO19_HUMAN	-0.108917	0.0167416	NR	NR	NR	-0.0460878	+	+	-	-	-	-	-	+
Q9H7N4	SFR19	SCAF1	NA	SCAF1	sp|Q9H7N4|SFR19_HUMAN	-0.058721	-0.0332068	NR	NR	NR	-0.0459639	+	-	-	-	-	-	+	+
O00560	SDCB1	SDCBP	2	SDCBP-2	sp|O00560-2|SDCB1_HUMAN	-0.0874166	-0.0043192	NR	NR	NR	-0.0458679	+	+	-	-	-	-	-	+
O00560	SDCB1	SDCBP	3	SDCBP-3	sp|O00560-3|SDCB1_HUMAN	-0.0874166	-0.0043192	NR	NR	NR	-0.0458679	+	+	-	-	-	-	-	+
O00560	SDCB1	SDCBP	NA	SDCBP	sp|O00560|SDCB1_HUMAN	-0.0874166	-0.0043192	NR	NR	NR	-0.0458679	+	+	-	-	-	-	-	+
Q9BU76	MMTA2	MMTAG2	2	MMTAG2-2	sp|Q9BU76-2|MMTA2_HUMAN	-0.0800836	-0.0113132	NR	NR	NR	-0.0456984	+	-	-	-	-	-	-	+
Q8WUM4	PDC6I	PDCD6IP	3	PDCD6IP-3	sp|Q8WUM4-3|PDC6I_HUMAN	-0.0457315	-0.0444387	NR	NR	NR	-0.0450851	+	+	-	-	-	-	-	+
O75925	PIAS1	PIAS1	3	PIAS1-3	sp|O75925-3|PIAS1_HUMAN	-0.0393679	-0.0507227	NR	NR	NR	-0.0450453	+	+	-	-	-	-	-	+
P40938	RFC3	RFC3	2	RFC3-2	sp|P40938-2|RFC3_HUMAN	0.0129428	-0.102983	NR	NR	NR	-0.0450199	+	-	-	-	-	-	+	+
P11171	41	EPB41	7	EPB41-7	sp|P11171-7|41_HUMAN	-0.0307476	-0.0582134	NR	NR	NR	-0.0444805	+	+	-	-	-	-	-	+
Q9BU76	MMTA2	MMTAG2	3	MMTAG2-3	sp|Q9BU76-3|MMTA2_HUMAN	-0.0785009	-0.0101183	NR	NR	NR	-0.0443096	+	+	-	-	-	-	-	+
Q9BU76	MMTA2	MMTAG2	4	MMTAG2-4	sp|Q9BU76-4|MMTA2_HUMAN	-0.0785009	-0.0101183	NR	NR	NR	-0.0443096	+	+	-	-	-	-	-	+
O96011	PX11B	PEX11B	NA	PEX11B	sp|O96011|PX11B_HUMAN	-0.0628025	-0.025222	NR	NR	NR	-0.0440123	+	+	+	+	-	-	-	-
Q5T440	CAF17	IBA57	NA	IBA57	sp|Q5T440|CAF17_HUMAN	-0.0451127	-0.0427014	NR	NR	NR	-0.0439071	+	+	-	-	-	-	-	+
P24666	PPAC	ACP1	4	ACP1-4	sp|P24666-4|PPAC_HUMAN	-0.0128516	-0.0744416	NR	NR	NR	-0.0436466	+	+	-	-	-	-	-	+
P24666	PPAC	ACP1	NA	ACP1	sp|P24666|PPAC_HUMAN	-0.0128516	-0.0744416	NR	NR	NR	-0.0436466	+	+	-	-	-	-	-	+
Q9BV86	NTM1A	NTMT1	2	NTMT1-2	sp|Q9BV86-2|NTM1A_HUMAN	0.0210377	-0.108041	NR	NR	NR	-0.0435014	+	-	-	-	-	-	-	+
Q8NFZ5	TNIP2	TNIP2	2	TNIP2-2	sp|Q8NFZ5-2|TNIP2_HUMAN	-0.026148	-0.0604436	NR	NR	NR	-0.0432958	+	-	-	-	-	-	+	+
Q8NFZ5	TNIP2	TNIP2	NA	TNIP2	sp|Q8NFZ5|TNIP2_HUMAN	-0.026148	-0.0604436	NR	NR	NR	-0.0432958	+	-	-	-	-	-	+	+
Q9Y5P4	C43BP	COL4A3BP	2	COL4A3BP-2	sp|Q9Y5P4-2|C43BP_HUMAN	-0.101201	0.0147139	NR	NR	NR	-0.0432435	+	+	-	-	-	-	-	+
Q9Y5P4	C43BP	COL4A3BP	3	COL4A3BP-3	sp|Q9Y5P4-3|C43BP_HUMAN	-0.101201	0.0147139	NR	NR	NR	-0.0432435	+	+	-	-	-	-	-	+
Q9Y5P4	C43BP	COL4A3BP	NA	COL4A3BP	sp|Q9Y5P4|C43BP_HUMAN	-0.101201	0.0147139	NR	NR	NR	-0.0432435	+	+	-	-	-	-	-	+
P17655	CAN2	CAPN2	NA	CAPN2	sp|P17655|CAN2_HUMAN	0.0158995	-0.102351	NR	NR	NR	-0.0432259	+	+	-	-	-	-	-	-
Q9UI12	VATH	ATP6V1H	2	ATP6V1H-2	sp|Q9UI12-2|VATH_HUMAN	-0.0750093	-0.0114158	NR	NR	NR	-0.0432125	+	+	-	-	-	-	+	+
Q9UI12	VATH	ATP6V1H	NA	ATP6V1H	sp|Q9UI12|VATH_HUMAN	-0.0750093	-0.0114158	NR	NR	NR	-0.0432125	+	+	-	-	-	-	+	+
O43167	ZBT24	ZBTB24	2	ZBTB24-2	sp|O43167-2|ZBT24_HUMAN	-0.130159	0.0440337	NR	NR	NR	-0.0430626	+	+	-	-	-	-	-	+
O43167	ZBT24	ZBTB24	NA	ZBTB24	sp|O43167|ZBT24_HUMAN	-0.130159	0.0440337	NR	NR	NR	-0.0430626	+	+	-	-	-	-	-	+
Q16594	TAF9	TAF9	NA	TAF9	sp|Q16594|TAF9_HUMAN	-0.0416672	-0.044083	NR	NR	NR	-0.0428751	+	+	-	-	-	-	-	+
O95487	SC24B	SEC24B	2	SEC24B-2	sp|O95487-2|SC24B_HUMAN	-0.0407378	-0.0449759	NR	NR	NR	-0.0428568	+	+	-	-	-	-	-	+
O95487	SC24B	SEC24B	3	SEC24B-3	sp|O95487-3|SC24B_HUMAN	-0.0407378	-0.0449759	NR	NR	NR	-0.0428568	+	+	-	-	-	-	-	+
O95487	SC24B	SEC24B	NA	SEC24B	sp|O95487|SC24B_HUMAN	-0.0407378	-0.0449759	NR	NR	NR	-0.0428568	+	+	-	-	-	-	-	+
Q9Y2T4	2ABG	PPP2R2C	2	PPP2R2C-2	sp|Q9Y2T4-2|2ABG_HUMAN	-0.0365096	-0.0489211	NR	NR	NR	-0.0427154	+	+	-	-	-	-	+	+
Q9Y2T4	2ABG	PPP2R2C	3	PPP2R2C-3	sp|Q9Y2T4-3|2ABG_HUMAN	-0.0365096	-0.0489211	NR	NR	NR	-0.0427154	+	+	-	-	-	-	+	+
Q9Y2T4	2ABG	PPP2R2C	4	PPP2R2C-4	sp|Q9Y2T4-4|2ABG_HUMAN	-0.0365096	-0.0489211	NR	NR	NR	-0.0427154	+	+	-	-	-	-	+	+
Q9Y2T4	2ABG	PPP2R2C	NA	PPP2R2C	sp|Q9Y2T4|2ABG_HUMAN	-0.0365096	-0.0489211	NR	NR	NR	-0.0427154	+	+	-	-	-	-	+	+
O43491	E41L2	EPB41L2	3	EPB41L2-3	sp|O43491-3|E41L2_HUMAN	-0.01428	-0.0711417	NR	NR	NR	-0.0427109	+	+	-	-	-	-	+	+
P43307	SSRA	SSR1	NA	SSR1	sp|P43307|SSRA_HUMAN	-0.0889555	0.0039254	NR	NR	NR	-0.042515	+	+	-	-	+	-	-	-
Q01813	PFKAP	PFKP	2	PFKP-2	sp|Q01813-2|PFKAP_HUMAN	0.0237846	-0.108801	NR	NR	NR	-0.042508	+	+	-	-	-	-	-	+
Q9BU76	MMTA2	MMTAG2	NA	MMTAG2	sp|Q9BU76|MMTA2_HUMAN	-0.0753337	-0.00961426	NR	NR	NR	-0.042474	+	+	-	-	-	-	-	+
O60447	EVI5	EVI5	2	EVI5-2	sp|O60447-2|EVI5_HUMAN	0.0215354	-0.106269	NR	NR	NR	-0.0423668	+	-	-	-	-	-	+	+
O60447	EVI5	EVI5	NA	EVI5	sp|O60447|EVI5_HUMAN	0.0215354	-0.106269	NR	NR	NR	-0.0423668	+	-	-	-	-	-	+	+
P14209	CD99	CD99	3	CD99-3	sp|P14209-3|CD99_HUMAN	0.0958889	-0.180485	NR	NR	NR	-0.0422982	+	+	+	-	-	-	-	-
P14209	CD99	CD99	NA	CD99	sp|P14209|CD99_HUMAN	0.0958889	-0.180485	NR	NR	NR	-0.0422982	+	+	+	-	-	-	-	-
P61604	CH10	HSPE1	NA	HSPE1	sp|P61604|CH10_HUMAN	-0.029788	-0.0547342	NR	NR	NR	-0.0422611	+	-	-	-	+	+	+	+
Q8WVQ1	CANT1	CANT1	3	CANT1-3	sp|Q8WVQ1-3|CANT1_HUMAN	-0.0736966	-0.0108105	NR	NR	NR	-0.0422536	+	+	+	-	-	-	-	-
Q8WVQ1	CANT1	CANT1	NA	CANT1	sp|Q8WVQ1|CANT1_HUMAN	-0.0736966	-0.0108105	NR	NR	NR	-0.0422536	+	+	+	-	-	-	-	-
Q9H857	NT5D2	NT5DC2	4	NT5DC2-4	sp|Q9H857-4|NT5D2_HUMAN	-0.0157834	-0.0686251	NR	NR	NR	-0.0422043	+	+	-	-	-	-	-	+
Q9H857	NT5D2	NT5DC2	NA	NT5DC2	sp|Q9H857|NT5D2_HUMAN	-0.0157834	-0.0686251	NR	NR	NR	-0.0422043	+	+	-	-	-	-	-	+
O75925	PIAS1	PIAS1	NA	PIAS1	sp|O75925|PIAS1_HUMAN	-0.0325372	-0.0517116	NR	NR	NR	-0.0421244	+	+	-	-	-	-	-	+
Q9Y2J2	E41L3	EPB41L3	2	EPB41L3-2	sp|Q9Y2J2-2|E41L3_HUMAN	0.00314077	-0.0872148	NR	biphasic	NR	-0.042037	+	+	-	-	-	-	+	+
Q9ULL5	PRR12	PRR12	2	PRR12-2	sp|Q9ULL5-2|PRR12_HUMAN	0.0172668	-0.101184	NR	NR	NR	-0.0419586	+	+	+	-	-	-	-	+
Q9ULL5	PRR12	PRR12	3	PRR12-3	sp|Q9ULL5-3|PRR12_HUMAN	0.0172668	-0.101184	NR	NR	NR	-0.0419586	+	+	+	-	-	-	-	+
Q9ULL5	PRR12	PRR12	NA	PRR12	sp|Q9ULL5|PRR12_HUMAN	0.0172668	-0.101184	NR	NR	NR	-0.0419586	+	+	+	-	-	-	-	+
Q8N4N3	KLH36	KLHL36	2	KLHL36-2	sp|Q8N4N3-2|KLH36_HUMAN	-0.0828512	-0.000987563	NR	NR	NR	-0.0419194	+	+	-	-	-	-	-	+
Q8N4N3	KLH36	KLHL36	NA	KLHL36	sp|Q8N4N3|KLH36_HUMAN	-0.0828512	-0.000987563	NR	NR	NR	-0.0419194	+	+	-	-	-	-	-	+
Q96EP0	RNF31	RNF31	2	RNF31-2	sp|Q96EP0-2|RNF31_HUMAN	-0.0916078	0.0078738	NR	NR	NR	-0.041867	+	-	-	-	+	+	-	+
Q96EP0	RNF31	RNF31	3	RNF31-3	sp|Q96EP0-3|RNF31_HUMAN	-0.0916078	0.0078738	NR	NR	NR	-0.041867	+	-	-	-	+	+	-	+
Q96EP0	RNF31	RNF31	NA	RNF31	sp|Q96EP0|RNF31_HUMAN	-0.0916078	0.0078738	NR	NR	NR	-0.041867	+	-	-	-	+	+	-	+
Q96S55	WRIP1	WRNIP1	3	WRNIP1-3	sp|Q96S55-3|WRIP1_HUMAN	-0.0213733	-0.0620652	NR	NR	NR	-0.0417193	+	+	-	-	-	-	-	+
A6NHL2	TBAL3	TUBAL3	2	TUBAL3-2	sp|A6NHL2-2|TBAL3_HUMAN	0.0314024	-0.114667	NR	NR	NR	-0.0416321	+	-	-	-	-	-	+	+
A6NHL2	TBAL3	TUBAL3	NA	TUBAL3	sp|A6NHL2|TBAL3_HUMAN	0.0314024	-0.114667	NR	NR	NR	-0.0416321	+	-	-	-	-	-	+	+
Q5SSJ5	HP1B3	HP1BP3	3	HP1BP3-3	sp|Q5SSJ5-3|HP1B3_HUMAN	0.0108967	-0.094024	NR	NR	NR	-0.0415637	+	-	-	-	-	-	+	+
O43913	ORC5	ORC5	2	ORC5-2	sp|O43913-2|ORC5_HUMAN	-0.00811055	-0.0749924	NR	NR	NR	-0.0415515	+	+	+	-	-	-	-	+
O43913	ORC5	ORC5	NA	ORC5	sp|O43913|ORC5_HUMAN	-0.00811055	-0.0749924	NR	NR	NR	-0.0415515	+	+	+	-	-	-	-	+
Q86XR7	TCAM2	TICAM2	2	TICAM2-2	sp|Q86XR7-2|TCAM2_HUMAN	-0.110753	0.0278198	NR	NR	NR	-0.0414668	+	+	+	-	-	-	-	-
Q9Y3B3	TMED7	TMED7	2	TMED7-2	sp|Q9Y3B3-2|TMED7_HUMAN	-0.110753	0.0278198	NR	NR	NR	-0.0414668	+	+	+	-	-	-	-	-
Q9Y3B3	TMED7	TMED7	NA	TMED7	sp|Q9Y3B3|TMED7_HUMAN	-0.110753	0.0278198	NR	NR	NR	-0.0414668	+	+	+	-	-	-	-	-
P50897	PPT1	PPT1	2	PPT1-2	sp|P50897-2|PPT1_HUMAN	-0.00636812	-0.0762347	NR	NR	NR	-0.0413014	+	-	-	-	-	-	+	+
P50897	PPT1	PPT1	NA	PPT1	sp|P50897|PPT1_HUMAN	-0.00636812	-0.0762347	NR	NR	NR	-0.0413014	+	-	-	-	-	-	+	+
P36543	VATE1	ATP6V1E1	2	ATP6V1E1-2	sp|P36543-2|VATE1_HUMAN	-0.00262761	-0.0796751	NR	NR	NR	-0.0411513	+	+	-	-	-	-	-	-
O00264	PGRC1	PGRMC1	2	PGRMC1-2	sp|O00264-2|PGRC1_HUMAN	-0.13567	0.0535562	NR	NR	NR	-0.0410568	+	+	-	-	-	-	-	-
A6NF01	P121B	POM121B	NA	POM121B	sp|A6NF01|P121B_HUMAN	-0.074211	-0.00764473	NR	NR	NR	-0.0409279	+	-	-	-	-	-	+	+
Q9Y3C7	MED31	MED31	NA	MED31	sp|Q9Y3C7|MED31_HUMAN	-0.0100726	-0.0714083	NR	NR	NR	-0.0407404	+	+	-	-	-	-	+	+
Q13952	NFYC	NFYC	2	NFYC-2	sp|Q13952-2|NFYC_HUMAN	-0.0661827	-0.015067	NR	NR	NR	-0.0406248	+	-	-	-	+	-	-	-
Q13952	NFYC	NFYC	3	NFYC-3	sp|Q13952-3|NFYC_HUMAN	-0.0661827	-0.015067	NR	NR	NR	-0.0406248	+	-	-	-	+	-	-	-
Q13952	NFYC	NFYC	5	NFYC-5	sp|Q13952-5|NFYC_HUMAN	-0.0661827	-0.015067	NR	NR	NR	-0.0406248	+	-	-	-	+	-	-	-
Q13952	NFYC	NFYC	6	NFYC-6	sp|Q13952-6|NFYC_HUMAN	-0.0661827	-0.015067	NR	NR	NR	-0.0406248	+	-	-	-	+	-	-	-
Q13952	NFYC	NFYC	7	NFYC-7	sp|Q13952-7|NFYC_HUMAN	-0.0661827	-0.015067	NR	NR	NR	-0.0406248	+	-	-	-	+	-	-	-
Q13952	NFYC	NFYC	NA	NFYC	sp|Q13952|NFYC_HUMAN	-0.0661827	-0.015067	NR	NR	NR	-0.0406248	+	-	-	-	+	-	-	-
Q9Y6K9	NEMO	IKBKG	2	IKBKG-2	sp|Q9Y6K9-2|NEMO_HUMAN	-0.0489053	-0.0323196	NR	NR	NR	-0.0406124	+	+	-	-	-	-	-	+
Q9Y6K9	NEMO	IKBKG	3	IKBKG-3	sp|Q9Y6K9-3|NEMO_HUMAN	-0.0489053	-0.0323196	NR	NR	NR	-0.0406124	+	+	-	-	-	-	-	+
Q9Y6K9	NEMO	IKBKG	NA	IKBKG	sp|Q9Y6K9|NEMO_HUMAN	-0.0489053	-0.0323196	NR	NR	NR	-0.0406124	+	+	-	-	-	-	-	+
O94992	HEXI1	HEXIM1	NA	HEXIM1	sp|O94992|HEXI1_HUMAN	-0.0688157	-0.0122291	NR	NR	NR	-0.0405224	+	+	-	-	-	-	-	+
Q8WVK2	SNR27	SNRNP27	NA	SNRNP27	sp|Q8WVK2|SNR27_HUMAN	-0.0015112	-0.0793822	NR	NR	NR	-0.0404467	+	-	-	-	-	-	-	+
Q16513	PKN2	PKN2	2	PKN2-2	sp|Q16513-2|PKN2_HUMAN	-0.0914482	0.0106938	NR	NR	NR	-0.0403772	+	-	-	-	-	+	+	+
Q16513	PKN2	PKN2	3	PKN2-3	sp|Q16513-3|PKN2_HUMAN	-0.0914482	0.0106938	NR	NR	NR	-0.0403772	+	-	-	-	-	+	+	+
Q16513	PKN2	PKN2	NA	PKN2	sp|Q16513|PKN2_HUMAN	-0.0914482	0.0106938	NR	NR	NR	-0.0403772	+	-	-	-	-	+	+	+
Q969R5	LMBL2	L3MBTL2	NA	L3MBTL2	sp|Q969R5|LMBL2_HUMAN	-0.072529	-0.00821315	NR	NR	NR	-0.0403711	+	+	-	-	-	-	-	+
Q7Z460	CLAP1	CLASP1	2	CLASP1-2	sp|Q7Z460-2|CLAP1_HUMAN	-0.0377353	-0.0428412	NR	NR	NR	-0.0402882	+	+	-	-	-	-	+	+
Q7Z460	CLAP1	CLASP1	3	CLASP1-3	sp|Q7Z460-3|CLAP1_HUMAN	-0.0377353	-0.0428412	NR	NR	NR	-0.0402882	+	+	-	-	-	-	+	+
Q7Z460	CLAP1	CLASP1	5	CLASP1-5	sp|Q7Z460-5|CLAP1_HUMAN	-0.0377353	-0.0428412	NR	NR	NR	-0.0402882	+	+	-	-	-	-	+	+
Q7Z460	CLAP1	CLASP1	NA	CLASP1	sp|Q7Z460|CLAP1_HUMAN	-0.0377353	-0.0428412	NR	NR	NR	-0.0402882	+	+	-	-	-	-	+	+
Q7Z460	CLAP1	CLASP1	4	CLASP1-4	sp|Q7Z460-4|CLAP1_HUMAN	-0.0379372	-0.0424837	NR	NR	NR	-0.0402105	+	+	-	-	-	-	+	+
O14920	IKKB	IKBKB	2	IKBKB-2	sp|O14920-2|IKKB_HUMAN	-0.0500613	-0.030022	NR	NR	NR	-0.0400417	+	-	-	-	-	-	-	+
O14920	IKKB	IKBKB	4	IKBKB-4	sp|O14920-4|IKKB_HUMAN	-0.0500613	-0.030022	NR	NR	NR	-0.0400417	+	-	-	-	-	-	-	+
O14920	IKKB	IKBKB	NA	IKBKB	sp|O14920|IKKB_HUMAN	-0.0500613	-0.030022	NR	NR	NR	-0.0400417	+	-	-	-	-	-	-	+
Q8NFH5	NUP35	NUP35	2	NUP35-2	sp|Q8NFH5-2|NUP35_HUMAN	-0.0833793	0.00332342	NR	NR	NR	-0.0400279	+	+	+	+	-	-	-	+
Q8NFH5	NUP35	NUP35	NA	NUP35	sp|Q8NFH5|NUP35_HUMAN	-0.0833793	0.00332342	NR	NR	NR	-0.0400279	+	+	+	+	-	-	-	+
Q8N1B4	VPS52	VPS52	2	VPS52-2	sp|Q8N1B4-2|VPS52_HUMAN	-0.0402189	-0.0396745	NR	NR	NR	-0.0399467	+	+	+	+	-	-	-	+
Q8N1B4	VPS52	VPS52	NA	VPS52	sp|Q8N1B4|VPS52_HUMAN	-0.0402189	-0.0396745	NR	NR	NR	-0.0399467	+	+	+	+	-	-	-	+
Q86UY5	FA83A	FAM83A	2	FAM83A-2	sp|Q86UY5-2|FA83A_HUMAN	-0.101233	0.0215366	NR	NR	NR	-0.039848	+	+	-	-	-	-	-	+
Q86UY5	FA83A	FAM83A	3	FAM83A-3	sp|Q86UY5-3|FA83A_HUMAN	-0.101233	0.0215366	NR	NR	NR	-0.039848	+	+	-	-	-	-	-	+
Q86UY5	FA83A	FAM83A	NA	FAM83A	sp|Q86UY5|FA83A_HUMAN	-0.101233	0.0215366	NR	NR	NR	-0.039848	+	+	-	-	-	-	-	+
Q00005	2ABB	PPP2R2B	2	PPP2R2B-2	sp|Q00005-2|2ABB_HUMAN	-0.0225492	-0.0571012	NR	NR	NR	-0.0398252	+	-	-	-	-	-	+	+
Q00005	2ABB	PPP2R2B	3	PPP2R2B-3	sp|Q00005-3|2ABB_HUMAN	-0.0225492	-0.0571012	NR	NR	NR	-0.0398252	+	-	-	-	-	-	+	+
Q00005	2ABB	PPP2R2B	4	PPP2R2B-4	sp|Q00005-4|2ABB_HUMAN	-0.0225492	-0.0571012	NR	NR	NR	-0.0398252	+	-	-	-	-	-	+	+
Q00005	2ABB	PPP2R2B	5	PPP2R2B-5	sp|Q00005-5|2ABB_HUMAN	-0.0225492	-0.0571012	NR	NR	NR	-0.0398252	+	-	-	-	-	-	+	+
Q00005	2ABB	PPP2R2B	6	PPP2R2B-6	sp|Q00005-6|2ABB_HUMAN	-0.0225492	-0.0571012	NR	NR	NR	-0.0398252	+	-	-	-	-	-	+	+
Q00005	2ABB	PPP2R2B	7	PPP2R2B-7	sp|Q00005-7|2ABB_HUMAN	-0.0225492	-0.0571012	NR	NR	NR	-0.0398252	+	-	-	-	-	-	+	+
Q00005	2ABB	PPP2R2B	NA	PPP2R2B	sp|Q00005|2ABB_HUMAN	-0.0225492	-0.0571012	NR	NR	NR	-0.0398252	+	-	-	-	-	-	+	+
P02585	TNNC2	TNNC2	NA	TNNC2	sp|P02585|TNNC2_HUMAN	-0.041861	-0.0373678	NR	NR	NR	-0.0396144	+	+	-	-	-	-	-	+
P27482	CALL3	CALML3	NA	CALML3	sp|P27482|CALL3_HUMAN	-0.041861	-0.0373678	NR	NR	NR	-0.0396144	+	+	-	-	-	-	-	+
Q5SSJ5	HP1B3	HP1BP3	2	HP1BP3-2	sp|Q5SSJ5-2|HP1B3_HUMAN	0.00493255	-0.08391	NR	NR	NR	-0.0394887	+	-	-	-	-	-	+	+
Q13492	PICAL	PICALM	2	PICALM-2	sp|Q13492-2|PICAL_HUMAN	-0.00580458	-0.0730769	NR	NR	NR	-0.0394407	+	+	-	-	-	-	+	+
Q13492	PICAL	PICALM	3	PICALM-3	sp|Q13492-3|PICAL_HUMAN	-0.00580458	-0.0730769	NR	NR	NR	-0.0394407	+	+	-	-	-	-	+	+
Q13492	PICAL	PICALM	5	PICALM-5	sp|Q13492-5|PICAL_HUMAN	-0.00580458	-0.0730769	NR	NR	NR	-0.0394407	+	+	-	-	-	-	+	+
Q13492	PICAL	PICALM	NA	PICALM	sp|Q13492|PICAL_HUMAN	-0.00580458	-0.0730769	NR	NR	NR	-0.0394407	+	+	-	-	-	-	+	+
A6NIZ1	RP1BL	NA	NA	NA	sp|A6NIZ1|RP1BL_HUMAN	-0.0678311	-0.0110323	NR	NR	NR	-0.0394317	+	+	+	-	-	-	-	-
Q9Y2X7	GIT1	GIT1	2	GIT1-2	sp|Q9Y2X7-2|GIT1_HUMAN	-0.0484873	-0.0302862	NR	NR	NR	-0.0393868	+	-	-	-	-	-	+	+
Q9UPT6	JIP3	MAPK8IP3	NA	MAPK8IP3	sp|Q9UPT6|JIP3_HUMAN	0.000668373	-0.0792089	NR	NR	NR	-0.0392703	+	+	-	-	-	-	-	+
Q14807	KIF22	KIF22	2	KIF22-2	sp|Q14807-2|KIF22_HUMAN	0.0173673	-0.0955671	NR	NR	NR	-0.0390999	+	-	-	-	-	-	+	+
P13498	CY24A	CYBA	NA	CYBA	sp|P13498|CY24A_HUMAN	-0.0537781	-0.0242724	NR	NR	NR	-0.0390253	+	+	-	-	-	-	-	+
P85037	FOXK1	FOXK1	2	FOXK1-2	sp|P85037-2|FOXK1_HUMAN	-0.0939344	0.0161018	NR	NR	NR	-0.0389163	+	+	-	-	-	-	-	+
P85037	FOXK1	FOXK1	NA	FOXK1	sp|P85037|FOXK1_HUMAN	-0.0939344	0.0161018	NR	NR	NR	-0.0389163	+	+	-	-	-	-	-	+
P25789	PSA4	PSMA4	2	PSMA4-2	sp|P25789-2|PSA4_HUMAN	-0.048853	-0.0289298	NR	NR	NR	-0.0388914	+	+	-	-	-	-	+	+
P25789	PSA4	PSMA4	NA	PSMA4	sp|P25789|PSA4_HUMAN	-0.048853	-0.0289298	NR	NR	NR	-0.0388914	+	+	-	-	-	-	+	+
O94880	PHF14	PHF14	2	PHF14-2	sp|O94880-2|PHF14_HUMAN	-0.108054	0.0302996	NR	NR	NR	-0.0388774	+	+	+	-	-	-	-	+
Q15545	TAF7	TAF7	NA	TAF7	sp|Q15545|TAF7_HUMAN	-0.0782912	0.000775228	NR	NR	NR	-0.038758	+	-	-	-	-	-	-	+
Q15648	MED1	MED1	NA	MED1	sp|Q15648|MED1_HUMAN	-0.0246493	-0.0528428	NR	NR	NR	-0.038746	+	+	-	-	-	-	+	+
Q96PV6	LENG8	LENG8	3	LENG8-3	sp|Q96PV6-3|LENG8_HUMAN	-0.0421623	-0.0348434	NR	NR	NR	-0.0385028	+	+	-	-	-	-	-	-
Q9NWD9	BEX4	BEX4	NA	BEX4	sp|Q9NWD9|BEX4_HUMAN	0.000629783	-0.077481	NR	NR	NR	-0.0384256	+	+	-	-	-	-	-	+
Q9UHY7	ENOPH	ENOPH1	2	ENOPH1-2	sp|Q9UHY7-2|ENOPH_HUMAN	-0.0098583	-0.0669924	NR	NR	NR	-0.0384254	+	+	-	-	-	-	+	+
Q9UHY7	ENOPH	ENOPH1	NA	ENOPH1	sp|Q9UHY7|ENOPH_HUMAN	-0.0098583	-0.0669924	NR	NR	NR	-0.0384254	+	+	-	-	-	-	+	+
Q9UIF9	BAZ2A	BAZ2A	2	BAZ2A-2	sp|Q9UIF9-2|BAZ2A_HUMAN	-0.0622653	-0.0145555	NR	NR	NR	-0.0384104	+	+	+	+	-	-	-	+
Q9UIF9	BAZ2A	BAZ2A	3	BAZ2A-3	sp|Q9UIF9-3|BAZ2A_HUMAN	-0.0622653	-0.0145555	NR	NR	NR	-0.0384104	+	+	+	+	-	-	-	+
Q9UIF9	BAZ2A	BAZ2A	NA	BAZ2A	sp|Q9UIF9|BAZ2A_HUMAN	-0.0622653	-0.0145555	NR	NR	NR	-0.0384104	+	+	+	+	-	-	-	+
Q9P265	DIP2B	DIP2B	NA	DIP2B	sp|Q9P265|DIP2B_HUMAN	-0.0461455	-0.0306321	NR	NR	NR	-0.0383888	+	+	-	-	-	-	-	+
Q15111	PLCL1	PLCL1	2	PLCL1-2	sp|Q15111-2|PLCL1_HUMAN	0.0105516	-0.0871376	NR	NR	NR	-0.038293	-	-	-	+	+	-	-	+
P42898	MTHR	MTHFR	2	MTHFR-2	sp|P42898-2|MTHR_HUMAN	-0.0448492	-0.0316308	NR	NR	NR	-0.03824	+	+	-	-	-	-	-	+
P42898	MTHR	MTHFR	NA	MTHFR	sp|P42898|MTHR_HUMAN	-0.0448492	-0.0316308	NR	NR	NR	-0.03824	+	+	-	-	-	-	-	+
P04183	KITH	TK1	NA	TK1	sp|P04183|KITH_HUMAN	-0.0290546	-0.0472582	NR	NR	NR	-0.0381564	+	-	-	-	-	-	+	+
P11474	ERR1	ESRRA	2	ESRRA-2	sp|P11474-2|ERR1_HUMAN	-0.0551483	-0.0211476	NR	biphasic	NR	-0.038148	+	+	+	+	-	-	-	+
P11474	ERR1	ESRRA	NA	ESRRA	sp|P11474|ERR1_HUMAN	-0.0551483	-0.0211476	NR	biphasic	NR	-0.038148	+	+	+	+	-	-	-	+
Q01082	SPTB2	SPTBN1	NA	SPTBN1	sp|Q01082|SPTB2_HUMAN	-0.0418288	-0.0342266	NR	NR	NR	-0.0380277	+	-	-	-	-	-	+	+
Q01082	SPTB2	SPTBN1	2	SPTBN1-2	sp|Q01082-2|SPTB2_HUMAN	-0.0418321	-0.0338625	NR	NR	NR	-0.0378473	+	-	-	-	-	-	+	+
Q01082	SPTB2	SPTBN1	3	SPTBN1-3	sp|Q01082-3|SPTB2_HUMAN	-0.0418321	-0.0338625	NR	NR	NR	-0.0378473	+	-	-	-	-	-	+	+
Q9H269	VPS16	VPS16	2	VPS16-2	sp|Q9H269-2|VPS16_HUMAN	-0.0272801	-0.0481613	NR	NR	NR	-0.0377207	+	-	-	-	-	-	+	+
Q9H269	VPS16	VPS16	NA	VPS16	sp|Q9H269|VPS16_HUMAN	-0.0272801	-0.0481613	NR	NR	NR	-0.0377207	+	-	-	-	-	-	+	+
P61916	NPC2	NPC2	2	NPC2-2	sp|P61916-2|NPC2_HUMAN	-0.0446753	-0.03066	NR	NR	NR	-0.0376676	+	+	-	-	-	+	+	+
P52701	MSH6	MSH6	4	MSH6-4	sp|P52701-4|MSH6_HUMAN	-0.00414327	-0.0709898	NR	NR	NR	-0.0375665	+	-	-	-	-	-	+	+
P36543	VATE1	ATP6V1E1	3	ATP6V1E1-3	sp|P36543-3|VATE1_HUMAN	-0.00061854	-0.0744489	NR	NR	NR	-0.0375337	+	+	-	-	-	-	-	-
P36543	VATE1	ATP6V1E1	NA	ATP6V1E1	sp|P36543|VATE1_HUMAN	-0.00061854	-0.0744489	NR	NR	NR	-0.0375337	+	+	-	-	-	-	-	-
Q12834	CDC20	CDC20	NA	CDC20	sp|Q12834|CDC20_HUMAN	-0.0901449	0.0153727	NR	NR	NR	-0.0373861	+	-	-	-	-	-	+	+
P07099	HYEP	EPHX1	NA	EPHX1	sp|P07099|HYEP_HUMAN	-0.0794303	0.00468637	NR	NR	NR	-0.037372	+	+	-	-	-	-	-	+
Q9NZ01	TECR	TECR	NA	TECR	sp|Q9NZ01|TECR_HUMAN	-0.126494	0.0518189	NR	NR	NR	-0.0373377	+	+	-	-	+	-	-	-
P61088	UBE2N	UBE2N	NA	UBE2N	sp|P61088|UBE2N_HUMAN	0.0267198	-0.101386	NR	NR	NR	-0.0373331	+	+	-	-	-	-	-	+
O14745	NHRF1	SLC9A3R1	2	SLC9A3R1-2	sp|O14745-2|NHRF1_HUMAN	-0.0726996	-0.00157723	NR	NR	NR	-0.0371384	+	+	-	-	-	-	-	+
Q9NYV4	CDK12	CDK12	3	CDK12-3	sp|Q9NYV4-3|CDK12_HUMAN	-0.0608872	-0.0132913	NR	NR	NR	-0.0370892	+	-	-	-	-	-	+	+
Q5T1J5	CHCH9	CHCHD2P9	NA	CHCHD2P9	sp|Q5T1J5|CHCH9_HUMAN	-0.0419701	-0.0320174	NR	NR	NR	-0.0369938	+	+	-	-	-	-	-	+
Q9Y6H1	CHCH2	CHCHD2	NA	CHCHD2	sp|Q9Y6H1|CHCH2_HUMAN	-0.0419701	-0.0320174	NR	NR	NR	-0.0369938	+	+	-	-	-	-	-	+
Q92990	GLMN	GLMN	2	GLMN-2	sp|Q92990-2|GLMN_HUMAN	-0.011651	-0.0621574	NR	NR	NR	-0.0369042	+	+	-	-	-	-	-	+
Q4G0J3	LARP7	LARP7	2	LARP7-2	sp|Q4G0J3-2|LARP7_HUMAN	-0.0422722	-0.0314678	NR	NR	NR	-0.03687	+	+	-	-	-	-	+	+
Q4G0J3	LARP7	LARP7	NA	LARP7	sp|Q4G0J3|LARP7_HUMAN	-0.0490153	-0.0245739	NR	NR	NR	-0.0367946	+	+	-	-	-	-	+	+
Q9Y5K8	VATD	ATP6V1D	NA	ATP6V1D	sp|Q9Y5K8|VATD_HUMAN	-0.0111014	-0.0622702	NR	NR	NR	-0.0366858	+	+	-	-	-	-	-	+
Q9H857	NT5D2	NT5DC2	2	NT5DC2-2	sp|Q9H857-2|NT5D2_HUMAN	-0.0107936	-0.0625485	NR	NR	NR	-0.0366711	+	+	-	-	-	-	-	+
Q9H857	NT5D2	NT5DC2	3	NT5DC2-3	sp|Q9H857-3|NT5D2_HUMAN	-0.0107936	-0.0625485	NR	NR	NR	-0.0366711	+	+	-	-	-	-	-	+
Q9Y237	PIN4	PIN4	3	PIN4-3	sp|Q9Y237-3|PIN4_HUMAN	0.0141739	-0.0874926	NR	NR	NR	-0.0366594	+	+	-	-	-	-	-	+
P37198	NUP62	NUP62	NA	NUP62	sp|P37198|NUP62_HUMAN	-0.0469604	-0.026247	NR	NR	NR	-0.0366037	+	+	-	-	-	-	-	+
Q13227	GPS2	GPS2	2	GPS2-2	sp|Q13227-2|GPS2_HUMAN	-0.0750113	0.00189719	NR	NR	NR	-0.036557	+	+	-	-	-	-	-	+
Q13227	GPS2	GPS2	NA	GPS2	sp|Q13227|GPS2_HUMAN	-0.0750113	0.00189719	NR	NR	NR	-0.036557	+	+	-	-	-	-	-	+
Q6PD74	AAGAB	AAGAB	2	AAGAB-2	sp|Q6PD74-2|AAGAB_HUMAN	-0.026858	-0.045646	NR	NR	NR	-0.036252	+	-	-	-	+	+	-	+
Q9HD42	CHM1A	CHMP1A	NA	CHMP1A	sp|Q9HD42|CHM1A_HUMAN	0.00157702	-0.0736915	NR	NR	NR	-0.0360573	+	+	-	-	-	-	-	+
Q9UQ03	COR2B	CORO2B	2	CORO2B-2	sp|Q9UQ03-2|COR2B_HUMAN	-0.0563174	-0.0156406	NR	NR	NR	-0.035979	+	+	-	-	-	-	-	+
Q9UQ03	COR2B	CORO2B	NA	CORO2B	sp|Q9UQ03|COR2B_HUMAN	-0.0563174	-0.0156406	NR	NR	NR	-0.035979	+	+	-	-	-	-	-	+
P52701	MSH6	MSH6	3	MSH6-3	sp|P52701-3|MSH6_HUMAN	0.00474047	-0.0765869	NR	NR	NR	-0.0359232	+	-	-	-	-	-	+	+
Q9GZT8	NIF3L	NIF3L1	2	NIF3L1-2	sp|Q9GZT8-2|NIF3L_HUMAN	-0.00190334	-0.0694069	NR	NR	NR	-0.0356551	+	-	-	-	-	-	+	+
Q9GZT8	NIF3L	NIF3L1	NA	NIF3L1	sp|Q9GZT8|NIF3L_HUMAN	-0.00190334	-0.0694069	NR	NR	NR	-0.0356551	+	-	-	-	-	-	+	+
Q9Y237	PIN4	PIN4	2	PIN4-2	sp|Q9Y237-2|PIN4_HUMAN	-0.0205614	-0.0504487	NR	NR	NR	-0.035505	+	+	-	-	+	+	-	+
Q9Y237	PIN4	PIN4	NA	PIN4	sp|Q9Y237|PIN4_HUMAN	-0.0205614	-0.0504487	NR	NR	NR	-0.035505	+	+	-	-	+	+	-	+
Q9Y4X0	AMMR1	AMMECR1	3	AMMECR1-3	sp|Q9Y4X0-3|AMMR1_HUMAN	-0.0305547	-0.0403271	NR	NR	NR	-0.0354409	+	+	-	-	-	-	-	+
Q9Y4X0	AMMR1	AMMECR1	NA	AMMECR1	sp|Q9Y4X0|AMMR1_HUMAN	-0.0305547	-0.0403271	NR	NR	NR	-0.0354409	+	+	-	-	-	-	-	+
Q9Y6Q5	AP1M2	AP1M2	2	AP1M2-2	sp|Q9Y6Q5-2|AP1M2_HUMAN	-0.0325803	-0.0376473	NR	NR	NR	-0.0351138	+	+	-	-	-	-	+	+
Q9Y6Q5	AP1M2	AP1M2	NA	AP1M2	sp|Q9Y6Q5|AP1M2_HUMAN	-0.0325803	-0.0376473	NR	NR	NR	-0.0351138	+	+	-	-	-	-	+	+
Q9NVG8	TBC13	TBC1D13	3	TBC1D13-3	sp|Q9NVG8-3|TBC13_HUMAN	-0.0669077	-0.00325667	NR	NR	NR	-0.0350822	+	+	-	-	-	-	+	+
Q04837	SSBP	SSBP1	NA	SSBP1	sp|Q04837|SSBP_HUMAN	0.0067382	-0.0768361	NR	NR	NR	-0.0350489	+	-	-	-	-	-	+	+
Q13907	IDI1	IDI1	2	IDI1-2	sp|Q13907-2|IDI1_HUMAN	-0.0678536	-0.00199633	NR	NR	NR	-0.034925	+	+	-	-	-	-	-	+
Q4G0J3	LARP7	LARP7	3	LARP7-3	sp|Q4G0J3-3|LARP7_HUMAN	-0.0444099	-0.0250382	NR	NR	NR	-0.034724	+	+	-	-	-	-	+	+
P21953	ODBB	BCKDHB	2	BCKDHB-2	sp|P21953-2|ODBB_HUMAN	-0.0512509	-0.0180676	NR	NR	NR	-0.0346593	+	+	-	-	-	-	+	+
Q9H9C1	SPE39	VIPAS39	2	VIPAS39-2	sp|Q9H9C1-2|SPE39_HUMAN	-0.102729	0.033514	NR	NR	NR	-0.0346073	-	-	+	+	-	-	-	+
Q9H9C1	SPE39	VIPAS39	NA	VIPAS39	sp|Q9H9C1|SPE39_HUMAN	-0.102729	0.033514	NR	NR	NR	-0.0346073	-	-	+	+	-	-	-	+
Q9BV40	VAMP8	VAMP8	NA	VAMP8	sp|Q9BV40|VAMP8_HUMAN	-0.0606578	-0.00825071	NR	NR	NR	-0.0344543	+	-	-	-	-	-	-	+
Q9P0K7	RAI14	RAI14	2	RAI14-2	sp|Q9P0K7-2|RAI14_HUMAN	-0.0555026	-0.0133218	NR	NR	NR	-0.0344122	+	-	-	-	-	-	+	+
Q9P0K7	RAI14	RAI14	3	RAI14-3	sp|Q9P0K7-3|RAI14_HUMAN	-0.0555026	-0.0133218	NR	NR	NR	-0.0344122	+	-	-	-	-	-	+	+
Q9P0K7	RAI14	RAI14	4	RAI14-4	sp|Q9P0K7-4|RAI14_HUMAN	-0.0555026	-0.0133218	NR	NR	NR	-0.0344122	+	-	-	-	-	-	+	+
Q9P0K7	RAI14	RAI14	NA	RAI14	sp|Q9P0K7|RAI14_HUMAN	-0.0555026	-0.0133218	NR	NR	NR	-0.0344122	+	-	-	-	-	-	+	+
O95243	MBD4	MBD4	2	MBD4-2	sp|O95243-2|MBD4_HUMAN	-0.018725	-0.0498684	NR	NR	NR	-0.0342967	+	+	-	-	-	-	-	+
O95243	MBD4	MBD4	5	MBD4-5	sp|O95243-5|MBD4_HUMAN	-0.018725	-0.0498684	NR	NR	NR	-0.0342967	+	+	-	-	-	-	-	+
O95243	MBD4	MBD4	6	MBD4-6	sp|O95243-6|MBD4_HUMAN	-0.018725	-0.0498684	NR	NR	NR	-0.0342967	+	+	-	-	-	-	-	+
O95243	MBD4	MBD4	NA	MBD4	sp|O95243|MBD4_HUMAN	-0.018725	-0.0498684	NR	NR	NR	-0.0342967	+	+	-	-	-	-	-	+
Q9H7B4	SMYD3	SMYD3	3	SMYD3-3	sp|Q9H7B4-3|SMYD3_HUMAN	-0.0165488	-0.0514689	NR	NR	NR	-0.0340089	+	+	-	-	-	-	+	+
Q9H7B4	SMYD3	SMYD3	NA	SMYD3	sp|Q9H7B4|SMYD3_HUMAN	-0.0165488	-0.0514689	NR	NR	NR	-0.0340089	+	+	-	-	-	-	+	+
P62491	RB11A	RAB11A	2	RAB11A-2	sp|P62491-2|RB11A_HUMAN	-0.0326152	-0.0351697	NR	NR	NR	-0.0338925	+	+	-	-	-	-	-	+
P62491	RB11A	RAB11A	NA	RAB11A	sp|P62491|RB11A_HUMAN	-0.0326152	-0.0351697	NR	NR	NR	-0.0338925	+	+	-	-	-	-	-	+
Q15907	RB11B	RAB11B	2	RAB11B-2	sp|Q15907-2|RB11B_HUMAN	-0.0326152	-0.0351697	NR	NR	NR	-0.0338925	+	+	-	-	-	-	-	+
Q15907	RB11B	RAB11B	NA	RAB11B	sp|Q15907|RB11B_HUMAN	-0.0326152	-0.0351697	NR	NR	NR	-0.0338925	+	+	-	-	-	-	-	+
Q6P1M0	S27A4	SLC27A4	2	SLC27A4-2	sp|Q6P1M0-2|S27A4_HUMAN	-0.0543545	-0.0131932	NR	NR	NR	-0.0337738	+	+	-	-	-	-	-	+
Q6P1M0	S27A4	SLC27A4	NA	SLC27A4	sp|Q6P1M0|S27A4_HUMAN	-0.0543545	-0.0131932	NR	NR	NR	-0.0337738	+	+	-	-	-	-	-	+
O43491	E41L2	EPB41L2	2	EPB41L2-2	sp|O43491-2|E41L2_HUMAN	0.00189937	-0.0693796	NR	NR	NR	-0.0337401	+	+	-	-	-	-	+	+
Q9NXX6	NSE4A	NSMCE4A	2	NSMCE4A-2	sp|Q9NXX6-2|NSE4A_HUMAN	-0.0122479	-0.0551245	NR	NR	NR	-0.0336862	+	+	-	-	-	-	+	+
Q9Y2J2	E41L3	EPB41L3	NA	EPB41L3	sp|Q9Y2J2|E41L3_HUMAN	0.0158338	-0.082901	NR	biphasic	NR	-0.0335336	+	+	-	-	-	-	+	+
Q6PD74	AAGAB	AAGAB	NA	AAGAB	sp|Q6PD74|AAGAB_HUMAN	-0.0255096	-0.0414998	NR	NR	NR	-0.0335047	+	-	-	-	+	-	+	+
Q15349	KS6A2	RPS6KA2	2	RPS6KA2-2	sp|Q15349-2|KS6A2_HUMAN	-0.0483441	-0.0186348	NR	NR	NR	-0.0334894	+	-	-	-	-	-	+	+
Q15349	KS6A2	RPS6KA2	3	RPS6KA2-3	sp|Q15349-3|KS6A2_HUMAN	-0.0483441	-0.0186348	NR	NR	NR	-0.0334894	+	-	-	-	-	-	+	+
Q15349	KS6A2	RPS6KA2	NA	RPS6KA2	sp|Q15349|KS6A2_HUMAN	-0.0483441	-0.0186348	NR	NR	NR	-0.0334894	+	-	-	-	-	-	+	+
Q9HBM6	TAF9B	TAF9B	NA	TAF9B	sp|Q9HBM6|TAF9B_HUMAN	-0.0768436	0.00989614	NR	NR	NR	-0.0334737	+	-	-	-	-	-	-	+
A5D8V6	VP37C	VPS37C	NA	VPS37C	sp|A5D8V6|VP37C_HUMAN	-0.011332	-0.0556106	NR	NR	NR	-0.0334713	+	-	-	-	-	-	+	+
P17544	ATF7	ATF7	5	ATF7-5	sp|P17544-5|ATF7_HUMAN	-0.0395119	-0.0274299	NR	NR	NR	-0.0334709	+	-	-	-	-	-	-	+
Q01167	FOXK2	FOXK2	2	FOXK2-2	sp|Q01167-2|FOXK2_HUMAN	-0.100506	0.0337704	NR	NR	NR	-0.0333676	+	-	-	-	-	-	+	+
Q01167	FOXK2	FOXK2	3	FOXK2-3	sp|Q01167-3|FOXK2_HUMAN	-0.100506	0.0337704	NR	NR	NR	-0.0333676	+	-	-	-	-	-	+	+
Q01167	FOXK2	FOXK2	NA	FOXK2	sp|Q01167|FOXK2_HUMAN	-0.100506	0.0337704	NR	NR	NR	-0.0333676	+	-	-	-	-	-	+	+
P40938	RFC3	RFC3	NA	RFC3	sp|P40938|RFC3_HUMAN	0.0393838	-0.106102	NR	NR	NR	-0.033359	+	+	-	-	-	-	+	+
P55735	SEC13	SEC13	2	SEC13-2	sp|P55735-2|SEC13_HUMAN	-0.0384766	-0.0282267	NR	NR	NR	-0.0333516	+	+	-	-	-	-	-	+
P55735	SEC13	SEC13	3	SEC13-3	sp|P55735-3|SEC13_HUMAN	-0.0384766	-0.0282267	NR	NR	NR	-0.0333516	+	+	-	-	-	-	-	+
P55735	SEC13	SEC13	4	SEC13-4	sp|P55735-4|SEC13_HUMAN	-0.0384766	-0.0282267	NR	NR	NR	-0.0333516	+	+	-	-	-	-	-	+
P11387	TOP1	TOP1	NA	TOP1	sp|P11387|TOP1_HUMAN	-0.00900741	-0.0575894	NR	NR	NR	-0.0332984	+	+	+	-	-	-	-	-
Q5FBB7	SGO1	SGO1	2	SGO1-2	sp|Q5FBB7-2|SGO1_HUMAN	-0.0751917	0.00864768	NR	NR	NR	-0.033272	-	+	+	-	-	-	+	+
Q5FBB7	SGO1	SGO1	3	SGO1-3	sp|Q5FBB7-3|SGO1_HUMAN	-0.0751917	0.00864768	NR	NR	NR	-0.033272	-	+	+	-	-	-	+	+
Q5FBB7	SGO1	SGO1	4	SGO1-4	sp|Q5FBB7-4|SGO1_HUMAN	-0.0751917	0.00864768	NR	NR	NR	-0.033272	-	+	+	-	-	-	+	+
Q5FBB7	SGO1	SGO1	5	SGO1-5	sp|Q5FBB7-5|SGO1_HUMAN	-0.0751917	0.00864768	NR	NR	NR	-0.033272	-	+	+	-	-	-	+	+
Q5FBB7	SGO1	SGO1	6	SGO1-6	sp|Q5FBB7-6|SGO1_HUMAN	-0.0751917	0.00864768	NR	NR	NR	-0.033272	-	+	+	-	-	-	+	+
Q5FBB7	SGO1	SGO1	7	SGO1-7	sp|Q5FBB7-7|SGO1_HUMAN	-0.0751917	0.00864768	NR	NR	NR	-0.033272	-	+	+	-	-	-	+	+
Q5FBB7	SGO1	SGO1	NA	SGO1	sp|Q5FBB7|SGO1_HUMAN	-0.0751917	0.00864768	NR	NR	NR	-0.033272	-	+	+	-	-	-	+	+
O60942	MCE1	RNGTT	2	RNGTT-2	sp|O60942-2|MCE1_HUMAN	-0.000481151	-0.0657889	NR	NR	NR	-0.033135	+	+	-	-	-	-	-	+
O60942	MCE1	RNGTT	NA	RNGTT	sp|O60942|MCE1_HUMAN	-0.000481151	-0.0657889	NR	NR	NR	-0.033135	+	+	-	-	-	-	-	+
Q9UHK0	NUFP1	NUFIP1	NA	NUFIP1	sp|Q9UHK0|NUFP1_HUMAN	-0.0486201	-0.0175943	NR	NR	NR	-0.0331072	+	+	-	-	-	-	+	+
Q9Y673	ALG5	ALG5	2	ALG5-2	sp|Q9Y673-2|ALG5_HUMAN	-0.0164927	-0.0496598	NR	NR	NR	-0.0330763	+	+	-	-	-	-	+	+
Q9Y673	ALG5	ALG5	NA	ALG5	sp|Q9Y673|ALG5_HUMAN	-0.0164927	-0.0496598	NR	NR	NR	-0.0330763	+	+	-	-	-	-	+	+
Q5T3I0	GPTC4	GPATCH4	3	GPATCH4-3	sp|Q5T3I0-3|GPTC4_HUMAN	-0.0840954	0.0189428	NR	NR	NR	-0.0325763	+	-	+	+	-	-	-	+
Q5T3I0	GPTC4	GPATCH4	NA	GPATCH4	sp|Q5T3I0|GPTC4_HUMAN	-0.0840954	0.0189428	NR	NR	NR	-0.0325763	+	-	+	+	-	-	-	+
O94768	ST17B	STK17B	NA	STK17B	sp|O94768|ST17B_HUMAN	-0.0412436	-0.0239035	NR	NR	NR	-0.0325735	+	+	-	-	-	-	+	+
Q9Y4X0	AMMR1	AMMECR1	2	AMMECR1-2	sp|Q9Y4X0-2|AMMR1_HUMAN	-0.0225679	-0.0425664	NR	NR	NR	-0.0325671	+	+	-	-	-	-	-	+
P35612	ADDB	ADD2	7	ADD2-7	sp|P35612-7|ADDB_HUMAN	-0.0562172	-0.00885889	NR	NR	NR	-0.032538	+	-	-	-	-	-	-	+
Q9C0F1	CEP44	CEP44	2	CEP44-2	sp|Q9C0F1-2|CEP44_HUMAN	-0.0307545	-0.0338659	NR	NR	NR	-0.0323102	+	-	-	-	-	-	+	+
Q9C0F1	CEP44	CEP44	NA	CEP44	sp|Q9C0F1|CEP44_HUMAN	-0.0307545	-0.0338659	NR	NR	NR	-0.0323102	+	-	-	-	-	-	+	+
Q9UPQ3	AGAP1	AGAP1	3	AGAP1-3	sp|Q9UPQ3-3|AGAP1_HUMAN	-0.113137	0.0485364	NR	NR	NR	-0.0323	+	-	-	-	-	-	+	+
P55735	SEC13	SEC13	NA	SEC13	sp|P55735|SEC13_HUMAN	-0.0367508	-0.0277894	NR	NR	NR	-0.0322701	+	+	-	-	-	-	-	+
O15169	AXIN1	AXIN1	2	AXIN1-2	sp|O15169-2|AXIN1_HUMAN	-0.0404947	-0.0240247	NR	NR	NR	-0.0322597	+	-	-	-	-	-	-	+
O15169	AXIN1	AXIN1	NA	AXIN1	sp|O15169|AXIN1_HUMAN	-0.0404947	-0.0240247	NR	NR	NR	-0.0322597	+	-	-	-	-	-	-	+
P57088	TMM33	TMEM33	NA	TMEM33	sp|P57088|TMM33_HUMAN	-0.0270132	-0.0374574	NR	NR	NR	-0.0322353	+	+	-	-	-	-	-	+
Q9BT25	HAUS8	HAUS8	2	HAUS8-2	sp|Q9BT25-2|HAUS8_HUMAN	-0.0468941	-0.0173865	NR	NR	NR	-0.0321403	+	+	-	-	-	-	-	+
Q15047	SETB1	SETDB1	2	SETDB1-2	sp|Q15047-2|SETB1_HUMAN	-0.0699797	0.00579091	NR	NR	NR	-0.0320944	+	+	-	-	-	-	-	+
Q9P2K8	E2AK4	EIF2AK4	2	EIF2AK4-2	sp|Q9P2K8-2|E2AK4_HUMAN	-0.0437625	-0.0202957	NR	NR	NR	-0.0320291	+	+	-	-	-	-	-	+
A8CG34	P121C	POM121C	2	POM121C-2	sp|A8CG34-2|P121C_HUMAN	-0.0773574	0.0134887	NR	NR	NR	-0.0319343	+	-	-	-	-	-	+	+
A8CG34	P121C	POM121C	NA	POM121C	sp|A8CG34|P121C_HUMAN	-0.0773574	0.0134887	NR	NR	NR	-0.0319343	+	-	-	-	-	-	+	+
Q96HA1	P121A	POM121	2	POM121-2	sp|Q96HA1-2|P121A_HUMAN	-0.0773574	0.0134887	NR	NR	NR	-0.0319343	+	-	-	-	-	-	+	+
Q96HA1	P121A	POM121	3	POM121-3	sp|Q96HA1-3|P121A_HUMAN	-0.0773574	0.0134887	NR	NR	NR	-0.0319343	+	-	-	-	-	-	+	+
Q96HA1	P121A	POM121	NA	POM121	sp|Q96HA1|P121A_HUMAN	-0.0773574	0.0134887	NR	NR	NR	-0.0319343	+	-	-	-	-	-	+	+
Q9BV86	NTM1A	NTMT1	NA	NTMT1	sp|Q9BV86|NTM1A_HUMAN	0.024449	-0.0880723	NR	NR	NR	-0.0318116	+	-	-	-	-	-	-	+
Q9NZJ0	DTL	DTL	2	DTL-2	sp|Q9NZJ0-2|DTL_HUMAN	-0.0321614	-0.031377	NR	NR	NR	-0.0317692	+	+	-	-	-	-	-	+
Q9UQR0	SCML2	SCML2	2	SCML2-2	sp|Q9UQR0-2|SCML2_HUMAN	-0.0073168	-0.0560393	NR	NR	NR	-0.0316781	+	-	-	-	-	-	+	+
P51825	AFF1	AFF1	2	AFF1-2	sp|P51825-2|AFF1_HUMAN	-0.070831	0.00763262	NR	NR	NR	-0.0315992	+	+	-	-	+	-	-	-
P51825	AFF1	AFF1	3	AFF1-3	sp|P51825-3|AFF1_HUMAN	-0.070831	0.00763262	NR	NR	NR	-0.0315992	+	+	-	-	+	-	-	-
P51825	AFF1	AFF1	NA	AFF1	sp|P51825|AFF1_HUMAN	-0.070831	0.00763262	NR	NR	NR	-0.0315992	+	+	-	-	+	-	-	-
Q01081	U2AF1	U2AF1	4	U2AF1-4	sp|Q01081-4|U2AF1_HUMAN	-0.0361059	-0.0270499	NR	NR	NR	-0.0315779	+	-	-	-	-	-	+	+
Q63HN8	RN213	RNF213	6	RNF213-6	sp|Q63HN8-6|RN213_HUMAN	-0.00176948	-0.0613738	NR	NR	NR	-0.0315716	+	+	-	-	-	-	+	+
A6NHG4	DDTL	DDTL	NA	DDTL	sp|A6NHG4|DDTL_HUMAN	-0.0395672	-0.0234797	NR	NR	NR	-0.0315234	+	+	-	-	-	+	-	+
P30046	DOPD	DDT	2	DDT-2	sp|P30046-2|DOPD_HUMAN	-0.0395672	-0.0234797	NR	NR	NR	-0.0315234	+	+	-	-	-	+	-	+
P30046	DOPD	DDT	NA	DDT	sp|P30046|DOPD_HUMAN	-0.0395672	-0.0234797	NR	NR	NR	-0.0315234	+	+	-	-	-	+	-	+
O75419	CDC45	CDC45	2	CDC45-2	sp|O75419-2|CDC45_HUMAN	0.00655767	-0.0695399	NR	NR	NR	-0.0314911	+	+	+	-	-	-	+	+
O75419	CDC45	CDC45	3	CDC45-3	sp|O75419-3|CDC45_HUMAN	0.00655767	-0.0695399	NR	NR	NR	-0.0314911	+	+	+	-	-	-	+	+
O75419	CDC45	CDC45	NA	CDC45	sp|O75419|CDC45_HUMAN	0.00655767	-0.0695399	NR	NR	NR	-0.0314911	+	+	+	-	-	-	+	+
Q14807	KIF22	KIF22	NA	KIF22	sp|Q14807|KIF22_HUMAN	0.0286796	-0.0914914	NR	NR	NR	-0.0314059	+	+	-	-	-	-	+	+
O94880	PHF14	PHF14	NA	PHF14	sp|O94880|PHF14_HUMAN	-0.10683	0.0441726	NR	NR	NR	-0.0313286	+	+	+	-	-	-	-	+
Q63ZY6	NSN5C	NSUN5P2	2	NSUN5P2-2	sp|Q63ZY6-2|NSN5C_HUMAN	0.0270771	-0.0897076	NR	NR	NR	-0.0313153	+	-	-	-	-	-	-	+
Q63ZY6	NSN5C	NSUN5P2	6	NSUN5P2-6	sp|Q63ZY6-6|NSN5C_HUMAN	0.0270771	-0.0897076	NR	NR	NR	-0.0313153	+	-	-	-	-	-	-	+
Q15363	TMED2	TMED2	NA	TMED2	sp|Q15363|TMED2_HUMAN	0.0720735	-0.134449	NR	NR	NR	-0.0311879	+	+	+	-	-	-	-	+
Q15819	UB2V2	UBE2V2	NA	UBE2V2	sp|Q15819|UB2V2_HUMAN	-0.0599537	-0.00240242	NR	NR	NR	-0.031178	+	+	-	-	-	-	-	+
Q9UIG0	BAZ1B	BAZ1B	2	BAZ1B-2	sp|Q9UIG0-2|BAZ1B_HUMAN	-0.0560039	-0.0059095	NR	NR	NR	-0.0309567	+	-	-	-	-	-	+	+
Q9UIG0	BAZ1B	BAZ1B	NA	BAZ1B	sp|Q9UIG0|BAZ1B_HUMAN	-0.0560039	-0.0059095	NR	NR	NR	-0.0309567	+	-	-	-	-	-	+	+
P35626	ARBK2	GRK3	NA	GRK3	sp|P35626|ARBK2_HUMAN	-0.0203092	-0.0412932	NR	NR	NR	-0.0308012	+	+	-	-	-	-	-	+
Q96KG9	SCYL1	SCYL1	3	SCYL1-3	sp|Q96KG9-3|SCYL1_HUMAN	-0.0229296	-0.0383556	NR	NR	NR	-0.0306426	+	-	-	-	-	-	-	+
P46020	KPB1	PHKA1	2	PHKA1-2	sp|P46020-2|KPB1_HUMAN	-0.0314361	-0.0295446	NR	NR	NR	-0.0304903	+	+	-	-	-	-	+	+
P46020	KPB1	PHKA1	3	PHKA1-3	sp|P46020-3|KPB1_HUMAN	-0.0314361	-0.0295446	NR	NR	NR	-0.0304903	+	+	-	-	-	-	+	+
P46020	KPB1	PHKA1	NA	PHKA1	sp|P46020|KPB1_HUMAN	-0.0314361	-0.0295446	NR	NR	NR	-0.0304903	+	+	-	-	-	-	+	+
Q96CS2	HAUS1	HAUS1	2	HAUS1-2	sp|Q96CS2-2|HAUS1_HUMAN	-0.0333565	-0.0276045	NR	NR	NR	-0.0304805	+	+	-	-	-	-	-	+
Q96CS2	HAUS1	HAUS1	NA	HAUS1	sp|Q96CS2|HAUS1_HUMAN	-0.0333565	-0.0276045	NR	NR	NR	-0.0304805	+	+	-	-	-	-	-	+
O76041	NEBL	NEBL	2	NEBL-2	sp|O76041-2|NEBL_HUMAN	-0.0401333	-0.0207566	NR	NR	NR	-0.0304449	+	+	-	-	-	-	+	+
O75223	GGCT	GGCT	3	GGCT-3	sp|O75223-3|GGCT_HUMAN	-0.0190792	-0.0418061	NR	NR	NR	-0.0304427	+	-	-	-	-	-	+	+
Q3KQU3	MA7D1	MAP7D1	3	MAP7D1-3	sp|Q3KQU3-3|MA7D1_HUMAN	-0.0825751	0.0218098	NR	NR	NR	-0.0303827	-	+	+	+	+	-	-	-
Q96S55	WRIP1	WRNIP1	2	WRNIP1-2	sp|Q96S55-2|WRIP1_HUMAN	-0.0292914	-0.0313469	NR	NR	NR	-0.0303191	+	+	-	-	-	-	-	+
Q96S55	WRIP1	WRNIP1	NA	WRNIP1	sp|Q96S55|WRIP1_HUMAN	-0.0292914	-0.0313469	NR	NR	NR	-0.0303191	+	+	-	-	-	-	-	+
Q9UFG5	CS025	C19orf25	2	C19orf25-2	sp|Q9UFG5-2|CS025_HUMAN	-0.0648673	0.00441076	NR	NR	NR	-0.0302283	+	+	-	-	-	-	-	+
Q9UFG5	CS025	C19orf25	NA	C19orf25	sp|Q9UFG5|CS025_HUMAN	-0.0648673	0.00441076	NR	NR	NR	-0.0302283	+	+	-	-	-	-	-	+
Q01484	ANK2	ANK2	2	ANK2-2	sp|Q01484-2|ANK2_HUMAN	-0.000106936	-0.0601672	NR	NR	NR	-0.0301371	+	+	-	-	-	-	+	+
Q01484	ANK2	ANK2	5	ANK2-5	sp|Q01484-5|ANK2_HUMAN	-0.000106936	-0.0601672	NR	NR	NR	-0.0301371	+	+	-	-	-	-	+	+
Q01484	ANK2	ANK2	NA	ANK2	sp|Q01484|ANK2_HUMAN	-0.000106936	-0.0601672	NR	NR	NR	-0.0301371	+	+	-	-	-	-	+	+
Q9Y281	COF2	CFL2	3	CFL2-3	sp|Q9Y281-3|COF2_HUMAN	0.117871	-0.177737	NR	NR	NR	-0.0299332	-	-	-	+	+	+	+	+
Q9Y281	COF2	CFL2	NA	CFL2	sp|Q9Y281|COF2_HUMAN	0.117871	-0.177737	NR	NR	NR	-0.0299332	-	-	-	+	+	+	+	+
Q96AG4	LRC59	LRRC59	NA	LRRC59	sp|Q96AG4|LRC59_HUMAN	-0.0132759	-0.0465735	NR	NR	NR	-0.0299247	+	+	-	-	-	-	+	+
P55209	NP1L1	NAP1L1	2	NAP1L1-2	sp|P55209-2|NP1L1_HUMAN	-0.0716806	0.0118765	NR	NR	NR	-0.029902	+	+	-	-	-	-	-	+
P55209	NP1L1	NAP1L1	NA	NAP1L1	sp|P55209|NP1L1_HUMAN	-0.0716806	0.0118765	NR	NR	NR	-0.029902	+	+	-	-	-	-	-	+
P78317	RNF4	RNF4	NA	RNF4	sp|P78317|RNF4_HUMAN	-0.0525257	-0.00659331	NR	NR	NR	-0.0295595	+	-	-	-	-	-	+	+
Q06547	GABP1	GABPB1	2	GABPB1-2	sp|Q06547-2|GABP1_HUMAN	-0.0385013	-0.0205514	NR	NR	NR	-0.0295264	+	+	-	-	-	-	-	+
Q06547	GABP1	GABPB1	NA	GABPB1	sp|Q06547|GABP1_HUMAN	-0.0385013	-0.0205514	NR	NR	NR	-0.0295264	+	+	-	-	-	-	-	+
Q96KC8	DNJC1	DNAJC1	NA	DNAJC1	sp|Q96KC8|DNJC1_HUMAN	-0.0174547	-0.0415785	NR	NR	NR	-0.0295166	+	-	+	-	-	-	-	+
Q7Z3B4	NUP54	NUP54	2	NUP54-2	sp|Q7Z3B4-2|NUP54_HUMAN	-0.052202	-0.00676536	NR	NR	NR	-0.0294837	+	+	+	-	-	-	-	+
Q9H4A3	WNK1	WNK1	2	WNK1-2	sp|Q9H4A3-2|WNK1_HUMAN	-0.040568	-0.0183963	NR	NR	NR	-0.0294821	+	+	-	-	-	-	-	+
Q9H4A3	WNK1	WNK1	5	WNK1-5	sp|Q9H4A3-5|WNK1_HUMAN	-0.040568	-0.0183963	NR	NR	NR	-0.0294821	+	+	-	-	-	-	-	+
Q9H4A3	WNK1	WNK1	6	WNK1-6	sp|Q9H4A3-6|WNK1_HUMAN	-0.040568	-0.0183963	NR	NR	NR	-0.0294821	+	+	-	-	-	-	-	+
Q9H4A3	WNK1	WNK1	7	WNK1-7	sp|Q9H4A3-7|WNK1_HUMAN	-0.040568	-0.0183963	NR	NR	NR	-0.0294821	+	+	-	-	-	-	-	+
Q9H4A3	WNK1	WNK1	NA	WNK1	sp|Q9H4A3|WNK1_HUMAN	-0.040568	-0.0183963	NR	NR	NR	-0.0294821	+	+	-	-	-	-	-	+
Q14669	TRIPC	TRIP12	2	TRIP12-2	sp|Q14669-2|TRIPC_HUMAN	-0.0691837	0.0102277	NR	NR	NR	-0.029478	+	-	-	-	-	-	+	+
Q14669	TRIPC	TRIP12	3	TRIP12-3	sp|Q14669-3|TRIPC_HUMAN	-0.0691837	0.0102277	NR	NR	NR	-0.029478	+	-	-	-	-	-	+	+
Q14669	TRIPC	TRIP12	NA	TRIP12	sp|Q14669|TRIPC_HUMAN	-0.0691837	0.0102277	NR	NR	NR	-0.029478	+	-	-	-	-	-	+	+
Q01081	U2AF1	U2AF1	2	U2AF1-2	sp|Q01081-2|U2AF1_HUMAN	-0.0253316	-0.0334502	NR	NR	NR	-0.0293909	+	-	-	-	-	-	+	+
O15145	ARPC3	ARPC3	NA	ARPC3	sp|O15145|ARPC3_HUMAN	-0.00431241	-0.0543278	NR	NR	NR	-0.0293201	+	+	-	-	-	-	-	+
P34932	HSP74	HSPA4	2	HSPA4-2	sp|P34932-2|HSP74_HUMAN	-0.00956367	-0.0489394	NR	NR	NR	-0.0292515	+	-	-	-	-	-	-	+
P55209	NP1L1	NAP1L1	3	NAP1L1-3	sp|P55209-3|NP1L1_HUMAN	-0.0735198	0.0150417	NR	NR	NR	-0.0292391	+	+	-	-	-	-	-	+
P0DN76	U2AF5	U2AF1L5	NA	U2AF1L5	sp|P0DN76|U2AF5_HUMAN	-0.0247728	-0.0334142	NR	NR	NR	-0.0290935	+	-	-	-	-	-	+	+
Q01081	U2AF1	U2AF1	NA	U2AF1	sp|Q01081|U2AF1_HUMAN	-0.0247728	-0.0334142	NR	NR	NR	-0.0290935	+	-	-	-	-	-	+	+
Q9H2Y7	ZN106	ZNF106	2	ZNF106-2	sp|Q9H2Y7-2|ZN106_HUMAN	-0.090707	0.0327882	NR	NR	NR	-0.0289594	-	+	+	-	-	-	+	+
Q9H2Y7	ZN106	ZNF106	NA	ZNF106	sp|Q9H2Y7|ZN106_HUMAN	-0.090707	0.0327882	NR	NR	NR	-0.0289594	-	+	+	-	-	-	+	+
Q9UBB4	ATX10	ATXN10	2	ATXN10-2	sp|Q9UBB4-2|ATX10_HUMAN	-0.00685406	-0.0509186	NR	NR	NR	-0.0288864	+	+	-	-	-	-	+	+
Q9UBB4	ATX10	ATXN10	NA	ATXN10	sp|Q9UBB4|ATX10_HUMAN	-0.00685406	-0.0509186	NR	NR	NR	-0.0288864	+	+	-	-	-	-	+	+
P63279	UBC9	UBE2I	NA	UBE2I	sp|P63279|UBC9_HUMAN	0.00535068	-0.063065	NR	NR	NR	-0.0288572	+	+	-	-	-	-	-	+
Q12955	ANK3	ANK3	4	ANK3-4	sp|Q12955-4|ANK3_HUMAN	0.000556692	-0.0582698	NR	NR	NR	-0.0288565	+	+	-	-	-	-	+	+
Q12955	ANK3	ANK3	5	ANK3-5	sp|Q12955-5|ANK3_HUMAN	0.000556692	-0.0582698	NR	NR	NR	-0.0288565	+	+	-	-	-	-	+	+
Q12955	ANK3	ANK3	7	ANK3-7	sp|Q12955-7|ANK3_HUMAN	0.000556692	-0.0582698	NR	NR	NR	-0.0288565	+	+	-	-	-	-	+	+
Q12955	ANK3	ANK3	NA	ANK3	sp|Q12955|ANK3_HUMAN	0.000556692	-0.0582698	NR	NR	NR	-0.0288565	+	+	-	-	-	-	+	+
Q8N9N5	BANP	BANP	2	BANP-2	sp|Q8N9N5-2|BANP_HUMAN	-0.0359163	-0.0216915	NR	NR	NR	-0.0288039	+	+	-	-	-	-	-	+
Q8N9N5	BANP	BANP	3	BANP-3	sp|Q8N9N5-3|BANP_HUMAN	-0.0359163	-0.0216915	NR	NR	NR	-0.0288039	+	+	-	-	-	-	-	+
Q8N9N5	BANP	BANP	4	BANP-4	sp|Q8N9N5-4|BANP_HUMAN	-0.0359163	-0.0216915	NR	NR	NR	-0.0288039	+	+	-	-	-	-	-	+
Q8N9N5	BANP	BANP	5	BANP-5	sp|Q8N9N5-5|BANP_HUMAN	-0.0359163	-0.0216915	NR	NR	NR	-0.0288039	+	+	-	-	-	-	-	+
Q8N9N5	BANP	BANP	6	BANP-6	sp|Q8N9N5-6|BANP_HUMAN	-0.0359163	-0.0216915	NR	NR	NR	-0.0288039	+	+	-	-	-	-	-	+
Q8N9N5	BANP	BANP	7	BANP-7	sp|Q8N9N5-7|BANP_HUMAN	-0.0359163	-0.0216915	NR	NR	NR	-0.0288039	+	+	-	-	-	-	-	+
Q8N9N5	BANP	BANP	NA	BANP	sp|Q8N9N5|BANP_HUMAN	-0.0359163	-0.0216915	NR	NR	NR	-0.0288039	+	+	-	-	-	-	-	+
O00264	PGRC1	PGRMC1	NA	PGRMC1	sp|O00264|PGRC1_HUMAN	-0.0539851	-0.00331525	NR	NR	NR	-0.0286502	+	+	-	-	-	-	-	-
Q3KQU3	MA7D1	MAP7D1	2	MAP7D1-2	sp|Q3KQU3-2|MA7D1_HUMAN	-0.0777009	0.0205841	NR	NR	NR	-0.0285584	-	+	+	+	-	-	-	+
Q3KQU3	MA7D1	MAP7D1	4	MAP7D1-4	sp|Q3KQU3-4|MA7D1_HUMAN	-0.0777009	0.0205841	NR	NR	NR	-0.0285584	-	+	+	+	-	-	-	+
Q3KQU3	MA7D1	MAP7D1	NA	MAP7D1	sp|Q3KQU3|MA7D1_HUMAN	-0.0777009	0.0205841	NR	NR	NR	-0.0285584	-	+	+	+	-	-	-	+
Q9BSB4	ATGA1	ATG101	NA	ATG101	sp|Q9BSB4|ATGA1_HUMAN	-0.0460379	-0.0109217	NR	NR	NR	-0.0284798	+	-	-	-	+	-	-	+
Q14674	ESPL1	ESPL1	NA	ESPL1	sp|Q14674|ESPL1_HUMAN	-0.0337255	-0.0231692	NR	NR	NR	-0.0284473	+	-	-	-	-	-	+	+
Q01813	PFKAP	PFKP	NA	PFKP	sp|Q01813|PFKAP_HUMAN	0.0266444	-0.0834966	NR	NR	NR	-0.0284261	+	+	-	-	-	-	+	+
P24534	EF1B	EEF1B2	NA	EEF1B2	sp|P24534|EF1B_HUMAN	-0.00330721	-0.0535439	NR	NR	NR	-0.0284256	+	-	-	-	-	-	+	+
Q70UQ0	IKIP	IKBIP	4	IKBIP-4	sp|Q70UQ0-4|IKIP_HUMAN	-0.030472	-0.0263427	NR	NR	NR	-0.0284073	+	+	+	-	-	-	-	-
Q96TA1	NIBL1	FAM129B	2	FAM129B-2	sp|Q96TA1-2|NIBL1_HUMAN	-0.00774351	-0.0487275	NR	NR	NR	-0.0282355	+	+	-	-	-	-	-	+
Q96TA1	NIBL1	FAM129B	NA	FAM129B	sp|Q96TA1|NIBL1_HUMAN	-0.00774351	-0.0487275	NR	NR	NR	-0.0282355	+	+	-	-	-	-	-	+
P32322	P5CR1	PYCR1	2	PYCR1-2	sp|P32322-2|P5CR1_HUMAN	0.0696521	-0.126037	NR	NR	NR	-0.0281923	+	+	-	-	-	-	+	+
P32322	P5CR1	PYCR1	3	PYCR1-3	sp|P32322-3|P5CR1_HUMAN	0.0696521	-0.126037	NR	NR	NR	-0.0281923	+	+	-	-	-	-	+	+
P32322	P5CR1	PYCR1	NA	PYCR1	sp|P32322|P5CR1_HUMAN	0.0696521	-0.126037	NR	NR	NR	-0.0281923	+	+	-	-	-	-	+	+
P62633	CNBP	CNBP	2	CNBP-2	sp|P62633-2|CNBP_HUMAN	-0.049146	-0.00723366	NR	NR	NR	-0.0281898	+	+	-	-	-	-	-	+
P62633	CNBP	CNBP	3	CNBP-3	sp|P62633-3|CNBP_HUMAN	-0.049146	-0.00723366	NR	NR	NR	-0.0281898	+	+	-	-	-	-	-	+
P62633	CNBP	CNBP	4	CNBP-4	sp|P62633-4|CNBP_HUMAN	-0.049146	-0.00723366	NR	NR	NR	-0.0281898	+	+	-	-	-	-	-	+
P62633	CNBP	CNBP	5	CNBP-5	sp|P62633-5|CNBP_HUMAN	-0.049146	-0.00723366	NR	NR	NR	-0.0281898	+	+	-	-	-	-	-	+
P62633	CNBP	CNBP	6	CNBP-6	sp|P62633-6|CNBP_HUMAN	-0.049146	-0.00723366	NR	NR	NR	-0.0281898	+	+	-	-	-	-	-	+
P62633	CNBP	CNBP	7	CNBP-7	sp|P62633-7|CNBP_HUMAN	-0.049146	-0.00723366	NR	NR	NR	-0.0281898	+	+	-	-	-	-	-	+
P62633	CNBP	CNBP	8	CNBP-8	sp|P62633-8|CNBP_HUMAN	-0.049146	-0.00723366	NR	NR	NR	-0.0281898	+	+	-	-	-	-	-	+
P62633	CNBP	CNBP	NA	CNBP	sp|P62633|CNBP_HUMAN	-0.049146	-0.00723366	NR	NR	NR	-0.0281898	+	+	-	-	-	-	-	+
P35612	ADDB	ADD2	NA	ADD2	sp|P35612|ADDB_HUMAN	-0.0534822	-0.00281678	NR	NR	NR	-0.0281495	+	-	-	-	-	-	+	+
P50542	PEX5	PEX5	3	PEX5-3	sp|P50542-3|PEX5_HUMAN	0.0421675	-0.098378	NR	NR	NR	-0.0281053	+	+	-	-	-	-	-	+
Q9BRA2	TXD17	TXNDC17	NA	TXNDC17	sp|Q9BRA2|TXD17_HUMAN	0.0760196	-0.131948	NR	NR	NR	-0.0279642	+	+	-	-	-	-	-	+
Q8N300	SVBP	SVBP	NA	SVBP	sp|Q8N300|SVBP_HUMAN	-0.00579732	-0.0501126	NR	NR	NR	-0.0279549	+	+	-	-	-	-	-	+
Q9NYV4	CDK12	CDK12	2	CDK12-2	sp|Q9NYV4-2|CDK12_HUMAN	-0.0475585	-0.00819669	NR	NR	NR	-0.0278776	+	-	-	-	-	-	+	+
Q9NYV4	CDK12	CDK12	NA	CDK12	sp|Q9NYV4|CDK12_HUMAN	-0.0475585	-0.00819669	NR	NR	NR	-0.0278776	+	-	-	-	-	-	+	+
Q9H910	JUPI2	JPT2	2	JPT2-2	sp|Q9H910-2|JUPI2_HUMAN	0.0143371	-0.0694717	NR	NR	NR	-0.0275673	+	+	-	-	-	-	-	+
Q9NXX6	NSE4A	NSMCE4A	NA	NSMCE4A	sp|Q9NXX6|NSE4A_HUMAN	-0.0104545	-0.0446629	NR	NR	NR	-0.0275587	+	+	-	-	-	-	+	+
Q6PFW1	VIP1	PPIP5K1	2	PPIP5K1-2	sp|Q6PFW1-2|VIP1_HUMAN	-0.0286487	-0.0263179	NR	NR	NR	-0.0274833	+	-	-	-	-	-	+	+
Q6PFW1	VIP1	PPIP5K1	3	PPIP5K1-3	sp|Q6PFW1-3|VIP1_HUMAN	-0.0286487	-0.0263179	NR	NR	NR	-0.0274833	+	-	-	-	-	-	+	+
Q6PFW1	VIP1	PPIP5K1	4	PPIP5K1-4	sp|Q6PFW1-4|VIP1_HUMAN	-0.0286487	-0.0263179	NR	NR	NR	-0.0274833	+	-	-	-	-	-	+	+
Q6PFW1	VIP1	PPIP5K1	5	PPIP5K1-5	sp|Q6PFW1-5|VIP1_HUMAN	-0.0286487	-0.0263179	NR	NR	NR	-0.0274833	+	-	-	-	-	-	+	+
Q6PFW1	VIP1	PPIP5K1	6	PPIP5K1-6	sp|Q6PFW1-6|VIP1_HUMAN	-0.0286487	-0.0263179	NR	NR	NR	-0.0274833	+	-	-	-	-	-	+	+
Q6PFW1	VIP1	PPIP5K1	7	PPIP5K1-7	sp|Q6PFW1-7|VIP1_HUMAN	-0.0286487	-0.0263179	NR	NR	NR	-0.0274833	+	-	-	-	-	-	+	+
Q6PFW1	VIP1	PPIP5K1	NA	PPIP5K1	sp|Q6PFW1|VIP1_HUMAN	-0.0286487	-0.0263179	NR	NR	NR	-0.0274833	+	-	-	-	-	-	+	+
Q15392	DHC24	DHCR24	2	DHCR24-2	sp|Q15392-2|DHC24_HUMAN	-0.0424346	-0.0124995	NR	NR	NR	-0.027467	+	+	+	-	-	-	-	+
Q15392	DHC24	DHCR24	NA	DHCR24	sp|Q15392|DHC24_HUMAN	-0.0424346	-0.0124995	NR	NR	NR	-0.027467	+	+	+	-	-	-	-	+
O14948	TFEC	TFEC	2	TFEC-2	sp|O14948-2|TFEC_HUMAN	-0.0168146	-0.0380888	NR	NR	NR	-0.0274517	+	+	+	-	-	-	-	+
O14948	TFEC	TFEC	3	TFEC-3	sp|O14948-3|TFEC_HUMAN	-0.0168146	-0.0380888	NR	NR	NR	-0.0274517	+	+	+	-	-	-	-	+
O14948	TFEC	TFEC	4	TFEC-4	sp|O14948-4|TFEC_HUMAN	-0.0168146	-0.0380888	NR	NR	NR	-0.0274517	+	+	+	-	-	-	-	+
O14948	TFEC	TFEC	NA	TFEC	sp|O14948|TFEC_HUMAN	-0.0168146	-0.0380888	NR	NR	NR	-0.0274517	+	+	+	-	-	-	-	+
O75030	MITF	MITF	9	MITF-9	sp|O75030-9|MITF_HUMAN	-0.0168146	-0.0380888	NR	NR	NR	-0.0274517	+	+	+	-	-	-	-	+
P19532	TFE3	TFE3	NA	TFE3	sp|P19532|TFE3_HUMAN	-0.0168146	-0.0380888	NR	NR	NR	-0.0274517	+	+	+	-	-	-	-	+
Q92820	GGH	GGH	NA	GGH	sp|Q92820|GGH_HUMAN	0.0220691	-0.0769465	NR	NR	NR	-0.0274387	+	-	-	-	-	-	+	+
P52564	MP2K6	MAP2K6	2	MAP2K6-2	sp|P52564-2|MP2K6_HUMAN	-0.00125697	-0.0535529	NR	NR	NR	-0.0274049	+	-	-	-	-	-	-	+
P52564	MP2K6	MAP2K6	NA	MAP2K6	sp|P52564|MP2K6_HUMAN	-0.00125697	-0.0535529	NR	NR	NR	-0.0274049	+	-	-	-	-	-	-	+
Q14966	ZN638	ZNF638	2	ZNF638-2	sp|Q14966-2|ZN638_HUMAN	-0.0358265	-0.0188973	NR	NR	NR	-0.0273619	+	-	-	-	-	-	+	+
Q14966	ZN638	ZNF638	6	ZNF638-6	sp|Q14966-6|ZN638_HUMAN	-0.0358265	-0.0188973	NR	NR	NR	-0.0273619	+	-	-	-	-	-	+	+
Q15185	TEBP	PTGES3	2	PTGES3-2	sp|Q15185-2|TEBP_HUMAN	-0.0122366	-0.0424595	NR	NR	NR	-0.0273481	+	-	-	-	-	-	+	+
P55809	SCOT1	OXCT1	2	OXCT1-2	sp|P55809-2|SCOT1_HUMAN	-0.0252343	-0.0292215	NR	NR	NR	-0.0272279	+	+	-	-	-	-	+	+
O00507	USP9Y	USP9Y	2	USP9Y-2	sp|O00507-2|USP9Y_HUMAN	-0.0105061	-0.0437506	NR	NR	NR	-0.0271284	+	-	-	-	-	-	+	+
P19447	ERCC3	ERCC3	NA	ERCC3	sp|P19447|ERCC3_HUMAN	-0.114228	0.0600623	NR	NR	NR	-0.0270828	+	+	-	-	-	-	+	+
O43776	SYNC	NARS	2	NARS-2	sp|O43776-2|SYNC_HUMAN	0.0345156	-0.0886325	NR	NR	NR	-0.0270584	+	+	-	-	-	-	-	+
O60671	RAD1	RAD1	2	RAD1-2	sp|O60671-2|RAD1_HUMAN	-0.0473869	-0.00665824	NR	NR	NR	-0.0270226	+	-	-	-	-	-	-	+
O60671	RAD1	RAD1	3	RAD1-3	sp|O60671-3|RAD1_HUMAN	-0.0473869	-0.00665824	NR	NR	NR	-0.0270226	+	-	-	-	-	-	-	+
O60671	RAD1	RAD1	NA	RAD1	sp|O60671|RAD1_HUMAN	-0.0473869	-0.00665824	NR	NR	NR	-0.0270226	+	-	-	-	-	-	-	+
Q9UK99	FBX3	FBXO3	2	FBXO3-2	sp|Q9UK99-2|FBX3_HUMAN	-0.0630615	0.00920024	NR	NR	NR	-0.0269306	+	+	-	-	-	+	-	+
Q9UK99	FBX3	FBXO3	3	FBXO3-3	sp|Q9UK99-3|FBX3_HUMAN	-0.0630615	0.00920024	NR	NR	NR	-0.0269306	+	+	-	-	-	+	-	+
Q9UK99	FBX3	FBXO3	NA	FBXO3	sp|Q9UK99|FBX3_HUMAN	-0.0630615	0.00920024	NR	NR	NR	-0.0269306	+	+	-	-	-	+	-	+
O43175	SERA	PHGDH	NA	PHGDH	sp|O43175|SERA_HUMAN	0.0112191	-0.0649657	NR	NR	NR	-0.0268733	+	+	-	-	-	-	-	+
Q9UBQ5	EIF3K	EIF3K	2	EIF3K-2	sp|Q9UBQ5-2|EIF3K_HUMAN	-0.0240519	-0.0296253	NR	NR	NR	-0.0268386	+	+	-	-	-	-	+	+
Q9UBQ5	EIF3K	EIF3K	NA	EIF3K	sp|Q9UBQ5|EIF3K_HUMAN	-0.0240519	-0.0296253	NR	NR	NR	-0.0268386	+	+	-	-	-	-	+	+
P13987	CD59	CD59	NA	CD59	sp|P13987|CD59_HUMAN	-0.0700015	0.0164012	NR	NR	NR	-0.0268001	+	+	+	-	-	-	-	-
Q92973	TNPO1	TNPO1	3	TNPO1-3	sp|Q92973-3|TNPO1_HUMAN	-0.0229454	-0.0306545	NR	NR	NR	-0.0268	+	-	-	-	-	-	-	+
P54868	HMCS2	HMGCS2	2	HMGCS2-2	sp|P54868-2|HMCS2_HUMAN	-0.0110145	-0.0425285	NR	NR	NR	-0.0267715	+	+	-	-	-	-	-	+
P54868	HMCS2	HMGCS2	3	HMGCS2-3	sp|P54868-3|HMCS2_HUMAN	-0.0110145	-0.0425285	NR	NR	NR	-0.0267715	+	+	-	-	-	-	-	+
P54868	HMCS2	HMGCS2	NA	HMGCS2	sp|P54868|HMCS2_HUMAN	-0.0110145	-0.0425285	NR	NR	NR	-0.0267715	+	+	-	-	-	-	-	+
Q99988	GDF15	GDF15	NA	GDF15	sp|Q99988|GDF15_HUMAN	-0.0402293	-0.0132822	NR	NR	NR	-0.0267557	+	+	-	-	-	-	+	+
O15014	ZN609	ZNF609	2	ZNF609-2	sp|O15014-2|ZN609_HUMAN	-0.0468256	-0.00636911	NR	NR	NR	-0.0265974	+	-	-	-	-	-	-	+
Q99735	MGST2	MGST2	2	MGST2-2	sp|Q99735-2|MGST2_HUMAN	-0.0314046	-0.0216511	NR	NR	NR	-0.0265278	+	+	+	+	+	-	-	-
Q99735	MGST2	MGST2	NA	MGST2	sp|Q99735|MGST2_HUMAN	-0.0314046	-0.0216511	NR	NR	NR	-0.0265278	+	+	+	+	+	-	-	-
O00233	PSMD9	PSMD9	3	PSMD9-3	sp|O00233-3|PSMD9_HUMAN	0.0293988	-0.0823884	NR	NR	NR	-0.0264948	+	-	-	-	+	-	-	+
O75586	MED6	MED6	2	MED6-2	sp|O75586-2|MED6_HUMAN	-0.0436862	-0.00881974	NR	NR	NR	-0.026253	+	-	-	-	-	-	-	+
O75586	MED6	MED6	3	MED6-3	sp|O75586-3|MED6_HUMAN	-0.0436862	-0.00881974	NR	NR	NR	-0.026253	+	-	-	-	-	-	-	+
O75586	MED6	MED6	NA	MED6	sp|O75586|MED6_HUMAN	-0.0436862	-0.00881974	NR	NR	NR	-0.026253	+	-	-	-	-	-	-	+
Q9Y446	PKP3	PKP3	2	PKP3-2	sp|Q9Y446-2|PKP3_HUMAN	-0.0381605	-0.0143343	NR	NR	NR	-0.0262474	+	+	-	-	-	-	+	+
Q9Y446	PKP3	PKP3	NA	PKP3	sp|Q9Y446|PKP3_HUMAN	-0.0381605	-0.0143343	NR	NR	NR	-0.0262474	+	+	-	-	-	-	+	+
Q99666	RGPD5	RGPD5	2	RGPD5-2	sp|Q99666-2|RGPD5_HUMAN	-0.00303396	-0.0492626	NR	NR	NR	-0.0261483	+	+	+	-	-	-	-	+
Q5SY16	NOL9	NOL9	NA	NOL9	sp|Q5SY16|NOL9_HUMAN	-0.011038	-0.0411509	NR	biphasic	NR	-0.0260944	+	+	+	-	-	-	-	+
Q5ST30	SYVM	VARS2	2	VARS2-2	sp|Q5ST30-2|SYVM_HUMAN	0.0141277	-0.066229	NR	NR	NR	-0.0260506	+	+	-	-	-	-	-	+
Q5ST30	SYVM	VARS2	3	VARS2-3	sp|Q5ST30-3|SYVM_HUMAN	0.0141277	-0.066229	NR	NR	NR	-0.0260506	+	+	-	-	-	-	-	+
O43683	BUB1	BUB1	2	BUB1-2	sp|O43683-2|BUB1_HUMAN	-0.02579	-0.0261204	NR	NR	NR	-0.0259552	+	+	-	-	-	-	-	+
O43683	BUB1	BUB1	3	BUB1-3	sp|O43683-3|BUB1_HUMAN	-0.02579	-0.0261204	NR	NR	NR	-0.0259552	+	+	-	-	-	-	-	+
O43683	BUB1	BUB1	NA	BUB1	sp|O43683|BUB1_HUMAN	-0.02579	-0.0261204	NR	NR	NR	-0.0259552	+	+	-	-	-	-	-	+
P78417	GSTO1	GSTO1	2	GSTO1-2	sp|P78417-2|GSTO1_HUMAN	0.0195434	-0.071428	NR	NR	NR	-0.0259423	+	+	-	-	-	-	+	+
Q8IZP2	ST134	ST13P4	NA	ST13P4	sp|Q8IZP2|ST134_HUMAN	0.00611466	-0.0579705	NR	NR	NR	-0.0259279	+	+	-	-	-	-	+	+
Q8N1F7	NUP93	NUP93	2	NUP93-2	sp|Q8N1F7-2|NUP93_HUMAN	-0.0395469	-0.0120848	NR	NR	NR	-0.0258159	+	+	+	-	-	-	+	+
Q9NTJ4	MA2C1	MAN2C1	2	MAN2C1-2	sp|Q9NTJ4-2|MA2C1_HUMAN	-0.0366984	-0.0147452	NR	NR	NR	-0.0257218	+	-	-	-	-	-	-	+
Q9NTJ4	MA2C1	MAN2C1	3	MAN2C1-3	sp|Q9NTJ4-3|MA2C1_HUMAN	-0.0366984	-0.0147452	NR	NR	NR	-0.0257218	+	-	-	-	-	-	-	+
Q9NTJ4	MA2C1	MAN2C1	4	MAN2C1-4	sp|Q9NTJ4-4|MA2C1_HUMAN	-0.0366984	-0.0147452	NR	NR	NR	-0.0257218	+	-	-	-	-	-	-	+
Q9NTJ4	MA2C1	MAN2C1	NA	MAN2C1	sp|Q9NTJ4|MA2C1_HUMAN	-0.0366984	-0.0147452	NR	NR	NR	-0.0257218	+	-	-	-	-	-	-	+
O14773	TPP1	TPP1	2	TPP1-2	sp|O14773-2|TPP1_HUMAN	-0.00406925	-0.0472099	NR	NR	NR	-0.0256396	+	-	-	-	-	-	+	+
O14773	TPP1	TPP1	NA	TPP1	sp|O14773|TPP1_HUMAN	-0.00406925	-0.0472099	NR	NR	NR	-0.0256396	+	-	-	-	-	-	+	+
Q969V3	NCLN	NCLN	2	NCLN-2	sp|Q969V3-2|NCLN_HUMAN	-0.0261224	-0.0251459	NR	NR	NR	-0.0256342	+	+	+	-	-	-	-	+
Q969V3	NCLN	NCLN	NA	NCLN	sp|Q969V3|NCLN_HUMAN	-0.0261224	-0.0251459	NR	NR	NR	-0.0256342	+	+	+	-	-	-	-	+
O14556	G3PT	GAPDHS	NA	GAPDHS	sp|O14556|G3PT_HUMAN	-0.0665635	0.0153305	NR	biphasic	NR	-0.0256165	+	-	-	+	+	+	+	+
P28482	MK01	MAPK1	NA	MAPK1	sp|P28482|MK01_HUMAN	-0.00686611	-0.0442851	NR	NR	NR	-0.0255756	+	+	-	-	-	-	+	+
P28482	MK01	MAPK1	2	MAPK1-2	sp|P28482-2|MK01_HUMAN	-0.0116511	-0.0394558	NR	NR	NR	-0.0255535	+	+	-	-	-	-	-	+
Q96BD8	SKA1	SKA1	2	SKA1-2	sp|Q96BD8-2|SKA1_HUMAN	-0.0167242	-0.0339053	NR	NR	NR	-0.0253147	+	+	-	-	-	-	+	+
Q96BD8	SKA1	SKA1	NA	SKA1	sp|Q96BD8|SKA1_HUMAN	-0.0167242	-0.0339053	NR	NR	NR	-0.0253147	+	+	-	-	-	-	+	+
Q9Y6Q9	NCOA3	NCOA3	4	NCOA3-4	sp|Q9Y6Q9-4|NCOA3_HUMAN	-0.0265268	-0.024029	NR	NR	NR	-0.0252779	+	-	-	-	+	-	-	+
O43402	EMC8	EMC8	NA	EMC8	sp|O43402|EMC8_HUMAN	0.0304903	-0.0810342	NR	NR	NR	-0.0252719	+	+	-	-	-	-	-	+
Q9NX55	HYPK	HYPK	3	HYPK-3	sp|Q9NX55-3|HYPK_HUMAN	-0.0541534	0.00383419	NR	NR	NR	-0.0251596	+	+	-	-	-	-	-	+
O75427	LRCH4	LRCH4	NA	LRCH4	sp|O75427|LRCH4_HUMAN	-0.0325835	-0.0173536	NR	NR	NR	-0.0249685	+	+	-	-	-	-	-	+
Q86U42	PABP2	PABPN1	2	PABPN1-2	sp|Q86U42-2|PABP2_HUMAN	0.0864723	-0.136308	NR	NR	NR	-0.0249177	+	+	+	-	-	-	-	+
Q86U42	PABP2	PABPN1	NA	PABPN1	sp|Q86U42|PABP2_HUMAN	0.0864723	-0.136308	NR	NR	NR	-0.0249177	+	+	+	-	-	-	-	+
Q92843	B2CL2	BCL2L2	2	BCL2L2-2	sp|Q92843-2|B2CL2_HUMAN	0.0864723	-0.136308	NR	NR	NR	-0.0249177	+	+	+	-	-	-	-	+
E7EU14	PP5D1	PPP5D1	NA	PPP5D1	sp|E7EU14|PP5D1_HUMAN	-0.0304197	-0.0192622	NR	NR	NR	-0.0248409	+	+	-	-	-	-	-	+
Q96CP6	GRM1A	GRAMD1A	2	GRAMD1A-2	sp|Q96CP6-2|GRM1A_HUMAN	-0.0574808	0.00781459	NR	NR	NR	-0.0248331	+	+	-	-	-	-	+	+
Q96CP6	GRM1A	GRAMD1A	3	GRAMD1A-3	sp|Q96CP6-3|GRM1A_HUMAN	-0.0574808	0.00781459	NR	NR	NR	-0.0248331	+	+	-	-	-	-	+	+
Q96CP6	GRM1A	GRAMD1A	NA	GRAMD1A	sp|Q96CP6|GRM1A_HUMAN	-0.0574808	0.00781459	NR	NR	NR	-0.0248331	+	+	-	-	-	-	+	+
O60493	SNX3	SNX3	3	SNX3-3	sp|O60493-3|SNX3_HUMAN	-0.00406853	-0.0454896	NR	NR	NR	-0.024779	+	+	-	-	-	-	-	+
O43242	PSMD3	PSMD3	2	PSMD3-2	sp|O43242-2|PSMD3_HUMAN	-0.031054	-0.0184773	NR	NR	NR	-0.0247657	+	+	-	-	-	-	-	+
P50993	AT1A2	ATP1A2	NA	ATP1A2	sp|P50993|AT1A2_HUMAN	0.0017696	-0.0512486	NR	NR	NR	-0.0247395	+	-	+	+	+	-	-	-
Q96S55	WRIP1	WRNIP1	4	WRNIP1-4	sp|Q96S55-4|WRIP1_HUMAN	-0.0363887	-0.0129098	NR	NR	NR	-0.0246492	+	+	-	-	-	-	-	+
Q15283	RASA2	RASA2	2	RASA2-2	sp|Q15283-2|RASA2_HUMAN	-0.0547688	0.00548453	NR	NR	NR	-0.0246421	+	+	-	-	-	-	-	+
Q15283	RASA2	RASA2	NA	RASA2	sp|Q15283|RASA2_HUMAN	-0.0547688	0.00548453	NR	NR	NR	-0.0246421	+	+	-	-	-	-	-	+
P35237	SPB6	SERPINB6	NA	SERPINB6	sp|P35237|SPB6_HUMAN	-0.050348	0.00107394	NR	NR	NR	-0.024637	+	-	-	-	-	-	-	+
P06753	TPM3	TPM3	6	TPM3-6	sp|P06753-6|TPM3_HUMAN	-0.0387112	-0.0105508	NR	NR	NR	-0.024631	+	-	-	-	-	-	-	+
Q9UBC2	EP15R	EPS15L1	4	EPS15L1-4	sp|Q9UBC2-4|EP15R_HUMAN	-0.0430172	-0.00622276	NR	NR	NR	-0.02462	+	+	-	-	-	-	+	+
Q86YH6	DLP1	PDSS2	NA	PDSS2	sp|Q86YH6|DLP1_HUMAN	-0.0477253	-0.00129508	NR	NR	NR	-0.0245102	+	-	-	-	-	-	-	+
Q9BRS2	RIOK1	RIOK1	NA	RIOK1	sp|Q9BRS2|RIOK1_HUMAN	-0.0115158	-0.0372216	NR	NR	NR	-0.0243687	+	+	-	-	-	-	-	+
Q9UQC2	GAB2	GAB2	2	GAB2-2	sp|Q9UQC2-2|GAB2_HUMAN	-0.0212355	-0.0273963	NR	NR	NR	-0.0243159	+	-	-	-	-	+	+	+
Q9UQC2	GAB2	GAB2	NA	GAB2	sp|Q9UQC2|GAB2_HUMAN	-0.0212355	-0.0273963	NR	NR	NR	-0.0243159	+	-	-	-	-	+	+	+
Q9P253	VPS18	VPS18	NA	VPS18	sp|Q9P253|VPS18_HUMAN	-0.0112222	-0.0372532	NR	NR	NR	-0.0242377	+	+	-	-	-	-	-	+
Q13303	KCAB2	KCNAB2	2	KCNAB2-2	sp|Q13303-2|KCAB2_HUMAN	-0.0349241	-0.0134845	NR	NR	NR	-0.0242043	+	-	-	-	-	-	-	+
Q13303	KCAB2	KCNAB2	3	KCNAB2-3	sp|Q13303-3|KCAB2_HUMAN	-0.0349241	-0.0134845	NR	NR	NR	-0.0242043	+	-	-	-	-	-	-	+
Q13303	KCAB2	KCNAB2	4	KCNAB2-4	sp|Q13303-4|KCAB2_HUMAN	-0.0349241	-0.0134845	NR	NR	NR	-0.0242043	+	-	-	-	-	-	-	+
Q13303	KCAB2	KCNAB2	5	KCNAB2-5	sp|Q13303-5|KCAB2_HUMAN	-0.0349241	-0.0134845	NR	NR	NR	-0.0242043	+	-	-	-	-	-	-	+
Q13303	KCAB2	KCNAB2	NA	KCNAB2	sp|Q13303|KCAB2_HUMAN	-0.0349241	-0.0134845	NR	NR	NR	-0.0242043	+	-	-	-	-	-	-	+
Q9BQA1	MEP50	WDR77	2	WDR77-2	sp|Q9BQA1-2|MEP50_HUMAN	0.00892021	-0.0568822	NR	NR	NR	-0.023981	+	+	-	-	-	-	-	+
Q9BQA1	MEP50	WDR77	NA	WDR77	sp|Q9BQA1|MEP50_HUMAN	0.00892021	-0.0568822	NR	NR	NR	-0.023981	+	+	-	-	-	-	-	+
Q5BKY9	F133B	FAM133B	2	FAM133B-2	sp|Q5BKY9-2|F133B_HUMAN	-0.010525	-0.0373685	NR	NR	NR	-0.0239467	+	+	-	-	-	-	-	+
Q5BKY9	F133B	FAM133B	NA	FAM133B	sp|Q5BKY9|F133B_HUMAN	-0.010525	-0.0373685	NR	NR	NR	-0.0239467	+	+	-	-	-	-	-	+
Q8N9E0	F133A	FAM133A	NA	FAM133A	sp|Q8N9E0|F133A_HUMAN	-0.010525	-0.0373685	NR	NR	NR	-0.0239467	+	+	-	-	-	-	-	+
A0A075B759	PAL4E	PPIAL4E	NA	PPIAL4E	sp|A0A075B759|PAL4E_HUMAN	0.0251934	-0.0730523	NR	NR	NR	-0.0239295	+	+	-	-	-	-	-	+
A0A0B4J2A2	PAL4C	PPIAL4C	NA	PPIAL4C	sp|A0A0B4J2A2|PAL4C_HUMAN	0.0251934	-0.0730523	NR	NR	NR	-0.0239295	+	+	-	-	-	-	-	+
F5H284	PAL4D	PPIAL4D	NA	PPIAL4D	sp|F5H284|PAL4D_HUMAN	0.0251934	-0.0730523	NR	NR	NR	-0.0239295	+	+	-	-	-	-	-	+
P0DN26	PAL4F	PPIAL4F	NA	PPIAL4F	sp|P0DN26|PAL4F_HUMAN	0.0251934	-0.0730523	NR	NR	NR	-0.0239295	+	+	-	-	-	-	-	+
Q9Y536	PAL4A	PPIAL4A	NA	PPIAL4A	sp|Q9Y536|PAL4A_HUMAN	0.0251934	-0.0730523	NR	NR	NR	-0.0239295	+	+	-	-	-	-	-	+
Q9NV70	EXOC1	EXOC1	NA	EXOC1	sp|Q9NV70|EXOC1_HUMAN	-0.00594258	-0.0418809	NR	NR	NR	-0.0239117	+	-	-	-	-	-	+	+
Q9UBC3	DNM3B	DNMT3B	2	DNMT3B-2	sp|Q9UBC3-2|DNM3B_HUMAN	-0.109011	0.0613624	NR	NR	NR	-0.0238243	+	-	+	+	-	-	+	+
Q9UBC3	DNM3B	DNMT3B	3	DNMT3B-3	sp|Q9UBC3-3|DNM3B_HUMAN	-0.109011	0.0613624	NR	NR	NR	-0.0238243	+	-	+	+	-	-	+	+
Q9UBC3	DNM3B	DNMT3B	6	DNMT3B-6	sp|Q9UBC3-6|DNM3B_HUMAN	-0.109011	0.0613624	NR	NR	NR	-0.0238243	+	-	+	+	-	-	+	+
Q9UBC3	DNM3B	DNMT3B	7	DNMT3B-7	sp|Q9UBC3-7|DNM3B_HUMAN	-0.109011	0.0613624	NR	NR	NR	-0.0238243	+	-	+	+	-	-	+	+
Q9UBC3	DNM3B	DNMT3B	8	DNMT3B-8	sp|Q9UBC3-8|DNM3B_HUMAN	-0.109011	0.0613624	NR	NR	NR	-0.0238243	+	-	+	+	-	-	+	+
Q9UBC3	DNM3B	DNMT3B	NA	DNMT3B	sp|Q9UBC3|DNM3B_HUMAN	-0.109011	0.0613624	NR	NR	NR	-0.0238243	+	-	+	+	-	-	+	+
O15085	ARHGB	ARHGEF11	2	ARHGEF11-2	sp|O15085-2|ARHGB_HUMAN	0.0668852	-0.114226	NR	NR	NR	-0.0236703	+	+	-	-	-	-	-	+
Q92928	RAB1C	RAB1C	NA	RAB1C	sp|Q92928|RAB1C_HUMAN	-0.0773537	0.0300384	NR	NR	NR	-0.0236577	+	+	-	-	-	-	-	+
Q9ULK4	MED23	MED23	2	MED23-2	sp|Q9ULK4-2|MED23_HUMAN	-0.0307994	-0.0163173	NR	NR	NR	-0.0235584	+	-	-	-	-	-	+	+
Q9ULK4	MED23	MED23	3	MED23-3	sp|Q9ULK4-3|MED23_HUMAN	-0.0307994	-0.0163173	NR	NR	NR	-0.0235584	+	-	-	-	-	-	+	+
Q9ULK4	MED23	MED23	4	MED23-4	sp|Q9ULK4-4|MED23_HUMAN	-0.0307994	-0.0163173	NR	NR	NR	-0.0235584	+	-	-	-	-	-	+	+
Q9ULK4	MED23	MED23	5	MED23-5	sp|Q9ULK4-5|MED23_HUMAN	-0.0307994	-0.0163173	NR	NR	NR	-0.0235584	+	-	-	-	-	-	+	+
Q9ULK4	MED23	MED23	NA	MED23	sp|Q9ULK4|MED23_HUMAN	-0.0307994	-0.0163173	NR	NR	NR	-0.0235584	+	-	-	-	-	-	+	+
P25786	PSA1	PSMA1	2	PSMA1-2	sp|P25786-2|PSA1_HUMAN	-0.0103323	-0.0367576	NR	NR	NR	-0.0235449	+	+	-	-	-	-	-	+
P25786	PSA1	PSMA1	NA	PSMA1	sp|P25786|PSA1_HUMAN	-0.0103323	-0.0367576	NR	NR	NR	-0.0235449	+	+	-	-	-	-	-	+
Q8WZA9	IRGQ	IRGQ	NA	IRGQ	sp|Q8WZA9|IRGQ_HUMAN	-0.0239535	-0.0229327	NR	NR	NR	-0.0234431	+	+	-	-	-	-	-	+
Q96MF7	NSE2	NSMCE2	NA	NSMCE2	sp|Q96MF7|NSE2_HUMAN	-0.0281859	-0.0186516	NR	NR	NR	-0.0234187	+	+	-	-	-	-	-	+
Q8IYB3	SRRM1	SRRM1	2	SRRM1-2	sp|Q8IYB3-2|SRRM1_HUMAN	-0.0363207	-0.0104344	NR	NR	NR	-0.0233776	-	+	+	+	+	-	-	+
Q8IYB3	SRRM1	SRRM1	NA	SRRM1	sp|Q8IYB3|SRRM1_HUMAN	-0.0363207	-0.0104344	NR	NR	NR	-0.0233776	-	+	+	+	+	-	-	+
O60645	EXOC3	EXOC3	2	EXOC3-2	sp|O60645-2|EXOC3_HUMAN	0.0250091	-0.0716552	NR	NR	NR	-0.0233231	+	-	-	-	-	-	+	+
O60645	EXOC3	EXOC3	3	EXOC3-3	sp|O60645-3|EXOC3_HUMAN	0.0250091	-0.0716552	NR	NR	NR	-0.0233231	+	-	-	-	-	-	+	+
O60645	EXOC3	EXOC3	NA	EXOC3	sp|O60645|EXOC3_HUMAN	0.0250091	-0.0716552	NR	NR	NR	-0.0233231	+	-	-	-	-	-	+	+
O75387	LAT3	SLC43A1	2	SLC43A1-2	sp|O75387-2|LAT3_HUMAN	0.0124466	-0.0590623	NR	NR	NR	-0.0233078	+	+	+	+	+	-	-	-
O75387	LAT3	SLC43A1	NA	SLC43A1	sp|O75387|LAT3_HUMAN	0.0124466	-0.0590623	NR	NR	NR	-0.0233078	+	+	+	+	+	-	-	-
Q9HC77	CENPJ	CENPJ	2	CENPJ-2	sp|Q9HC77-2|CENPJ_HUMAN	-0.0674507	0.0208579	NR	NR	NR	-0.0232964	+	+	-	-	-	-	-	+
Q9HC77	CENPJ	CENPJ	NA	CENPJ	sp|Q9HC77|CENPJ_HUMAN	-0.0674507	0.0208579	NR	NR	NR	-0.0232964	+	+	-	-	-	-	-	+
P13637	AT1A3	ATP1A3	2	ATP1A3-2	sp|P13637-2|AT1A3_HUMAN	0.000771676	-0.047145	NR	NR	NR	-0.0231866	+	+	+	+	+	-	-	-
P13637	AT1A3	ATP1A3	3	ATP1A3-3	sp|P13637-3|AT1A3_HUMAN	0.000771676	-0.047145	NR	NR	NR	-0.0231866	+	+	+	+	+	-	-	-
P13637	AT1A3	ATP1A3	NA	ATP1A3	sp|P13637|AT1A3_HUMAN	0.000771676	-0.047145	NR	NR	NR	-0.0231866	+	+	+	+	+	-	-	-
P78417	GSTO1	GSTO1	3	GSTO1-3	sp|P78417-3|GSTO1_HUMAN	0.0222254	-0.0683707	NR	NR	NR	-0.0230727	+	+	-	-	-	-	+	+
P78417	GSTO1	GSTO1	NA	GSTO1	sp|P78417|GSTO1_HUMAN	0.0222254	-0.0683707	NR	NR	NR	-0.0230727	+	+	-	-	-	-	+	+
Q9NRP4	SDHF3	SDHAF3	NA	SDHAF3	sp|Q9NRP4|SDHF3_HUMAN	-0.00615296	-0.0399194	NR	NR	NR	-0.0230362	+	+	-	-	-	-	+	+
Q6P2E9	EDC4	EDC4	2	EDC4-2	sp|Q6P2E9-2|EDC4_HUMAN	-0.0245861	-0.0214751	NR	NR	NR	-0.0230306	+	+	+	-	-	-	-	+
Q6NUQ4	TM214	TMEM214	2	TMEM214-2	sp|Q6NUQ4-2|TM214_HUMAN	-0.0234229	-0.0225599	NR	NR	NR	-0.0229914	+	+	+	+	-	-	+	+
Q6NUQ4	TM214	TMEM214	NA	TMEM214	sp|Q6NUQ4|TM214_HUMAN	-0.0234229	-0.0225599	NR	NR	NR	-0.0229914	+	+	+	+	-	-	+	+
Q15111	PLCL1	PLCL1	NA	PLCL1	sp|Q15111|PLCL1_HUMAN	0.0225275	-0.0684423	NR	NR	NR	-0.0229574	+	-	-	-	-	-	-	+
Q9UJX3	APC7	ANAPC7	2	ANAPC7-2	sp|Q9UJX3-2|APC7_HUMAN	-0.0151934	-0.0306625	NR	NR	NR	-0.0229279	+	-	-	-	-	-	+	+
Q9UJX3	APC7	ANAPC7	NA	ANAPC7	sp|Q9UJX3|APC7_HUMAN	-0.0151934	-0.0306625	NR	NR	NR	-0.0229279	+	-	-	-	-	-	+	+
P11388	TOP2A	TOP2A	2	TOP2A-2	sp|P11388-2|TOP2A_HUMAN	-0.059391	0.0135374	NR	NR	NR	-0.0229268	+	+	+	+	-	-	-	+
P11388	TOP2A	TOP2A	3	TOP2A-3	sp|P11388-3|TOP2A_HUMAN	-0.059391	0.0135374	NR	NR	NR	-0.0229268	+	+	+	+	-	-	-	+
P11388	TOP2A	TOP2A	4	TOP2A-4	sp|P11388-4|TOP2A_HUMAN	-0.059391	0.0135374	NR	NR	NR	-0.0229268	+	+	+	+	-	-	-	+
P11388	TOP2A	TOP2A	NA	TOP2A	sp|P11388|TOP2A_HUMAN	-0.059391	0.0135374	NR	NR	NR	-0.0229268	+	+	+	+	-	-	-	+
P30740	ILEU	SERPINB1	2	SERPINB1-2	sp|P30740-2|ILEU_HUMAN	-0.00740699	-0.0383771	NR	NR	NR	-0.022892	+	+	-	-	-	-	-	+
P40227	TCPZ	CCT6A	2	CCT6A-2	sp|P40227-2|TCPZ_HUMAN	-0.0188634	-0.026694	NR	NR	NR	-0.0227787	+	-	-	-	+	-	-	+
Q9NVJ2	ARL8B	ARL8B	NA	ARL8B	sp|Q9NVJ2|ARL8B_HUMAN	-0.0288388	-0.0167169	NR	NR	NR	-0.0227778	+	+	-	-	-	-	+	+
Q9BZJ0	CRNL1	CRNKL1	2	CRNKL1-2	sp|Q9BZJ0-2|CRNL1_HUMAN	-0.0103174	-0.0350958	NR	NR	NR	-0.0227066	+	-	-	-	-	-	+	+
Q9BZJ0	CRNL1	CRNKL1	3	CRNKL1-3	sp|Q9BZJ0-3|CRNL1_HUMAN	-0.0103174	-0.0350958	NR	NR	NR	-0.0227066	+	-	-	-	-	-	+	+
Q9BZJ0	CRNL1	CRNKL1	NA	CRNKL1	sp|Q9BZJ0|CRNL1_HUMAN	-0.0103174	-0.0350958	NR	NR	NR	-0.0227066	+	-	-	-	-	-	+	+
Q96RT7	GCP6	TUBGCP6	2	TUBGCP6-2	sp|Q96RT7-2|GCP6_HUMAN	-0.0754059	0.0300069	NR	NR	NR	-0.0226995	+	+	-	-	-	-	-	+
Q96RT7	GCP6	TUBGCP6	3	TUBGCP6-3	sp|Q96RT7-3|GCP6_HUMAN	-0.0754059	0.0300069	NR	NR	NR	-0.0226995	+	+	-	-	-	-	-	+
Q96RT7	GCP6	TUBGCP6	NA	TUBGCP6	sp|Q96RT7|GCP6_HUMAN	-0.0754059	0.0300069	NR	NR	NR	-0.0226995	+	+	-	-	-	-	-	+
O75865	TPC6A	TRAPPC6A	2	TRAPPC6A-2	sp|O75865-2|TPC6A_HUMAN	0.0416636	-0.0870508	NR	NR	NR	-0.0226936	+	-	-	-	-	-	+	+
O75865	TPC6A	TRAPPC6A	NA	TRAPPC6A	sp|O75865|TPC6A_HUMAN	0.0416636	-0.0870508	NR	NR	NR	-0.0226936	+	-	-	-	-	-	+	+
P06753	TPM3	TPM3	2	TPM3-2	sp|P06753-2|TPM3_HUMAN	-0.035717	-0.0095831	NR	NR	NR	-0.02265	+	-	-	-	-	-	-	+
Q9Y4B4	ARIP4	RAD54L2	NA	RAD54L2	sp|Q9Y4B4|ARIP4_HUMAN	-0.0267444	-0.0185137	NR	NR	NR	-0.022629	+	-	-	-	-	-	-	+
P30626	SORCN	SRI	2	SRI-2	sp|P30626-2|SORCN_HUMAN	0.00771218	-0.0527215	NR	NR	NR	-0.0225047	+	+	-	-	-	-	-	+
P30626	SORCN	SRI	3	SRI-3	sp|P30626-3|SORCN_HUMAN	0.00771218	-0.0527215	NR	NR	NR	-0.0225047	+	+	-	-	-	-	-	+
P30626	SORCN	SRI	NA	SRI	sp|P30626|SORCN_HUMAN	0.00771218	-0.0527215	NR	NR	NR	-0.0225047	+	+	-	-	-	-	-	+
Q53GQ0	DHB12	HSD17B12	2	HSD17B12-2	sp|Q53GQ0-2|DHB12_HUMAN	0.00155272	-0.0463531	NR	NR	NR	-0.0224002	+	+	+	-	-	-	+	+
Q9UP52	TFR2	TFR2	2	TFR2-2	sp|Q9UP52-2|TFR2_HUMAN	-0.00761288	-0.0371813	NR	NR	NR	-0.0223971	+	+	+	-	-	-	-	+
P12318	FCG2A	FCGR2A	2	FCGR2A-2	sp|P12318-2|FCG2A_HUMAN	-0.0508484	0.00610536	NR	NR	NR	-0.0223715	+	-	-	+	+	-	-	+
P12318	FCG2A	FCGR2A	NA	FCGR2A	sp|P12318|FCG2A_HUMAN	-0.0508484	0.00610536	NR	NR	NR	-0.0223715	+	-	-	+	+	-	-	+
P31995	FCG2C	FCGR2C	2	FCGR2C-2	sp|P31995-2|FCG2C_HUMAN	-0.0508484	0.00610536	NR	NR	NR	-0.0223715	+	-	-	+	+	-	-	+
P31995	FCG2C	FCGR2C	NA	FCGR2C	sp|P31995|FCG2C_HUMAN	-0.0508484	0.00610536	NR	NR	NR	-0.0223715	+	-	-	+	+	-	-	+
P28799	GRN	GRN	3	GRN-3	sp|P28799-3|GRN_HUMAN	-0.051775	0.00722718	NR	NR	NR	-0.0222739	+	+	-	-	-	-	-	+
Q9UNN8	EPCR	PROCR	NA	PROCR	sp|Q9UNN8|EPCR_HUMAN	0.0324859	-0.076917	NR	NR	NR	-0.0222155	+	+	+	-	-	-	-	+
P06753	TPM3	TPM3	NA	TPM3	sp|P06753|TPM3_HUMAN	-0.0260077	-0.0183865	NR	NR	NR	-0.0221971	+	-	-	-	-	-	-	+
Q5T8I3	F102B	FAM102B	2	FAM102B-2	sp|Q5T8I3-2|F102B_HUMAN	-0.0400475	-0.0042612	NR	NR	NR	-0.0221543	+	+	-	-	-	-	-	+
Q5T8I3	F102B	FAM102B	NA	FAM102B	sp|Q5T8I3|F102B_HUMAN	-0.0400475	-0.0042612	NR	NR	NR	-0.0221543	+	+	-	-	-	-	-	+
Q86YB8	ERO1B	ERO1B	NA	ERO1B	sp|Q86YB8|ERO1B_HUMAN	-0.0159005	-0.028318	NR	NR	NR	-0.0221093	+	+	-	-	-	-	-	+
Q8IY33	MILK2	MICALL2	5	MICALL2-5	sp|Q8IY33-5|MILK2_HUMAN	0.029467	-0.073547	NR	NR	NR	-0.02204	+	+	-	-	-	-	+	+
Q8IY33	MILK2	MICALL2	NA	MICALL2	sp|Q8IY33|MILK2_HUMAN	0.029467	-0.073547	NR	NR	NR	-0.02204	+	+	-	-	-	-	+	+
P28065	PSB9	PSMB9	2	PSMB9-2	sp|P28065-2|PSB9_HUMAN	-0.0766177	0.032818	NR	NR	NR	-0.0218999	+	+	-	-	-	-	-	+
P28065	PSB9	PSMB9	NA	PSMB9	sp|P28065|PSB9_HUMAN	-0.0766177	0.032818	NR	NR	NR	-0.0218999	+	+	-	-	-	-	-	+
P49721	PSB2	PSMB2	NA	PSMB2	sp|P49721|PSB2_HUMAN	-0.0317623	-0.0120326	NR	NR	NR	-0.0218975	+	+	-	-	-	-	-	+
O60493	SNX3	SNX3	NA	SNX3	sp|O60493|SNX3_HUMAN	-0.010685	-0.0329002	NR	NR	NR	-0.0217926	+	+	-	-	-	-	-	+
Q93050	VPP1	ATP6V0A1	1	ATP6V0A1-1	sp|Q93050-1|VPP1_HUMAN	-0.0622984	0.0187197	NR	NR	NR	-0.0217893	+	+	+	-	+	+	-	-
Q93050	VPP1	ATP6V0A1	3	ATP6V0A1-3	sp|Q93050-3|VPP1_HUMAN	-0.0622984	0.0187197	NR	NR	NR	-0.0217893	+	+	+	-	+	+	-	-
Q93050	VPP1	ATP6V0A1	NA	ATP6V0A1	sp|Q93050|VPP1_HUMAN	-0.0622984	0.0187197	NR	NR	NR	-0.0217893	+	+	+	-	+	+	-	-
O43896	KIF1C	KIF1C	NA	KIF1C	sp|O43896|KIF1C_HUMAN	0.0909467	-0.13442	NR	NR	NR	-0.0217366	+	+	-	-	-	-	-	+
Q8N9M5	TM102	TMEM102	NA	TMEM102	sp|Q8N9M5|TM102_HUMAN	0.0100933	-0.0532943	NR	NR	NR	-0.0216005	+	+	-	-	-	-	+	+
P10253	LYAG	GAA	NA	GAA	sp|P10253|LYAG_HUMAN	-0.0235368	-0.0196584	NR	NR	NR	-0.0215976	+	-	-	-	-	-	-	+
Q7Z2E3	APTX	APTX	10	APTX-10	sp|Q7Z2E3-10|APTX_HUMAN	-0.0264149	-0.0167151	NR	NR	NR	-0.021565	+	+	-	-	-	-	-	-
Q7Z2E3	APTX	APTX	11	APTX-11	sp|Q7Z2E3-11|APTX_HUMAN	-0.0264149	-0.0167151	NR	NR	NR	-0.021565	+	+	-	-	-	-	-	-
Q7Z2E3	APTX	APTX	12	APTX-12	sp|Q7Z2E3-12|APTX_HUMAN	-0.0264149	-0.0167151	NR	NR	NR	-0.021565	+	+	-	-	-	-	-	-
Q7Z2E3	APTX	APTX	13	APTX-13	sp|Q7Z2E3-13|APTX_HUMAN	-0.0264149	-0.0167151	NR	NR	NR	-0.021565	+	+	-	-	-	-	-	-
Q7Z2E3	APTX	APTX	3	APTX-3	sp|Q7Z2E3-3|APTX_HUMAN	-0.0264149	-0.0167151	NR	NR	NR	-0.021565	+	+	-	-	-	-	-	-
Q7Z2E3	APTX	APTX	5	APTX-5	sp|Q7Z2E3-5|APTX_HUMAN	-0.0264149	-0.0167151	NR	NR	NR	-0.021565	+	+	-	-	-	-	-	-
Q7Z2E3	APTX	APTX	7	APTX-7	sp|Q7Z2E3-7|APTX_HUMAN	-0.0264149	-0.0167151	NR	NR	NR	-0.021565	+	+	-	-	-	-	-	-
Q7Z2E3	APTX	APTX	8	APTX-8	sp|Q7Z2E3-8|APTX_HUMAN	-0.0264149	-0.0167151	NR	NR	NR	-0.021565	+	+	-	-	-	-	-	-
Q7Z2E3	APTX	APTX	9	APTX-9	sp|Q7Z2E3-9|APTX_HUMAN	-0.0264149	-0.0167151	NR	NR	NR	-0.021565	+	+	-	-	-	-	-	-
Q7Z2E3	APTX	APTX	NA	APTX	sp|Q7Z2E3|APTX_HUMAN	-0.0264149	-0.0167151	NR	NR	NR	-0.021565	+	+	-	-	-	-	-	-
Q14847	LASP1	LASP1	3	LASP1-3	sp|Q14847-3|LASP1_HUMAN	0.000881583	-0.0439949	NR	NR	NR	-0.0215566	+	+	-	-	-	-	-	+
O15042	SR140	U2SURP	2	U2SURP-2	sp|O15042-2|SR140_HUMAN	-0.0410143	-0.0016578	NR	NR	NR	-0.021336	+	-	-	-	-	+	+	+
O15042	SR140	U2SURP	3	U2SURP-3	sp|O15042-3|SR140_HUMAN	-0.0410143	-0.0016578	NR	NR	NR	-0.021336	+	-	-	-	-	+	+	+
O15042	SR140	U2SURP	NA	U2SURP	sp|O15042|SR140_HUMAN	-0.0410143	-0.0016578	NR	NR	NR	-0.021336	+	-	-	-	-	+	+	+
Q14119	VEZF1	VEZF1	NA	VEZF1	sp|Q14119|VEZF1_HUMAN	-0.0173372	-0.0250383	NR	NR	NR	-0.0211877	+	+	-	-	-	-	+	+
O00507	USP9Y	USP9Y	NA	USP9Y	sp|O00507|USP9Y_HUMAN	-0.00117416	-0.0410981	NR	NR	NR	-0.0211361	+	+	-	-	-	-	+	+
P09874	PARP1	PARP1	NA	PARP1	sp|P09874|PARP1_HUMAN	-0.0287054	-0.013441	NR	NR	NR	-0.0210732	+	+	-	-	-	-	-	+
Q9HC73	CRLF2	CRLF2	3	CRLF2-3	sp|Q9HC73-3|CRLF2_HUMAN	-0.0624164	0.0203362	NR	NR	NR	-0.0210401	+	-	-	-	-	-	+	+
Q9HC73	CRLF2	CRLF2	NA	CRLF2	sp|Q9HC73|CRLF2_HUMAN	-0.0624164	0.0203362	NR	NR	NR	-0.0210401	+	-	-	-	-	-	+	+
Q9BQ87	TBL1Y	TBL1Y	NA	TBL1Y	sp|Q9BQ87|TBL1Y_HUMAN	0.0215558	-0.0635271	NR	NR	NR	-0.0209856	+	+	-	-	-	-	-	+
Q96SB8	SMC6	SMC6	2	SMC6-2	sp|Q96SB8-2|SMC6_HUMAN	-0.0326735	-0.00923819	NR	NR	NR	-0.0209559	+	+	+	-	-	-	-	+
Q96SB8	SMC6	SMC6	NA	SMC6	sp|Q96SB8|SMC6_HUMAN	-0.0326735	-0.00923819	NR	NR	NR	-0.0209559	+	+	+	-	-	-	-	+
Q4KWH8	PLCH1	PLCH1	2	PLCH1-2	sp|Q4KWH8-2|PLCH1_HUMAN	0.0900887	-0.131941	NR	NR	NR	-0.0209262	+	+	-	-	-	-	-	+
Q4KWH8	PLCH1	PLCH1	3	PLCH1-3	sp|Q4KWH8-3|PLCH1_HUMAN	0.0900887	-0.131941	NR	NR	NR	-0.0209262	+	+	-	-	-	-	-	+
Q4KWH8	PLCH1	PLCH1	4	PLCH1-4	sp|Q4KWH8-4|PLCH1_HUMAN	0.0900887	-0.131941	NR	NR	NR	-0.0209262	+	+	-	-	-	-	-	+
Q4KWH8	PLCH1	PLCH1	NA	PLCH1	sp|Q4KWH8|PLCH1_HUMAN	0.0900887	-0.131941	NR	NR	NR	-0.0209262	+	+	-	-	-	-	-	+
Q96PV6	LENG8	LENG8	1	LENG8-1	sp|Q96PV6-1|LENG8_HUMAN	-0.0529009	0.0110754	NR	NR	NR	-0.0209128	+	-	-	-	-	-	-	+
Q96PV6	LENG8	LENG8	NA	LENG8	sp|Q96PV6|LENG8_HUMAN	-0.0529009	0.0110754	NR	NR	NR	-0.0209128	+	-	-	-	-	-	-	+
P07205	PGK2	PGK2	NA	PGK2	sp|P07205|PGK2_HUMAN	-0.0116925	-0.0300383	NR	NR	NR	-0.0208654	+	+	-	-	-	-	+	+
Q8N1F7	NUP93	NUP93	NA	NUP93	sp|Q8N1F7|NUP93_HUMAN	-0.0343091	-0.00714739	NR	NR	NR	-0.0207282	+	+	+	-	-	-	+	+
P62380	TBPL1	TBPL1	NA	TBPL1	sp|P62380|TBPL1_HUMAN	-0.000801697	-0.0406379	NR	NR	NR	-0.0207198	+	-	-	-	-	-	-	+
P60981	DEST	DSTN	2	DSTN-2	sp|P60981-2|DEST_HUMAN	0.0973283	-0.138767	NR	NR	NR	-0.0207191	+	-	-	+	+	+	+	+
P60981	DEST	DSTN	NA	DSTN	sp|P60981|DEST_HUMAN	0.0973283	-0.138767	NR	NR	NR	-0.0207191	+	-	-	+	+	+	+	+
O75223	GGCT	GGCT	NA	GGCT	sp|O75223|GGCT_HUMAN	-0.0391321	-0.00227073	NR	NR	NR	-0.0207014	+	+	-	-	-	-	+	+
Q6MZP7	LIN54	LIN54	2	LIN54-2	sp|Q6MZP7-2|LIN54_HUMAN	-0.02814	-0.0132517	NR	NR	NR	-0.0206959	+	+	-	-	-	-	+	+
Q6MZP7	LIN54	LIN54	5	LIN54-5	sp|Q6MZP7-5|LIN54_HUMAN	-0.02814	-0.0132517	NR	NR	NR	-0.0206959	+	+	-	-	-	-	+	+
Q6MZP7	LIN54	LIN54	NA	LIN54	sp|Q6MZP7|LIN54_HUMAN	-0.02814	-0.0132517	NR	NR	NR	-0.0206959	+	+	-	-	-	-	+	+
P26358	DNMT1	DNMT1	NA	DNMT1	sp|P26358|DNMT1_HUMAN	-0.026831	-0.0145141	NR	NR	NR	-0.0206726	+	+	-	-	-	-	+	+
Q13464	ROCK1	ROCK1	NA	ROCK1	sp|Q13464|ROCK1_HUMAN	-0.0268511	-0.0144928	NR	NR	NR	-0.020672	+	+	-	-	-	-	+	+
P59190	RAB15	RAB15	2	RAB15-2	sp|P59190-2|RAB15_HUMAN	-0.0958363	0.0545732	NR	NR	NR	-0.0206316	+	+	-	-	-	-	-	+
P59190	RAB15	RAB15	NA	RAB15	sp|P59190|RAB15_HUMAN	-0.0958363	0.0545732	NR	NR	NR	-0.0206316	+	+	-	-	-	-	-	+
P61006	RAB8A	RAB8A	2	RAB8A-2	sp|P61006-2|RAB8A_HUMAN	-0.0958363	0.0545732	NR	NR	NR	-0.0206316	+	+	-	-	-	-	-	+
Q6P2E9	EDC4	EDC4	NA	EDC4	sp|Q6P2E9|EDC4_HUMAN	-0.0267397	-0.0142866	NR	NR	NR	-0.0205131	+	+	-	-	-	-	-	+
Q9ULJ7	ANR50	ANKRD50	2	ANKRD50-2	sp|Q9ULJ7-2|ANR50_HUMAN	-0.0176198	-0.0231988	NR	NR	NR	-0.0204093	+	-	-	-	-	-	+	+
Q9ULJ7	ANR50	ANKRD50	NA	ANKRD50	sp|Q9ULJ7|ANR50_HUMAN	-0.0176198	-0.0231988	NR	NR	NR	-0.0204093	+	-	-	-	-	-	+	+
Q9UQ88	CD11A	CDK11A	8	CDK11A-8	sp|Q9UQ88-8|CD11A_HUMAN	-0.0303503	-0.0102744	NR	NR	NR	-0.0203124	+	+	-	-	-	-	+	+
Q29RF7	PDS5A	PDS5A	3	PDS5A-3	sp|Q29RF7-3|PDS5A_HUMAN	-0.00018848	-0.0403878	NR	NR	NR	-0.0202881	+	-	-	-	-	-	+	+
Q96S59	RANB9	RANBP9	2	RANBP9-2	sp|Q96S59-2|RANB9_HUMAN	-0.096051	0.0556346	NR	NR	NR	-0.0202082	+	-	-	-	-	-	+	+
Q96S59	RANB9	RANBP9	3	RANBP9-3	sp|Q96S59-3|RANB9_HUMAN	-0.096051	0.0556346	NR	NR	NR	-0.0202082	+	-	-	-	-	-	+	+
Q9H078	CLPB	CLPB	2	CLPB-2	sp|Q9H078-2|CLPB_HUMAN	-0.0504096	0.0100973	NR	NR	NR	-0.0201561	+	+	-	-	-	-	+	+
Q9H078	CLPB	CLPB	3	CLPB-3	sp|Q9H078-3|CLPB_HUMAN	-0.0504096	0.0100973	NR	NR	NR	-0.0201561	+	+	-	-	-	-	+	+
Q9H078	CLPB	CLPB	4	CLPB-4	sp|Q9H078-4|CLPB_HUMAN	-0.0504096	0.0100973	NR	NR	NR	-0.0201561	+	+	-	-	-	-	+	+
Q9H078	CLPB	CLPB	5	CLPB-5	sp|Q9H078-5|CLPB_HUMAN	-0.0504096	0.0100973	NR	NR	NR	-0.0201561	+	+	-	-	-	-	+	+
Q9H078	CLPB	CLPB	NA	CLPB	sp|Q9H078|CLPB_HUMAN	-0.0504096	0.0100973	NR	NR	NR	-0.0201561	+	+	-	-	-	-	+	+
Q14165	MLEC	MLEC	NA	MLEC	sp|Q14165|MLEC_HUMAN	-0.0645889	0.0243718	NR	NR	NR	-0.0201085	+	+	-	-	+	-	-	-
P33981	TTK	TTK	2	TTK-2	sp|P33981-2|TTK_HUMAN	-0.023123	-0.0168737	NR	NR	NR	-0.0199984	+	-	-	-	-	-	+	+
P33981	TTK	TTK	NA	TTK	sp|P33981|TTK_HUMAN	-0.023123	-0.0168737	NR	NR	NR	-0.0199984	+	-	-	-	-	-	+	+
P26358	DNMT1	DNMT1	2	DNMT1-2	sp|P26358-2|DNMT1_HUMAN	-0.0263946	-0.0135391	NR	NR	NR	-0.0199668	+	+	-	-	-	-	+	+
P06753	TPM3	TPM3	3	TPM3-3	sp|P06753-3|TPM3_HUMAN	-0.0280242	-0.011849	NR	NR	NR	-0.0199366	+	-	-	-	-	-	-	+
Q9H6F5	CCD86	CCDC86	NA	CCDC86	sp|Q9H6F5|CCD86_HUMAN	-0.0398378	2.69118e-05	NR	NR	NR	-0.0199054	+	-	-	-	-	-	+	+
P61601	NCALD	NCALD	NA	NCALD	sp|P61601|NCALD_HUMAN	-0.0761662	0.0364973	NR	NR	NR	-0.0198345	+	+	-	-	-	-	+	+
P32929	CGL	CTH	2	CTH-2	sp|P32929-2|CGL_HUMAN	-0.0408485	0.00155149	NR	NR	NR	-0.0196485	+	+	-	-	-	-	+	+
P32929	CGL	CTH	3	CTH-3	sp|P32929-3|CGL_HUMAN	-0.0408485	0.00155149	NR	NR	NR	-0.0196485	+	+	-	-	-	-	+	+
P32929	CGL	CTH	NA	CTH	sp|P32929|CGL_HUMAN	-0.0408485	0.00155149	NR	NR	NR	-0.0196485	+	+	-	-	-	-	+	+
Q9C0C7	AMRA1	AMBRA1	6	AMBRA1-6	sp|Q9C0C7-6|AMRA1_HUMAN	-0.0793651	0.0400866	NR	NR	NR	-0.0196392	+	-	-	+	+	-	-	+
P29353	SHC1	SHC1	2	SHC1-2	sp|P29353-2|SHC1_HUMAN	0.0334145	-0.0724931	NR	NR	NR	-0.0195393	+	+	-	-	-	-	+	+
P29353	SHC1	SHC1	3	SHC1-3	sp|P29353-3|SHC1_HUMAN	0.0334145	-0.0724931	NR	NR	NR	-0.0195393	+	+	-	-	-	-	+	+
P29353	SHC1	SHC1	5	SHC1-5	sp|P29353-5|SHC1_HUMAN	0.0334145	-0.0724931	NR	NR	NR	-0.0195393	+	+	-	-	-	-	+	+
P29353	SHC1	SHC1	6	SHC1-6	sp|P29353-6|SHC1_HUMAN	0.0334145	-0.0724931	NR	NR	NR	-0.0195393	+	+	-	-	-	-	+	+
P29353	SHC1	SHC1	7	SHC1-7	sp|P29353-7|SHC1_HUMAN	0.0334145	-0.0724931	NR	NR	NR	-0.0195393	+	+	-	-	-	-	+	+
P29353	SHC1	SHC1	NA	SHC1	sp|P29353|SHC1_HUMAN	0.0334145	-0.0724931	NR	NR	NR	-0.0195393	+	+	-	-	-	-	+	+
Q15084	PDIA6	PDIA6	2	PDIA6-2	sp|Q15084-2|PDIA6_HUMAN	-0.0145765	-0.0244312	NR	NR	NR	-0.0195038	-	-	-	-	+	-	+	+
Q15084	PDIA6	PDIA6	3	PDIA6-3	sp|Q15084-3|PDIA6_HUMAN	-0.0145765	-0.0244312	NR	NR	NR	-0.0195038	-	-	-	-	+	-	+	+
Q15084	PDIA6	PDIA6	4	PDIA6-4	sp|Q15084-4|PDIA6_HUMAN	-0.0145765	-0.0244312	NR	NR	NR	-0.0195038	-	-	-	-	+	-	+	+
Q15084	PDIA6	PDIA6	5	PDIA6-5	sp|Q15084-5|PDIA6_HUMAN	-0.0145765	-0.0244312	NR	NR	NR	-0.0195038	-	-	-	-	+	-	+	+
Q15084	PDIA6	PDIA6	NA	PDIA6	sp|Q15084|PDIA6_HUMAN	-0.0145765	-0.0244312	NR	NR	NR	-0.0195038	-	-	-	-	+	-	+	+
Q92526	TCPW	CCT6B	2	CCT6B-2	sp|Q92526-2|TCPW_HUMAN	-0.0216758	-0.0173305	NR	NR	NR	-0.0195031	+	-	-	-	+	-	+	+
P27797	CALR	CALR	NA	CALR	sp|P27797|CALR_HUMAN	0.0193284	-0.0582978	NR	NR	NR	-0.0194847	+	-	-	-	+	-	-	+
Q8IY22	CMIP	CMIP	2	CMIP-2	sp|Q8IY22-2|CMIP_HUMAN	0.00136109	-0.0402142	NR	NR	NR	-0.0194265	+	+	-	-	-	-	+	+
Q8IY22	CMIP	CMIP	3	CMIP-3	sp|Q8IY22-3|CMIP_HUMAN	0.00136109	-0.0402142	NR	NR	NR	-0.0194265	+	+	-	-	-	-	+	+
Q8IY22	CMIP	CMIP	NA	CMIP	sp|Q8IY22|CMIP_HUMAN	0.00136109	-0.0402142	NR	NR	NR	-0.0194265	+	+	-	-	-	-	+	+
P42858	HD	HTT	NA	HTT	sp|P42858|HD_HUMAN	-0.022054	-0.0166569	NR	NR	NR	-0.0193555	+	+	-	-	+	-	-	+
P84101	SERF2	SERF2	2	SERF2-2	sp|P84101-2|SERF2_HUMAN	0.0257801	-0.0644557	NR	NR	NR	-0.0193378	+	-	-	-	-	+	+	+
P84101	SERF2	SERF2	3	SERF2-3	sp|P84101-3|SERF2_HUMAN	0.0257801	-0.0644557	NR	NR	NR	-0.0193378	+	-	-	-	-	+	+	+
P84101	SERF2	SERF2	4	SERF2-4	sp|P84101-4|SERF2_HUMAN	0.0257801	-0.0644557	NR	NR	NR	-0.0193378	+	-	-	-	-	+	+	+
P84101	SERF2	SERF2	NA	SERF2	sp|P84101|SERF2_HUMAN	0.0257801	-0.0644557	NR	NR	NR	-0.0193378	+	-	-	-	-	+	+	+
Q6P2I3	FAH2B	FAHD2B	NA	FAHD2B	sp|Q6P2I3|FAH2B_HUMAN	0.0159533	-0.0545183	NR	NR	NR	-0.0192825	+	-	-	-	-	-	-	+
P13807	GYS1	GYS1	2	GYS1-2	sp|P13807-2|GYS1_HUMAN	-0.0222741	-0.0162726	NR	NR	NR	-0.0192733	+	+	-	-	-	-	-	+
P13807	GYS1	GYS1	NA	GYS1	sp|P13807|GYS1_HUMAN	-0.0222741	-0.0162726	NR	NR	NR	-0.0192733	+	+	-	-	-	-	-	+
Q6P1X6	CH082	C8orf82	2	C8orf82-2	sp|Q6P1X6-2|CH082_HUMAN	0.0161064	-0.0546449	NR	NR	NR	-0.0192692	+	+	-	-	-	-	-	+
Q6P1X6	CH082	C8orf82	NA	C8orf82	sp|Q6P1X6|CH082_HUMAN	0.0161064	-0.0546449	NR	NR	NR	-0.0192692	+	+	-	-	-	-	-	+
Q9P2R6	RERE	RERE	2	RERE-2	sp|Q9P2R6-2|RERE_HUMAN	-0.056206	0.0176988	NR	NR	NR	-0.0192536	+	+	-	-	-	-	+	+
Q2M389	WASC4	WASHC4	NA	WASHC4	sp|Q2M389|WASC4_HUMAN	-0.0270562	-0.0114279	NR	NR	NR	-0.019242	+	+	-	-	-	-	-	+
Q12933	TRAF2	TRAF2	2	TRAF2-2	sp|Q12933-2|TRAF2_HUMAN	-0.0406416	0.00237277	NR	NR	NR	-0.0191344	+	+	-	-	-	-	+	+
Q12933	TRAF2	TRAF2	3	TRAF2-3	sp|Q12933-3|TRAF2_HUMAN	-0.0406416	0.00237277	NR	NR	NR	-0.0191344	+	+	-	-	-	-	+	+
Q12933	TRAF2	TRAF2	NA	TRAF2	sp|Q12933|TRAF2_HUMAN	-0.0406416	0.00237277	NR	NR	NR	-0.0191344	+	+	-	-	-	-	+	+
Q93096	TP4A1	PTP4A1	NA	PTP4A1	sp|Q93096|TP4A1_HUMAN	0.0161678	-0.0543856	NR	NR	NR	-0.0191089	+	-	-	-	+	-	-	+
Q96G25	MED8	MED8	3	MED8-3	sp|Q96G25-3|MED8_HUMAN	-0.0602355	0.0221079	NR	NR	NR	-0.0190638	+	+	-	-	-	-	+	+
Q8IWF6	DEN6A	DENND6A	NA	DENND6A	sp|Q8IWF6|DEN6A_HUMAN	-0.0695315	0.0315449	NR	NR	NR	-0.0189933	+	+	-	-	-	-	-	+
P20962	PTMS	PTMS	NA	PTMS	sp|P20962|PTMS_HUMAN	-0.0161409	-0.0218057	NR	NR	NR	-0.0189733	+	-	-	-	-	-	-	+
O43809	CPSF5	NUDT21	NA	NUDT21	sp|O43809|CPSF5_HUMAN	-0.057902	0.0199759	NR	NR	NR	-0.0189631	+	+	-	-	-	-	-	+
Q9NPA8	ENY2	ENY2	2	ENY2-2	sp|Q9NPA8-2|ENY2_HUMAN	-0.0223973	-0.0153842	NR	NR	NR	-0.0188908	+	+	-	-	-	-	+	+
Q9NPA8	ENY2	ENY2	NA	ENY2	sp|Q9NPA8|ENY2_HUMAN	-0.0223973	-0.0153842	NR	NR	NR	-0.0188908	+	+	-	-	-	-	+	+
Q99627	CSN8	COPS8	2	COPS8-2	sp|Q99627-2|CSN8_HUMAN	-0.0395182	0.00173721	NR	NR	NR	-0.0188905	+	-	-	-	-	-	+	+
Q99627	CSN8	COPS8	NA	COPS8	sp|Q99627|CSN8_HUMAN	-0.0395182	0.00173721	NR	NR	NR	-0.0188905	+	-	-	-	-	-	+	+
O60493	SNX3	SNX3	2	SNX3-2	sp|O60493-2|SNX3_HUMAN	-0.0198592	-0.0176576	NR	NR	NR	-0.0187584	+	+	-	-	-	-	-	+
O60493	SNX3	SNX3	4	SNX3-4	sp|O60493-4|SNX3_HUMAN	-0.0198592	-0.0176576	NR	NR	NR	-0.0187584	+	+	-	-	-	-	-	+
Q13613	MTMR1	MTMR1	2	MTMR1-2	sp|Q13613-2|MTMR1_HUMAN	-0.124972	0.0875871	NR	NR	NR	-0.0186927	+	+	-	-	-	-	-	+
Q13613	MTMR1	MTMR1	NA	MTMR1	sp|Q13613|MTMR1_HUMAN	-0.124972	0.0875871	NR	NR	NR	-0.0186927	+	+	-	-	-	-	-	+
O94972	TRI37	TRIM37	2	TRIM37-2	sp|O94972-2|TRI37_HUMAN	0.0182031	-0.0555167	NR	NR	NR	-0.0186568	+	+	-	-	-	-	+	+
O94972	TRI37	TRIM37	3	TRIM37-3	sp|O94972-3|TRI37_HUMAN	0.0182031	-0.0555167	NR	NR	NR	-0.0186568	+	+	-	-	-	-	+	+
O94972	TRI37	TRIM37	NA	TRIM37	sp|O94972|TRI37_HUMAN	0.0182031	-0.0555167	NR	NR	NR	-0.0186568	+	+	-	-	-	-	+	+
Q9GZT8	NIF3L	NIF3L1	3	NIF3L1-3	sp|Q9GZT8-3|NIF3L_HUMAN	-0.0088422	-0.0284131	NR	NR	NR	-0.0186277	+	-	-	-	-	-	+	+
O75822	EIF3J	EIF3J	3	EIF3J-3	sp|O75822-3|EIF3J_HUMAN	-0.0296338	-0.00757834	NR	NR	NR	-0.018606	+	+	-	-	-	-	-	+
Q99622	C10	C12orf57	NA	C12orf57	sp|Q99622|C10_HUMAN	-0.0369965	-0.000143944	NR	NR	NR	-0.0185702	+	+	-	-	-	-	-	+
Q86W42	THOC6	THOC6	2	THOC6-2	sp|Q86W42-2|THOC6_HUMAN	-0.069515	0.0323853	NR	NR	NR	-0.0185648	+	+	+	-	-	-	-	+
Q86W42	THOC6	THOC6	3	THOC6-3	sp|Q86W42-3|THOC6_HUMAN	-0.069515	0.0323853	NR	NR	NR	-0.0185648	+	+	+	-	-	-	-	+
Q86W42	THOC6	THOC6	NA	THOC6	sp|Q86W42|THOC6_HUMAN	-0.069515	0.0323853	NR	NR	NR	-0.0185648	+	+	+	-	-	-	-	+
Q96QD8	S38A2	SLC38A2	NA	SLC38A2	sp|Q96QD8|S38A2_HUMAN	-0.0476259	0.010541	NR	NR	NR	-0.0185425	+	+	-	-	-	-	+	+
O15269	SPTC1	SPTLC1	2	SPTLC1-2	sp|O15269-2|SPTC1_HUMAN	0.00873473	-0.0457809	NR	NR	NR	-0.0185231	-	-	+	+	-	-	-	+
Q96GA7	SDSL	SDSL	NA	SDSL	sp|Q96GA7|SDSL_HUMAN	-0.0246007	-0.0124277	NR	NR	NR	-0.0185142	+	-	-	-	-	-	-	+
P56556	NDUA6	NDUFA6	NA	NDUFA6	sp|P56556|NDUA6_HUMAN	-0.0678351	0.030876	NR	NR	NR	-0.0184796	+	-	-	-	-	-	-	+
Q01415	GALK2	GALK2	2	GALK2-2	sp|Q01415-2|GALK2_HUMAN	0.00251474	-0.03944	NR	NR	NR	-0.0184626	+	+	-	-	-	-	+	+
Q01415	GALK2	GALK2	NA	GALK2	sp|Q01415|GALK2_HUMAN	0.00251474	-0.03944	NR	NR	NR	-0.0184626	+	+	-	-	-	-	+	+
Q9BTW9	TBCD	TBCD	4	TBCD-4	sp|Q9BTW9-4|TBCD_HUMAN	0.0118885	-0.0487239	NR	NR	NR	-0.0184177	+	+	-	-	-	-	+	+
Q9BTW9	TBCD	TBCD	NA	TBCD	sp|Q9BTW9|TBCD_HUMAN	0.0118885	-0.0487239	NR	NR	NR	-0.0184177	+	+	-	-	-	-	+	+
Q6ZSZ5	ARHGI	ARHGEF18	2	ARHGEF18-2	sp|Q6ZSZ5-2|ARHGI_HUMAN	0.0183361	-0.0551148	NR	NR	NR	-0.0183894	+	-	-	-	-	-	+	+
Q6ZSZ5	ARHGI	ARHGEF18	NA	ARHGEF18	sp|Q6ZSZ5|ARHGI_HUMAN	0.0183361	-0.0551148	NR	NR	NR	-0.0183894	+	-	-	-	-	-	+	+
Q9Y6Q9	NCOA3	NCOA3	2	NCOA3-2	sp|Q9Y6Q9-2|NCOA3_HUMAN	-0.02101	-0.0156196	NR	NR	NR	-0.0183148	+	+	-	-	-	-	-	+
Q9Y6Q9	NCOA3	NCOA3	3	NCOA3-3	sp|Q9Y6Q9-3|NCOA3_HUMAN	-0.02101	-0.0156196	NR	NR	NR	-0.0183148	+	+	-	-	-	-	-	+
Q9Y6Q9	NCOA3	NCOA3	5	NCOA3-5	sp|Q9Y6Q9-5|NCOA3_HUMAN	-0.02101	-0.0156196	NR	NR	NR	-0.0183148	+	+	-	-	-	-	-	+
Q9Y6Q9	NCOA3	NCOA3	NA	NCOA3	sp|Q9Y6Q9|NCOA3_HUMAN	-0.02101	-0.0156196	NR	NR	NR	-0.0183148	+	+	-	-	-	-	-	+
A6NDG6	PGP	PGP	NA	PGP	sp|A6NDG6|PGP_HUMAN	-0.0098275	-0.0266223	NR	NR	NR	-0.0182249	+	+	-	-	-	-	-	+
Q86XZ4	SPAS2	SPATS2	NA	SPATS2	sp|Q86XZ4|SPAS2_HUMAN	-0.0403627	0.00398683	NR	NR	NR	-0.0181879	+	-	-	-	+	+	-	-
Q9UMY4	SNX12	SNX12	2	SNX12-2	sp|Q9UMY4-2|SNX12_HUMAN	-0.0004014	-0.0359529	NR	NR	NR	-0.0181772	+	+	-	-	-	-	-	+
Q9UMY4	SNX12	SNX12	NA	SNX12	sp|Q9UMY4|SNX12_HUMAN	-0.0004014	-0.0359529	NR	NR	NR	-0.0181772	+	+	-	-	-	-	-	+
Q66LE6	2ABD	PPP2R2D	NA	PPP2R2D	sp|Q66LE6|2ABD_HUMAN	-0.0153349	-0.020825	NR	NR	NR	-0.01808	+	+	-	-	-	-	+	+
Q04864	REL	REL	NA	REL	sp|Q04864|REL_HUMAN	-0.0162542	-0.0198963	NR	NR	NR	-0.0180752	+	+	-	-	-	-	+	+
Q9Y3Z3	SAMH1	SAMHD1	4	SAMHD1-4	sp|Q9Y3Z3-4|SAMH1_HUMAN	0.0049151	-0.0409743	NR	NR	NR	-0.0180296	+	-	-	-	-	-	+	+
Q9Y3Z3	SAMH1	SAMHD1	NA	SAMHD1	sp|Q9Y3Z3|SAMH1_HUMAN	0.0049151	-0.0409743	NR	NR	NR	-0.0180296	+	-	-	-	-	-	+	+
Q9BXV9	GON7	GON7	NA	GON7	sp|Q9BXV9|GON7_HUMAN	0.0411563	-0.0772096	NR	NR	NR	-0.0180266	+	+	-	-	-	-	+	+
Q14534	ERG1	SQLE	NA	SQLE	sp|Q14534|ERG1_HUMAN	-0.0290466	-0.00695945	NR	NR	NR	-0.018003	+	-	-	-	-	-	+	+
Q9Y232	CDYL	CDYL	3	CDYL-3	sp|Q9Y232-3|CDYL_HUMAN	-0.00895117	-0.0268169	NR	NR	NR	-0.017884	+	-	-	-	-	-	+	+
Q9Y232	CDYL	CDYL	4	CDYL-4	sp|Q9Y232-4|CDYL_HUMAN	-0.00895117	-0.0268169	NR	NR	NR	-0.017884	+	-	-	-	-	-	+	+
Q86WR7	PRSR2	PROSER2	2	PROSER2-2	sp|Q86WR7-2|PRSR2_HUMAN	0.0291913	-0.0649559	NR	NR	NR	-0.0178823	+	+	-	-	-	-	+	+
P49356	FNTB	FNTB	2	FNTB-2	sp|P49356-2|FNTB_HUMAN	-0.0198996	-0.0158134	NR	NR	NR	-0.0178565	+	+	-	-	-	-	-	+
P49356	FNTB	FNTB	NA	FNTB	sp|P49356|FNTB_HUMAN	-0.0198996	-0.0158134	NR	NR	NR	-0.0178565	+	+	-	-	-	-	-	+
Q9H4A6	GOLP3	GOLPH3	NA	GOLPH3	sp|Q9H4A6|GOLP3_HUMAN	-0.0131547	-0.0225084	NR	NR	NR	-0.0178315	+	+	-	-	-	-	+	+
Q99996	AKAP9	AKAP9	4	AKAP9-4	sp|Q99996-4|AKAP9_HUMAN	-0.0549997	0.019344	NR	NR	NR	-0.0178278	+	-	-	-	-	-	+	+
Q92930	RAB8B	RAB8B	NA	RAB8B	sp|Q92930|RAB8B_HUMAN	-0.09146	0.0559637	NR	NR	NR	-0.0177482	+	+	-	-	-	-	-	+
Q7Z589	EMSY	EMSY	2	EMSY-2	sp|Q7Z589-2|EMSY_HUMAN	0.0613014	-0.0967641	NR	NR	NR	-0.0177313	+	+	+	-	-	-	+	+
Q7Z589	EMSY	EMSY	4	EMSY-4	sp|Q7Z589-4|EMSY_HUMAN	0.0613014	-0.0967641	NR	NR	NR	-0.0177313	+	+	+	-	-	-	+	+
Q7Z589	EMSY	EMSY	5	EMSY-5	sp|Q7Z589-5|EMSY_HUMAN	0.0613014	-0.0967641	NR	NR	NR	-0.0177313	+	+	+	-	-	-	+	+
Q7Z589	EMSY	EMSY	6	EMSY-6	sp|Q7Z589-6|EMSY_HUMAN	0.0613014	-0.0967641	NR	NR	NR	-0.0177313	+	+	+	-	-	-	+	+
Q7Z589	EMSY	EMSY	7	EMSY-7	sp|Q7Z589-7|EMSY_HUMAN	0.0613014	-0.0967641	NR	NR	NR	-0.0177313	+	+	+	-	-	-	+	+
Q7Z589	EMSY	EMSY	NA	EMSY	sp|Q7Z589|EMSY_HUMAN	0.0613014	-0.0967641	NR	NR	NR	-0.0177313	+	+	+	-	-	-	+	+
Q14919	NC2A	DRAP1	2	DRAP1-2	sp|Q14919-2|NC2A_HUMAN	0.0111232	-0.0465556	NR	NR	NR	-0.0177162	+	+	-	-	-	-	+	+
Q14919	NC2A	DRAP1	NA	DRAP1	sp|Q14919|NC2A_HUMAN	0.0111232	-0.0465556	NR	NR	NR	-0.0177162	+	+	-	-	-	-	+	+
P06753	TPM3	TPM3	7	TPM3-7	sp|P06753-7|TPM3_HUMAN	-0.024101	-0.0112824	NR	NR	NR	-0.0176917	+	+	-	-	-	-	-	+
Q9Y697	NFS1	NFS1	2	NFS1-2	sp|Q9Y697-2|NFS1_HUMAN	0.0140132	-0.0493912	NR	NR	NR	-0.017689	+	+	-	-	-	-	-	+
Q9Y697	NFS1	NFS1	NA	NFS1	sp|Q9Y697|NFS1_HUMAN	0.0140132	-0.0493912	NR	NR	NR	-0.017689	+	+	-	-	-	-	-	+
Q9UHD1	CHRD1	CHORDC1	2	CHORDC1-2	sp|Q9UHD1-2|CHRD1_HUMAN	0.00320658	-0.0382691	NR	NR	NR	-0.0175313	+	+	-	-	-	-	-	+
Q9UHD1	CHRD1	CHORDC1	NA	CHORDC1	sp|Q9UHD1|CHRD1_HUMAN	0.00320658	-0.0382691	NR	NR	NR	-0.0175313	+	+	-	-	-	-	-	+
Q9GZR2	REXO4	REXO4	2	REXO4-2	sp|Q9GZR2-2|REXO4_HUMAN	0.026529	-0.0615477	NR	NR	NR	-0.0175093	+	-	-	-	-	-	+	+
Q93008	USP9X	USP9X	1	USP9X-1	sp|Q93008-1|USP9X_HUMAN	0.00464887	-0.0395895	NR	NR	NR	-0.0174703	+	-	-	-	-	-	+	+
Q93008	USP9X	USP9X	NA	USP9X	sp|Q93008|USP9X_HUMAN	0.00464887	-0.0395895	NR	NR	NR	-0.0174703	+	-	-	-	-	-	+	+
Q9Y3S1	WNK2	WNK2	3	WNK2-3	sp|Q9Y3S1-3|WNK2_HUMAN	-0.0135114	-0.0213726	NR	NR	NR	-0.017442	+	+	-	-	-	-	-	+
Q86WR0	CCD25	CCDC25	2	CCDC25-2	sp|Q86WR0-2|CCD25_HUMAN	-0.0675557	0.0327697	NR	NR	NR	-0.017393	+	+	-	-	-	-	-	+
Q86WR0	CCD25	CCDC25	NA	CCDC25	sp|Q86WR0|CCD25_HUMAN	-0.0675557	0.0327697	NR	NR	NR	-0.017393	+	+	-	-	-	-	-	+
Q8NB49	AT11C	ATP11C	2	ATP11C-2	sp|Q8NB49-2|AT11C_HUMAN	-0.0520411	0.017348	NR	NR	NR	-0.0173465	+	+	-	-	-	-	-	+
Q8NB49	AT11C	ATP11C	3	ATP11C-3	sp|Q8NB49-3|AT11C_HUMAN	-0.0520411	0.017348	NR	NR	NR	-0.0173465	+	+	-	-	-	-	-	+
Q8NB49	AT11C	ATP11C	4	ATP11C-4	sp|Q8NB49-4|AT11C_HUMAN	-0.0520411	0.017348	NR	NR	NR	-0.0173465	+	+	-	-	-	-	-	+
Q8NB49	AT11C	ATP11C	NA	ATP11C	sp|Q8NB49|AT11C_HUMAN	-0.0520411	0.017348	NR	NR	NR	-0.0173465	+	+	-	-	-	-	-	+
P60520	GBRL2	GABARAPL2	NA	GABARAPL2	sp|P60520|GBRL2_HUMAN	-0.0525706	0.0179872	NR	NR	NR	-0.0172917	+	+	-	-	-	-	-	+
Q9Y6K1	DNM3A	DNMT3A	2	DNMT3A-2	sp|Q9Y6K1-2|DNM3A_HUMAN	-0.0489562	0.0143741	NR	NR	NR	-0.0172911	+	-	+	+	-	-	+	+
Q15185	TEBP	PTGES3	3	PTGES3-3	sp|Q15185-3|TEBP_HUMAN	-0.00795907	-0.0265489	NR	NR	NR	-0.017254	+	-	-	-	-	-	+	+
Q15185	TEBP	PTGES3	4	PTGES3-4	sp|Q15185-4|TEBP_HUMAN	-0.00795907	-0.0265489	NR	NR	NR	-0.017254	+	-	-	-	-	-	+	+
Q15185	TEBP	PTGES3	NA	PTGES3	sp|Q15185|TEBP_HUMAN	-0.00795907	-0.0265489	NR	NR	NR	-0.017254	+	-	-	-	-	-	+	+
P78332	RBM6	RBM6	2	RBM6-2	sp|P78332-2|RBM6_HUMAN	-0.0805578	0.0460629	NR	NR	NR	-0.0172475	+	-	-	-	-	-	+	+
Q9Y3B8	ORN	REXO2	2	REXO2-2	sp|Q9Y3B8-2|ORN_HUMAN	0.00728571	-0.0417378	NR	NR	NR	-0.0172261	+	-	-	-	-	-	+	+
O00115	DNS2A	DNASE2	2	DNASE2-2	sp|O00115-2|DNS2A_HUMAN	-0.0105285	-0.0239015	NR	NR	NR	-0.017215	+	+	-	-	-	-	+	+
O00115	DNS2A	DNASE2	NA	DNASE2	sp|O00115|DNS2A_HUMAN	-0.0105285	-0.0239015	NR	NR	NR	-0.017215	+	+	-	-	-	-	+	+
P52594	AGFG1	AGFG1	2	AGFG1-2	sp|P52594-2|AGFG1_HUMAN	-0.00792197	-0.0264208	NR	NR	NR	-0.0171714	+	+	-	-	-	-	+	+
P52594	AGFG1	AGFG1	3	AGFG1-3	sp|P52594-3|AGFG1_HUMAN	-0.00792197	-0.0264208	NR	NR	NR	-0.0171714	+	+	-	-	-	-	+	+
P52594	AGFG1	AGFG1	4	AGFG1-4	sp|P52594-4|AGFG1_HUMAN	-0.00792197	-0.0264208	NR	NR	NR	-0.0171714	+	+	-	-	-	-	+	+
P52594	AGFG1	AGFG1	NA	AGFG1	sp|P52594|AGFG1_HUMAN	-0.00792197	-0.0264208	NR	NR	NR	-0.0171714	+	+	-	-	-	-	+	+
P19484	TFEB	TFEB	2	TFEB-2	sp|P19484-2|TFEB_HUMAN	0.00657293	-0.0408613	NR	NR	NR	-0.0171442	+	+	+	-	-	-	-	+
P19484	TFEB	TFEB	NA	TFEB	sp|P19484|TFEB_HUMAN	0.00657293	-0.0408613	NR	NR	NR	-0.0171442	+	+	+	-	-	-	-	+
P40227	TCPZ	CCT6A	NA	CCT6A	sp|P40227|TCPZ_HUMAN	-0.0104577	-0.0237638	NR	NR	NR	-0.0171108	+	-	-	-	+	-	-	+
Q9NRZ9	HELLS	HELLS	2	HELLS-2	sp|Q9NRZ9-2|HELLS_HUMAN	0.000565401	-0.034342	NR	NR	NR	-0.0168883	+	-	-	-	-	-	+	+
Q9NRZ9	HELLS	HELLS	3	HELLS-3	sp|Q9NRZ9-3|HELLS_HUMAN	0.000565401	-0.034342	NR	NR	NR	-0.0168883	+	-	-	-	-	-	+	+
Q9NRZ9	HELLS	HELLS	4	HELLS-4	sp|Q9NRZ9-4|HELLS_HUMAN	0.000565401	-0.034342	NR	NR	NR	-0.0168883	+	-	-	-	-	-	+	+
Q9NRZ9	HELLS	HELLS	NA	HELLS	sp|Q9NRZ9|HELLS_HUMAN	0.000565401	-0.034342	NR	NR	NR	-0.0168883	+	-	-	-	-	-	+	+
P35612	ADDB	ADD2	5	ADD2-5	sp|P35612-5|ADDB_HUMAN	-0.0342218	0.000458903	NR	NR	NR	-0.0168814	+	+	-	-	-	-	-	+
P35612	ADDB	ADD2	6	ADD2-6	sp|P35612-6|ADDB_HUMAN	-0.0342218	0.000458903	NR	NR	NR	-0.0168814	+	+	-	-	-	-	-	+
P15311	EZRI	EZR	NA	EZR	sp|P15311|EZRI_HUMAN	-0.00788356	-0.0258388	NR	NR	NR	-0.0168612	+	+	-	-	-	-	+	+
Q04724	TLE1	TLE1	NA	TLE1	sp|Q04724|TLE1_HUMAN	-0.0308108	-0.00283677	NR	NR	NR	-0.0168238	+	-	-	-	-	-	+	+
Q04725	TLE2	TLE2	2	TLE2-2	sp|Q04725-2|TLE2_HUMAN	-0.0308108	-0.00283677	NR	NR	NR	-0.0168238	+	-	-	-	-	-	+	+
Q04725	TLE2	TLE2	NA	TLE2	sp|Q04725|TLE2_HUMAN	-0.0308108	-0.00283677	NR	NR	NR	-0.0168238	+	-	-	-	-	-	+	+
Q04727	TLE4	TLE4	2	TLE4-2	sp|Q04727-2|TLE4_HUMAN	-0.0308108	-0.00283677	NR	NR	NR	-0.0168238	+	-	-	-	-	-	+	+
Q04727	TLE4	TLE4	3	TLE4-3	sp|Q04727-3|TLE4_HUMAN	-0.0308108	-0.00283677	NR	NR	NR	-0.0168238	+	-	-	-	-	-	+	+
Q04727	TLE4	TLE4	4	TLE4-4	sp|Q04727-4|TLE4_HUMAN	-0.0308108	-0.00283677	NR	NR	NR	-0.0168238	+	-	-	-	-	-	+	+
Q04727	TLE4	TLE4	NA	TLE4	sp|Q04727|TLE4_HUMAN	-0.0308108	-0.00283677	NR	NR	NR	-0.0168238	+	-	-	-	-	-	+	+
Q8WUM4	PDC6I	PDCD6IP	2	PDCD6IP-2	sp|Q8WUM4-2|PDC6I_HUMAN	-0.0178296	-0.015599	NR	NR	NR	-0.0167143	+	+	-	-	-	-	+	+
P11277	SPTB1	SPTB	2	SPTB-2	sp|P11277-2|SPTB1_HUMAN	-0.0219606	-0.011417	NR	NR	NR	-0.0166888	+	+	-	-	-	-	+	+
P11277	SPTB1	SPTB	3	SPTB-3	sp|P11277-3|SPTB1_HUMAN	-0.0219606	-0.011417	NR	NR	NR	-0.0166888	+	+	-	-	-	-	+	+
P11277	SPTB1	SPTB	NA	SPTB	sp|P11277|SPTB1_HUMAN	-0.0219606	-0.011417	NR	NR	NR	-0.0166888	+	+	-	-	-	-	+	+
Q9Y3S1	WNK2	WNK2	2	WNK2-2	sp|Q9Y3S1-2|WNK2_HUMAN	-0.003678	-0.0296252	NR	NR	NR	-0.0166516	+	+	-	-	-	-	+	+
Q9Y3S1	WNK2	WNK2	4	WNK2-4	sp|Q9Y3S1-4|WNK2_HUMAN	-0.003678	-0.0296252	NR	NR	NR	-0.0166516	+	+	-	-	-	-	+	+
Q9Y3S1	WNK2	WNK2	NA	WNK2	sp|Q9Y3S1|WNK2_HUMAN	-0.003678	-0.0296252	NR	NR	NR	-0.0166516	+	+	-	-	-	-	+	+
Q9H9Y6	RPA2	POLR1B	2	POLR1B-2	sp|Q9H9Y6-2|RPA2_HUMAN	-0.0168778	-0.0163072	NR	NR	NR	-0.0165925	+	+	-	-	-	-	+	+
Q9H9Y6	RPA2	POLR1B	4	POLR1B-4	sp|Q9H9Y6-4|RPA2_HUMAN	-0.0168778	-0.0163072	NR	NR	NR	-0.0165925	+	+	-	-	-	-	+	+
Q9H147	TDIF1	DNTTIP1	NA	DNTTIP1	sp|Q9H147|TDIF1_HUMAN	-0.0353196	0.00223017	NR	NR	NR	-0.0165447	+	-	-	-	-	-	+	+
Q13085	ACACA	ACACA	2	ACACA-2	sp|Q13085-2|ACACA_HUMAN	0.00241675	-0.0352274	NR	NR	NR	-0.0164053	+	-	-	-	-	-	+	+
Q13085	ACACA	ACACA	3	ACACA-3	sp|Q13085-3|ACACA_HUMAN	0.00241675	-0.0352274	NR	NR	NR	-0.0164053	+	-	-	-	-	-	+	+
Q13085	ACACA	ACACA	4	ACACA-4	sp|Q13085-4|ACACA_HUMAN	0.00241675	-0.0352274	NR	NR	NR	-0.0164053	+	-	-	-	-	-	+	+
Q13085	ACACA	ACACA	NA	ACACA	sp|Q13085|ACACA_HUMAN	0.00241675	-0.0352274	NR	NR	NR	-0.0164053	+	-	-	-	-	-	+	+
Q9NU19	TB22B	TBC1D22B	NA	TBC1D22B	sp|Q9NU19|TB22B_HUMAN	0.0282536	-0.0610446	NR	NR	NR	-0.0163955	+	-	-	-	-	-	+	+
Q5TA45	INT11	INTS11	4	INTS11-4	sp|Q5TA45-4|INT11_HUMAN	0.0569876	-0.0897183	NR	NR	NR	-0.0163654	+	+	-	-	-	-	-	+
Q9BTY7	HGH1	HGH1	NA	HGH1	sp|Q9BTY7|HGH1_HUMAN	-0.006372	-0.0261423	NR	NR	NR	-0.0162572	+	+	-	-	-	-	-	+
P37235	HPCL1	HPCAL1	NA	HPCAL1	sp|P37235|HPCL1_HUMAN	-0.0653999	0.0330162	NR	NR	NR	-0.0161918	+	+	+	-	-	-	+	+
P84074	HPCA	HPCA	NA	HPCA	sp|P84074|HPCA_HUMAN	-0.0653999	0.0330162	NR	NR	NR	-0.0161918	+	+	+	-	-	-	+	+
Q8WUM4	PDC6I	PDCD6IP	NA	PDCD6IP	sp|Q8WUM4|PDC6I_HUMAN	-0.015034	-0.0173486	NR	NR	NR	-0.0161913	+	+	-	-	-	-	+	+
P35241	RADI	RDX	2	RDX-2	sp|P35241-2|RADI_HUMAN	0.0126631	-0.0449918	NR	NR	NR	-0.0161644	+	+	-	-	-	-	-	+
Q9NYU1	UGGG2	UGGT2	NA	UGGT2	sp|Q9NYU1|UGGG2_HUMAN	-0.0234411	-0.00846721	NR	NR	NR	-0.0159541	+	+	-	-	-	-	+	+
Q96P47	AGAP3	AGAP3	2	AGAP3-2	sp|Q96P47-2|AGAP3_HUMAN	-0.0128692	-0.0189999	NR	NR	NR	-0.0159345	+	-	-	-	-	-	+	+
Q96P47	AGAP3	AGAP3	3	AGAP3-3	sp|Q96P47-3|AGAP3_HUMAN	-0.0128692	-0.0189999	NR	NR	NR	-0.0159345	+	-	-	-	-	-	+	+
Q96P47	AGAP3	AGAP3	4	AGAP3-4	sp|Q96P47-4|AGAP3_HUMAN	-0.0128692	-0.0189999	NR	NR	NR	-0.0159345	+	-	-	-	-	-	+	+
Q96P47	AGAP3	AGAP3	6	AGAP3-6	sp|Q96P47-6|AGAP3_HUMAN	-0.0128692	-0.0189999	NR	NR	NR	-0.0159345	+	-	-	-	-	-	+	+
Q96P47	AGAP3	AGAP3	NA	AGAP3	sp|Q96P47|AGAP3_HUMAN	-0.0128692	-0.0189999	NR	NR	NR	-0.0159345	+	-	-	-	-	-	+	+
P61962	DCAF7	DCAF7	NA	DCAF7	sp|P61962|DCAF7_HUMAN	0.0167684	-0.0485921	NR	NR	NR	-0.0159118	+	+	-	-	-	-	+	+
O15511	ARPC5	ARPC5	2	ARPC5-2	sp|O15511-2|ARPC5_HUMAN	-0.00670086	-0.0247927	NR	NR	NR	-0.0157468	+	-	-	-	+	-	-	+
O15511	ARPC5	ARPC5	NA	ARPC5	sp|O15511|ARPC5_HUMAN	-0.00670086	-0.0247927	NR	NR	NR	-0.0157468	+	-	-	-	+	-	-	+
P55036	PSMD4	PSMD4	2	PSMD4-2	sp|P55036-2|PSMD4_HUMAN	0.0171532	-0.048599	NR	NR	NR	-0.0157229	+	+	-	-	-	-	-	+
P51531	SMCA2	SMARCA2	2	SMARCA2-2	sp|P51531-2|SMCA2_HUMAN	-0.0460872	0.0146437	NR	NR	NR	-0.0157218	+	+	+	-	-	-	+	+
P51531	SMCA2	SMARCA2	NA	SMARCA2	sp|P51531|SMCA2_HUMAN	-0.0460872	0.0146437	NR	NR	NR	-0.0157218	+	+	+	-	-	-	+	+
Q6PCE3	PGM2L	PGM2L1	NA	PGM2L1	sp|Q6PCE3|PGM2L_HUMAN	0.00654999	-0.0377841	NR	NR	NR	-0.0156171	+	-	-	-	-	-	+	+
Q9Y3B8	ORN	REXO2	NA	REXO2	sp|Q9Y3B8|ORN_HUMAN	0.00762508	-0.0388339	NR	NR	NR	-0.0156044	+	+	-	-	-	-	+	+
Q8TDY2	RBCC1	RB1CC1	2	RB1CC1-2	sp|Q8TDY2-2|RBCC1_HUMAN	-0.00217919	-0.0290038	NR	NR	NR	-0.0155915	+	+	-	-	-	-	+	+
Q5SRE5	NU188	NUP188	2	NUP188-2	sp|Q5SRE5-2|NU188_HUMAN	-0.0549952	0.0238308	NR	NR	NR	-0.0155822	+	+	+	-	-	-	-	+
O43264	ZW10	ZW10	2	ZW10-2	sp|O43264-2|ZW10_HUMAN	-0.00346518	-0.0276674	NR	NR	NR	-0.0155663	+	+	-	-	-	-	+	+
P04792	HSPB1	HSPB1	NA	HSPB1	sp|P04792|HSPB1_HUMAN	-0.00827664	-0.0228103	NR	NR	NR	-0.0155435	+	-	-	-	+	-	-	+
P51798	CLCN7	CLCN7	2	CLCN7-2	sp|P51798-2|CLCN7_HUMAN	-0.177918	0.147029	NR	NR	NR	-0.0154447	+	-	-	-	-	+	+	+
P51798	CLCN7	CLCN7	NA	CLCN7	sp|P51798|CLCN7_HUMAN	-0.177918	0.147029	NR	NR	NR	-0.0154447	+	-	-	-	-	+	+	+
P05455	LA	SSB	NA	SSB	sp|P05455|LA_HUMAN	-0.0225307	-0.00830712	NR	NR	NR	-0.0154189	+	-	-	-	-	-	+	+
O14617	AP3D1	AP3D1	4	AP3D1-4	sp|O14617-4|AP3D1_HUMAN	-0.012685	-0.0180774	NR	NR	NR	-0.0153812	+	-	-	-	-	-	+	+
O95347	SMC2	SMC2	2	SMC2-2	sp|O95347-2|SMC2_HUMAN	0.00661763	-0.0372436	NR	NR	NR	-0.015313	+	+	-	-	-	-	+	+
Q9UNQ2	DIM1	DIMT1	NA	DIMT1	sp|Q9UNQ2|DIM1_HUMAN	-0.00271756	-0.0279044	NR	NR	NR	-0.015311	+	-	-	-	-	-	+	+
P61966	AP1S1	AP1S1	2	AP1S1-2	sp|P61966-2|AP1S1_HUMAN	-0.0165641	-0.013997	NR	NR	NR	-0.0152805	+	-	-	-	-	-	-	+
Q9NTJ3	SMC4	SMC4	NA	SMC4	sp|Q9NTJ3|SMC4_HUMAN	0.0041765	-0.0345181	NR	NR	NR	-0.0151708	+	+	-	-	-	-	-	+
Q14257	RCN2	RCN2	2	RCN2-2	sp|Q14257-2|RCN2_HUMAN	0.0207858	-0.0509865	NR	NR	NR	-0.0151004	+	+	-	-	-	-	+	+
Q14257	RCN2	RCN2	NA	RCN2	sp|Q14257|RCN2_HUMAN	0.0207858	-0.0509865	NR	NR	NR	-0.0151004	+	+	-	-	-	-	+	+
O60664	PLIN3	PLIN3	2	PLIN3-2	sp|O60664-2|PLIN3_HUMAN	-0.0104007	-0.0197749	NR	NR	NR	-0.0150878	+	-	-	-	-	-	-	+
Q659C4	LAR1B	LARP1B	3	LARP1B-3	sp|Q659C4-3|LAR1B_HUMAN	-0.0172578	-0.0129166	NR	NR	NR	-0.0150872	+	+	-	-	-	-	-	+
Q9BTE1	DCTN5	DCTN5	2	DCTN5-2	sp|Q9BTE1-2|DCTN5_HUMAN	0.0253742	-0.0555104	NR	NR	NR	-0.0150681	+	+	-	-	-	-	-	+
Q9BTE1	DCTN5	DCTN5	3	DCTN5-3	sp|Q9BTE1-3|DCTN5_HUMAN	0.0253742	-0.0555104	NR	NR	NR	-0.0150681	+	+	-	-	-	-	-	+
Q9BTE1	DCTN5	DCTN5	NA	DCTN5	sp|Q9BTE1|DCTN5_HUMAN	0.0253742	-0.0555104	NR	NR	NR	-0.0150681	+	+	-	-	-	-	-	+
P30044	PRDX5	PRDX5	4	PRDX5-4	sp|P30044-4|PRDX5_HUMAN	-0.00434029	-0.0254446	NR	NR	NR	-0.0148924	+	-	-	-	-	-	+	+
P61081	UBC12	UBE2M	NA	UBE2M	sp|P61081|UBC12_HUMAN	-0.00231561	-0.0274429	NR	NR	NR	-0.0148793	+	-	-	-	-	-	+	+
Q8NHP8	PLBL2	PLBD2	2	PLBD2-2	sp|Q8NHP8-2|PLBL2_HUMAN	-0.0178692	-0.0117594	NR	NR	NR	-0.0148143	+	-	-	-	-	-	+	+
Q8NHP8	PLBL2	PLBD2	NA	PLBD2	sp|Q8NHP8|PLBL2_HUMAN	-0.0178692	-0.0117594	NR	NR	NR	-0.0148143	+	-	-	-	-	-	+	+
P40926	MDHM	MDH2	2	MDH2-2	sp|P40926-2|MDHM_HUMAN	-0.0253468	-0.00418784	NR	NR	NR	-0.0147673	+	-	-	-	-	-	+	+
P40926	MDHM	MDH2	NA	MDH2	sp|P40926|MDHM_HUMAN	-0.0253468	-0.00418784	NR	NR	NR	-0.0147673	+	-	-	-	-	-	+	+
P07339	CATD	CTSD	NA	CTSD	sp|P07339|CATD_HUMAN	0.00233453	-0.0318333	NR	NR	NR	-0.0147494	+	+	-	-	-	-	-	+
O95400	CD2B2	CD2BP2	NA	CD2BP2	sp|O95400|CD2B2_HUMAN	-0.0949746	0.0654784	NR	NR	NR	-0.0147481	+	+	+	-	-	-	-	+
Q14240	IF4A2	EIF4A2	2	EIF4A2-2	sp|Q14240-2|IF4A2_HUMAN	-0.023426	-0.00598627	NR	NR	NR	-0.0147062	+	+	-	-	-	-	+	+
Q14240	IF4A2	EIF4A2	NA	EIF4A2	sp|Q14240|IF4A2_HUMAN	-0.023426	-0.00598627	NR	NR	NR	-0.0147062	+	+	-	-	-	-	+	+
P13804	ETFA	ETFA	2	ETFA-2	sp|P13804-2|ETFA_HUMAN	-0.00372263	-0.0256107	NR	NR	NR	-0.0146667	+	-	-	-	-	-	+	+
P13804	ETFA	ETFA	NA	ETFA	sp|P13804|ETFA_HUMAN	-0.00372263	-0.0256107	NR	NR	NR	-0.0146667	+	-	-	-	-	-	+	+
P50542	PEX5	PEX5	2	PEX5-2	sp|P50542-2|PEX5_HUMAN	0.0416409	-0.0708435	NR	NR	NR	-0.0146013	+	+	-	-	-	-	-	+
P50542	PEX5	PEX5	4	PEX5-4	sp|P50542-4|PEX5_HUMAN	0.0416409	-0.0708435	NR	NR	NR	-0.0146013	+	+	-	-	-	-	-	+
P50542	PEX5	PEX5	NA	PEX5	sp|P50542|PEX5_HUMAN	0.0416409	-0.0708435	NR	NR	NR	-0.0146013	+	+	-	-	-	-	-	+
Q9NY26	S39A1	SLC39A1	2	SLC39A1-2	sp|Q9NY26-2|S39A1_HUMAN	0.0357489	-0.0648768	NR	NR	NR	-0.0145639	+	-	-	-	+	-	-	+
Q9NY26	S39A1	SLC39A1	NA	SLC39A1	sp|Q9NY26|S39A1_HUMAN	0.0357489	-0.0648768	NR	NR	NR	-0.0145639	+	-	-	-	+	-	-	+
P23497	SP100	SP100	2	SP100-2	sp|P23497-2|SP100_HUMAN	-0.0691347	0.0402413	NR	NR	NR	-0.0144467	+	-	-	-	-	-	-	+
P23497	SP100	SP100	3	SP100-3	sp|P23497-3|SP100_HUMAN	-0.0691347	0.0402413	NR	NR	NR	-0.0144467	+	-	-	-	-	-	-	+
P23497	SP100	SP100	4	SP100-4	sp|P23497-4|SP100_HUMAN	-0.0691347	0.0402413	NR	NR	NR	-0.0144467	+	-	-	-	-	-	-	+
P23497	SP100	SP100	5	SP100-5	sp|P23497-5|SP100_HUMAN	-0.0691347	0.0402413	NR	NR	NR	-0.0144467	+	-	-	-	-	-	-	+
P23497	SP100	SP100	6	SP100-6	sp|P23497-6|SP100_HUMAN	-0.0691347	0.0402413	NR	NR	NR	-0.0144467	+	-	-	-	-	-	-	+
P23497	SP100	SP100	7	SP100-7	sp|P23497-7|SP100_HUMAN	-0.0691347	0.0402413	NR	NR	NR	-0.0144467	+	-	-	-	-	-	-	+
P23497	SP100	SP100	NA	SP100	sp|P23497|SP100_HUMAN	-0.0691347	0.0402413	NR	NR	NR	-0.0144467	+	-	-	-	-	-	-	+
P45984	MK09	MAPK9	2	MAPK9-2	sp|P45984-2|MK09_HUMAN	0.0143001	-0.0431355	NR	NR	NR	-0.0144177	+	+	-	-	-	-	+	+
P45984	MK09	MAPK9	3	MAPK9-3	sp|P45984-3|MK09_HUMAN	0.0143001	-0.0431355	NR	NR	NR	-0.0144177	+	+	-	-	-	-	+	+
P45984	MK09	MAPK9	4	MAPK9-4	sp|P45984-4|MK09_HUMAN	0.0143001	-0.0431355	NR	NR	NR	-0.0144177	+	+	-	-	-	-	+	+
P45984	MK09	MAPK9	NA	MAPK9	sp|P45984|MK09_HUMAN	0.0143001	-0.0431355	NR	NR	NR	-0.0144177	+	+	-	-	-	-	+	+
P53779	MK10	MAPK10	2	MAPK10-2	sp|P53779-2|MK10_HUMAN	0.0143001	-0.0431355	NR	NR	NR	-0.0144177	+	+	-	-	-	-	+	+
P53779	MK10	MAPK10	3	MAPK10-3	sp|P53779-3|MK10_HUMAN	0.0143001	-0.0431355	NR	NR	NR	-0.0144177	+	+	-	-	-	-	+	+
P53779	MK10	MAPK10	NA	MAPK10	sp|P53779|MK10_HUMAN	0.0143001	-0.0431355	NR	NR	NR	-0.0144177	+	+	-	-	-	-	+	+
Q96IY1	NSL1	NSL1	NA	NSL1	sp|Q96IY1|NSL1_HUMAN	0.123135	-0.151966	NR	NR	NR	-0.0144159	+	+	-	-	-	-	-	+
P59998	ARPC4	ARPC4	2	ARPC4-2	sp|P59998-2|ARPC4_HUMAN	-0.00851381	-0.0203176	NR	NR	NR	-0.0144157	+	+	-	-	-	-	-	+
P59998	ARPC4	ARPC4	3	ARPC4-3	sp|P59998-3|ARPC4_HUMAN	-0.00851381	-0.0203176	NR	NR	NR	-0.0144157	+	+	-	-	-	-	-	+
P59998	ARPC4	ARPC4	NA	ARPC4	sp|P59998|ARPC4_HUMAN	-0.00851381	-0.0203176	NR	NR	NR	-0.0144157	+	+	-	-	-	-	-	+
Q96J01	THOC3	THOC3	2	THOC3-2	sp|Q96J01-2|THOC3_HUMAN	0.00434167	-0.032854	NR	NR	NR	-0.0142562	+	+	-	-	-	-	-	+
Q9NXW2	DJB12	DNAJB12	2	DNAJB12-2	sp|Q9NXW2-2|DJB12_HUMAN	0.0316989	-0.0601116	NR	NR	NR	-0.0142063	+	+	-	-	-	-	-	+
Q9NXW2	DJB12	DNAJB12	NA	DNAJB12	sp|Q9NXW2|DJB12_HUMAN	0.0316989	-0.0601116	NR	NR	NR	-0.0142063	+	+	-	-	-	-	-	+
P25098	ARBK1	GRK2	NA	GRK2	sp|P25098|ARBK1_HUMAN	-0.0177877	-0.0106047	NR	NR	NR	-0.0141962	+	+	-	-	-	-	-	+
Q12933	TRAF2	TRAF2	4	TRAF2-4	sp|Q12933-4|TRAF2_HUMAN	-0.0401783	0.0118769	NR	NR	NR	-0.0141507	+	+	-	-	-	-	+	+
P26358	DNMT1	DNMT1	3	DNMT1-3	sp|P26358-3|DNMT1_HUMAN	-0.00439673	-0.0238708	NR	NR	NR	-0.0141338	+	+	-	-	-	-	+	+
Q7L2E3	DHX30	DHX30	2	DHX30-2	sp|Q7L2E3-2|DHX30_HUMAN	-0.00369311	-0.0245688	NR	NR	NR	-0.0141309	+	+	+	-	-	-	-	+
Q7L2E3	DHX30	DHX30	3	DHX30-3	sp|Q7L2E3-3|DHX30_HUMAN	-0.00369311	-0.0245688	NR	NR	NR	-0.0141309	+	+	+	-	-	-	-	+
Q7L2E3	DHX30	DHX30	NA	DHX30	sp|Q7L2E3|DHX30_HUMAN	-0.00369311	-0.0245688	NR	NR	NR	-0.0141309	+	+	+	-	-	-	-	+
P22392	NDKB	NME2	NA	NME2	sp|P22392|NDKB_HUMAN	0.00114756	-0.0293809	NR	NR	NR	-0.0141167	+	+	-	-	-	-	+	+
P62820	RAB1A	RAB1A	3	RAB1A-3	sp|P62820-3|RAB1A_HUMAN	-0.073431	0.0453052	NR	NR	NR	-0.0140629	+	+	-	-	-	-	-	+
Q969M7	UBE2F	UBE2F	3	UBE2F-3	sp|Q969M7-3|UBE2F_HUMAN	-0.0210686	-0.00703374	NR	NR	NR	-0.0140512	+	-	-	-	+	-	-	+
Q8NBT2	SPC24	SPC24	2	SPC24-2	sp|Q8NBT2-2|SPC24_HUMAN	-0.0280099	-6.60479e-05	NR	NR	NR	-0.014038	+	+	-	-	-	-	+	+
Q96GK7	FAH2A	FAHD2A	NA	FAHD2A	sp|Q96GK7|FAH2A_HUMAN	0.0200901	-0.0481551	NR	NR	NR	-0.0140325	+	-	-	-	-	-	-	+
Q9NTI5	PDS5B	PDS5B	2	PDS5B-2	sp|Q9NTI5-2|PDS5B_HUMAN	0.0366033	-0.0646295	NR	NR	NR	-0.0140131	+	-	-	-	-	-	+	+
Q9NTI5	PDS5B	PDS5B	NA	PDS5B	sp|Q9NTI5|PDS5B_HUMAN	0.0366033	-0.0646295	NR	NR	NR	-0.0140131	+	-	-	-	-	-	+	+
P35612	ADDB	ADD2	2	ADD2-2	sp|P35612-2|ADDB_HUMAN	-0.0376741	0.00970074	NR	NR	NR	-0.0139867	+	+	-	-	-	-	+	+
P35612	ADDB	ADD2	3	ADD2-3	sp|P35612-3|ADDB_HUMAN	-0.0376741	0.00970074	NR	NR	NR	-0.0139867	+	+	-	-	-	-	+	+
P35612	ADDB	ADD2	4	ADD2-4	sp|P35612-4|ADDB_HUMAN	-0.0376741	0.00970074	NR	NR	NR	-0.0139867	+	+	-	-	-	-	+	+
P35612	ADDB	ADD2	8	ADD2-8	sp|P35612-8|ADDB_HUMAN	-0.0376741	0.00970074	NR	NR	NR	-0.0139867	+	+	-	-	-	-	+	+
P35612	ADDB	ADD2	9	ADD2-9	sp|P35612-9|ADDB_HUMAN	-0.0376741	0.00970074	NR	NR	NR	-0.0139867	+	+	-	-	-	-	+	+
Q9UBC3	DNM3B	DNMT3B	4	DNMT3B-4	sp|Q9UBC3-4|DNM3B_HUMAN	-0.133769	0.105807	NR	NR	NR	-0.013981	+	-	+	+	-	-	+	+
Q9UBC3	DNM3B	DNMT3B	5	DNMT3B-5	sp|Q9UBC3-5|DNM3B_HUMAN	-0.133769	0.105807	NR	NR	NR	-0.013981	+	-	+	+	-	-	+	+
Q92990	GLMN	GLMN	NA	GLMN	sp|Q92990|GLMN_HUMAN	0.0274	-0.0553275	NR	NR	NR	-0.0139637	+	+	-	-	-	-	+	+
Q13308	PTK7	PTK7	2	PTK7-2	sp|Q13308-2|PTK7_HUMAN	-0.0381289	0.0102147	NR	NR	NR	-0.0139571	+	-	-	-	-	-	-	+
Q13308	PTK7	PTK7	3	PTK7-3	sp|Q13308-3|PTK7_HUMAN	-0.0381289	0.0102147	NR	NR	NR	-0.0139571	+	-	-	-	-	-	-	+
Q13308	PTK7	PTK7	4	PTK7-4	sp|Q13308-4|PTK7_HUMAN	-0.0381289	0.0102147	NR	NR	NR	-0.0139571	+	-	-	-	-	-	-	+
Q13308	PTK7	PTK7	6	PTK7-6	sp|Q13308-6|PTK7_HUMAN	-0.0381289	0.0102147	NR	NR	NR	-0.0139571	+	-	-	-	-	-	-	+
Q13308	PTK7	PTK7	NA	PTK7	sp|Q13308|PTK7_HUMAN	-0.0381289	0.0102147	NR	NR	NR	-0.0139571	+	-	-	-	-	-	-	+
Q86UK5	LBN	EVC2	2	EVC2-2	sp|Q86UK5-2|LBN_HUMAN	-0.0583257	0.030551	NR	NR	NR	-0.0138873	+	+	-	-	-	-	-	+
Q86UK5	LBN	EVC2	3	EVC2-3	sp|Q86UK5-3|LBN_HUMAN	-0.0583257	0.030551	NR	NR	NR	-0.0138873	+	+	-	-	-	-	-	+
Q86UK5	LBN	EVC2	NA	EVC2	sp|Q86UK5|LBN_HUMAN	-0.0583257	0.030551	NR	NR	NR	-0.0138873	+	+	-	-	-	-	-	+
P53634	CATC	CTSC	NA	CTSC	sp|P53634|CATC_HUMAN	0.0331464	-0.0609133	NR	NR	NR	-0.0138835	+	+	-	-	-	-	+	+
P05023	AT1A1	ATP1A1	2	ATP1A1-2	sp|P05023-2|AT1A1_HUMAN	-0.00487359	-0.0228107	NR	NR	NR	-0.0138421	+	+	+	+	+	-	-	-
O15027	SC16A	SEC16A	2	SEC16A-2	sp|O15027-2|SC16A_HUMAN	0.0462251	-0.0738777	NR	NR	NR	-0.0138263	+	+	-	-	-	-	+	+
O15027	SC16A	SEC16A	3	SEC16A-3	sp|O15027-3|SC16A_HUMAN	0.0462251	-0.0738777	NR	NR	NR	-0.0138263	+	+	-	-	-	-	+	+
O15027	SC16A	SEC16A	4	SEC16A-4	sp|O15027-4|SC16A_HUMAN	0.0462251	-0.0738777	NR	NR	NR	-0.0138263	+	+	-	-	-	-	+	+
O15027	SC16A	SEC16A	5	SEC16A-5	sp|O15027-5|SC16A_HUMAN	0.0462251	-0.0738777	NR	NR	NR	-0.0138263	+	+	-	-	-	-	+	+
O15027	SC16A	SEC16A	NA	SEC16A	sp|O15027|SC16A_HUMAN	0.0462251	-0.0738777	NR	NR	NR	-0.0138263	+	+	-	-	-	-	+	+
Q8N3U4	STAG2	STAG2	2	STAG2-2	sp|Q8N3U4-2|STAG2_HUMAN	0.00961606	-0.0372399	NR	NR	NR	-0.0138119	+	+	-	-	-	-	+	+
Q8N3U4	STAG2	STAG2	NA	STAG2	sp|Q8N3U4|STAG2_HUMAN	0.00961606	-0.0372399	NR	NR	NR	-0.0138119	+	+	-	-	-	-	+	+
P78362	SRPK2	SRPK2	2	SRPK2-2	sp|P78362-2|SRPK2_HUMAN	0.0676137	-0.0952087	NR	NR	NR	-0.0137975	+	-	-	-	-	-	-	+
P78362	SRPK2	SRPK2	NA	SRPK2	sp|P78362|SRPK2_HUMAN	0.0676137	-0.0952087	NR	NR	NR	-0.0137975	+	-	-	-	-	-	-	+
Q96IV0	NGLY1	NGLY1	2	NGLY1-2	sp|Q96IV0-2|NGLY1_HUMAN	0.037006	-0.0645486	NR	NR	NR	-0.0137713	+	-	-	-	-	-	+	+
Q12968	NFAC3	NFATC3	2	NFATC3-2	sp|Q12968-2|NFAC3_HUMAN	-0.0414693	0.0140608	NR	NR	NR	-0.0137043	+	+	-	-	-	-	-	+
Q12968	NFAC3	NFATC3	3	NFATC3-3	sp|Q12968-3|NFAC3_HUMAN	-0.0414693	0.0140608	NR	NR	NR	-0.0137043	+	+	-	-	-	-	-	+
Q12968	NFAC3	NFATC3	4	NFATC3-4	sp|Q12968-4|NFAC3_HUMAN	-0.0414693	0.0140608	NR	NR	NR	-0.0137043	+	+	-	-	-	-	-	+
Q12968	NFAC3	NFATC3	5	NFATC3-5	sp|Q12968-5|NFAC3_HUMAN	-0.0414693	0.0140608	NR	NR	NR	-0.0137043	+	+	-	-	-	-	-	+
Q12968	NFAC3	NFATC3	6	NFATC3-6	sp|Q12968-6|NFAC3_HUMAN	-0.0414693	0.0140608	NR	NR	NR	-0.0137043	+	+	-	-	-	-	-	+
Q12968	NFAC3	NFATC3	NA	NFATC3	sp|Q12968|NFAC3_HUMAN	-0.0414693	0.0140608	NR	NR	NR	-0.0137043	+	+	-	-	-	-	-	+
Q15714	T22D1	TSC22D1	3	TSC22D1-3	sp|Q15714-3|T22D1_HUMAN	-0.0335377	0.00615452	NR	NR	NR	-0.0136916	+	+	-	-	-	-	+	+
Q15714	T22D1	TSC22D1	NA	TSC22D1	sp|Q15714|T22D1_HUMAN	-0.0335377	0.00615452	NR	NR	NR	-0.0136916	+	+	-	-	-	-	+	+
Q9NV70	EXOC1	EXOC1	2	EXOC1-2	sp|Q9NV70-2|EXOC1_HUMAN	0.00361797	-0.0308675	NR	NR	NR	-0.0136248	+	-	-	-	-	-	+	+
Q9H270	VPS11	VPS11	NA	VPS11	sp|Q9H270|VPS11_HUMAN	-0.0225312	-0.00464273	NR	NR	NR	-0.013587	+	+	-	-	-	-	-	+
P61086	UBE2K	UBE2K	2	UBE2K-2	sp|P61086-2|UBE2K_HUMAN	0.021164	-0.0481342	NR	NR	NR	-0.0134851	+	+	-	-	-	-	+	+
Q96QT6	PHF12	PHF12	2	PHF12-2	sp|Q96QT6-2|PHF12_HUMAN	-0.0901231	0.0632269	NR	NR	NR	-0.0134481	+	+	+	+	-	-	-	+
Q96QT6	PHF12	PHF12	3	PHF12-3	sp|Q96QT6-3|PHF12_HUMAN	-0.0901231	0.0632269	NR	NR	NR	-0.0134481	+	+	+	+	-	-	-	+
Q96QT6	PHF12	PHF12	4	PHF12-4	sp|Q96QT6-4|PHF12_HUMAN	-0.0901231	0.0632269	NR	NR	NR	-0.0134481	+	+	+	+	-	-	-	+
Q96QT6	PHF12	PHF12	5	PHF12-5	sp|Q96QT6-5|PHF12_HUMAN	-0.0901231	0.0632269	NR	NR	NR	-0.0134481	+	+	+	+	-	-	-	+
Q96QT6	PHF12	PHF12	NA	PHF12	sp|Q96QT6|PHF12_HUMAN	-0.0901231	0.0632269	NR	NR	NR	-0.0134481	+	+	+	+	-	-	-	+
Q9H3Y8	PPDPF	PPDPF	NA	PPDPF	sp|Q9H3Y8|PPDPF_HUMAN	0.0866653	-0.113528	NR	NR	NR	-0.0134315	+	+	-	-	-	-	-	+
Q96JG6	VPS50	VPS50	2	VPS50-2	sp|Q96JG6-2|VPS50_HUMAN	0.0149318	-0.041625	NR	NR	NR	-0.0133466	+	-	-	-	-	-	-	+
Q9NX40	OCAD1	OCIAD1	NA	OCIAD1	sp|Q9NX40|OCAD1_HUMAN	-0.0994486	0.0729231	NR	NR	NR	-0.0132627	+	+	+	-	-	-	-	-
Q96HR3	MED30	MED30	2	MED30-2	sp|Q96HR3-2|MED30_HUMAN	-0.0243205	-0.00216362	NR	NR	NR	-0.013242	+	+	-	-	-	-	+	+
Q96HR3	MED30	MED30	NA	MED30	sp|Q96HR3|MED30_HUMAN	-0.0243205	-0.00216362	NR	NR	NR	-0.013242	+	+	-	-	-	-	+	+
Q9H9Y6	RPA2	POLR1B	5	POLR1B-5	sp|Q9H9Y6-5|RPA2_HUMAN	-0.00890028	-0.0174628	NR	NR	NR	-0.0131815	+	+	-	-	-	-	+	+
P48735	IDHP	IDH2	2	IDH2-2	sp|P48735-2|IDHP_HUMAN	0.00864669	-0.0349572	NR	NR	NR	-0.0131553	+	+	-	-	-	-	-	+
Q9Y4P1	ATG4B	ATG4B	2	ATG4B-2	sp|Q9Y4P1-2|ATG4B_HUMAN	0.0013723	-0.0276645	NR	NR	NR	-0.0131461	+	+	-	-	-	-	+	+
Q9Y4P1	ATG4B	ATG4B	6	ATG4B-6	sp|Q9Y4P1-6|ATG4B_HUMAN	0.0013723	-0.0276645	NR	NR	NR	-0.0131461	+	+	-	-	-	-	+	+
Q9Y4P1	ATG4B	ATG4B	NA	ATG4B	sp|Q9Y4P1|ATG4B_HUMAN	0.0013723	-0.0276645	NR	NR	NR	-0.0131461	+	+	-	-	-	-	+	+
Q96D05	F241B	C10orf35	2	C10orf35-2	sp|Q96D05-2|F241B_HUMAN	0.0287573	-0.0550132	NR	NR	NR	-0.0131279	+	-	-	-	-	-	-	+
Q96D05	F241B	C10orf35	NA	C10orf35	sp|Q96D05|F241B_HUMAN	0.0287573	-0.0550132	NR	NR	NR	-0.0131279	+	-	-	-	-	-	-	+
Q96AT9	RPE	RPE	2	RPE-2	sp|Q96AT9-2|RPE_HUMAN	-0.0143486	-0.0118088	NR	NR	NR	-0.0130787	+	+	-	-	-	-	-	+
Q96AT9	RPE	RPE	3	RPE-3	sp|Q96AT9-3|RPE_HUMAN	-0.0143486	-0.0118088	NR	NR	NR	-0.0130787	+	+	-	-	-	-	-	+
Q96AT9	RPE	RPE	4	RPE-4	sp|Q96AT9-4|RPE_HUMAN	-0.0143486	-0.0118088	NR	NR	NR	-0.0130787	+	+	-	-	-	-	-	+
Q96AT9	RPE	RPE	5	RPE-5	sp|Q96AT9-5|RPE_HUMAN	-0.0143486	-0.0118088	NR	NR	NR	-0.0130787	+	+	-	-	-	-	-	+
Q96AT9	RPE	RPE	NA	RPE	sp|Q96AT9|RPE_HUMAN	-0.0143486	-0.0118088	NR	NR	NR	-0.0130787	+	+	-	-	-	-	-	+
Q8NEY4	VATC2	ATP6V1C2	2	ATP6V1C2-2	sp|Q8NEY4-2|VATC2_HUMAN	-0.0338402	0.00775653	NR	NR	NR	-0.0130419	+	+	-	-	-	-	-	+
Q8NEY4	VATC2	ATP6V1C2	NA	ATP6V1C2	sp|Q8NEY4|VATC2_HUMAN	-0.0338402	0.00775653	NR	NR	NR	-0.0130419	+	+	-	-	-	-	-	+
O95749	GGPPS	GGPS1	NA	GGPS1	sp|O95749|GGPPS_HUMAN	-0.00150552	-0.0244882	NR	NR	NR	-0.0129969	+	+	-	-	-	-	+	+
Q5NDL2	EOGT	EOGT	2	EOGT-2	sp|Q5NDL2-2|EOGT_HUMAN	0.01116	-0.036988	NR	NR	NR	-0.012914	+	+	-	-	+	+	-	-
Q5NDL2	EOGT	EOGT	3	EOGT-3	sp|Q5NDL2-3|EOGT_HUMAN	0.01116	-0.036988	NR	NR	NR	-0.012914	+	+	-	-	+	+	-	-
Q5NDL2	EOGT	EOGT	NA	EOGT	sp|Q5NDL2|EOGT_HUMAN	0.01116	-0.036988	NR	NR	NR	-0.012914	+	+	-	-	+	+	-	-
Q92526	TCPW	CCT6B	3	CCT6B-3	sp|Q92526-3|TCPW_HUMAN	-0.0114309	-0.0143492	NR	NR	NR	-0.0128901	+	-	-	-	+	-	+	+
Q92526	TCPW	CCT6B	NA	CCT6B	sp|Q92526|TCPW_HUMAN	-0.0114309	-0.0143492	NR	NR	NR	-0.0128901	+	-	-	-	+	-	+	+
O75822	EIF3J	EIF3J	2	EIF3J-2	sp|O75822-2|EIF3J_HUMAN	-0.009718	-0.0158945	NR	NR	NR	-0.0128062	+	-	-	-	-	-	-	+
P02549	SPTA1	SPTA1	2	SPTA1-2	sp|P02549-2|SPTA1_HUMAN	-0.0160237	-0.0094346	NR	NR	NR	-0.0127291	+	+	-	-	-	-	-	+
P02549	SPTA1	SPTA1	NA	SPTA1	sp|P02549|SPTA1_HUMAN	-0.0160237	-0.0094346	NR	NR	NR	-0.0127291	+	+	-	-	-	-	-	+
O00463	TRAF5	TRAF5	2	TRAF5-2	sp|O00463-2|TRAF5_HUMAN	0.0400389	-0.0654816	NR	NR	NR	-0.0127213	+	+	-	-	-	-	-	+
O00463	TRAF5	TRAF5	3	TRAF5-3	sp|O00463-3|TRAF5_HUMAN	0.0400389	-0.0654816	NR	NR	NR	-0.0127213	+	+	-	-	-	-	-	+
O00463	TRAF5	TRAF5	NA	TRAF5	sp|O00463|TRAF5_HUMAN	0.0400389	-0.0654816	NR	NR	NR	-0.0127213	+	+	-	-	-	-	-	+
O95819	M4K4	MAP4K4	4	MAP4K4-4	sp|O95819-4|M4K4_HUMAN	-0.0528646	0.0275293	NR	NR	NR	-0.0126676	+	-	-	-	-	-	+	+
O95819	M4K4	MAP4K4	5	MAP4K4-5	sp|O95819-5|M4K4_HUMAN	-0.0528646	0.0275293	NR	NR	NR	-0.0126676	+	-	-	-	-	-	+	+
O95819	M4K4	MAP4K4	NA	MAP4K4	sp|O95819|M4K4_HUMAN	-0.0528646	0.0275293	NR	NR	NR	-0.0126676	+	-	-	-	-	-	+	+
Q9NRX4	PHP14	PHPT1	2	PHPT1-2	sp|Q9NRX4-2|PHP14_HUMAN	-0.00310845	-0.0221647	NR	NR	NR	-0.0126366	+	+	-	-	-	-	+	+
Q9NRX4	PHP14	PHPT1	NA	PHPT1	sp|Q9NRX4|PHP14_HUMAN	-0.00310845	-0.0221647	NR	NR	NR	-0.0126366	+	+	-	-	-	-	+	+
Q13630	FCL	TSTA3	NA	TSTA3	sp|Q13630|FCL_HUMAN	-0.0187413	-0.00646583	NR	NR	NR	-0.0126036	+	-	-	-	-	-	+	+
Q01581	HMCS1	HMGCS1	NA	HMGCS1	sp|Q01581|HMCS1_HUMAN	0.030449	-0.0555997	NR	NR	NR	-0.0125753	+	+	-	-	-	-	+	+
Q7L0Y3	TM10C	TRMT10C	NA	TRMT10C	sp|Q7L0Y3|TM10C_HUMAN	-0.0179436	-0.0071971	NR	NR	NR	-0.0125703	+	+	+	-	-	-	-	+
P05023	AT1A1	ATP1A1	3	ATP1A1-3	sp|P05023-3|AT1A1_HUMAN	-0.00401891	-0.0211105	NR	NR	NR	-0.0125647	+	+	+	+	+	-	-	-
P05023	AT1A1	ATP1A1	4	ATP1A1-4	sp|P05023-4|AT1A1_HUMAN	-0.00401891	-0.0211105	NR	NR	NR	-0.0125647	+	+	+	+	+	-	-	-
P05023	AT1A1	ATP1A1	NA	ATP1A1	sp|P05023|AT1A1_HUMAN	-0.00401891	-0.0211105	NR	NR	NR	-0.0125647	+	+	+	+	+	-	-	-
O15355	PPM1G	PPM1G	NA	PPM1G	sp|O15355|PPM1G_HUMAN	-0.00128631	-0.0237379	NR	NR	NR	-0.0125121	+	+	-	-	-	-	+	+
O60333	KIF1B	KIF1B	2	KIF1B-2	sp|O60333-2|KIF1B_HUMAN	-0.0252784	0.000468052	NR	NR	NR	-0.0124052	+	-	-	-	-	-	-	+
O60333	KIF1B	KIF1B	3	KIF1B-3	sp|O60333-3|KIF1B_HUMAN	-0.0252784	0.000468052	NR	NR	NR	-0.0124052	+	-	-	-	-	-	-	+
O60333	KIF1B	KIF1B	4	KIF1B-4	sp|O60333-4|KIF1B_HUMAN	-0.0252784	0.000468052	NR	NR	NR	-0.0124052	+	-	-	-	-	-	-	+
O60333	KIF1B	KIF1B	NA	KIF1B	sp|O60333|KIF1B_HUMAN	-0.0252784	0.000468052	NR	NR	NR	-0.0124052	+	-	-	-	-	-	-	+
Q8NBS9	TXND5	TXNDC5	2	TXNDC5-2	sp|Q8NBS9-2|TXND5_HUMAN	-0.0220093	-0.00279836	NR	NR	NR	-0.0124038	+	+	-	-	-	-	+	+
P30740	ILEU	SERPINB1	NA	SERPINB1	sp|P30740|ILEU_HUMAN	0.0223973	-0.0471248	NR	NR	NR	-0.0123638	+	+	-	-	-	-	-	+
Q2VIR3	IF2GL	EIF2S3L	2	EIF2S3L-2	sp|Q2VIR3-2|IF2GL_HUMAN	0.011217	-0.0359267	NR	NR	NR	-0.0123549	+	+	-	-	-	-	+	+
Q58FG0	HS905	HSP90AA5P	NA	HSP90AA5P	sp|Q58FG0|HS905_HUMAN	-0.00736213	-0.0171577	NR	NR	NR	-0.0122599	+	+	-	-	-	-	+	+
Q9NPJ3	ACO13	ACOT13	2	ACOT13-2	sp|Q9NPJ3-2|ACO13_HUMAN	0.00376348	-0.0281901	NR	NR	NR	-0.0122133	+	+	-	-	-	-	+	+
Q9BZ95	NSD3	NSD3	2	NSD3-2	sp|Q9BZ95-2|NSD3_HUMAN	-0.0315319	0.00710649	NR	NR	NR	-0.0122127	+	+	-	-	-	-	+	+
Q9BZ95	NSD3	NSD3	3	NSD3-3	sp|Q9BZ95-3|NSD3_HUMAN	-0.0315319	0.00710649	NR	NR	NR	-0.0122127	+	+	-	-	-	-	+	+
Q9BZ95	NSD3	NSD3	4	NSD3-4	sp|Q9BZ95-4|NSD3_HUMAN	-0.0315319	0.00710649	NR	NR	NR	-0.0122127	+	+	-	-	-	-	+	+
Q9BZ95	NSD3	NSD3	5	NSD3-5	sp|Q9BZ95-5|NSD3_HUMAN	-0.0315319	0.00710649	NR	NR	NR	-0.0122127	+	+	-	-	-	-	+	+
Q9BZ95	NSD3	NSD3	NA	NSD3	sp|Q9BZ95|NSD3_HUMAN	-0.0315319	0.00710649	NR	NR	NR	-0.0122127	+	+	-	-	-	-	+	+
P30044	PRDX5	PRDX5	2	PRDX5-2	sp|P30044-2|PRDX5_HUMAN	-0.00422196	-0.020154	NR	NR	NR	-0.012188	+	-	-	-	-	-	+	+
P30044	PRDX5	PRDX5	3	PRDX5-3	sp|P30044-3|PRDX5_HUMAN	-0.00422196	-0.020154	NR	NR	NR	-0.012188	+	-	-	-	-	-	+	+
P30044	PRDX5	PRDX5	NA	PRDX5	sp|P30044|PRDX5_HUMAN	-0.00422196	-0.020154	NR	NR	NR	-0.012188	+	-	-	-	-	-	+	+
Q9NPJ3	ACO13	ACOT13	NA	ACOT13	sp|Q9NPJ3|ACO13_HUMAN	-0.0025161	-0.0218195	NR	NR	NR	-0.0121678	+	+	-	-	-	-	-	+
Q9Y6K1	DNM3A	DNMT3A	NA	DNMT3A	sp|Q9Y6K1|DNM3A_HUMAN	-0.0425663	0.0184933	NR	NR	NR	-0.0120365	+	-	+	+	-	-	+	+
Q8IZ69	TRM2A	TRMT2A	NA	TRMT2A	sp|Q8IZ69|TRM2A_HUMAN	0.0293259	-0.0533213	NR	NR	NR	-0.0119977	+	+	-	-	-	-	+	+
Q96C36	P5CR2	PYCR2	NA	PYCR2	sp|Q96C36|P5CR2_HUMAN	0.0577781	-0.0817132	NR	NR	NR	-0.0119675	+	+	-	-	-	-	+	+
P26373	RL13	RPL13	2	RPL13-2	sp|P26373-2|RL13_HUMAN	-0.0266718	0.00280369	NR	NR	NR	-0.0119341	+	+	-	-	-	-	-	+
Q96BW9	TAM41	TAMM41	3	TAMM41-3	sp|Q96BW9-3|TAM41_HUMAN	0.0801667	-0.103788	NR	NR	NR	-0.0118106	+	+	+	-	-	-	-	+
Q53GQ0	DHB12	HSD17B12	NA	HSD17B12	sp|Q53GQ0|DHB12_HUMAN	0.0131046	-0.0366932	NR	NR	NR	-0.0117943	+	+	+	-	-	-	+	+
P37837	TALDO	TALDO1	NA	TALDO1	sp|P37837|TALDO_HUMAN	0.0147905	-0.0383732	NR	NR	NR	-0.0117913	+	+	-	-	-	-	+	+
Q16877	F264	PFKFB4	2	PFKFB4-2	sp|Q16877-2|F264_HUMAN	0.0454518	-0.0689967	NR	NR	NR	-0.0117725	+	+	-	-	-	-	+	+
Q2M389	WASC4	WASHC4	2	WASHC4-2	sp|Q2M389-2|WASC4_HUMAN	-0.0103636	-0.013172	NR	NR	NR	-0.0117678	+	+	-	-	-	-	-	+
Q96EY4	TMA16	TMA16	NA	TMA16	sp|Q96EY4|TMA16_HUMAN	-0.041669	0.0181648	NR	NR	NR	-0.0117521	+	+	-	-	-	-	-	+
P07108	ACBP	DBI	6	DBI-6	sp|P07108-6|ACBP_HUMAN	-0.0252594	0.00191142	NR	NR	NR	-0.011674	+	+	-	-	-	-	-	+
P12081	SYHC	HARS	2	HARS-2	sp|P12081-2|SYHC_HUMAN	0.0280529	-0.0513702	NR	NR	NR	-0.0116587	+	+	-	-	-	-	-	+
P12081	SYHC	HARS	3	HARS-3	sp|P12081-3|SYHC_HUMAN	0.0280529	-0.0513702	NR	NR	NR	-0.0116587	+	+	-	-	-	-	-	+
Q06330	SUH	RBPJ	2	RBPJ-2	sp|Q06330-2|SUH_HUMAN	-0.0818665	0.0586561	NR	NR	NR	-0.0116052	+	+	-	-	-	-	+	+
Q06330	SUH	RBPJ	3	RBPJ-3	sp|Q06330-3|SUH_HUMAN	-0.0818665	0.0586561	NR	NR	NR	-0.0116052	+	+	-	-	-	-	+	+
Q06330	SUH	RBPJ	4	RBPJ-4	sp|Q06330-4|SUH_HUMAN	-0.0818665	0.0586561	NR	NR	NR	-0.0116052	+	+	-	-	-	-	+	+
Q06330	SUH	RBPJ	5	RBPJ-5	sp|Q06330-5|SUH_HUMAN	-0.0818665	0.0586561	NR	NR	NR	-0.0116052	+	+	-	-	-	-	+	+
Q06330	SUH	RBPJ	6	RBPJ-6	sp|Q06330-6|SUH_HUMAN	-0.0818665	0.0586561	NR	NR	NR	-0.0116052	+	+	-	-	-	-	+	+
Q06330	SUH	RBPJ	7	RBPJ-7	sp|Q06330-7|SUH_HUMAN	-0.0818665	0.0586561	NR	NR	NR	-0.0116052	+	+	-	-	-	-	+	+
Q06330	SUH	RBPJ	NA	RBPJ	sp|Q06330|SUH_HUMAN	-0.0818665	0.0586561	NR	NR	NR	-0.0116052	+	+	-	-	-	-	+	+
Q7L3V2	BOP	RTL10	NA	RTL10	sp|Q7L3V2|BOP_HUMAN	0.0655012	-0.0886622	NR	NR	NR	-0.0115805	+	+	-	-	-	-	-	+
Q9UBR2	CATZ	CTSZ	NA	CTSZ	sp|Q9UBR2|CATZ_HUMAN	-0.0257504	0.00260148	NR	NR	NR	-0.0115745	+	+	-	-	-	-	+	+
Q96JB3	HIC2	HIC2	2	HIC2-2	sp|Q96JB3-2|HIC2_HUMAN	-0.0180459	-0.0050897	NR	NR	NR	-0.0115678	+	+	+	-	-	-	+	+
Q96JB3	HIC2	HIC2	NA	HIC2	sp|Q96JB3|HIC2_HUMAN	-0.0180459	-0.0050897	NR	NR	NR	-0.0115678	+	+	+	-	-	-	+	+
O14818	PSA7	PSMA7	2	PSMA7-2	sp|O14818-2|PSA7_HUMAN	-0.00225054	-0.0208156	NR	NR	NR	-0.0115331	+	+	-	-	-	-	+	+
O14818	PSA7	PSMA7	NA	PSMA7	sp|O14818|PSA7_HUMAN	-0.00225054	-0.0208156	NR	NR	NR	-0.0115331	+	+	-	-	-	-	+	+
Q9NTM9	CUTC	CUTC	NA	CUTC	sp|Q9NTM9|CUTC_HUMAN	-0.0704203	0.0474243	NR	NR	NR	-0.011498	+	-	-	-	-	-	+	+
Q9UNP9	PPIE	PPIE	NA	PPIE	sp|Q9UNP9|PPIE_HUMAN	-0.0012277	-0.021667	NR	NR	NR	-0.0114474	+	+	-	-	-	-	+	+
P63151	2ABA	PPP2R2A	2	PPP2R2A-2	sp|P63151-2|2ABA_HUMAN	-0.0114057	-0.0114824	NR	NR	NR	-0.011444	+	+	-	-	-	-	+	+
P63151	2ABA	PPP2R2A	NA	PPP2R2A	sp|P63151|2ABA_HUMAN	-0.0114057	-0.0114824	NR	NR	NR	-0.011444	+	+	-	-	-	-	+	+
P08237	PFKAM	PFKM	2	PFKM-2	sp|P08237-2|PFKAM_HUMAN	0.0203758	-0.0432612	NR	NR	NR	-0.0114427	+	+	-	-	-	-	+	+
P08237	PFKAM	PFKM	3	PFKM-3	sp|P08237-3|PFKAM_HUMAN	0.0203758	-0.0432612	NR	NR	NR	-0.0114427	+	+	-	-	-	-	+	+
P08237	PFKAM	PFKM	NA	PFKM	sp|P08237|PFKAM_HUMAN	0.0203758	-0.0432612	NR	NR	NR	-0.0114427	+	+	-	-	-	-	+	+
Q9NVX2	NLE1	NLE1	2	NLE1-2	sp|Q9NVX2-2|NLE1_HUMAN	0.00860734	-0.031329	NR	NR	NR	-0.0113608	+	+	-	-	-	-	-	+
Q9H7Z6	KAT8	KAT8	2	KAT8-2	sp|Q9H7Z6-2|KAT8_HUMAN	-0.0145553	-0.008072	NR	NR	NR	-0.0113136	+	+	-	-	-	-	-	+
Q9H7Z6	KAT8	KAT8	NA	KAT8	sp|Q9H7Z6|KAT8_HUMAN	-0.0145553	-0.008072	NR	NR	NR	-0.0113136	+	+	-	-	-	-	-	+
O00506	STK25	STK25	2	STK25-2	sp|O00506-2|STK25_HUMAN	0.0101722	-0.0327139	NR	NR	NR	-0.0112709	+	+	-	-	-	-	+	+
O00506	STK25	STK25	3	STK25-3	sp|O00506-3|STK25_HUMAN	0.0101722	-0.0327139	NR	NR	NR	-0.0112709	+	+	-	-	-	-	+	+
O00506	STK25	STK25	NA	STK25	sp|O00506|STK25_HUMAN	0.0101722	-0.0327139	NR	NR	NR	-0.0112709	+	+	-	-	-	-	+	+
O94979	SC31A	SEC31A	7	SEC31A-7	sp|O94979-7|SC31A_HUMAN	0.0421016	-0.0645928	NR	NR	NR	-0.0112456	+	-	-	-	-	-	+	+
Q9NZR1	TMOD2	TMOD2	NA	TMOD2	sp|Q9NZR1|TMOD2_HUMAN	0.0272243	-0.0496053	NR	NR	NR	-0.0111905	+	+	-	-	-	-	+	+
Q9UBP6	TRMB	METTL1	2	METTL1-2	sp|Q9UBP6-2|TRMB_HUMAN	-0.00368942	-0.0186023	NR	NR	NR	-0.0111458	+	+	-	-	-	-	-	+
P12270	TPR	TPR	NA	TPR	sp|P12270|TPR_HUMAN	-0.0239961	0.00172028	NR	NR	NR	-0.0111379	+	+	-	-	-	-	+	+
Q96P11	NSUN5	NSUN5	3	NSUN5-3	sp|Q96P11-3|NSUN5_HUMAN	0.000190658	-0.0224181	NR	NR	NR	-0.0111137	+	+	-	-	-	-	+	+
Q13907	IDI1	IDI1	NA	IDI1	sp|Q13907|IDI1_HUMAN	-0.033809	0.0116043	NR	NR	NR	-0.0111023	+	+	-	-	-	-	-	+
Q8NCN4	RN169	RNF169	NA	RNF169	sp|Q8NCN4|RN169_HUMAN	-0.0148662	-0.00729521	NR	NR	NR	-0.0110807	+	+	-	-	-	-	+	+
Q13322	GRB10	GRB10	3	GRB10-3	sp|Q13322-3|GRB10_HUMAN	-0.0334449	0.0114203	NR	NR	NR	-0.0110123	+	-	-	-	-	-	+	+
O95372	LYPA2	LYPLA2	NA	LYPLA2	sp|O95372|LYPA2_HUMAN	0.00569042	-0.0275875	NR	NR	NR	-0.0109486	+	+	-	-	-	-	-	+
Q9BTW9	TBCD	TBCD	5	TBCD-5	sp|Q9BTW9-5|TBCD_HUMAN	0.0232139	-0.0450298	NR	NR	NR	-0.0109079	+	+	-	-	-	-	+	+
Q6PJG6	BRAT1	BRAT1	NA	BRAT1	sp|Q6PJG6|BRAT1_HUMAN	0.0161456	-0.0379361	NR	NR	NR	-0.0108952	+	+	-	-	-	-	-	+
P53675	CLH2	CLTCL1	2	CLTCL1-2	sp|P53675-2|CLH2_HUMAN	-0.0247108	0.00317188	NR	NR	NR	-0.0107695	+	+	-	-	-	-	+	+
P53675	CLH2	CLTCL1	NA	CLTCL1	sp|P53675|CLH2_HUMAN	-0.0247108	0.00317188	NR	NR	NR	-0.0107695	+	+	-	-	-	-	+	+
Q9NWK9	BCD1	ZNHIT6	NA	ZNHIT6	sp|Q9NWK9|BCD1_HUMAN	-0.0109289	-0.0105506	NR	NR	NR	-0.0107398	+	-	-	-	-	-	-	+
P21127	CD11B	CDK11B	10	CDK11B-10	sp|P21127-10|CD11B_HUMAN	-0.0281488	0.00678202	NR	NR	NR	-0.0106834	+	+	-	-	-	-	+	+
P21127	CD11B	CDK11B	12	CDK11B-12	sp|P21127-12|CD11B_HUMAN	-0.0281488	0.00678202	NR	NR	NR	-0.0106834	+	+	-	-	-	-	+	+
P21127	CD11B	CDK11B	2	CDK11B-2	sp|P21127-2|CD11B_HUMAN	-0.0281488	0.00678202	NR	NR	NR	-0.0106834	+	+	-	-	-	-	+	+
P21127	CD11B	CDK11B	3	CDK11B-3	sp|P21127-3|CD11B_HUMAN	-0.0281488	0.00678202	NR	NR	NR	-0.0106834	+	+	-	-	-	-	+	+
P21127	CD11B	CDK11B	4	CDK11B-4	sp|P21127-4|CD11B_HUMAN	-0.0281488	0.00678202	NR	NR	NR	-0.0106834	+	+	-	-	-	-	+	+
P21127	CD11B	CDK11B	5	CDK11B-5	sp|P21127-5|CD11B_HUMAN	-0.0281488	0.00678202	NR	NR	NR	-0.0106834	+	+	-	-	-	-	+	+
P21127	CD11B	CDK11B	6	CDK11B-6	sp|P21127-6|CD11B_HUMAN	-0.0281488	0.00678202	NR	NR	NR	-0.0106834	+	+	-	-	-	-	+	+
P21127	CD11B	CDK11B	8	CDK11B-8	sp|P21127-8|CD11B_HUMAN	-0.0281488	0.00678202	NR	NR	NR	-0.0106834	+	+	-	-	-	-	+	+
P21127	CD11B	CDK11B	9	CDK11B-9	sp|P21127-9|CD11B_HUMAN	-0.0281488	0.00678202	NR	NR	NR	-0.0106834	+	+	-	-	-	-	+	+
P21127	CD11B	CDK11B	NA	CDK11B	sp|P21127|CD11B_HUMAN	-0.0281488	0.00678202	NR	NR	NR	-0.0106834	+	+	-	-	-	-	+	+
P12004	PCNA	PCNA	NA	PCNA	sp|P12004|PCNA_HUMAN	0.0284456	-0.0495332	NR	NR	NR	-0.0105438	+	+	-	-	-	-	-	+
O00716	E2F3	E2F3	NA	E2F3	sp|O00716|E2F3_HUMAN	-0.0383671	0.0172858	NR	NR	NR	-0.0105406	+	+	-	-	-	-	+	+
P21399	ACOC	ACO1	NA	ACO1	sp|P21399|ACOC_HUMAN	-0.0281175	0.00706942	NR	NR	NR	-0.010524	+	+	-	-	-	-	-	+
Q8NBT2	SPC24	SPC24	NA	SPC24	sp|Q8NBT2|SPC24_HUMAN	-0.0223902	0.00134504	NR	NR	NR	-0.0105226	+	+	-	-	-	-	+	+
Q16881	TRXR1	TXNRD1	2	TXNRD1-2	sp|Q16881-2|TRXR1_HUMAN	0.00979954	-0.0308304	NR	NR	NR	-0.0105154	+	+	-	-	-	-	+	+
Q16881	TRXR1	TXNRD1	3	TXNRD1-3	sp|Q16881-3|TRXR1_HUMAN	0.00979954	-0.0308304	NR	NR	NR	-0.0105154	+	+	-	-	-	-	+	+
Q16881	TRXR1	TXNRD1	4	TXNRD1-4	sp|Q16881-4|TRXR1_HUMAN	0.00979954	-0.0308304	NR	NR	NR	-0.0105154	+	+	-	-	-	-	+	+
Q16881	TRXR1	TXNRD1	5	TXNRD1-5	sp|Q16881-5|TRXR1_HUMAN	0.00979954	-0.0308304	NR	NR	NR	-0.0105154	+	+	-	-	-	-	+	+
Q16881	TRXR1	TXNRD1	6	TXNRD1-6	sp|Q16881-6|TRXR1_HUMAN	0.00979954	-0.0308304	NR	NR	NR	-0.0105154	+	+	-	-	-	-	+	+
Q16881	TRXR1	TXNRD1	NA	TXNRD1	sp|Q16881|TRXR1_HUMAN	0.00979954	-0.0308304	NR	NR	NR	-0.0105154	+	+	-	-	-	-	+	+
Q9BX40	LS14B	LSM14B	NA	LSM14B	sp|Q9BX40|LS14B_HUMAN	-0.0292785	0.00824772	NR	NR	NR	-0.0105154	+	-	-	-	-	-	-	+
Q9BZI7	REN3B	UPF3B	2	UPF3B-2	sp|Q9BZI7-2|REN3B_HUMAN	0.0326515	-0.0536815	NR	NR	NR	-0.010515	+	+	+	-	-	-	-	-
Q9BZI7	REN3B	UPF3B	NA	UPF3B	sp|Q9BZI7|REN3B_HUMAN	0.0326515	-0.0536815	NR	NR	NR	-0.010515	+	+	+	-	-	-	-	-
Q16881	TRXR1	TXNRD1	7	TXNRD1-7	sp|Q16881-7|TRXR1_HUMAN	0.0104288	-0.0314028	NR	NR	NR	-0.010487	+	+	-	-	-	-	+	+
Q9BZX2	UCK2	UCK2	NA	UCK2	sp|Q9BZX2|UCK2_HUMAN	-0.0126508	-0.00828942	NR	NR	NR	-0.0104701	+	+	-	-	-	-	+	+
P26373	RL13	RPL13	NA	RPL13	sp|P26373|RL13_HUMAN	-0.0248387	0.00401222	NR	NR	NR	-0.0104132	+	+	-	-	-	-	-	+
Q9Y6I4	UBP3	USP3	2	USP3-2	sp|Q9Y6I4-2|UBP3_HUMAN	0.130091	-0.150916	NR	NR	NR	-0.0104126	+	+	-	-	-	-	+	+
Q9Y6I4	UBP3	USP3	NA	USP3	sp|Q9Y6I4|UBP3_HUMAN	0.130091	-0.150916	NR	NR	NR	-0.0104126	+	+	-	-	-	-	+	+
Q8WVC6	DCAKD	DCAKD	NA	DCAKD	sp|Q8WVC6|DCAKD_HUMAN	0.0171036	-0.0379146	NR	NR	NR	-0.0104055	+	+	-	-	-	-	-	-
O60925	PFD1	PFDN1	NA	PFDN1	sp|O60925|PFD1_HUMAN	-0.033035	0.0122389	NR	NR	NR	-0.010398	+	+	-	-	-	-	-	+
P00519	ABL1	ABL1	2	ABL1-2	sp|P00519-2|ABL1_HUMAN	-0.00595007	-0.0148226	NR	NR	NR	-0.0103863	+	-	-	-	-	-	+	+
P00519	ABL1	ABL1	NA	ABL1	sp|P00519|ABL1_HUMAN	-0.00595007	-0.0148226	NR	NR	NR	-0.0103863	+	-	-	-	-	-	+	+
Q9P2R6	RERE	RERE	NA	RERE	sp|Q9P2R6|RERE_HUMAN	-0.0414192	0.0207289	NR	NR	NR	-0.0103451	+	+	-	-	-	-	+	+
Q29RF7	PDS5A	PDS5A	NA	PDS5A	sp|Q29RF7|PDS5A_HUMAN	0.0280446	-0.0487082	NR	NR	NR	-0.0103318	+	-	-	-	-	-	+	+
[truncated: 10,052 more rows]

## Sheet: Proteome_52C
uniprot	protName	geneName	isoform	symbol	proteins	firstSlope	secondSlope	firstClass	secondClass	response	avSlope	interval_1	interval_2	interval_3	interval_4	interval_5	interval_6	interval_7	interval_8
P13861	KAP2	PRKAR2A	2	PRKAR2A-2	sp|P13861-2|KAP2_HUMAN	-0.950886	-0.926693	hypo	hypo	hypo	-0.938789	+	-	-	-	-	-	-	-
P13861	KAP2	PRKAR2A	NA	PRKAR2A	sp|P13861|KAP2_HUMAN	-0.950886	-0.926693	hypo	hypo	hypo	-0.938789	+	-	-	-	-	-	-	-
P45985	MP2K4	MAP2K4	2	MAP2K4-2	sp|P45985-2|MP2K4_HUMAN	-0.545506	-0.477141	hypo	hypo	hypo	-0.511324	+	+	-	-	-	-	-	-
P45985	MP2K4	MAP2K4	NA	MAP2K4	sp|P45985|MP2K4_HUMAN	-0.545506	-0.477141	hypo	hypo	hypo	-0.511324	+	+	-	-	-	-	-	-
P06400	RB	RB1	NA	RB1	sp|P06400|RB_HUMAN	-0.501081	-0.51074	hypo	hypo	hypo	-0.505911	+	-	-	-	-	-	-	-
P36507	MP2K2	MAP2K2	NA	MAP2K2	sp|P36507|MP2K2_HUMAN	-0.470624	-0.508378	hypo	hypo	hypo	-0.489501	+	-	-	-	-	-	-	-
P05771	KPCB	PRKCB	2	PRKCB-2	sp|P05771-2|KPCB_HUMAN	-0.515986	-0.434172	hypo	hypo	hypo	-0.475079	-	-	-	-	-	-	-	-
P05771	KPCB	PRKCB	NA	PRKCB	sp|P05771|KPCB_HUMAN	-0.515986	-0.434172	hypo	hypo	hypo	-0.475079	-	-	-	-	-	-	-	-
P85037	FOXK1	FOXK1	2	FOXK1-2	sp|P85037-2|FOXK1_HUMAN	-0.43349	-0.445532	hypo	hypo	hypo	-0.439511	+	+	-	-	-	-	-	-
P04049	RAF1	RAF1	2	RAF1-2	sp|P04049-2|RAF1_HUMAN	-0.38473	-0.443448	hypo	hypo	hypo	-0.414089	-	-	-	-	-	-	-	-
P04049	RAF1	RAF1	NA	RAF1	sp|P04049|RAF1_HUMAN	-0.38473	-0.443448	hypo	hypo	hypo	-0.414089	-	-	-	-	-	-	-	-
Q02750	MP2K1	MAP2K1	2	MAP2K1-2	sp|Q02750-2|MP2K1_HUMAN	-0.392717	-0.427019	hypo	hypo	hypo	-0.409868	+	-	-	-	-	-	-	-
P23368	MAOM	ME2	2	ME2-2	sp|P23368-2|MAOM_HUMAN	-0.4361	-0.36542	hypo	hypo	hypo	-0.40076	+	-	-	-	-	-	-	-
P23368	MAOM	ME2	NA	ME2	sp|P23368|MAOM_HUMAN	-0.4361	-0.36542	hypo	hypo	hypo	-0.40076	+	-	-	-	-	-	-	-
P85037	FOXK1	FOXK1	NA	FOXK1	sp|P85037|FOXK1_HUMAN	-0.464595	-0.332831	hypo	hypo	hypo	-0.398713	+	-	-	-	-	-	-	-
Q02750	MP2K1	MAP2K1	NA	MAP2K1	sp|Q02750|MP2K1_HUMAN	-0.344219	-0.423351	hypo	hypo	hypo	-0.383785	+	+	-	-	-	-	-	-
O14641	DVL2	DVL2	NA	DVL2	sp|O14641|DVL2_HUMAN	-0.306659	-0.456394	hypo	hypo	hypo	-0.381527	+	+	-	-	-	-	-	-
Q92997	DVL3	DVL3	2	DVL3-2	sp|Q92997-2|DVL3_HUMAN	-0.306659	-0.456394	hypo	hypo	hypo	-0.381527	+	+	-	-	-	-	-	-
Q92997	DVL3	DVL3	NA	DVL3	sp|Q92997|DVL3_HUMAN	-0.306659	-0.456394	hypo	hypo	hypo	-0.381527	+	+	-	-	-	-	-	-
O75503	CLN5	CLN5	NA	CLN5	sp|O75503|CLN5_HUMAN	-0.39573	-0.316908	hypo	hypo	hypo	-0.356319	+	+	-	-	-	-	-	-
P15056	BRAF	BRAF	NA	BRAF	sp|P15056|BRAF_HUMAN	-0.275958	-0.419283	NR	hypo	NR	-0.34762	+	-	-	-	+	-	-	-
Q8NCE2	MTMRE	MTMR14	2	MTMR14-2	sp|Q8NCE2-2|MTMRE_HUMAN	-0.338183	-0.325922	hypo	hypo	hypo	-0.332053	+	-	-	-	-	-	-	-
Q8NCE2	MTMRE	MTMR14	NA	MTMR14	sp|Q8NCE2|MTMRE_HUMAN	-0.338183	-0.325922	hypo	hypo	hypo	-0.332053	+	-	-	-	-	-	-	-
P31323	KAP3	PRKAR2B	NA	PRKAR2B	sp|P31323|KAP3_HUMAN	-0.482124	-0.161377	hypo	NR	NR	-0.321751	+	-	-	-	-	-	-	+
O14929	HAT1	HAT1	NA	HAT1	sp|O14929|HAT1_HUMAN	-0.303202	-0.333273	hypo	hypo	hypo	-0.318237	+	+	-	-	-	-	-	-
O14929	HAT1	HAT1	2	HAT1-2	sp|O14929-2|HAT1_HUMAN	-0.270063	-0.344331	NR	hypo	NR	-0.307197	+	+	-	-	-	-	-	-
Q15031	SYLM	LARS2	NA	LARS2	sp|Q15031|SYLM_HUMAN	-0.284138	-0.311666	NR	hypo	NR	-0.297902	+	+	-	-	-	-	-	-
P05455	LA	SSB	NA	SSB	sp|P05455|LA_HUMAN	-0.307773	-0.276027	hypo	NR	NR	-0.2919	+	-	-	-	-	-	-	-
Q04206	TF65	RELA	2	RELA-2	sp|Q04206-2|TF65_HUMAN	-0.374547	-0.208757	hypo	NR	NR	-0.291652	+	-	-	-	-	-	+	+
Q04206	TF65	RELA	3	RELA-3	sp|Q04206-3|TF65_HUMAN	-0.374547	-0.208757	hypo	NR	NR	-0.291652	+	-	-	-	-	-	+	+
Q04206	TF65	RELA	4	RELA-4	sp|Q04206-4|TF65_HUMAN	-0.374547	-0.208757	hypo	NR	NR	-0.291652	+	-	-	-	-	-	+	+
Q04206	TF65	RELA	NA	RELA	sp|Q04206|TF65_HUMAN	-0.374547	-0.208757	hypo	NR	NR	-0.291652	+	-	-	-	-	-	+	+
Q9C073	F117A	FAM117A	NA	FAM117A	sp|Q9C073|F117A_HUMAN	-0.251886	-0.325239	NR	hypo	NR	-0.288562	+	-	-	-	-	-	-	-
P36915	GNL1	GNL1	NA	GNL1	sp|P36915|GNL1_HUMAN	-0.24981	-0.297972	NR	NR	NR	-0.273891	+	-	-	-	-	-	-	-
P12270	TPR	TPR	2	TPR-2	sp|P12270-2|TPR_HUMAN	-0.260669	-0.286612	biphasic	NR	NR	-0.273641	+	+	-	-	-	-	-	-
Q15349	KS6A2	RPS6KA2	2	RPS6KA2-2	sp|Q15349-2|KS6A2_HUMAN	-0.175019	-0.3635	biphasic	hypo	NR	-0.26926	+	-	-	-	-	+	+	+
Q15349	KS6A2	RPS6KA2	3	RPS6KA2-3	sp|Q15349-3|KS6A2_HUMAN	-0.175019	-0.3635	biphasic	hypo	NR	-0.26926	+	-	-	-	-	+	+	+
Q15349	KS6A2	RPS6KA2	NA	RPS6KA2	sp|Q15349|KS6A2_HUMAN	-0.175019	-0.3635	biphasic	hypo	NR	-0.26926	+	-	-	-	-	+	+	+
Q9BUA3	SPNDC	C11orf84	NA	C11orf84	sp|Q9BUA3|SPNDC_HUMAN	-0.436798	-0.0930831	hypo	NR	NR	-0.264941	+	-	-	-	-	-	-	-
Q15020	SART3	SART3	4	SART3-4	sp|Q15020-4|SART3_HUMAN	-0.242471	-0.275119	NR	NR	NR	-0.258795	+	+	-	-	-	-	-	-
Q15020	SART3	SART3	NA	SART3	sp|Q15020|SART3_HUMAN	-0.242471	-0.275119	NR	NR	NR	-0.258795	+	+	-	-	-	-	-	-
P49321	NASP	NASP	NA	NASP	sp|P49321|NASP_HUMAN	-0.24445	-0.263155	NR	NR	NR	-0.253803	+	+	-	-	-	-	-	-
P49321	NASP	NASP	3	NASP-3	sp|P49321-3|NASP_HUMAN	-0.245355	-0.257785	NR	NR	NR	-0.25157	+	+	-	-	-	-	-	-
P12270	TPR	TPR	NA	TPR	sp|P12270|TPR_HUMAN	-0.233405	-0.268152	biphasic	NR	NR	-0.250778	+	+	-	-	-	-	-	-
Q14153	FA53B	FAM53B	2	FAM53B-2	sp|Q14153-2|FA53B_HUMAN	-0.288695	-0.204139	NR	NR	NR	-0.246417	+	-	-	-	-	-	-	-
Q14153	FA53B	FAM53B	NA	FAM53B	sp|Q14153|FA53B_HUMAN	-0.288695	-0.204139	NR	NR	NR	-0.246417	+	-	-	-	-	-	-	-
P49321	NASP	NASP	4	NASP-4	sp|P49321-4|NASP_HUMAN	-0.234053	-0.254045	NR	NR	NR	-0.244049	+	+	-	-	-	-	-	-
Q53ET0	CRTC2	CRTC2	NA	CRTC2	sp|Q53ET0|CRTC2_HUMAN	-0.232165	-0.22829	NR	NR	NR	-0.230227	-	-	-	-	-	-	-	-
Q9Y3E0	GOT1B	GOLT1B	NA	GOLT1B	sp|Q9Y3E0|GOT1B_HUMAN	-0.18776	-0.271448	NR	NR	NR	-0.229604	+	+	-	-	-	-	-	-
Q9BRA2	TXD17	TXNDC17	NA	TXNDC17	sp|Q9BRA2|TXD17_HUMAN	-0.270599	-0.18703	NR	NR	NR	-0.228814	+	+	-	-	-	-	-	-
O43765	SGTA	SGTA	NA	SGTA	sp|O43765|SGTA_HUMAN	-0.264396	-0.187069	NR	NR	NR	-0.225732	+	+	-	-	-	-	-	-
O94973	AP2A2	AP2A2	2	AP2A2-2	sp|O94973-2|AP2A2_HUMAN	-0.285195	-0.161559	NR	NR	NR	-0.223377	+	-	-	-	-	-	-	-
O94973	AP2A2	AP2A2	3	AP2A2-3	sp|O94973-3|AP2A2_HUMAN	-0.285195	-0.161559	NR	NR	NR	-0.223377	+	-	-	-	-	-	-	-
O94973	AP2A2	AP2A2	NA	AP2A2	sp|O94973|AP2A2_HUMAN	-0.285195	-0.161559	NR	NR	NR	-0.223377	+	-	-	-	-	-	-	-
Q86X29	LSR	LSR	2	LSR-2	sp|Q86X29-2|LSR_HUMAN	-0.1698	-0.27042	NR	NR	NR	-0.22011	+	-	-	-	-	-	-	+
Q86X29	LSR	LSR	3	LSR-3	sp|Q86X29-3|LSR_HUMAN	-0.1698	-0.27042	NR	NR	NR	-0.22011	+	-	-	-	-	-	-	+
Q86X29	LSR	LSR	4	LSR-4	sp|Q86X29-4|LSR_HUMAN	-0.1698	-0.27042	NR	NR	NR	-0.22011	+	-	-	-	-	-	-	+
Q86X29	LSR	LSR	5	LSR-5	sp|Q86X29-5|LSR_HUMAN	-0.1698	-0.27042	NR	NR	NR	-0.22011	+	-	-	-	-	-	-	+
Q86X29	LSR	LSR	6	LSR-6	sp|Q86X29-6|LSR_HUMAN	-0.1698	-0.27042	NR	NR	NR	-0.22011	+	-	-	-	-	-	-	+
Q86X29	LSR	LSR	NA	LSR	sp|Q86X29|LSR_HUMAN	-0.1698	-0.27042	NR	NR	NR	-0.22011	+	-	-	-	-	-	-	+
Q9BY42	RTF2	RTFDC1	NA	RTFDC1	sp|Q9BY42|RTF2_HUMAN	-0.150797	-0.283777	NR	NR	NR	-0.217287	+	-	-	-	-	-	-	-
Q9NRN7	ADPPT	AASDHPPT	2	AASDHPPT-2	sp|Q9NRN7-2|ADPPT_HUMAN	-0.188424	-0.234297	NR	NR	NR	-0.211361	+	-	-	-	-	-	-	-
P49321	NASP	NASP	2	NASP-2	sp|P49321-2|NASP_HUMAN	-0.176758	-0.237485	NR	NR	NR	-0.207122	+	-	-	-	-	-	-	-
Q2KHR2	RFX7	RFX7	2	RFX7-2	sp|Q2KHR2-2|RFX7_HUMAN	-0.174252	-0.237401	NR	NR	NR	-0.205827	+	-	-	-	-	-	-	-
Q2KHR2	RFX7	RFX7	NA	RFX7	sp|Q2KHR2|RFX7_HUMAN	-0.174252	-0.237401	NR	NR	NR	-0.205827	+	-	-	-	-	-	-	-
O95782	AP2A1	AP2A1	2	AP2A1-2	sp|O95782-2|AP2A1_HUMAN	-0.245949	-0.163988	NR	NR	NR	-0.204968	+	-	-	-	-	-	-	-
O95782	AP2A1	AP2A1	NA	AP2A1	sp|O95782|AP2A1_HUMAN	-0.245949	-0.163988	NR	NR	NR	-0.204968	+	-	-	-	-	-	-	-
P02786	TFR1	TFRC	NA	TFRC	sp|P02786|TFR1_HUMAN	-0.26777	-0.139454	NR	NR	NR	-0.203612	+	-	+	+	-	-	-	-
P78332	RBM6	RBM6	3	RBM6-3	sp|P78332-3|RBM6_HUMAN	-0.00950312	-0.391036	NR	hypo	NR	-0.20027	+	-	-	-	-	-	+	-
P78332	RBM6	RBM6	NA	RBM6	sp|P78332|RBM6_HUMAN	-0.00950312	-0.391036	NR	hypo	NR	-0.20027	+	-	-	-	-	-	+	-
Q7Z6B7	SRGP1	SRGAP1	2	SRGAP1-2	sp|Q7Z6B7-2|SRGP1_HUMAN	-0.16965	-0.227912	NR	NR	NR	-0.198781	-	-	-	-	-	-	-	+
Q7Z6B7	SRGP1	SRGAP1	NA	SRGAP1	sp|Q7Z6B7|SRGP1_HUMAN	-0.16965	-0.227912	NR	NR	NR	-0.198781	-	-	-	-	-	-	-	+
P36915	GNL1	GNL1	2	GNL1-2	sp|P36915-2|GNL1_HUMAN	-0.1349	-0.257634	NR	NR	NR	-0.196267	+	+	-	-	-	-	-	-
P17010	ZFX	ZFX	2	ZFX-2	sp|P17010-2|ZFX_HUMAN	-0.264267	-0.127704	NR	NR	NR	-0.195985	+	-	-	-	-	-	-	-
P17010	ZFX	ZFX	3	ZFX-3	sp|P17010-3|ZFX_HUMAN	-0.264267	-0.127704	NR	NR	NR	-0.195985	+	-	-	-	-	-	-	-
P17010	ZFX	ZFX	NA	ZFX	sp|P17010|ZFX_HUMAN	-0.264267	-0.127704	NR	NR	NR	-0.195985	+	-	-	-	-	-	-	-
Q96EH3	MASU1	MALSU1	NA	MALSU1	sp|Q96EH3|MASU1_HUMAN	-0.198271	-0.187027	NR	NR	NR	-0.192649	+	-	-	-	-	-	-	-
Q8WY36	BBX	BBX	2	BBX-2	sp|Q8WY36-2|BBX_HUMAN	-0.243701	-0.139356	NR	NR	NR	-0.191528	+	+	-	-	-	-	-	-
Q8WY36	BBX	BBX	NA	BBX	sp|Q8WY36|BBX_HUMAN	-0.243701	-0.139356	NR	NR	NR	-0.191528	+	+	-	-	-	-	-	-
Q9C0J8	WDR33	WDR33	3	WDR33-3	sp|Q9C0J8-3|WDR33_HUMAN	-0.237143	-0.143584	NR	NR	NR	-0.190363	+	+	-	-	-	-	-	-
Q9H3K6	BOLA2	BOLA2	2	BOLA2-2	sp|Q9H3K6-2|BOLA2_HUMAN	-0.178201	-0.201945	NR	NR	NR	-0.190073	+	-	-	-	-	-	-	-
O94885	SASH1	SASH1	NA	SASH1	sp|O94885|SASH1_HUMAN	-0.153826	-0.220806	NR	NR	NR	-0.187316	+	-	-	-	-	-	-	-
Q9H3K6	BOLA2	BOLA2	NA	BOLA2	sp|Q9H3K6|BOLA2_HUMAN	-0.17235	-0.198411	NR	NR	NR	-0.185381	+	-	-	-	-	-	-	-
Q9NRN7	ADPPT	AASDHPPT	NA	AASDHPPT	sp|Q9NRN7|ADPPT_HUMAN	-0.179481	-0.187613	NR	NR	NR	-0.183547	+	-	-	-	-	-	-	-
P35219	CAH8	CA8	NA	CA8	sp|P35219|CAH8_HUMAN	-0.245047	-0.112389	NR	NR	NR	-0.178718	+	+	-	-	-	-	-	-
Q9NW68	BSDC1	BSDC1	2	BSDC1-2	sp|Q9NW68-2|BSDC1_HUMAN	-0.138889	-0.218326	NR	NR	NR	-0.178607	+	+	-	-	-	-	-	-
Q9NW68	BSDC1	BSDC1	5	BSDC1-5	sp|Q9NW68-5|BSDC1_HUMAN	-0.138889	-0.218326	NR	NR	NR	-0.178607	+	+	-	-	-	-	-	-
Q9NW68	BSDC1	BSDC1	NA	BSDC1	sp|Q9NW68|BSDC1_HUMAN	-0.138889	-0.218326	NR	NR	NR	-0.178607	+	+	-	-	-	-	-	-
Q9BRY0	S39A3	SLC39A3	2	SLC39A3-2	sp|Q9BRY0-2|S39A3_HUMAN	-0.227044	-0.1301	NR	NR	NR	-0.178572	+	-	-	-	-	-	-	-
Q9BRY0	S39A3	SLC39A3	NA	SLC39A3	sp|Q9BRY0|S39A3_HUMAN	-0.227044	-0.1301	NR	NR	NR	-0.178572	+	-	-	-	-	-	-	-
P22694	KAPCB	PRKACB	2	PRKACB-2	sp|P22694-2|KAPCB_HUMAN	-0.173778	-0.180092	NR	NR	NR	-0.176935	+	-	-	-	-	-	+	+
P22694	KAPCB	PRKACB	3	PRKACB-3	sp|P22694-3|KAPCB_HUMAN	-0.173778	-0.180092	NR	NR	NR	-0.176935	+	-	-	-	-	-	+	+
P22694	KAPCB	PRKACB	4	PRKACB-4	sp|P22694-4|KAPCB_HUMAN	-0.173778	-0.180092	NR	NR	NR	-0.176935	+	-	-	-	-	-	+	+
P22694	KAPCB	PRKACB	5	PRKACB-5	sp|P22694-5|KAPCB_HUMAN	-0.173778	-0.180092	NR	NR	NR	-0.176935	+	-	-	-	-	-	+	+
P22694	KAPCB	PRKACB	6	PRKACB-6	sp|P22694-6|KAPCB_HUMAN	-0.173778	-0.180092	NR	NR	NR	-0.176935	+	-	-	-	-	-	+	+
P22694	KAPCB	PRKACB	7	PRKACB-7	sp|P22694-7|KAPCB_HUMAN	-0.173778	-0.180092	NR	NR	NR	-0.176935	+	-	-	-	-	-	+	+
P22694	KAPCB	PRKACB	9	PRKACB-9	sp|P22694-9|KAPCB_HUMAN	-0.173778	-0.180092	NR	NR	NR	-0.176935	+	-	-	-	-	-	+	+
P22694	KAPCB	PRKACB	NA	PRKACB	sp|P22694|KAPCB_HUMAN	-0.173778	-0.180092	NR	NR	NR	-0.176935	+	-	-	-	-	-	+	+
Q9NZ01	TECR	TECR	NA	TECR	sp|Q9NZ01|TECR_HUMAN	-0.284299	-0.0672656	NR	NR	NR	-0.175782	+	-	-	-	-	-	-	-
Q15121	PEA15	PEA15	2	PEA15-2	sp|Q15121-2|PEA15_HUMAN	0.00805079	-0.358696	biphasic	hypo	NR	-0.175323	+	+	-	-	-	-	-	-
Q15121	PEA15	PEA15	NA	PEA15	sp|Q15121|PEA15_HUMAN	0.00805079	-0.358696	biphasic	hypo	NR	-0.175323	+	+	-	-	-	-	-	-
P63120	VPK19	ERVK-19	NA	ERVK-19	sp|P63120|VPK19_HUMAN	-0.144532	-0.199067	NR	NR	NR	-0.1718	-	-	-	-	+	+	-	-
Q9BUT1	BDH2	BDH2	3	BDH2-3	sp|Q9BUT1-3|BDH2_HUMAN	-0.162923	-0.178206	NR	NR	NR	-0.170564	+	-	-	-	-	-	-	-
Q8N806	UBR7	UBR7	NA	UBR7	sp|Q8N806|UBR7_HUMAN	-0.195231	-0.14404	NR	NR	NR	-0.169636	+	+	-	-	-	-	-	-
P33993	MCM7	MCM7	2	MCM7-2	sp|P33993-2|MCM7_HUMAN	-0.177339	-0.158086	NR	NR	NR	-0.167713	+	+	-	-	-	-	-	-
Q9NWU2	GID8	GID8	NA	GID8	sp|Q9NWU2|GID8_HUMAN	-0.172935	-0.16016	NR	NR	NR	-0.166547	+	+	-	-	-	-	-	-
P33991	MCM4	MCM4	NA	MCM4	sp|P33991|MCM4_HUMAN	-0.144283	-0.188459	NR	NR	NR	-0.166371	+	-	-	-	-	-	-	-
P17612	KAPCA	PRKACA	2	PRKACA-2	sp|P17612-2|KAPCA_HUMAN	-0.157443	-0.167522	NR	NR	NR	-0.162482	+	-	-	-	-	-	+	+
P17612	KAPCA	PRKACA	NA	PRKACA	sp|P17612|KAPCA_HUMAN	-0.157443	-0.167522	NR	NR	NR	-0.162482	+	-	-	-	-	-	+	+
Q12873	CHD3	CHD3	2	CHD3-2	sp|Q12873-2|CHD3_HUMAN	-0.0715673	-0.253159	NR	NR	NR	-0.162363	+	+	-	-	-	-	-	+
Q12873	CHD3	CHD3	3	CHD3-3	sp|Q12873-3|CHD3_HUMAN	-0.0715673	-0.253159	NR	NR	NR	-0.162363	+	+	-	-	-	-	-	+
Q12873	CHD3	CHD3	NA	CHD3	sp|Q12873|CHD3_HUMAN	-0.0715673	-0.253159	NR	NR	NR	-0.162363	+	+	-	-	-	-	-	+
Q8TDI0	CHD5	CHD5	NA	CHD5	sp|Q8TDI0|CHD5_HUMAN	-0.0715673	-0.253159	NR	NR	NR	-0.162363	+	+	-	-	-	-	-	+
Q9UBT2	SAE2	UBA2	2	UBA2-2	sp|Q9UBT2-2|SAE2_HUMAN	-0.154236	-0.167308	NR	NR	NR	-0.160772	+	-	-	-	-	-	-	-
Q9P206	K1522	KIAA1522	4	KIAA1522-4	sp|Q9P206-4|K1522_HUMAN	-0.170648	-0.150033	NR	NR	NR	-0.160341	+	-	-	-	-	-	-	-
Q08722	CD47	CD47	2	CD47-2	sp|Q08722-2|CD47_HUMAN	-0.228216	-0.0899094	NR	NR	NR	-0.159062	+	-	-	-	-	-	-	+
Q08722	CD47	CD47	3	CD47-3	sp|Q08722-3|CD47_HUMAN	-0.228216	-0.0899094	NR	NR	NR	-0.159062	+	-	-	-	-	-	-	+
Q08722	CD47	CD47	4	CD47-4	sp|Q08722-4|CD47_HUMAN	-0.228216	-0.0899094	NR	NR	NR	-0.159062	+	-	-	-	-	-	-	+
Q08722	CD47	CD47	NA	CD47	sp|Q08722|CD47_HUMAN	-0.228216	-0.0899094	NR	NR	NR	-0.159062	+	-	-	-	-	-	-	+
P54578	UBP14	USP14	2	USP14-2	sp|P54578-2|UBP14_HUMAN	-0.137128	-0.180079	NR	NR	NR	-0.158604	+	+	-	-	-	-	-	-
P54578	UBP14	USP14	3	USP14-3	sp|P54578-3|UBP14_HUMAN	-0.137128	-0.180079	NR	NR	NR	-0.158604	+	+	-	-	-	-	-	-
P54578	UBP14	USP14	NA	USP14	sp|P54578|UBP14_HUMAN	-0.137128	-0.180079	NR	NR	NR	-0.158604	+	+	-	-	-	-	-	-
Q6WKZ4	RFIP1	RAB11FIP1	2	RAB11FIP1-2	sp|Q6WKZ4-2|RFIP1_HUMAN	-0.135715	-0.181145	NR	NR	NR	-0.15843	+	-	-	-	-	-	-	-
Q6WKZ4	RFIP1	RAB11FIP1	3	RAB11FIP1-3	sp|Q6WKZ4-3|RFIP1_HUMAN	-0.135715	-0.181145	NR	NR	NR	-0.15843	+	-	-	-	-	-	-	-
Q86UU1	PHLB1	PHLDB1	2	PHLDB1-2	sp|Q86UU1-2|PHLB1_HUMAN	-0.189582	-0.125332	NR	NR	NR	-0.157457	+	-	-	-	-	-	-	+
Q86UU1	PHLB1	PHLDB1	3	PHLDB1-3	sp|Q86UU1-3|PHLB1_HUMAN	-0.189582	-0.125332	NR	NR	NR	-0.157457	+	-	-	-	-	-	-	+
Q86UU1	PHLB1	PHLDB1	NA	PHLDB1	sp|Q86UU1|PHLB1_HUMAN	-0.189582	-0.125332	NR	NR	NR	-0.157457	+	-	-	-	-	-	-	+
Q96CV9	OPTN	OPTN	3	OPTN-3	sp|Q96CV9-3|OPTN_HUMAN	-0.207921	-0.10285	NR	NR	NR	-0.155386	+	+	-	-	-	-	-	-
Q9NSI8	SAMN1	SAMSN1	2	SAMSN1-2	sp|Q9NSI8-2|SAMN1_HUMAN	-0.169914	-0.138762	NR	NR	NR	-0.154338	+	-	-	-	-	-	-	-
Q9UHX1	PUF60	PUF60	2	PUF60-2	sp|Q9UHX1-2|PUF60_HUMAN	-0.159954	-0.148591	NR	NR	NR	-0.154273	+	+	+	-	-	-	-	-
Q9UHX1	PUF60	PUF60	3	PUF60-3	sp|Q9UHX1-3|PUF60_HUMAN	-0.159954	-0.148591	NR	NR	NR	-0.154273	+	+	+	-	-	-	-	-
Q9UHX1	PUF60	PUF60	4	PUF60-4	sp|Q9UHX1-4|PUF60_HUMAN	-0.159954	-0.148591	NR	NR	NR	-0.154273	+	+	+	-	-	-	-	-
Q9UHX1	PUF60	PUF60	5	PUF60-5	sp|Q9UHX1-5|PUF60_HUMAN	-0.159954	-0.148591	NR	NR	NR	-0.154273	+	+	+	-	-	-	-	-
Q9UHX1	PUF60	PUF60	6	PUF60-6	sp|Q9UHX1-6|PUF60_HUMAN	-0.159954	-0.148591	NR	NR	NR	-0.154273	+	+	+	-	-	-	-	-
Q9UHX1	PUF60	PUF60	NA	PUF60	sp|Q9UHX1|PUF60_HUMAN	-0.159954	-0.148591	NR	NR	NR	-0.154273	+	+	+	-	-	-	-	-
P22694	KAPCB	PRKACB	10	PRKACB-10	sp|P22694-10|KAPCB_HUMAN	-0.178156	-0.13002	NR	NR	NR	-0.154088	+	+	-	-	-	-	+	+
P33993	MCM7	MCM7	NA	MCM7	sp|P33993|MCM7_HUMAN	-0.14639	-0.159709	NR	NR	NR	-0.15305	+	+	-	-	-	-	-	-
P53680	AP2S1	AP2S1	NA	AP2S1	sp|P53680|AP2S1_HUMAN	-0.201617	-0.101486	NR	NR	NR	-0.151551	+	+	-	-	-	-	-	+
Q9H6R7	WDCP	WDCP	3	WDCP-3	sp|Q9H6R7-3|WDCP_HUMAN	-0.0804258	-0.222367	NR	NR	NR	-0.151396	+	+	+	+	-	-	-	-
Q8TBB5	KLDC4	KLHDC4	2	KLHDC4-2	sp|Q8TBB5-2|KLDC4_HUMAN	-0.158983	-0.143546	NR	NR	NR	-0.151264	+	-	-	-	-	-	-	-
Q8TBB5	KLDC4	KLHDC4	3	KLHDC4-3	sp|Q8TBB5-3|KLDC4_HUMAN	-0.158983	-0.143546	NR	NR	NR	-0.151264	+	-	-	-	-	-	-	-
Q8TBB5	KLDC4	KLHDC4	NA	KLHDC4	sp|Q8TBB5|KLDC4_HUMAN	-0.158983	-0.143546	NR	NR	NR	-0.151264	+	-	-	-	-	-	-	-
O76003	GLRX3	GLRX3	NA	GLRX3	sp|O76003|GLRX3_HUMAN	-0.0913107	-0.210897	NR	NR	NR	-0.151104	+	+	-	-	-	-	-	-
Q15836	VAMP3	VAMP3	NA	VAMP3	sp|Q15836|VAMP3_HUMAN	-0.119882	-0.179945	NR	NR	NR	-0.149914	+	-	-	-	-	-	-	+
Q6WKZ4	RFIP1	RAB11FIP1	NA	RAB11FIP1	sp|Q6WKZ4|RFIP1_HUMAN	-0.13031	-0.16913	NR	NR	NR	-0.14972	+	-	-	-	-	-	-	-
Q9NYB0	TE2IP	TERF2IP	NA	TERF2IP	sp|Q9NYB0|TE2IP_HUMAN	-0.150453	-0.147692	NR	NR	NR	-0.149072	+	+	-	-	-	-	-	-
Q9UBT2	SAE2	UBA2	NA	UBA2	sp|Q9UBT2|SAE2_HUMAN	-0.134982	-0.162497	NR	NR	NR	-0.148739	+	-	-	-	-	-	-	-
P18433	PTPRA	PTPRA	6	PTPRA-6	sp|P18433-6|PTPRA_HUMAN	-0.13547	-0.159897	NR	NR	NR	-0.147684	+	-	-	-	-	-	-	-
P18433	PTPRA	PTPRA	NA	PTPRA	sp|P18433|PTPRA_HUMAN	-0.13547	-0.159897	NR	NR	NR	-0.147684	+	-	-	-	-	-	-	-
Q14566	MCM6	MCM6	NA	MCM6	sp|Q14566|MCM6_HUMAN	-0.12289	-0.170886	NR	NR	NR	-0.146888	+	+	-	-	-	-	-	-
Q96PM5	ZN363	RCHY1	6	RCHY1-6	sp|Q96PM5-6|ZN363_HUMAN	-0.132856	-0.160866	NR	NR	NR	-0.146861	+	-	-	-	-	-	-	-
Q96PM5	ZN363	RCHY1	7	RCHY1-7	sp|Q96PM5-7|ZN363_HUMAN	-0.158983	-0.134087	NR	NR	NR	-0.146535	+	-	-	-	-	-	-	-
Q9UBS8	RNF14	RNF14	NA	RNF14	sp|Q9UBS8|RNF14_HUMAN	-0.219592	-0.072302	NR	NR	NR	-0.145947	+	-	-	-	-	-	-	-
P58546	MTPN	MTPN	NA	MTPN	sp|P58546|MTPN_HUMAN	-0.128467	-0.159832	NR	NR	NR	-0.14415	+	-	-	-	-	-	-	-
Q9UBR2	CATZ	CTSZ	NA	CTSZ	sp|Q9UBR2|CATZ_HUMAN	-0.157001	-0.131177	NR	NR	NR	-0.144089	+	-	-	-	+	-	-	-
Q96PM5	ZN363	RCHY1	3	RCHY1-3	sp|Q96PM5-3|ZN363_HUMAN	-0.145001	-0.141682	NR	NR	NR	-0.143341	+	-	-	-	-	-	-	-
Q96PM5	ZN363	RCHY1	4	RCHY1-4	sp|Q96PM5-4|ZN363_HUMAN	-0.145001	-0.141682	NR	NR	NR	-0.143341	+	-	-	-	-	-	-	-
Q96PM5	ZN363	RCHY1	NA	RCHY1	sp|Q96PM5|ZN363_HUMAN	-0.145001	-0.141682	NR	NR	NR	-0.143341	+	-	-	-	-	-	-	-
Q96MX0	CKLF3	CMTM3	NA	CMTM3	sp|Q96MX0|CKLF3_HUMAN	-0.211125	-0.0752599	NR	NR	NR	-0.143192	+	-	-	+	-	-	-	-
Q9UBE0	SAE1	SAE1	2	SAE1-2	sp|Q9UBE0-2|SAE1_HUMAN	-0.165792	-0.117176	NR	NR	NR	-0.141484	+	+	-	-	-	-	-	+
Q9UBE0	SAE1	SAE1	3	SAE1-3	sp|Q9UBE0-3|SAE1_HUMAN	-0.165792	-0.117176	NR	NR	NR	-0.141484	+	+	-	-	-	-	-	+
Q9UBE0	SAE1	SAE1	NA	SAE1	sp|Q9UBE0|SAE1_HUMAN	-0.165792	-0.117176	NR	NR	NR	-0.141484	+	+	-	-	-	-	-	+
P33993	MCM7	MCM7	3	MCM7-3	sp|P33993-3|MCM7_HUMAN	-0.120287	-0.16171	NR	NR	NR	-0.140998	+	+	-	-	-	-	-	-
Q9P1Y6	PHRF1	PHRF1	2	PHRF1-2	sp|Q9P1Y6-2|PHRF1_HUMAN	-0.152465	-0.128145	NR	NR	NR	-0.140305	+	+	-	-	-	-	-	-
Q9P1Y6	PHRF1	PHRF1	3	PHRF1-3	sp|Q9P1Y6-3|PHRF1_HUMAN	-0.152465	-0.128145	NR	NR	NR	-0.140305	+	+	-	-	-	-	-	-
Q9P1Y6	PHRF1	PHRF1	NA	PHRF1	sp|Q9P1Y6|PHRF1_HUMAN	-0.152465	-0.128145	NR	NR	NR	-0.140305	+	+	-	-	-	-	-	-
Q9BUT1	BDH2	BDH2	NA	BDH2	sp|Q9BUT1|BDH2_HUMAN	-0.118593	-0.161975	NR	NR	NR	-0.140284	+	-	-	-	-	-	-	-
Q15020	SART3	SART3	2	SART3-2	sp|Q15020-2|SART3_HUMAN	-0.118381	-0.16209	NR	NR	NR	-0.140236	+	+	-	-	-	-	-	-
Q4KMP7	TB10B	TBC1D10B	2	TBC1D10B-2	sp|Q4KMP7-2|TB10B_HUMAN	-0.152492	-0.126909	NR	NR	NR	-0.1397	+	-	-	-	+	-	-	+
Q96PM5	ZN363	RCHY1	8	RCHY1-8	sp|Q96PM5-8|ZN363_HUMAN	-0.156459	-0.122662	NR	NR	NR	-0.139561	+	+	-	-	-	-	-	-
Q96PM5	ZN363	RCHY1	2	RCHY1-2	sp|Q96PM5-2|ZN363_HUMAN	-0.13921	-0.13683	NR	NR	NR	-0.13802	+	-	-	-	-	-	-	-
Q96PM5	ZN363	RCHY1	5	RCHY1-5	sp|Q96PM5-5|ZN363_HUMAN	-0.13921	-0.13683	NR	NR	NR	-0.13802	+	-	-	-	-	-	-	-
P53680	AP2S1	AP2S1	2	AP2S1-2	sp|P53680-2|AP2S1_HUMAN	-0.178714	-0.0940361	NR	NR	NR	-0.136375	+	+	-	-	-	-	-	+
P29475	NOS1	NOS1	2	NOS1-2	sp|P29475-2|NOS1_HUMAN	-0.107121	-0.164348	NR	NR	NR	-0.135735	-	-	-	-	+	+	+	+
P29475	NOS1	NOS1	3	NOS1-3	sp|P29475-3|NOS1_HUMAN	-0.107121	-0.164348	NR	NR	NR	-0.135735	-	-	-	-	+	+	+	+
P29475	NOS1	NOS1	5	NOS1-5	sp|P29475-5|NOS1_HUMAN	-0.107121	-0.164348	NR	NR	NR	-0.135735	-	-	-	-	+	+	+	+
P29475	NOS1	NOS1	NA	NOS1	sp|P29475|NOS1_HUMAN	-0.107121	-0.164348	NR	NR	NR	-0.135735	-	-	-	-	+	+	+	+
O95155	UBE4B	UBE4B	2	UBE4B-2	sp|O95155-2|UBE4B_HUMAN	-0.186626	-0.0844239	biphasic	NR	NR	-0.135525	+	+	-	-	-	-	-	-
O95155	UBE4B	UBE4B	3	UBE4B-3	sp|O95155-3|UBE4B_HUMAN	-0.186626	-0.0844239	biphasic	NR	NR	-0.135525	+	+	-	-	-	-	-	-
O95155	UBE4B	UBE4B	4	UBE4B-4	sp|O95155-4|UBE4B_HUMAN	-0.186626	-0.0844239	biphasic	NR	NR	-0.135525	+	+	-	-	-	-	-	-
O95155	UBE4B	UBE4B	NA	UBE4B	sp|O95155|UBE4B_HUMAN	-0.186626	-0.0844239	biphasic	NR	NR	-0.135525	+	+	-	-	-	-	-	-
P15374	UCHL3	UCHL3	NA	UCHL3	sp|P15374|UCHL3_HUMAN	-0.124924	-0.144345	NR	NR	NR	-0.134635	+	+	-	-	-	-	-	-
P53985	MOT1	SLC16A1	NA	SLC16A1	sp|P53985|MOT1_HUMAN	-0.160587	-0.10679	NR	NR	NR	-0.133688	-	-	-	-	-	-	+	+
O15405	TOX3	TOX3	2	TOX3-2	sp|O15405-2|TOX3_HUMAN	-0.137349	-0.128703	NR	NR	NR	-0.133026	+	+	-	-	-	-	-	-
O15405	TOX3	TOX3	NA	TOX3	sp|O15405|TOX3_HUMAN	-0.137349	-0.128703	NR	NR	NR	-0.133026	+	+	-	-	-	-	-	-
O94842	TOX4	TOX4	2	TOX4-2	sp|O94842-2|TOX4_HUMAN	-0.137349	-0.128703	NR	NR	NR	-0.133026	+	+	-	-	-	-	-	-
O94842	TOX4	TOX4	3	TOX4-3	sp|O94842-3|TOX4_HUMAN	-0.137349	-0.128703	NR	NR	NR	-0.133026	+	+	-	-	-	-	-	-
O94842	TOX4	TOX4	NA	TOX4	sp|O94842|TOX4_HUMAN	-0.137349	-0.128703	NR	NR	NR	-0.133026	+	+	-	-	-	-	-	-
O94900	TOX	TOX	NA	TOX	sp|O94900|TOX_HUMAN	-0.137349	-0.128703	NR	NR	NR	-0.133026	+	+	-	-	-	-	-	-
Q04941	PLP2	PLP2	NA	PLP2	sp|Q04941|PLP2_HUMAN	-0.164126	-0.100911	NR	NR	NR	-0.132519	+	+	-	-	-	-	-	+
Q8TBN0	R3GEF	RAB3IL1	2	RAB3IL1-2	sp|Q8TBN0-2|R3GEF_HUMAN	-0.134457	-0.130498	NR	NR	NR	-0.132478	+	+	-	-	-	-	-	-
Q9NS93	TM7S3	TM7SF3	NA	TM7SF3	sp|Q9NS93|TM7S3_HUMAN	-0.189871	-0.0727422	NR	NR	NR	-0.131307	+	-	-	-	+	-	-	-
Q6WKZ4	RFIP1	RAB11FIP1	1	RAB11FIP1-1	sp|Q6WKZ4-1|RFIP1_HUMAN	-0.123147	-0.138794	NR	NR	NR	-0.130971	+	-	-	-	-	-	-	-
P51161	FABP6	FABP6	2	FABP6-2	sp|P51161-2|FABP6_HUMAN	-0.119355	-0.140473	NR	NR	NR	-0.129914	+	+	-	-	-	-	-	-
P51161	FABP6	FABP6	NA	FABP6	sp|P51161|FABP6_HUMAN	-0.119355	-0.140473	NR	NR	NR	-0.129914	+	+	-	-	-	-	-	-
P60033	CD81	CD81	NA	CD81	sp|P60033|CD81_HUMAN	-0.201125	-0.0585566	NR	NR	NR	-0.129841	+	+	+	-	-	-	-	-
Q16643	DREB	DBN1	2	DBN1-2	sp|Q16643-2|DREB_HUMAN	-0.128924	-0.129056	NR	NR	NR	-0.12899	+	+	-	-	-	-	-	-
Q16643	DREB	DBN1	3	DBN1-3	sp|Q16643-3|DREB_HUMAN	-0.128924	-0.129056	NR	NR	NR	-0.12899	+	+	-	-	-	-	-	-
Q16643	DREB	DBN1	NA	DBN1	sp|Q16643|DREB_HUMAN	-0.128924	-0.129056	NR	NR	NR	-0.12899	+	+	-	-	-	-	-	-
Q8TBN0	R3GEF	RAB3IL1	NA	RAB3IL1	sp|Q8TBN0|R3GEF_HUMAN	-0.127713	-0.128382	NR	NR	NR	-0.128047	+	+	-	-	-	-	-	-
P42773	CDN2C	CDKN2C	NA	CDKN2C	sp|P42773|CDN2C_HUMAN	-0.155368	-0.0994605	NR	NR	NR	-0.127414	+	+	-	-	-	-	-	-
Q6PH85	DCNL2	DCUN1D2	2	DCUN1D2-2	sp|Q6PH85-2|DCNL2_HUMAN	-0.0574107	-0.196834	NR	NR	NR	-0.127123	+	+	-	-	-	-	-	-
Q6PH85	DCNL2	DCUN1D2	NA	DCUN1D2	sp|Q6PH85|DCNL2_HUMAN	-0.0574107	-0.196834	NR	NR	NR	-0.127123	+	+	-	-	-	-	-	-
Q69YH5	CDCA2	CDCA2	NA	CDCA2	sp|Q69YH5|CDCA2_HUMAN	-0.127545	-0.126484	NR	NR	NR	-0.127014	+	-	-	-	-	-	-	-
Q8NG11	TSN14	TSPAN14	2	TSPAN14-2	sp|Q8NG11-2|TSN14_HUMAN	-0.12098	-0.131792	NR	NR	NR	-0.126386	+	-	+	+	-	-	-	-
Q8NG11	TSN14	TSPAN14	3	TSPAN14-3	sp|Q8NG11-3|TSN14_HUMAN	-0.12098	-0.131792	NR	NR	NR	-0.126386	+	-	+	+	-	-	-	-
Q8NG11	TSN14	TSPAN14	NA	TSPAN14	sp|Q8NG11|TSN14_HUMAN	-0.12098	-0.131792	NR	NR	NR	-0.126386	+	-	+	+	-	-	-	-
P11717	MPRI	IGF2R	NA	IGF2R	sp|P11717|MPRI_HUMAN	-0.16902	-0.0835081	NR	NR	NR	-0.126264	+	+	-	-	-	-	-	-
Q14520	HABP2	HABP2	2	HABP2-2	sp|Q14520-2|HABP2_HUMAN	-0.142318	-0.106601	NR	NR	NR	-0.12446	+	+	-	-	-	-	-	+
Q14520	HABP2	HABP2	NA	HABP2	sp|Q14520|HABP2_HUMAN	-0.142318	-0.106601	NR	NR	NR	-0.12446	+	+	-	-	-	-	-	+
Q13530	SERC3	SERINC3	2	SERINC3-2	sp|Q13530-2|SERC3_HUMAN	-0.165938	-0.0821636	NR	NR	NR	-0.124051	+	-	+	+	+	-	-	-
Q13530	SERC3	SERINC3	NA	SERINC3	sp|Q13530|SERC3_HUMAN	-0.165938	-0.0821636	NR	NR	NR	-0.124051	+	-	+	+	+	-	-	-
Q6P161	RM54	MRPL54	NA	MRPL54	sp|Q6P161|RM54_HUMAN	-0.161997	-0.0845873	NR	NR	NR	-0.123292	+	-	-	-	-	-	-	+
Q96CV9	OPTN	OPTN	2	OPTN-2	sp|Q96CV9-2|OPTN_HUMAN	-0.149689	-0.0888417	NR	NR	NR	-0.119266	+	+	-	-	-	-	-	-
Q96CV9	OPTN	OPTN	NA	OPTN	sp|Q96CV9|OPTN_HUMAN	-0.149689	-0.0888417	NR	NR	NR	-0.119266	+	+	-	-	-	-	-	-
[truncated: 9,008 more rows]
