# Supplementary material for: KOPI: Kinase inhibitOr Proteome Impact analysis
Source: Sci Rep. 2022 Jul 29;12:13015. doi: 10.1038/s41598-022-16557-w (PMC9338059; doi:10.1038/s41598-022-16557-w)
Supplement: Supplementary file 3 — Supplementary Table S2. [file 41598_2022_16557_MOESM3_ESM.xlsx]

## Sheet: TOC
Supplementary Table 2
Sheet name	Description
Biological process	Gene enrichment analysis with respect to biological process in thermal stabilized proteins
Cellular component	Gene enrichment analysis with respect to cellular component in thermal stabilized proteins
Each sheet has the following field titles
GOterm	Gene ontology / pathway identifier/ celllur component identifier
Function	Description of ontology term or pathway or cellular component
HypergeoPval	P-value from hypergeometric test of enrichment
GOterm_size	Number of genes annotated as member of the ontology term / pathway
GOterm_inbg_size	Number of member genes detected in the experiment
Proportion	Proportion of member genes detected in the experiment
DE_GO_size	Number of member genes that were differential
DE_genes	List of genes that were differential

## Sheet: Biological process
GOterm	Function	HypergeoPval	GOterm_size	GOterm_inbg_size	Proportion	DE_GO_size	Background_size	DE_size	DE_genes	All_genes
inoh_34	vegf	3.69332e-13	188	57	0.303191	15	3938	86	CAMK2D;CAMK2G;CDK2;CDK5;CSK;GSK3A;GSK3B;IRAK4;MAP2K4;MAP3K7;MAPK14;MAPK8;PAK4;PDPK1;PRKAR2A	CDK2;PRKACB;MNAT1;PTK2;MAPKAPK2;CDK5;MAP2K4;GRK3;CAMK2G;PRKAR2B;RAF1;MAPK14;MAP2K2;PRKAG1;PAK2;MAPK10;MAPKAPK5;CSNK1D;GSK3A;PRKACA;CAMK2D;CCNH;MAPK9;CSNK1G3;MAPK12;PRKAR2A;CSNK1G1;MAP2K1;RPS6KA1;PAK1;PLK1;BRAF;GRK2;PLCG1;PRKAA1;IKBKG;MAPK8;CSNK1A1;CDK4;IRAK4;PAK4;CDK7;PRKCB;MAPKAPK3;PDPK1;CSK;RIPK2;CDK6;GSK3B;MAPK3;MAPK1;RPS6KA2;CSNK1G2;CDK9;MAP3K7;RPS6KA6;CDK1
inoh_76	il-7 signaling	6.45362e-13	185	59	0.318919	15	3938	86	CAMK2D;CAMK2G;CDK2;CDK5;CSK;GSK3A;GSK3B;IRAK4;MAP2K4;MAP3K7;MAPK14;MAPK8;PAK4;PDPK1;PRKAR2A	CDK2;PRKACB;MNAT1;PTK2;MAPKAPK2;STAT5A;CDK5;MAP2K4;GRK3;CAMK2G;PRKAR2B;RAF1;MAPK14;MAP2K2;PRKAG1;PAK2;MAPK10;YWHAQ;MAPKAPK5;CSNK1D;CDK1;GSK3A;PRKACA;CAMK2D;CCNH;MAPK9;CSNK1G3;MAPK12;PRKAR2A;CSNK1G1;MAP2K1;RPS6KA1;PAK1;PLK1;BRAF;GRK2;PRKAA1;IKBKG;MAPK8;CSNK1A1;CDK4;MAP3K7;STAT5B;IRAK4;PAK4;CDK7;PRKCB;MAPKAPK3;PDPK1;CSK;RIPK2;CDK6;GSK3B;MAPK3;MAPK1;RPS6KA2;CSNK1G2;CDK9;RPS6KA6
inoh_20	epo signaling	1.10239e-12	186	61	0.327957	15	3938	86	CAMK2D;CAMK2G;CDK2;CDK5;CSK;GSK3A;GSK3B;IRAK4;MAP2K4;MAP3K7;MAPK14;MAPK8;PAK4;PDPK1;PRKAR2A	CDK2;PRKACB;MNAT1;PTK2;MAPKAPK2;STAT5A;CDK5;MAP2K4;GRK3;CAMK2G;PRKAR2B;RAF1;MAPK14;MAP2K2;PRKAG1;PAK2;MAPK10;STAT1;YWHAQ;MAPKAPK5;CSNK1D;CDK1;GSK3A;PRKACA;CAMK2D;CCNH;MAPK9;CSNK1G3;MAPK12;PRKAR2A;CSNK1G1;MAP2K1;RPS6KA1;PAK1;PLK1;BRAF;GRK2;PRKAA1;STAT3;IKBKG;MAPK8;CSNK1A1;CDK4;MAP3K7;IRAK4;PAK4;CDK7;PRKCB;MAPKAPK3;PDPK1;STAT5B;CSK;RIPK2;CDK6;GSK3B;MAPK3;MAPK1;RPS6KA2;CSNK1G2;CDK9;RPS6KA6
inoh_6	jak stat pathway and regulation	1.74386e-09	310	99	0.319355	15	3938	86	CAMK2D;CAMK2G;CDK2;CDK5;CSK;GSK3A;GSK3B;IRAK4;MAP2K4;MAP3K7;MAPK14;MAPK8;PAK4;PDPK1;PRKAR2A	CDK2;PSMD9;PRKACB;MNAT1;PTK2;PSMC4;MAPKAPK2;STAT5A;PSMB6;PSMC2;PSMB3;CDK5;MAP2K4;PSMD12;GRK3;PSMC3;CAMK2G;PRKAR2B;RAF1;MAPK14;MAP2K2;PSMB5;PRKAG1;PSMD11;KRAS;PSMA1;PSMB9;PSMD5;PAK2;TXLNA;PSMA5;MAPK10;STAT1;PSMD6;MAPKAPK5;CSNK1D;PSMD8;CDK1;GSK3A;PRKACA;CAMK2D;CCNH;MAPK9;PSMB1;PSMC1;PTPN11;CSNK1G3;MAPK12;PRKAR2A;CSNK1G1;PSMA6;MAP2K1;RPS6KA1;PSMB4;PSMD1;PAK1;PSMD10;PLK1;BRAF;PSMD7;GRK2;PSMD4;PRKAA1;…
pathway_bcr	bcr	2.48196e-08	131	45	0.343511	10	3938	86	CDK2;CTNNB1;GSK3A;GSK3B;MAP3K7;MAPK14;MAPK8;PDPK1;PDPK2P;RB1	CDK2;RB1;GTF2I;MAPKAPK2;HCLS1;BAX;ATF2;CRKL;SHC1;MAPK1;MAPK14;PIP4K2A;CREB1;IFITM1;FOXO3;CBL;STAT1;CDK7;GSK3A;CRK;CYCS;RELA;CBLB;CD81;BCAR1;PLCG1;PTPN11;EIF4EBP1;STAT3;GRB2;MAPK8;CDK4;MAP3K7;RPS6;PIP4K2B;PDPK1;CDK6;GSK3B;CTNNB1;RPS6KA1;MAPK3;PDPK2P;PTK2;PRKCB;HNRNPK
wp1544	micrornas in cardiomyocyte hypertrophy	8.11086e-08	104	28	0.269231	8	3938	86	CAMK2D;CTNNB1;GSK3B;MAP2K4;MAPK14;MAPK8;MYLK;PDPK1	PDPK1;ROCK2;CAMK2D;HDAC7;CTNNB1;ROCK1;MAPK3;MAPK1;MAPK8;MAP2K2;MAP2K1;IKBKG;GSK3B;MAPK14;PRKCB;STAT3;EIF2B5;RAC1;RHOA;MYLK;RAF1;CDK9;CDK7;MAP2K4;PPP3CB;PPP3CA;CALM1;TGFB1
wp2795	cardiac hypertrophic response	1.68164e-07	54	21	0.388889	7	3938	86	CAMK2D;GSK3B;MAP2K4;MAP3K7;MAPK14;MAPK8;PDPK1	PDPK1;IKBKG;MAP2K2;MAP2K1;MEF2A;MAP2K4;CAMK2D;GSK3B;PPP3CA;HDAC7;RAF1;MAPK14;CDK9;MAPK3;MAPK1;MAPK8;CDK7;MAP3K7;CALM1;RAC1;TGFB1
cacampathway	ca-calmodulin-dependent protein kinase activation	1.04352e-06	8	5	0.625	4	3938	86	CAMK2D;CAMK2G;CAMKK1;CAMKK2	CAMKK2;CAMK2G;CAMKK1;CAMK2D;CREB1
pathway_il1	il1	1.36973e-06	56	18	0.321429	6	3938	86	IRAK4;MAP2K4;MAP3K7;MAPK14;MAPK8;RB1	SQSTM1;PPP6C;RB1;IRAK4;RELA;MAP2K4;ATF2;SOD1;MAPK1;MAPK14;UBE2V1;MAP3K7;PTPN11;TOLLIP;UBE2N;MAPK9;MAPK8;MAPK3
biopeptidespathway	bioactive peptide induced signaling pathway	1.96707e-06	33	19	0.575758	6	3938	86	CAMK2D;CAMK2G;CDK5;MAPK14;MAPK8;MYLK	CAMK2G;STAT5B;MYLK;PLCG1;MAPT;STAT1;MAPK3;STAT5A;GNAI1;GRB2;MAPK8;CAMK2D;CDK5;SHC1;MAPK1;MAPK14;GNB1;STAT3;PRKCB
pathway_wnt	wnt	2.7612e-06	72	20	0.277778	6	3938	86	CTNNB1;DVL3;GSK3A;GSK3B;MAP3K7;MAPK8	CDK6;CTBP1;GSK3B;RHOA;ARRB2;DVL3;CTNNB1;GSK3A;JUP;PPP2CA;RAC1;PIN1;TCF4;DVL2;CSNK1A1;MAPK8;APC;MAP3K7;YWHAB;PRKCB
hsa04310	wnt signaling pathway - homo sapiens (human)	2.89757e-06	143	43	0.300699	8	3938	86	CAMK2D;CAMK2G;CSNK2A2;CTNNB1;DVL3;GSK3B;MAP3K7;MAPK8	PSEN1;TBL1Y;PRKACB;CTNNBIP1;GSK3B;PRKCB;PLCB3;CTBP1;MAP3K7;RAC1;RAC2;RAC3;RBX1;TBL1X;ROCK2;CUL1;CAMK2G;DVL2;APC;CAMK2D;SKP1;TBL1XR1;CREBBP;RHOA;DVL3;PPP3CA;PPP3CB;PPP3CC;PPP3R1;CSNK1A1;CSNK2A1;CSNK2A2;CSNK2B;RUVBL1;PRKACA;CTBP2;CTNNB1;CACYBP;MAPK8;MAPK9;EP300;SMAD4;MAPK10
wp2036	tnf related weak inducer of apoptosis (tweak) signaling pathway	4.958e-06	41	13	0.317073	5	3938	86	CTNNB1;GSK3B;MAP3K7;MAPK14;MAPK8	MAPK9;MAPK14;HDAC1;GSK3B;MAP3K7;RAF1;CTNNB1;RELA;MAPK3;MAPK1;MAPK8;RAC1;TRAF2
wp363	wnt signaling pathway netpath	5.13195e-06	51	22	0.431373	6	3938	86	CTNNB1;DVL3;GSK3A;GSK3B;MAP3K7;MAPK8	PI4K2A;MAPK9;CTBP1;TCF4;DVL2;DVL3;APC;ARRB2;GSK3B;MAP3K7;RHOA;CTNNB1;GSK3A;CDK6;MAPK1;PRKCB;MAPK8;CSNK1A1;CSNK1D;CSNK1G1;TCF3;RAC1
r-hsa-2454202	fc epsilon receptor (fceri) signaling	6.11712e-06	394	79	0.200508	10	3938	86	CAMK2D;CAMK2G;CSK;GSK3A;GSK3B;MAP2K4;MAP3K7;MAPK8;MARK3;PDPK1	PPP2R1B;ARRB1;MAP2K2;MOV10;PAK2;MAPK10;AHCYL1;GRB2;MAP3K7;IQGAP1;TLN1;MAPK3;NRAS;UBC;PPP3CB;YWHAB;RAF1;PTPRA;ACTN2;CAMK2G;PPP2CA;MAPK9;RAP1A;PAK1;BRAF;CUL3;TNRC6A;SPTB;PHB;MAPK8;UBA52;PPP2R5C;IRS2;PPP2CB;RELA;THEM4;MAP2K4;PEBP1;CALM2;VCL;RANBP9;PPP2R5D;CREB1;AGO4;PIP4K2B;KRAS;CAMK2D;RAC1;MARK3;PPP2R1A;GAB2;SPTAN1;UBB;PPP3CA;MAP2K1;PTK2;RPS27A;ARRB2;PPP3R1;CALM3;SHC1;MAPK1;PIP4K2A;FOXO3;SPTBN1;CAL…
pathway_il6	il6	6.17956e-06	77	34	0.441558	7	3938	86	GSK3B;HNRNPA1;MAP2K4;MAP3K7;MAPK14;MAPK8;RB1	EIF2A;CBL;STAT5A;STAT5B;CREBBP;MAP3K4;STAT1;PLCG1;FOXO4;PTPN11;EIF4EBP1;MAPK3;HSP90AA1;FOXO3;STAT3;HSPB1;GRB2;MAP2K4;MAPK8;HNRNPA1;RAC1;GSK3B;SHC1;MAPK1;MAP3K7;MAPK14;RB1;MAP2K2;HDAC1;GAB2;NCOA1;EP300;CDK9;MAP2K1
bcr_5pathway	bcr signaling pathway	6.82245e-06	69	23	0.333333	6	3938	86	CAMK2G;CSK;MAP3K7;MAPK14;MAPK8;PDPK1	PPP3CA;CALM1;CAMK2G;CALM2;MAPK3;GRB2;MAPK8;IKBKG;PPP3CC;CALM3;RAC1;SHC1;MAPK1;RELA;RAF1;CSNK2A1;MAPK14;MAP3K7;PDPK1;PPP3CB;IBTK;MAP2K1;CSK
pathway_tgf_beta_receptor	tgf_beta_receptor	8.61029e-06	176	82	0.465909	10	3938	86	CDK2;CTNNB1;GSK3B;MAP3K7;MAPK14;MAPK8;PDPK1;PRKAR2A;RB1;SNX6	FOXO4;HDAC1;RB1;CDK2;COPS5;CDK1;NUP153;ANAPC2;NFYB;SNX2;ATF2;SP1;AP2B1;MAPK1;PML;CUL1;MAPK14;CDC23;FOXO3;SPTBN1;SNX6;HSPA8;EIF3I;KPNB1;PPM1A;CCNB2;EWSR1;TFDP1;ANAPC7;XPO1;SNX1;NME1;CRK;NCOA1;ANAPC5;RBX1;CDC27;EP300;SMAD4;CTNNB1;UBE2I;CTNNA2;ANAPC4;ZFYVE16;MEF2C;DYNLRB1;BCAR1;PRKAR2A;PPP2R2A;MAPK8;CDC16;DYNLRB2;STRAP;JUND;CDK4;MAP3K7;XPO4;NUP214;SKP1;FKBP1A;SNIP1;SNW1;IRF2BP1;PDPK1;CREBBP;CDK6;GSK…
wp23	b cell receptor signaling pathway	9.25537e-06	98	36	0.367347	7	3938	86	GSK3A;GSK3B;MAP3K7;MAPK14;MAPK8;PDPK1;PDPK2P	PDPK1;GTF2I;MAX;CDC42;BRAF;MAPK1;MAPK8;PDPK2P;CREB1;ATF2;MAP2K2;MAP2K1;MEF2C;MAPK9;CRKL;CRK;IKBKG;GSK3B;GSK3A;GAB2;MAPK14;PRKCB;RAC1;PLCG1;CD81;GRB2;PTPN11;ILF2;RAF1;CBL;RPS6KA1;RAC2;HCLS1;RELA;SHC1;MAP3K7
wp3884	b cell receptor signaling pathway	9.25537e-06	98	36	0.367347	7	3938	86	GSK3A;GSK3B;MAP3K7;MAPK14;MAPK8;PDPK1;PDPK2P	PDPK1;GTF2I;MAX;CDC42;BRAF;MAPK1;MAPK8;PDPK2P;CREB1;ATF2;MAP2K2;MAP2K1;MEF2C;MAPK9;CRKL;CRK;IKBKG;GSK3B;GSK3A;GAB2;MAPK14;PRKCB;RAC1;PLCG1;CD81;GRB2;PTPN11;ILF2;RAF1;CBL;RPS6KA1;RAC2;HCLS1;RELA;SHC1;MAP3K7
crebpathway	transcription factor creb and its extracellular signals	1.11759e-05	27	15	0.555556	5	3938	86	CAMK2D;CAMK2G;MAPK14;PDPK1;PRKAR2A	PDPK1;PRKACB;SHC1;MAPK1;MAPK3;GRB2;CAMK2D;PRKAR2B;GNAS;MAPK14;CAMK2G;PRKAR2A;CREB1;RPS6KA1;PRKCB
r-hsa-6804756	regulation of tp53 activity through phosphorylation	1.61715e-05	94	39	0.414894	7	3938	86	AURKA;AURKB;CDK2;CDK5;CHEK1;CSNK2A2;MAPK14	CDK2;RPA2;TPX2;TAF7;CSNK2A1;CDK5;RAD9A;MAPK14;RFC2;RPA1;CSNK2B;PRKAG1;CCNA2;MAPKAPK5;HUS1;SUPT16H;AURKA;NBN;TAF5;RAD1;PRKAA1;UBA52;TP53RK;RFC5;RAD50;PIN1;BLM;UBB;CSNK2A2;AURKB;SSRP1;RPA3;CHEK1;RFC3;UBC;TAF10;RFC4;RPS27A;MRE11
inoh_18	tgf-beta signaling tak1	2.45882e-05	20	9	0.45	4	3938	86	MAP2K4;MAP3K7;MAPK14;MAPK8	TGFB1;MAPK9;MAPK14;MAP3K7;MAP2K4;MAPK8;ATF2;MAPK12;MAPK10
nfatpathway	nfat and hypertrophy of the heart	3.0278e-05	44	18	0.409091	5	3938	86	CAMKK1;CAMKK2;GSK3B;MAPK8;PDPK1	PPP3CA;ATP2A1;PDPK1;MEF2C;CREBBP;GSK3B;CAMKK2;ACTA1;GRB2;MAPK8;PPP3CC;SHC1;PPP3CB;CALR;YWHAH;CAMKK1;ADSS;ATP2A2
wp3915	angiopoietin like protein 8 regulatory pathway	3.15652e-05	131	43	0.328244	7	3938	86	GSK3A;GSK3B;MAP2K4;MAP3K7;MAPK14;MAPK8;PDPK1	PDPK1;MINK1;FLOT1;RHEB;MAPK3;MAPK1;FLOT2;MAPK8;GYS1;SCD;RXRA;MAP2K2;MAP2K1;MAPK9;MAPK10;FOXO3;RPS6KA1;SLC2A1;CRK;MAPK12;MAP3K4;PIK3R4;GSK3B;GSK3A;PTPN1;MAPK14;RPS6KA6;FASN;TRIP10;PRKAA1;MAP3K7;RAF1;CBLB;CBL;IRS2;RPS6KA2;PRKAG1;MAP2K4;CAP1;PIK3C3;MAP4K4;EIF4EBP1;SHC1
r-hsa-5368286	mitochondrial translation initiation	3.54945e-05	88	30	0.340909	6	3938	86	MRPL2;MRPL3;MRPL46;MRPL47;MRPS22;MRPS27	MRPL2;MRPL32;MRPS16;MRPS35;MRPS11;MRPS22;MRPS31;MRPL39;MRPL42;MRPL3;MRPS6;MRPL34;MRPL12;MRPS18A;MRPL41;MRPL11;MRPS18B;MRPL37;MRPS27;MRPS2;MRPL54;MRPS7;MRPS36;MRPL47;MRPL17;MRPL58;MRPL14;MRPL49;MRPS10;MRPL46
betacatenin_deg_pathway	degradation of beta catenin	4.02986e-05	20	10	0.5	4	3938	86	CTNNB1;DVL3;GSK3A;GSK3B	GSK3B;SKP1;DVL2;DVL3;CSNK1A1;CTNNB1;CUL1;CSNK1D;APC;GSK3A
pgc1apathway	regulation of pgc-1a	4.02986e-05	21	10	0.47619	4	3938	86	CAMK2D;CAMK2G;CAMKK1;CAMKK2	CAMKK2;YWHAH;PPP3CA;MEF2A;CAMK2G;CAMKK1;MEF2C;PPP3CB;PPP3CC;CAMK2D
wnt_canonical_pathway	canonical wnt signaling pathway	4.02986e-05	21	10	0.47619	4	3938	86	CTNNB1;DVL3;GSK3A;GSK3B	DVL2;DVL3;CSNK1G1;PI4K2A;RANBP3;CUL3;GSK3A;CTNNB1;GSK3B;APC
r-hsa-5419276	mitochondrial translation termination	4.32486e-05	88	31	0.352273	6	3938	86	MRPL2;MRPL3;MRPL46;MRPL47;MRPS22;MRPS27	MRPL2;MRPL32;MRPS16;MRPS35;MRPS11;MRPS22;MRPS31;MRPL39;MRPL42;MRPL3;MRPS6;MRPL34;MRPL12;MRPS18A;MRPL41;MRPL11;MRPS18B;MRPL37;MRPS27;MRPS2;MRPL54;MRPS7;MRPS36;MRPL47;MRPL17;MRRF;MRPL58;MRPL14;MRPL49;MRPS10;MRPL46
hsa04012	erbb signaling pathway - homo sapiens (human)	5.23047e-05	88	32	0.363636	6	3938	86	CAMK2D;CAMK2G;GSK3B;MAP2K4;MAPK8;PAK4	ABL1;ABL2;MAP2K4;PTK2;STAT5A;STAT5B;BRAF;CRK;PLCG1;KRAS;RAF1;NRAS;CAMK2D;CAMK2G;SHC1;GRB2;PAK4;CBL;CBLB;GSK3B;CRKL;EIF4EBP1;PAK1;PAK2;PRKCB;MAPK1;MAPK3;MAPK8;MAPK9;MAPK10;MAP2K1;MAP2K2
wp195	il-1 signaling pathway	5.29316e-05	55	20	0.363636	5	3938	86	IRAK4;MAP2K4;MAP3K7;MAPK14;MAPK8	MAPKAPK2;TOLLIP;MAP2K2;MAP2K1;PLCG1;MAP2K4;PTPN11;IRAK4;IKBKG;MAP3K7;MAPK3;UBE2V1;UBE2N;MAPK14;MAPK1;MAPK8;SQSTM1;MAPK9;ATF2;RELA
faspathway_2	fas signaling pathway (cd95)	6.22737e-05	20	11	0.55	4	3938	86	MAP2K4;MAP3K7;MAPK8;RB1	FAF1;CASP3;RIPK2;PAK2;RB1;MAP2K4;MAPK8;CASP10;MAP3K7;PRKDC;PAK1
r-hsa-5389840	mitochondrial translation elongation	6.2818e-05	89	33	0.370787	6	3938	86	MRPL2;MRPL3;MRPL46;MRPL47;MRPS22;MRPS27	MRPL2;MRPL32;MRPS16;MRPS35;MRPS11;MRPS22;MRPS31;MRPL39;TUFM;MRPL42;MRPL3;TSFM;MRPS6;MRPL34;MRPL12;GFM1;MRPS18A;MRPL41;MRPL11;MRPS18B;MRPL37;MRPS27;MRPS2;MRPL54;MRPS7;MRPS36;MRPL47;MRPL17;MRPL58;MRPL14;MRPL49;MRPS10;MRPL46
hsa04722	neurotrophin signaling pathway - homo sapiens (human)	6.60194e-05	121	48	0.396694	7	3938	86	CAMK2D;CAMK2G;GSK3B;IRAK4;MAPK14;MAPK8;PDPK1	ABL1;FOXO3;PSEN2;MAPKAPK2;PDPK1;RPS6KA1;RPS6KA2;RIPK2;BAX;IRAK4;SORT1;YWHAE;PTPN11;KIDINS220;MAPK12;BRAF;PSEN1;RPS6KA6;PLCG1;RAC1;KRAS;RAF1;RAP1A;RAP1B;NRAS;CALM1;CALM2;CALM3;CAMK2D;SHC1;GRB2;RELA;GSK3B;CRK;CRKL;RHOA;ARHGDIA;ARHGDIB;MAPK14;MAPK1;MAPK3;MAPK8;MAPK9;MAPK10;MAP2K1;MAP2K2;CDC42;CAMK2G
r-hsa-5633007	regulation of tp53 activity	6.8197e-05	163	65	0.398773	8	3938	86	AURKA;AURKB;CDK2;CDK5;CHEK1;CSNK2A2;MAPK14;PDPK1	CHD3;CDK2;CDK1;RPA2;SUPT16H;CSNK2A1;AURKB;RBBP4;PPP2R1B;RAD9A;MAPK14;PIP4K2A;RFC2;RPA1;HDAC1;CSNK2B;PRKAG1;CCNA2;PRMT5;CDK5;MAPKAPK5;HUS1;TPX2;EHMT1;PPP2CA;AURKA;RBBP7;PPP2R1A;PPP1R13L;EP300;NBN;TAF5;CHD4;RAD1;MTA2;MBD3;PRKAA1;TAF7;UBA52;TP53RK;RFC5;RAD50;PPP2R5C;PIN1;BLM;PIP4K2B;UBB;CSNK2A2;SSRP1;RPA3;PDPK1;CHEK1;PPP2CB;RFC3;PML;TP53BP2;UBC;TAF10;EHMT2;RFC4;HDAC2;RPS27A;GATAD2A;USP7;MRE11
wp1993	angiogenesis overview	6.82857e-05	61	21	0.344262	5	3938	86	MAP2K4;MAP3K7;MAPK14;MAPK8;PDPK1	PDPK1;MAP2K1;PLCG1;GRB2;PXN;MAP2K4;IQGAP1;PTPN11;APC;CRK;CDC42;MAP3K7;RAF1;MAPK14;MAPK1;MAPK8;SHC1;KRAS;PAK1;ATF2;RAC1
cdc42_pathway	cdc42 signaling events	7.49548e-05	71	34	0.478873	6	3938	86	CTNNB1;GSK3B;MAP2K4;MAPK14;MAPK8;PAK4	CBL;BRAF;ARPC5;PAK2;ACTR3;BCAR1;ARPC2;CTNNA1;GSK3B;MAPK3;PAK4;ARHGDIA;CTNNB1;MAPK9;MAPK1;MAP2K4;MAPK8;ATF2;RAC1;ARPC3;ARPC1B;BAIAP2;RAF1;MAPK14;APC;CFL1;SEPT2;IQGAP1;ARPC4;ACTR2;ENAH;DLG1;CDC42;PAK1
r-hsa-5368287	mitochondrial translation	7.49548e-05	95	34	0.357895	6	3938	86	MRPL2;MRPL3;MRPL46;MRPL47;MRPS22;MRPS27	MRPL2;MRPL32;MRPS16;MRPS35;MRPS11;MRPS22;MRPS31;MRPL39;TUFM;MRPL42;MRPL3;TSFM;MRPS6;MRPL34;MRPL12;GFM1;MRPS18A;MRPL41;MRPL11;MRPS18B;MRPL37;MRPS27;MRPS2;MRPL54;MRPS7;MRPS36;MRPL47;MRPL17;MRRF;MRPL58;MRPL14;MRPL49;MRPS10;MRPL46
hsa05215	prostate cancer - homo sapiens (human)	0.000109093	89	23	0.258427	5	3938	86	CDK2;CTNNB1;GSK3B;PDPK1;RB1	PDPK1;CREB1;BRAF;HSP90B1;HSP90AA1;HSP90AB1;KRAS;RAF1;NRAS;CTNNB1;RB1;GRB2;RELA;CREBBP;GSK3B;GSTP1;IKBKG;MAPK1;MAPK3;MAP2K1;MAP2K2;EP300;CDK2
wp3611	photodynamic therapy-induced ap-1 survival signaling.	0.000130481	50	13	0.26	4	3938	86	MAP2K4;MAPK14;MAPK8;RB1	BCL2L1;HSP90AA1;MAP2K4;BAX;RB1;MAPK12;CCNA2;BID;BAK1;ATF2;MAPK14;MAPK8;TRAF2
r-hsa-166520	signalling by ngf	0.000133376	433	112	0.258661	10	3938	86	CAMK2D;CAMK2G;CSK;GSK3A;GSK3B;MAPK14;MAPK8;MARK3;PDPK1;PRKAR2A	PPP2R1B;ARRB1;MAP2K2;AHCYL1;GNA13;GRK2;MEF2A;AP2A2;DNM2;GRB2;DNM3;IQGAP1;SQSTM1;MAPKAPK3;RIPK2;TLN1;MAPK3;NRAS;UBC;PPP2R5D;HDAC1;PRKACB;PSEN2;CREB1;PRKAR2B;AP2B1;RAF1;SH3GL2;HDAC3;PTPRA;ACTN2;PPP2CA;CRK;RAP1A;BRAF;CUL3;TNRC6A;SPTB;PHB;RALB;MAPK8;UBA52;PPP2R5C;IRS2;RHOA;PPP2CB;RELA;THEM4;CLTC;ARHGEF2;PEBP1;CALM2;RTN4;VCL;MAPKAPK2;RANBP9;MAPK14;YWHAB;AGO4;PIP4K2B;KRAS;KIDINS220;CAMK2D;RAC1;MARK3;CA…
wp3680	association between physico-chemical features and toxicity associated pathways	0.00013545	65	24	0.369231	5	3938	86	CTNNB1;GSK3B;MAP2K4;MAPK8;MYLK	MAP2K4;PTK2;ROCK2;PFN1;MAP2K1;PLCG1;CTNNB1;MYLK;GRB2;RHOA;SOD1;APC;GSK3B;RAF1;PPP2CA;ACTA1;ACTR2;ACTR3;MAPK8;STAT5A;SHC1;CBL;PAK1;MAPK1
r-hsa-1433557	signaling by scf-kit	0.000142797	292	72	0.246575	8	3938	86	CAMK2D;CAMK2G;CHEK1;CSK;GSK3A;GSK3B;MARK3;PDPK1	PTK2;STAT5A;CALM3;YWHAB;SHC1;PPP2R1B;MAPK1;GRB2;RAF1;CAMK2D;ARRB1;PIP4K2A;MAP2K2;CREB1;AGO4;MOV10;PIP4K2B;CBL;PTPRA;ACTN2;CAMK2G;GRB10;PPP5C;GSK3A;KRAS;PPP2CA;RAC1;MARK3;PEBP1;PPP2R1A;RBX1;RAP1A;BRAF;CUL3;TNRC6A;SPTB;PHB;FOXO4;CALM2;CALM1;AGO2;STAT3;STAT1;FOXO3;RAP1B;SPTAN1;UBA52;VCL;PTPN11;PPP2R5C;SPTBN1;IQGAP1;SPTBN2;UBB;IRS2;PDPK1;STAT5B;CSK;RANBP9;TLN1;CHEK1;GSK3B;MAP2K1;ARRB2;PPP2CB;MAPK3;TH…
r-hsa-2424491	dap12 signaling	0.000142797	311	72	0.231511	8	3938	86	CAMK2D;CAMK2G;CSK;GSK3A;GSK3B;MARK3;PDPK1;PRKAR2A	CREB1;CALM2;PRKACB;THEM4;PPP5C;CALM3;PRKAR2B;SHC1;MAPK1;RAF1;ARRB1;PIP4K2A;MAP2K2;YWHAB;MOV10;KRAS;SPTBN1;PTPRA;CALM1;ACTN2;CAMK2G;AGO4;B2M;PHB;PEBP1;FOXO3;GSK3A;PRKACA;AHCYL1;CAMK2D;PPP2CA;RAC1;MARK3;GRK2;PRKAR2A;PPP2R1A;RBX1;RAP1A;MAP2K1;BRAF;CUL3;TNRC6A;SPTB;FOXO4;PLCG1;PTPN11;AGO2;GRB2;PIP4K2B;RAP1B;SPTAN1;UBA52;PTK2;VCL;PPP2R5C;IQGAP1;SPTBN2;UBB;IRS2;PDPK1;CSK;RANBP9;TLN1;PPP2R1B;GSK3B;PPP2C…
pathway_leptin	leptin	0.000166423	62	25	0.403226	5	3938	86	CDK5;GSK3A;GSK3B;MAPK14;MAPK8	IRS2;KHDRBS1;RPS6;PLCG1;GNAQ;GSK3B;PTPN11;EIF4EBP1;PTK2;MAPK3;IKBKG;GSK3A;GRB2;MAPK8;CFL2;CDK5;SP1;STAT1;PRKAA1;SHC1;MAPK1;MAPK14;STAT3;NCOA1;RPS6KA2
hsa05169	epstein-barr virus infection - homo sapiens (human)	0.000172942	204	94	0.460784	9	3938	86	CDK2;CSNK2A2;GSK3B;MAP2K4;MAP3K7;MAPK14;MAPK8;RB1;VIM	POLR3K;TRAF2;HLA-B;HLA-C;SPN;POLR3H;MAPK8;PSMC1;PSMC2;PSMC3;PSMC4;PSMC5;PSMC6;PSMD1;PSMD2;PSMD3;PSMD4;PSMD7;PSMD8;PSMD11;PSMD12;PSMD13;STAT3;PTMA;NEDD4;YWHAE;PSMD6;POLR3D;MAPK12;USP7;PLCG1;YWHAQ;ICAM1;MAP3K7;HSPA1A;HSPA1B;HSPA1L;HSPA6;HSPA8;HSPB1;VIM;RAN;MAP2K4;POLR2J3;RB1;TBPL1;POLR2A;POLR2B;POLR2C;POLR2E;POLR2G;POLR2H;POLR2I;POLR2J;IKBKG;MAPK10;RELA;CDK2;NUP214;XPO1;YWHAB;ATF2;CREBBP;YWHAG;YWHA…
r-hsa-2172127	dap12 interactions	0.000173532	326	74	0.226994	8	3938	86	CAMK2D;CAMK2G;CSK;GSK3A;GSK3B;MARK3;PDPK1;PRKAR2A	CREB1;CALM2;PRKACB;THEM4;PPP5C;CALM3;PRKAR2B;SHC1;MAPK1;GRB2;RAF1;ARRB1;PIP4K2A;MAP2K2;YWHAB;MOV10;KRAS;SPTBN1;PTPRA;CALM1;ACTN2;CAMK2G;AGO4;B2M;PHB;GSK3A;PEBP1;FOXO3;PRKACA;AHCYL1;CAMK2D;PPP2CA;RAC1;MARK3;GRK2;PRKAR2A;PPP2R1A;RBX1;RAP1A;MAP2K1;BRAF;CUL3;TNRC6A;SPTB;FOXO4;PLCG1;PTPN11;AGO2;PIP4K2B;RAP1B;SPTAN1;UBA52;PTK2;VCL;PPP2R5C;IQGAP1;SPTBN2;UBB;IRS2;PDPK1;CSK;RANBP9;TLN1;PPP2R1B;GSK3B;PPP2C…
wp2637	structural pathway of interleukin 1 (il-1)	0.000179641	44	14	0.318182	4	3938	86	IRAK4;MAP2K4;MAP3K7;MAPK14	MAPKAPK2;TOLLIP;MAP2K2;MAP2K1;MAPK9;MAP2K4;IRAK4;MAP3K7;MAPK14;MAPK3;MAPK1;SAFB;ATF2;RELA
r-hsa-5674400	constitutive signaling by akt1 e17k in cancer	0.000191855	25	6	0.24	3	3938	86	GSK3A;GSK3B;PDPK1	FOXO4;PDPK1;GSK3B;GSK3A;CREB1;FOXO3
rbpathway	rb tumor suppressor/checkpoint signaling in response to dna damage	0.000191855	13	6	0.461538	3	3938	86	CDK2;CHEK1;RB1	RB1;CDK4;YWHAH;CDK2;CHEK1;CDK1
wp399	wnt signaling pathway and pluripotency	0.000202533	101	26	0.257426	5	3938	86	CTNNB1;DVL3;GSK3B;MAP2K4;MAP3K7	MAP2K4;PPP2R1B;CTNNB1;PPP2CA;PPP2CB;CREBBP;CTBP1;MAPK10;DVL2;DVL3;GSK3B;RHOA;PRKCB;PAFAH1B1;CTNND1;MAP3K7;MAPK9;PPP2R2A;PPP2R2B;PPP2R2C;PTPA;PPP2R5C;CTBP2;EP300;APC;PPP2R1A
r-hsa-187037	ngf signalling via trka from the plasma membrane	0.00020342	340	96	0.282353	9	3938	86	CAMK2D;CAMK2G;CSK;GSK3A;GSK3B;MAPK14;MARK3;PDPK1;PRKAR2A	CREB1;CALM2;PRKACB;THEM4;MAPKAPK2;PIP4K2B;CALM3;CRKL;PRKAR2B;AP2B1;DUSP3;SHC1;MAPK1;RAF1;MAPK14;MAP2K2;AP2S1;YWHAB;KRAS;BRAF;SPTBN1;KIDINS220;CALM1;SH3GL2;ACTN2;AGO4;PHB;TNRC6A;PEBP1;FOXO3;GSK3A;PRKACA;AHCYL1;CAMK2D;PPP2CA;MOV10;MARK3;PTPN11;GRK2;CRK;PRKAR2A;RBX1;MEF2A;RAP1A;MAP2K1;RPS6KA1;AP2A2;DNM2;CUL3;MEF2C;ATF1;SPTB;FOXO4;PLCG1;AP2M1;PPP2R5D;PTPRA;AGO2;GRB2;CLTA;RALB;RAP1B;UBA52;PTK2;PPP2R1A…
signalink_2	egf-core	0.000221705	105	41	0.390476	6	3938	86	DVL3;GSK3B;MAP2K4;MAP3K7;MAPK14;MAPK8	MAPKAPK2;RPS6KA1;MAX;MAP3K20;MEF2A;MEF2C;MAP3K4;STK4;MAPK12;BRAF;MAPKAPK3;MAP3K7;TAL1;MAP4K4;RAC1;RAC2;KRAS;RAF1;MAP2K4;NRAS;SHC1;DVL3;MINK1;MAPKAPK5;CREB1;ATF2;GSK3B;CRK;MAPK14;PAK1;PAK2;ATF1;MAPK1;MAPK3;MAPK8;MAPK9;MAPK10;MAP2K1;MAP2K2;CDC42;SMAD4
r-hsa-186763	downstream signal transduction	0.000229701	307	77	0.250814	8	3938	86	CAMK2D;CAMK2G;CSK;GSK3A;GSK3B;MARK3;PDPK1;PRKAR2A	CREB1;CALM2;PRKACB;THEM4;STAT5A;CALM3;PRKAR2B;SHC1;MAPK1;RAF1;ARRB1;PIP4K2A;MAP2K2;YWHAB;KRAS;SPTBN1;PTPRA;CALM1;ACTN2;CAMK2G;AGO4;BCAR1;PHB;PEBP1;FOXO3;GSK3A;PRKACA;AHCYL1;CAMK2D;PPP2CA;MOV10;MARK3;GRK2;CRK;PRKAR2A;PPP2R1A;RBX1;RAP1A;MAP2K1;BRAF;CUL3;TNRC6A;SPTB;FOXO4;PLCG1;PTPN11;AGO2;GRB2;PIP4K2B;RAP1B;SPTAN1;UBA52;PTK2;VCL;PPP2R5C;SPTBN2;UBB;CRKL;IRS2;IQGAP1;PDPK1;STAT5B;CSK;RANBP9;TLN1;PPP2R…
pa165985892	tacrolimus/cyclosporine pathway, pharmacodynamics	0.000240901	44	15	0.340909	4	3938	86	MAP2K4;MAP3K7;MAPK14;MAPK8	TGFB1;MAP3K7;JUND;MAP2K4;MAPK14;PPP3CA;PPP3CB;PPP3CC;PPP3R1;MAPK8;RELA;MAFF;PPIA;ATF2;FKBP1A
hsa04912	gnrh signaling pathway - homo sapiens (human)	0.000244324	92	27	0.293478	5	3938	86	CAMK2D;CAMK2G;MAP2K4;MAPK14;MAPK8	MAP3K4;MAPK12;PLCB3;GNAQ;KRAS;RAF1;MAP2K4;NRAS;CALM1;CALM2;CALM3;CAMK2D;CAMK2G;GRB2;MAPK14;PRKACA;PRKACB;PRKCB;MAPK1;MAPK3;MAPK8;MAPK9;MAPK10;MAP2K1;MAP2K2;CDC42;GNAS
r-hsa-186797	signaling by pdgf	0.000251446	331	78	0.23565	8	3938	86	CAMK2D;CAMK2G;CSK;GSK3A;GSK3B;MARK3;PDPK1;PRKAR2A	CREB1;CALM2;PRKACB;THEM4;STAT5A;CALM3;PRKAR2B;SHC1;MAPK1;RAF1;ARRB1;PIP4K2A;MAP2K2;YWHAB;KRAS;SPTBN1;PTPRA;CALM1;ACTN2;CAMK2G;AGO4;BCAR1;PHB;PEBP1;FOXO3;GSK3A;PRKACA;AHCYL1;CAMK2D;PPP2CA;MOV10;MARK3;GRK2;CRK;PRKAR2A;PPP2R1A;RBX1;MAP2K1;PTPN12;BRAF;CUL3;TNRC6A;SPTB;FOXO4;PLCG1;PTPN11;AGO2;GRB2;PIP4K2B;RAP1B;SPTAN1;UBA52;PTK2;VCL;PPP2R5C;SPTBN2;UBB;CRKL;IRS2;IQGAP1;PDPK1;STAT5B;CSK;RAP1A;RANBP9;TLN…
wp481	insulin signaling	0.000280128	160	60	0.375	7	3938	86	GSK3A;GSK3B;MAP2K4;MAP3K7;MAPK14;MAPK8;PDPK1	PDPK1;MINK1;SRF;FLOT1;PRKAA1;KIF5B;RHEB;SORBS1;VAMP2;MAPK3;MAPK1;FLOT2;MAPK8;GYG1;GYS1;ARF1;MAP2K2;MAP2K1;MAPK9;MAPK10;FOXO3;SLC2A1;CRK;MAPK12;MAP3K4;EHD2;PIK3R4;GSK3B;GSK3A;ARF6;PTPN1;MAPK14;PRKCB;RAC1;GRB10;GRB2;INPPL1;PTPN11;RAB4A;SNAP23;MAP3K7;RAF1;CBLB;CBL;IRS2;RPS6KA1;RPS6KA2;RPS6KA6;STXBP2;RAC2;PFKM;PFKL;MAP2K4;EHD1;CAP1;PIK3C3;MAP4K4;EIF4EBP1;SHC1;TBC1D4
tcrjnkpathway	jnk signaling in the cd4+ tcr pathway	0.000330449	15	7	0.466667	3	3938	86	MAP2K4;MAP3K7;MAPK8	MAP3K7;MAP2K4;MAPK8;DBNL;PRKCB;CRK;CRKL
pathway_egfr1	egfr1	0.000345958	458	201	0.438865	13	3938	86	CDK2;CDK5;CSK;GSK3A;GSK3B;HNRNPA1;HNRNPDL;KRT18;MAPK14;MAPK8;PDPK1;SNX5;VIM	DDX3X;FOXO4;HNRNPDL;APLP2;STAT5A;SLC38A2;MAP2K2;SRI;ABI1;CBL;CD59;VASP;PEBP1;AHCYL1;PDLIM4;GRK2;DYRK1A;PFN1;CTBP1;MPZL1;AHNAK;TRIP6;BCAR1;MTA2;EPS15;GRB2;PHPT1;TJP2;SNX5;CSTB;HNRNPR;ESYT1;HAT1;PRPF4B;IQGAP1;CBLB;ACTR2;FLNB;TLN1;ACTN1;MAPK3;PXN;CCDC50;ACTB;TOLLIP;SNRPD2;ACTA2;HDAC1;SLC25A6;EEF1A2;CAVIN2;STAM;PDLIM1;SP1;AP2B1;RAF1;STAM2;SH3GL2;GRB10;PTPRA;CTNND1;STAT1;FLOT2;MAPK9;ACTN4;CRK;EIF4G1;R…
hsa05145	toxoplasmosis - homo sapiens (human)	0.000347257	118	29	0.245763	5	3938	86	IRAK4;MAP3K7;MAPK14;MAPK8;PDPK1	BCL2L1;ITGB1;CYCS;STAT1;STAT3;MAPK12;GNAI1;GNAI2;GNAI3;GNAO1;MAP3K7;HSPA1A;HSPA1B;HSPA1L;HSPA6;HSPA8;PDPK1;MAPK8;RELA;PPIF;TGFB1;MAPK14;CASP3;IKBKG;IRAK4;MAPK1;MAPK3;MAPK9;MAPK10
wp69	t-cell antigen receptor (tcr) signaling pathway	0.000347257	92	29	0.315217	5	3938	86	MAP3K7;MAPK14;MAPK8;PDPK1;VIM	PDPK1;CDC42;TGFB1;DBNL;MAPK3;MAPK1;MAPK8;CREB1;ATF2;MAP2K2;MAP2K1;MAPK9;VIM;CRKL;CRK;IKBKG;GAB2;MAPK14;RELA;PLCG1;GRB2;PTPN11;MAP3K7;CBLB;CBL;PAK1;RIPK2;SHC1;RAF1
r-hsa-177929	signaling by egfr	0.000356005	319	82	0.257053	8	3938	86	CAMK2D;CAMK2G;CSK;GSK3A;GSK3B;MARK3;PDPK1;PRKAR2A	CREB1;CALM2;PRKACB;THEM4;CALM3;PRKAR2B;SHC1;MAPK1;RAF1;ARRB1;PIP4K2A;MAP2K2;YWHAB;STAM2;KRAS;SPTBN1;CBL;PTPRA;CALM1;SH3GL2;ACTN2;CAMK2G;AGO4;PHB;PEBP1;FOXO3;GSK3A;PRKACA;AHCYL1;CAMK2D;PPP2CA;MOV10;MARK3;GRK2;PRKAR2A;SH3GL1;PPP2R1A;RBX1;RAP1A;MAP2K1;STAM;PTPN12;CDC42;BRAF;CUL3;TNRC6A;SPTB;FOXO4;PLCG1;PTPN11;AGO2;GRB2;PIP4K2B;RAP1B;SPTAN1;UBA52;PTK2;VCL;PPP2R5C;IQGAP1;SPTBN2;UBB;IRS2;PDPK1;CSK;EPS1…
r-hsa-438064	post nmda receptor activation events	0.000406222	37	17	0.459459	4	3938	86	CAMK2D;CAMK2G;CAMKK1;PDPK1	CALM1;CAMK2G;CALM2;PRKACB;MAPK1;BRAF;PRKACA;CAMK2D;CALM3;ACTN2;RAF1;PDPK1;CREB1;RPS6KA2;CAMKK1;RPS6KA1;RPS6KA6
r-hsa-442755	activation of nmda receptor upon glutamate binding and postsynaptic events	0.000406222	41	17	0.414634	4	3938	86	CAMK2D;CAMK2G;CAMKK1;PDPK1	CALM1;CAMK2G;CALM2;PRKACB;MAPK1;BRAF;PRKACA;CAMK2D;CALM3;ACTN2;RAF1;PDPK1;CREB1;RPS6KA2;CAMKK1;RPS6KA1;RPS6KA6
hsa04660	t cell receptor signaling pathway - homo sapiens (human)	0.00040961	105	30	0.285714	5	3938	86	GSK3B;MAP3K7;MAPK14;PAK4;PDPK1	PDPK1;PAK4;GRB2;MAPK12;DLG1;PLCG1;MAP3K7;KRAS;RAF1;NRAS;IKBKG;RELA;CBL;CBLB;GSK3B;RHOA;MAPK14;PPP3CA;PPP3CB;PPP3CC;PPP3R1;PAK1;PAK2;MAPK1;MAPK3;MAPK9;MAP2K1;MAP2K2;CDC42;CDK4
hsa04916	melanogenesis - homo sapiens (human)	0.00040961	101	30	0.29703	5	3938	86	CAMK2D;CAMK2G;CTNNB1;DVL3;GSK3B	MITF;PRKCB;PLCB3;GNAI3;GNAO1;GNAQ;GNAS;GNAI1;CALM3;GNAI2;KRAS;RAF1;NRAS;CALM1;MAPK3;CALM2;CAMK2D;CAMK2G;DVL2;DVL3;CREB1;CREBBP;GSK3B;PRKACA;PRKACB;MAPK1;CTNNB1;MAP2K1;MAP2K2;EP300
wp306	focal adhesion	0.000423208	190	46	0.242105	6	3938	86	CTNNB1;GSK3B;MAPK8;MYLK;PAK4;PDPK1	PDPK1;ROCK2;PTK2;ROCK1;PAK4;PXN;RAP1A;RAP1B;PAK2;CRK;CDC42;BRAF;PPP1R12A;CTNNB1;MAPK1;FLNA;MAPK8;CAPN1;MAP2K2;MAP2K1;MAPK9;ACTN1;MAPK12;PIK3R4;GSK3B;RHOA;DIAPH1;RAC1;ACTB;MYL6;ZYX;MYLK;TLN1;GRB2;ITGB6;VCL;BCAR1;RAF1;ITGB1;ITGAV;VASP;RAC3;RAC2;PAK1;ACTG1;SHC1
hsa05162	measles - homo sapiens (human)	0.000480064	136	31	0.227941	5	3938	86	CDK2;CSNK2A2;GSK3B;IRAK4;MAP3K7	CD46;ADAR;STAT1;STAT3;STAT5A;STAT5B;RAB9A;RACK1;MAVS;BBC3;MAP3K7;HSPA1A;HSPA1B;HSPA1L;HSPA6;HSPA8;MSN;RCHY1;RELA;EIF2S1;CSNK2A1;CSNK2A2;CSNK2B;IRAK4;CDK2;CBLB;EIF3H;EIF2AK1;GSK3B;CDK4;CDK6
p53regulationpathway	p53 pathway	0.000480064	60	31	0.516667	5	3938	86	CDK2;CHEK1;GSK3B;MAPK14;MAPK8	CSE1L;CHEK1;CDK2;CREBBP;GSK3B;PRMT5;HUWE1;CSNK1D;ABL1;RPL23;PPP2CA;RPL11;NEDD8;MAPK8;PTPA;KAT8;MAPK9;CSNK1A1;MAPK14;CSNK1G3;TRIM28;PIN1;E4F1;PPP1R13L;CSNK1G2;CCNA2;RPL5;CSNK1G1;EP300;YY1;USP7
wp2004	mir-targeted genes in lymphocytes - tarbase	0.000501178	486	182	0.374486	12	3938	86	AURKB;C1QBP;CTNNB1;GAK;LUZP1;MAPK14;MTX1;PWP1;RB1;SLC25A24;SNX6;TMEM109	ASH2L;ABHD10;PICALM;PPIF;ADPGK;SH3BGRL3;MAT2A;WDR82;DNAJB1;RCN2;NEDD4;RARS;BCKDHB;PWP1;SDCBP;ANAPC1;WDFY1;ATP6V1C1;ATG3;CDK5RAP3;ADAR;ARID1A;EHMT1;WDR11;MTPN;MTHFD2;AP3D1;FAM96A;CHORDC1;SFXN1;STRN;LMNB2;PURA;PSAT1;TPM4;TPM3;GSTM4;SNX6;RB1;COIL;NUFIP2;SPRYD4;PPP3CA;PPP5C;PPP3R1;SMC1A;GFM1;NAA15;G6PD;ABCF2;IDH1;CTNNB1;SLC25A1;CPOX;PNP;TRMT1;KPNA3;ACAA2;ARF4;KRAS;ARCN1;CAPG;C1QBP;RHOG;ARHGDIA;DCAF7;…
foxm1pathway	foxm1 transcription factor network	0.000513635	43	18	0.418605	4	3938	86	AURKB;CDK2;GSK3A;RB1	PLK1;HSPA1A;CDK2;RB1;CREBBP;CDK1;CCNB1;CCNB2;GSK3A;AURKB;CDK4;HIST1H2BA;SP1;CCNA2;CENPF;MAP2K1;EP300;HSPA1B
inoh_13	tlr ecsit mekk1 jnk	0.000520383	27	8	0.296296	3	3938	86	IRAK4;MAP2K4;MAPK8	MAPK10;IRAK4;MAP2K1;MAP2K4;MAPK8;MAPK9;MAP2K2;TOLLIP
inoh_27	tlr ecsit mekk1 p38	0.000520383	24	8	0.333333	3	3938	86	IRAK4;MAP2K4;MAPK14	IRAK4;MAP2K4;ATF2;MAPK14;MAP2K2;MAPK12;TOLLIP;MAP2K1
pathway_prolactin	prolactin	0.000559278	70	32	0.457143	5	3938	86	GSK3B;HMGN2;MAPK14;MAPK8;RB1	YWHAG;YWHAZ;STAT5B;RB1;RELA;CREBBP;HMGN2;GSK3B;SOCS2;PTPN11;PTK2;FLNA;MAPK3;STAT5A;GRB2;MAPK8;STAT1;MAP2K2;MAPK1;MAPK9;RAF1;MAPK14;PXN;PPIB;DNM2;CTSD;STAT3;RPS6KA2;MAP2K1;ITGB1;PPIA;PAK1
pa2032	vegf signaling pathway	0.000639834	61	19	0.311475	4	3938	86	CSK;MAP2K4;MAPK14;MAPK8	KRAS;RAF1;MAPK14;MAPK12;NRAS;CSK;MAP2K4;MAPK8;PRKCB;PLCG1;MAPK1;MAPK3;ITGAV;MAPK9;MAPK10;MAP2K1;MAP2K2;FGFR1OP;CRK
r-hsa-1266738	developmental biology	0.000640982	748	187	0.25	12	3938	86	CAMK2D;CAMK2G;CCNC;CDK5;CSK;CSNK2A2;CTNNB1;GSK3B;KRT18;MAPK14;MARK3;PAK4	MED29;CSNK2A1;MED15;PPP2R1B;ARRB1;MAP2K2;NCOR1;CSTA;CALM2;DLG1;DRAP1;ARPC5;PAK2;HSPA8;PEBP1;CLASP1;MED24;PDLIM7;MED16;MAPK12;PFN1;MEF2A;AP2A2;TCF3;MED25;RHOG;RPS27A;DNM3;IQGAP1;DPYSL2;CSNK2A2;ACTR2;ENAH;RAP1A;MSN;TLN1;CTNNB1;LYPLA2;KAZN;NRAS;EZR;UBC;ARPC3;PPP2R5D;ROCK1;EVL;THRAP3;PAK1;MAPK3;TCF12;MED28;PRKACB;ARPC2;TSC22D1;YWHAB;AP2B1;RAF1;CSNK2B;CUL3;SH3GL2;GRB10;HSP90AB1;MED10;HDAC3;PTPRA;AP2M1…
hsa04728	dopaminergic synapse - homo sapiens (human)	0.000745681	130	51	0.392308	6	3938	86	CAMK2D;CAMK2G;GSK3A;GSK3B;MAPK14;MAPK8	ARRB2;PPP2R2D;PPP2R5D;MAPK12;PLCB3;GNAI3;GNAL;GNAO1;GNAQ;GNAS;GNB1;GNB2;GNB3;GNG5;GNAI1;GNAI2;KIF5B;KIF5C;COMT;CALM1;CALM2;CAMK2D;CALM3;CAMK2G;PPP2R1A;CREB1;ATF2;GSK3A;GSK3B;PPP1CA;PPP1CB;PPP1CC;PPP2CA;PPP2CB;PPP2R1B;PPP2R2A;PPP2R2B;PPP2R2C;PPP2R5C;MAPK14;PPP3CA;PPP3CB;PPP3CC;KIF5A;PRKACA;PRKACB;PRKCB;GNB4;MAPK8;MAPK9;MAPK10
r-hsa-166058	myd88:mal cascade initiated on plasma membrane	0.000746721	93	34	0.365591	5	3938	86	IRAK4;MAP2K4;MAP3K7;MAPK14;MAPK8	IRAK4;MAPKAPK2;ATF2;PPP2R1B;MAPK1;CUL1;MAPK14;CREB1;UBE2N;MAPK10;PPP2CA;MAPK9;PPP2R1A;MEF2A;MAP2K1;RPS6KA1;MEF2C;ATF1;IKBKG;MAPK8;MAP3K7;SKP1;MAPKAPK3;DUSP3;RIPK2;HMGB1;PPP2CB;MAPK3;RELA;MAP2K4;DHX9;PPP2R5D;UBE2V1;RPS6KA2
r-hsa-168142	toll like receptor 10 (tlr10) cascade	0.000746721	82	34	0.414634	5	3938	86	IRAK4;MAP2K4;MAP3K7;MAPK14;MAPK8	DUSP3;RPS6KA1;MEF2C;IRAK4;HMGB1;MAPKAPK3;MAPK10;SKP1;PPP2CB;MAPK3;MAPKAPK2;IKBKG;MAP2K4;MAPK8;ATF2;DHX9;PPP2CA;PPP2R1B;MAPK1;MAPK9;CUL1;MAPK14;UBE2V1;PPP2R5D;MAP3K7;RELA;CREB1;RPS6KA2;PPP2R1A;ATF1;UBE2N;MEF2A;MAP2K1;RIPK2
r-hsa-168176	toll like receptor 5 (tlr5) cascade	0.000746721	82	34	0.414634	5	3938	86	IRAK4;MAP2K4;MAP3K7;MAPK14;MAPK8	DUSP3;RPS6KA1;MEF2C;IRAK4;HMGB1;MAPKAPK3;MAPK10;SKP1;PPP2CB;MAPK3;MAPKAPK2;IKBKG;MAP2K4;MAPK8;ATF2;DHX9;PPP2CA;PPP2R1B;MAPK1;MAPK9;CUL1;MAPK14;UBE2V1;PPP2R5D;MAP3K7;RELA;CREB1;RPS6KA2;PPP2R1A;ATF1;UBE2N;MEF2A;MAP2K1;RIPK2
r-hsa-168179	toll like receptor tlr1:tlr2 cascade	0.000746721	93	34	0.365591	5	3938	86	IRAK4;MAP2K4;MAP3K7;MAPK14;MAPK8	IRAK4;MAPKAPK2;ATF2;PPP2R1B;MAPK1;CUL1;MAPK14;CREB1;UBE2N;MAPK10;PPP2CA;MAPK9;PPP2R1A;MEF2A;MAP2K1;RPS6KA1;MEF2C;ATF1;IKBKG;MAPK8;MAP3K7;SKP1;MAPKAPK3;DUSP3;RIPK2;HMGB1;PPP2CB;MAPK3;RELA;MAP2K4;DHX9;PPP2R5D;UBE2V1;RPS6KA2
r-hsa-168188	toll like receptor tlr6:tlr2 cascade	0.000746721	93	34	0.365591	5	3938	86	IRAK4;MAP2K4;MAP3K7;MAPK14;MAPK8	IRAK4;MAPKAPK2;ATF2;PPP2R1B;MAPK1;CUL1;MAPK14;CREB1;UBE2N;MAPK10;PPP2CA;MAPK9;PPP2R1A;MEF2A;MAP2K1;RPS6KA1;MEF2C;ATF1;IKBKG;MAPK8;MAP3K7;SKP1;MAPKAPK3;DUSP3;RIPK2;HMGB1;PPP2CB;MAPK3;RELA;MAP2K4;DHX9;PPP2R5D;UBE2V1;RPS6KA2
r-hsa-181438	toll like receptor 2 (tlr2) cascade	0.000746721	93	34	0.365591	5	3938	86	IRAK4;MAP2K4;MAP3K7;MAPK14;MAPK8	IRAK4;MAPKAPK2;ATF2;PPP2R1B;MAPK1;CUL1;MAPK14;CREB1;UBE2N;MAPK10;PPP2CA;MAPK9;PPP2R1A;MEF2A;MAP2K1;RPS6KA1;MEF2C;ATF1;IKBKG;MAPK8;MAP3K7;SKP1;MAPKAPK3;DUSP3;RIPK2;HMGB1;PPP2CB;MAPK3;RELA;MAP2K4;DHX9;PPP2R5D;UBE2V1;RPS6KA2
r-hsa-975138	traf6 mediated induction of nfkb and map kinases upon tlr7/8 or 9 activation	0.000746721	83	34	0.409639	5	3938	86	IRAK4;MAP2K4;MAP3K7;MAPK14;MAPK8	DUSP3;MEF2C;IRAK4;HMGB1;CREB1;MAPKAPK3;MAPK10;SKP1;MAPK1;PPP2CB;MAPK3;MAPKAPK2;IKBKG;MAP2K4;MAPK8;ATF2;DHX9;PPP2CA;RPS6KA1;PPP2R1B;MAPK9;CUL1;PPP2R5D;UBE2V1;MAPK14;MAP3K7;RELA;RPS6KA2;PPP2R1A;ATF1;UBE2N;MEF2A;MAP2K1;RIPK2
r-hsa-975871	myd88 cascade initiated on plasma membrane	0.000746721	82	34	0.414634	5	3938	86	IRAK4;MAP2K4;MAP3K7;MAPK14;MAPK8	DUSP3;RPS6KA1;MEF2C;IRAK4;HMGB1;MAPKAPK3;MAPK10;SKP1;PPP2CB;MAPK3;MAPKAPK2;IKBKG;MAP2K4;MAPK8;ATF2;DHX9;PPP2CA;PPP2R1B;MAPK1;MAPK9;CUL1;MAPK14;UBE2V1;PPP2R5D;MAP3K7;RELA;CREB1;RPS6KA2;PPP2R1A;ATF1;UBE2N;MEF2A;MAP2K1;RIPK2
wp710	dna damage response (only atm dependent)	0.000746721	110	34	0.309091	5	3938	86	CTNNB1;DVL3;GSK3B;MAP3K7;MAPK8	ABL1;CDC42;TGFB1;CTNNB1;MAPK1;MAPK8;KRAS;NRAS;MAPK9;HMGB1;MAPK10;FOXO3;DVL2;DVL3;MAP3K4;BAX;PIK3R4;GSK3B;RHOA;CAT;RAC1;BAK1;GRB2;MAP3K7;PCK2;SMAD4;RAC3;RAC2;PPP2R5C;SCP2;APC;PIK3C3;BBC3;SHC1
il1rpathway	signal transduction through il1r	0.00076828	39	9	0.230769	3	3938	86	MAP3K7;MAPK14;MAPK8	PEBP1;TGFB1;RELA;IKBKG;MAPK14;MAP3K7;TOLLIP;MAP4K4;MAPK8
r-hsa-450321	jnk (c-jun kinases) phosphorylation and activation mediated by activated human tak1	0.00076828	21	9	0.428571	3	3938	86	MAP2K4;MAP3K7;MAPK8	RIPK2;UBE2N;MAPK9;UBE2V1;MAP3K7;MAP2K4;MAPK8;IKBKG;MAPK10
stresspathway	tnf/stress related signaling	0.00076828	23	9	0.391304	3	3938	86	MAP2K4;MAPK14;MAPK8	BAG4;ATF1;IKBKG;MAP2K4;MAPK8;MAPK14;CASP2;MAP4K4;TRAF2
wp2005	mir-targeted genes in muscle cell - tarbase	0.000775217	398	139	0.349246	10	3938	86	C1QBP;CTNNB1;GAK;LUZP1;MAPK14;PWP1;RB1;SLC25A24;SNX6;TMEM109	ASH2L;ABHD10;SRF;PICALM;PPIF;SH3BGRL3;WDR82;DNAJB1;CTNNB1;NEDD4;RARS;PWP1;SDCBP;ANAPC1;WDFY1;ATP6V1C1;CDK5RAP3;ARID1A;EHMT1;WDR11;MTPN;MTHFD2;AP3D1;FAM96A;CHORDC1;STRN;LMNB2;PSAT1;TPM4;TPM3;GSTM4;SNX6;RB1;COIL;NUFIP2;SPRYD4;PPP3CA;GFM1;NAA15;G6PD;SLC25A1;CPOX;KPNA3;ACAA2;ARF4;KRAS;ARCN1;CAPG;C1QBP;RHOG;ARHGDIA;MPZL1;YWHAQ;TMED10;KDELC2;PKM;GNPNAT1;NCOA3;DHX15;MAPK14;CNOT9;MOV10;CBFB;CAND1;RCN2;HS…
hsa04664	fc epsilon ri signaling pathway - homo sapiens (human)	0.000786559	70	20	0.285714	4	3938	86	MAP2K4;MAPK14;MAPK8;PDPK1	NRAS;KRAS;RAF1;MAP2K2;MAPK14;MAPK12;MAPK3;PDPK1;GRB2;MAPK9;PLCG1;MAPK1;MAPK8;MAP2K4;MAPK10;MAP2K1;GAB2;RAC1;RAC2;RAC3
r-hsa-168181	toll like receptor 7/8 (tlr7/8) cascade	0.000856359	85	35	0.411765	5	3938	86	IRAK4;MAP2K4;MAP3K7;MAPK14;MAPK8	DUSP3;MEF2C;IRAK4;HMGB1;CREB1;MAPKAPK3;MAPK10;SKP1;MAPK1;PPP2CB;MAPK3;MAPKAPK2;IKBKG;MAP2K4;MAPK8;ATF2;DHX9;PPP2CA;RPS6KA1;PPP2R1B;MAPK9;CUL1;PPP2R5D;UBE2V1;MAPK14;MAP3K7;DHX36;RELA;RPS6KA2;PPP2R1A;ATF1;UBE2N;MEF2A;MAP2K1;RIPK2
r-hsa-975155	myd88 dependent cascade initiated on endosome	0.000856359	85	35	0.411765	5	3938	86	IRAK4;MAP2K4;MAP3K7;MAPK14;MAPK8	DUSP3;MEF2C;IRAK4;HMGB1;CREB1;MAPKAPK3;MAPK10;SKP1;MAPK1;PPP2CB;MAPK3;MAPKAPK2;IKBKG;MAP2K4;MAPK8;ATF2;DHX9;PPP2CA;RPS6KA1;PPP2R1B;MAPK9;CUL1;PPP2R5D;UBE2V1;MAPK14;MAP3K7;DHX36;RELA;RPS6KA2;PPP2R1A;ATF1;UBE2N;MEF2A;MAP2K1;RIPK2
hsa04750	inflammatory mediator regulation of trp channels - homo sapiens (human)	0.000955565	99	21	0.212121	4	3938	86	CAMK2D;CAMK2G;MAPK14;MAPK8	MAPK12;TRPV2;PLCB3;PLCG1;GNAS;GNAQ;CALM1;CALM2;CALM3;CAMK2D;CAMK2G;PPP1CA;PPP1CB;PPP1CC;MAPK14;PRKACA;PRKACB;PRKCB;MAPK8;MAPK9;MAPK10
wp3888	vegfa-vegfr2 signaling pathway	0.000963895	236	95	0.402542	8	3938	86	CAMKK2;CSK;CTNNB1;GSK3B;MAP2K4;MAPK14;MAPK8;PDPK1	FOXO4;AFDN;PDPK1;ROCK2;HSP90AA1;PTK2;PXN;RAP1A;RAP1B;PAK2;ANXA1;HDAC7;CTNNA1;CTNNB1;ROCK1;STAM;MAPK3;MAPK1;SRF;MAPK8;FLNB;MYO6;ACP1;RAB5A;CAPN2;ATF2;GIPC1;MAPKAPK2;BCL2L1;RACK1;MAP2K2;MAP2K1;MEF2C;ITGAV;FOXO3;ICAM1;EIF2A;PRKAA1;EZR;CRK;YWHAE;MAPK12;EPN1;GSK3B;EPS15;ARF6;RHOA;RHOC;HSPB1;MAPK14;PRKCB;STAT3;ACACA;GRB2;STAT1;FAF1;RAC1;CFL1;RAB4A;PLCG1;PTPN1;ELOA;GRB10;CTNND1;IQGAP1;PTPN11;VCL;BCAR1;C…
hcmvpathway	human cytomegalovirus and map kinase pathways	0.00108027	16	10	0.625	3	3938	86	MAPK14;PDPK1;RB1	RB1;MAPK1;MAPK3;MAPK14;PDPK1;MAP2K1;MAP2K2;RELA;SP1;CREB1
il1pathway	il1-mediated signaling events	0.00108027	38	10	0.263158	3	3938	86	IRAK4;MAP3K7;MAPK8	SQSTM1;IRAK4;RELA;IKBKG;MAPK8;UBE2V1;MAP3K7;TOLLIP;TICAM2;UBE2N
wntpathway	wnt signaling pathway	0.00108027	32	10	0.3125	3	3938	86	CTNNB1;GSK3B;MAP3K7	CTBP1;HDAC1;CREBBP;GSK3B;CTNNB1;CSNK2A1;PPP2R5D;MAP3K7;TLE1;SMAD4
hsa05166	htlv-i infection - homo sapiens (human)	0.00110497	258	75	0.290698	7	3938	86	CHEK1;CTNNB1;DVL3;GSK3B;MAP2K4;MAPK8;RB1	CDKN2C;DLG1;HLA-B;HLA-C;BCL2L1;SRF;BAX;CHEK1;PRKACA;STAT5A;STAT5B;CREB1;NFYB;EP300;ANAPC1;FDPS;CDC16;ANAPC2;CREBBP;BUB1B;TLN2;MAPK8;RB1;ANAPC5;ANAPC7;ATF1;VDAC1;VDAC2;VDAC3;KRAS;RAN;RANBP1;RRAS2;TCF3;TBPL1;NRAS;SLC25A4;SLC25A5;SLC25A6;CALR;RANBP3;CANX;ICAM1;DVL2;DVL3;APC;IKBKG;RELA;XPO1;POLE3;GPS2;ATF2;MAP2K4;SLC2A1;GSK3B;TGFB1;VAC14;PPP3CA;PPP3CB;PPP3CC;PPP3R1;CCNB2;SMAD4;TLN1;PRKACB;ANAPC4;POLD…
pathway_gastrin	gastrin	0.00114861	41	22	0.536585	4	3938	86	CTNNB1;GSK3B;MAPK14;MAPK8	ANXA2;TCF4;RPS6;BCAR1;GSK3B;MAPK3;RELA;PTK2;GRB2;MAPK8;SP1;ELAVL1;SHC1;MAPK1;MAPK9;MAPK14;PXN;STAT3;CREB1;MAP2K1;CTNNB1;ITGB1
pathway_rage	rage	0.00114861	45	22	0.488889	4	3938	86	CDK2;IRAK4;MAPK14;MAPK8	CDK2;IRAK4;RDX;RHOA;MAPK3;MAPK9;RELA;MAPK8;RPS6KA1;EZR;SHC1;MAPK1;RAF1;ROCK1;MAPK14;MAP2K2;AIFM1;STAT3;CYCS;MAP2K1;MSN;FOXO3
wp500	glycogen metabolism	0.00114861	36	22	0.611111	4	3938	86	AGL;GSK3A;GSK3B;PHKB	PPP2R5C;PPP2R2A;PPP2R2B;PPP2R2C;PTPA;AGL;PPP2R5D;PHKB;UGP2;PYGL;GSK3B;GSK3A;PPP2R1B;PPP2R1A;PPP2CA;PPP2CB;PYGB;GYG1;GYS1;CALM3;CALM1;CALM2
r-hsa-1852241	organelle biogenesis and maintenance	0.00118323	310	98	0.316129	8	3938	86	MAPK14;MRPL2;MRPL3;MRPL46;MRPL47;MRPS22;MRPS27;TFAM	MRPL11;PLK1;TUBB;GABPB1;DYNLL2;HAUS6;MRPS18A;MRPL2;MRPL32;MRPL41;TUBG1;CCT5;RAB11A;CCT4;PRKAR2B;MRPS11;MRPS16;MAPK14;SEPT2;MRPS35;MRPL3;PRKAG1;HDAC6;ARF4;NEDD1;CCT2;MRPS31;YWHAG;CCT8;MRPL39;TUBB4B;EXOC6;TUFM;CDK1;CLASP1;PRKACA;MRPL42;TNPO1;CCT3;MRPS22;SSNA1;MAPK12;TSFM;PPP2R1A;MRPL34;MRPL12;GFM1;ACTR1A;MRPS18B;DYNLL1;DCTN1;DYNLRB1;PCM1;CYCS;CSNK1D;MRPS6;MAPRE1;FGFR1OP;EXOC4;HCFC1;MRPL37;MRPS2;MRP…
r-hsa-168138	toll like receptor 9 (tlr9) cascade	0.00125773	89	38	0.426966	5	3938	86	IRAK4;MAP2K4;MAP3K7;MAPK14;MAPK8	IRAK4;PIK3C3;MAPKAPK2;ATF2;DUSP3;PPP2R1B;MAPK1;CUL1;PPP2R5D;CREB1;UBE2N;MAPK10;EEA1;PPP2CA;MAPK9;DHX36;PPP2R1A;MEF2A;MAP2K1;RPS6KA1;MEF2C;ATF1;IKBKG;MAPK8;MAP3K7;PIK3R4;SKP1;MAPKAPK3;RIPK2;HMGB1;PPP2CB;MAPK3;RELA;MAP2K4;DHX9;MAPK14;UBE2V1;RPS6KA2
wp2002	mir-targeted genes in epithelium - tarbase	0.00135166	330	124	0.375758	9	3938	86	AURKB;C1QBP;GAK;MAPK14;MTX1;RB1;SLC25A24;SNX6;TMEM109	ABCF2;CSDE1;IDH1;PICALM;PPIF;PPIB;SLC25A1;RB1;NARS;MAT2A;CTSC;MATR3;RHEB;TMED2;ATRX;WDR82;CSRP1;RTN4;CORO1C;TRMT1;IGF2R;ACAA2;PPP1R7;PTPA;EHMT1;ZNF622;NEDD4;YIF1B;PDLIM5;ARF4;KRAS;HARS;RARS;ARCN1;CAPG;BCKDHB;GNAI2;SRSF9;SDCBP;ARHGDIA;DCAF7;MPZL1;TMED10;KDELC2;PKM;WDFY1;DDX5;POLR2C;ATG3;ANXA2;CSNK1D;ANP32B;TRIP13;CUL4B;CHAF1A;DHX15;ARID1A;RAB6A;RAB5C;BACH1;WDR11;PDLIM7;COMMD9;ADAR;MTHFD2;SPTLC1;PG…
hsa04510	focal adhesion - homo sapiens (human)	0.00135327	201	57	0.283582	6	3938	86	CTNNB1;GSK3B;MAPK8;MYLK;PAK4;PDPK1	CRK;PAK4;MYLK;RAF1;PDPK1;PPP1R12A;ACTB;TLN1;FLNA;ACTN4;FLNC;ACTN1;ITGAV;ITGB1;ITGB6;PTK2;RAP1B;ZYX;MYL9;BRAF;MYL12A;DIAPH1;PXN;TLN2;RAP1A;VASP;VCL;RAC1;RAC2;RAC3;ROCK2;CAPN2;SHC1;BCAR1;CDC42;GSK3B;CRKL;PPP1CA;PPP1CB;PPP1CC;RHOA;GRB2;ACTG1;PAK1;PAK2;PRKCB;ROCK1;FLNB;MAPK1;CTNNB1;MAPK3;MAPK8;MAPK9;MAPK10;MAP2K1;MYL12B;PPP1R12C
wp2380	brain-derived neurotrophic factor (bdnf) signaling pathway	0.00135327	144	57	0.395833	6	3938	86	CDK5;CTNNB1;GSK3B;MAPK14;MAPK8;PDPK1	PDPK1;PRKAA1;NSF;YBX1;CDC42;CTNNB1;PPP2CA;MAPK3;MAPK1;MAPK8;SQSTM1;MAPT;CREB1;RANBP9;MAP2K2;MAP2K1;RHOG;MAPK10;MEF2A;FOXO3;RPS6;RPS6KA1;CSNK2A1;IKBKG;GSK3B;EEF2;CFL1;SORT1;STAT3;STAT5A;STAT5B;STAT1;RAC1;PLCG1;DLG1;GRB2;PTPN11;RAP1A;IGF2BP1;RAF1;RACK1;CDK5;IRS2;MAPK9;MARCKS;EIF2S2;MAPK14;EIF2S1;KIDINS220;APC;MEF2C;CASP3;CYFIP1;RELA;EIF4EBP1;SHC1;DPYSL2
aurora_b_pathway	aurora b signaling	0.00136746	43	23	0.534884	4	3938	86	AURKA;AURKB;MYLK;VIM	CUL3;TACC1;MYLK;PPP1CC;RHOA;KIF23;PEBP1;VIM;KIF2C;CBX5;AURKA;PPP2R5D;AURKB;NCAPH;NCAPG;PSMA3;SMC4;STMN1;SMC2;NCL;H3F3A;NPM1;NSUN2
wp1541	energy metabolism	0.00136746	47	23	0.489362	4	3938	86	CAMK2G;GSK3B;MAPK14;TFAM	PPP3R1;PRMT1;MEF2C;HDAC1;TFAM;MEF2A;FOXO3;PRKAA1;CAMK2G;EP300;GSK3B;PPP3CB;CREB1;MED1;GABPA;MAPK14;PRKAG1;PPP3CA;PPP3CC;NCOA1;SIRT1;ATF2;RXRA
wp2261	signaling pathways in glioblastoma	0.00136746	83	23	0.277108	4	3938	86	CDK2;MAP2K4;PDPK1;RB1	FOXO4;PDPK1;MSH6;MAP2K2;RB1;PLCG1;FOXO3;GRB2;MAP2K4;EP300;CDK4;CDK2;CDKN2C;MAPK3;MAPK1;PRKCB;MAP2K1;CDK6;NRAS;CBL;KRAS;RAF1;BRAF
cd40_pathway	cd40/cd40l signaling	0.00146202	34	11	0.323529	3	3938	86	MAP2K4;MAPK14;MAPK8	RELA;MAPK10;TDP2;STAT5A;MAP2K4;MAPK8;BCL2L1;MAPK9;MAPK14;TRAF2;CBLB
gleevecpathway	inhibition of cellular proliferation by gleevec	0.00146202	22	11	0.5	3	3938	86	BCR;MAP2K4;MAPK8	STAT5B;STAT1;MAPK3;STAT5A;GRB2;MAP2K4;MAPK8;CRKL;RAF1;BCR;MAP2K1
ptdinspathway	phosphoinositides and their downstream targets	0.00146202	22	11	0.5	3	3938	86	GSK3A;GSK3B;PDPK1	RAB5A;PDPK1;PLCG1;GSK3B;PFKL;GSK3A;RAC1;PFKP;ARF1;EEA1;PFKM
reelinpathway	reelin signaling pathway	0.00146202	28	11	0.392857	3	3938	86	CDK5;GSK3B;MAPK8	MAPT;GSK3B;MAPK8;CRKL;MAP1B;PAFAH1B1;RAP1A;CDK5;LRPAP1;ARHGEF2;ITGB1
signalink_8	wnt-core	0.00146202	44	11	0.25	3	3938	86	CTNNB1;DVL3;GSK3B	TCF3;CSNK1G1;CSNK1D;PRKACA;DVL2;DVL3;RPS6KA1;CTNNB1;TCF4;CREB1;GSK3B
stathminpathway	stathmin and breast cancer resistance to antimicrotubule agents	0.00146202	25	11	0.44	3	3938	86	CAMK2D;CAMK2G;PRKAR2A	CAMK2G;PRKACB;TUBA1C;CDK1;CAMK2D;TUBA4B;PRKAR2B;CCNB1;PRKAR2A;STMN1;TUBA4A
wp1528	physiological and pathological hypertrophy of the heart	0.00146202	24	11	0.458333	3	3938	86	CAMK2D;MAPK14;MAPK8	CAMK2D;PPP3CB;PPP3CA;RHOA;MAPK14;MAPK1;PRKCB;STAT3;MAPK8;CALM1;RAC1
r-hsa-449147	signaling by interleukins	0.00150396	373	79	0.211796	7	3938	86	CAMK2D;CAMK2G;CSK;IRAK4;MAP2K4;MAP3K7;MARK3	STAT5A;PPP2R1B;ARRB1;MAP2K2;UBE2N;CBL;PEBP1;SMARCA4;GRB2;MAP3K7;SQSTM1;RIPK2;TLN1;MAPK3;NRAS;UBC;TOLLIP;HIST1H3A;RAF1;PTPRA;ACTN2;CAMK2G;PPP2CA;CRK;RAP1A;BRAF;CUL3;SPTB;PHB;UBA52;PPP2R5C;IL18;IRS2;STAT5B;PPP2CB;RELA;ARRB2;MAP2K4;UBE2V1;CALM2;IRAK4;RANBP9;CUL1;PPP2R5D;YWHAB;KRAS;TXLNA;CAMK2D;MARK3;MAP2K1;PPP2R1A;SPTAN1;UBB;HIST2H3A;VCL;PTK2;CASP3;INPPL1;RPS27A;CALM3;CRKL;SHC1;MAPK1;SPTBN1;CALM1;PR…
met_pathway	signaling events mediated by hepatocyte growth factor receptor (c-met)	0.00159327	82	40	0.487805	5	3938	86	CTNNB1;MAP2K4;MAPK8;PAK4;PDPK1	CBL;CRKL;RAB5A;PAK2;PDPK1;NUMB;BCAR1;RANBP9;KPNB1;RHOA;PTPN11;EIF4EBP1;CRK;CTNNB1;CDC42;ARF6;PLCG1;PTK2;PXN;MAP2K4;RAC1;MAPK8;RAP1B;INPPL1;SHC1;MAPK1;GRB2;RAF1;CTNNA1;APC;MAP2K2;GAB2;SH3GL2;RAP1A;PAK4;MAP2K1;EPS15;MAPK3;PTPN1;PAK1
r-hsa-166054	activated tlr4 signalling	0.00159327	117	40	0.34188	5	3938	86	IRAK4;MAP2K4;MAP3K7;MAPK14;MAPK8	IRAK4;MAPKAPK2;ATF2;PPP2R1B;MAPK1;CUL1;PPP2R5D;CREB1;UBE2N;MAPK10;PPP2CA;MAPK9;PPP2R1A;TICAM2;MEF2A;MAP2K1;RPS6KA1;MEF2C;ATF1;PTPN11;IKBKG;MAPK8;UBA52;MAP3K7;UBB;SKP1;MAPKAPK3;DUSP3;RIPK2;HMGB1;PPP2CB;MAPK3;RELA;MAP2K4;DHX9;UBC;MAPK14;UBE2V1;RPS6KA2;RPS27A
ar_tf_pathway	regulation of androgen receptor activity	0.00161386	52	24	0.461538	4	3938	86	GSK3B;MAP2K4;MAPK14;MAPK8	HDAC7;HDAC1;CREBBP;GSK3B;HSP90AA1;KAT7;SIRT1;MAP2K4;MAPK8;CARM1;ZMIZ2;SMARCE1;MAPK14;EHMT2;RXRG;TRIM24;NCOA1;NR2C2;RXRB;SMARCC1;DNAJA1;RACK1;RXRA;EP300
pathway_il5	il5	0.00161386	48	24	0.5	4	3938	86	CTNNB1;GSK3A;GSK3B;MAPK14	CBL;STAT5B;GSK3B;BAX;PTPN11;CTNNB1;STAT5A;FOXO3;GSK3A;GRB2;ATF2;RAF1;STAT1;YWHAZ;SHC1;HCLS1;MAPK14;SDCBP;MAP2K2;STAT3;DNM2;RACK1;CRKL;RPS6KA1
r-hsa-5663202	diseases of signal transduction	0.00174166	251	81	0.322709	7	3938	86	BCR;CCNC;CSK;GSK3A;GSK3B;MARK3;PDPK1	ZMYM2;HDAC1;VCL;GRB2;PSEN2;BRAF;STAT5A;CREB1;SHC1;MAPK1;TBL1X;RAF1;ARRB1;MAP2K2;YWHAB;HDAC6;KRAS;HDAC3;CBL;HDAC7;CDC37;AGTRAP;STAT1;LMNA;TBL1XR1;PEBP1;LRRFIP1;FOXO3;GSK3A;CCNC;NCOR1;VCP;MARK3;RBPJ;RAP1A;MAP2K1;EP300;FAM114A2;TGFB1;GAB2;PAPSS1;PHB;FOXO4;PLCG1;AP3B1;SND1;PTPN11;FGFR1OP;RAP1B;UBA52;FXR1;IQGAP1;OS9;UBB;MACF1;FKBP1A;BCR;IRS2;SEL1L;SNW1;PDPK1;STAT5B;CSK;CREBBP;TLN1;ZC3HAV1;GSK3B;BAG4;N…
r-hsa-194138	signaling by vegf	0.00187099	290	82	0.282759	7	3938	86	CAMK2D;CAMK2G;CSK;CTNNB1;MAPK14;MARK3;PDPK1	HSP90AA1;PRKACB;MAPK14;ARRB2;ROCK2;MAPKAPK2;JUP;YWHAB;CALM3;CYFIP2;SHC1;PPP2R1B;MAPK1;RAF1;MAP2K2;CYFIP1;CTNNA1;ABI1;SPTBN1;PTPRA;PAK2;ACTN2;CAMK2G;CTNND1;PPP5C;PEBP1;PLCG1;PRKACA;KRAS;CAMK2D;PPP2CA;RAC1;MARK3;CRK;PPP2R1A;RBX1;RAP1A;CDC42;PAK1;AHCYL1;CTNNB1;BRAF;CUL3;BCAR1;SPTB;CALM2;CALM1;GRB2;RAP1B;SPTAN1;UBA52;PTK2;PPP2R5D;VCL;PPP2R5C;IQGAP1;SPTBN2;UBB;WASF2;PRKCB;IRS2;MAPKAPK3;PDPK1;CSK;RANBP…
r-hsa-4420097	vegfa-vegfr2 pathway	0.00187099	282	82	0.29078	7	3938	86	CAMK2D;CAMK2G;CSK;CTNNB1;MAPK14;MARK3;PDPK1	HSP90AA1;PRKACB;MAPK14;ARRB2;ROCK2;MAPKAPK2;JUP;YWHAB;CALM3;CYFIP2;SHC1;PPP2R1B;MAPK1;RAF1;MAP2K2;CYFIP1;CTNNA1;ABI1;SPTBN1;PTPRA;PAK2;ACTN2;CAMK2G;CTNND1;PHB;PPP5C;PEBP1;PLCG1;PRKACA;KRAS;CAMK2D;PPP2CA;RAC1;MARK3;CRK;PPP2R1A;RBX1;RAP1A;CDC42;PAK1;AHCYL1;CTNNB1;BRAF;CUL3;BCAR1;SPTB;CALM2;CALM1;PTK2;GRB2;RAP1B;SPTAN1;UBA52;PPP2R5D;VCL;PPP2R5C;IQGAP1;SPTBN2;UBB;WASF2;PRKCB;IRS2;MAPKAPK3;PDPK1;CSK;R…
mapkpathway	mapkinase signaling pathway	0.00188956	57	25	0.438596	4	3938	86	MAP2K4;MAP3K7;MAPK14;MAPK8	PAK2;MEF2C;CREB1;MAPK10;STAT1;MAPK3;MAP3K4;MAP2K4;MAPK8;ATF2;SP1;MAX;MAPK1;MAPK9;RAF1;MAPK14;MAP2K2;MAPK12;MAP4K4;MEF2A;RAC1;MAP2K1;RPS6KA1;MAP3K7;PAK1
faspathway_1	fas (cd95) signaling pathway	0.00191874	35	12	0.342857	3	3938	86	MAPK14;MAPK8;PDPK1	PDPK1;BID;MAPK10;IKBKG;MAPK9;EZR;MAPK14;CLTC;CASP3;MAPK8;CASP10;RFC1
g1pathway	cell cycle: g1/s check point	0.00191874	25	12	0.48	3	3938	86	CDK2;GSK3B;RB1	TGFB1;SMAD4;RB1;CDK6;CDK1;GSK3B;ABL1;TFDP1;CDK4;HDAC1;CDK2;DHFR
hsa00410	beta-alanine metabolism - homo sapiens (human)	0.00191874	31	12	0.387097	3	3938	86	ALDH1B1;HADHA;SRM	ACADM;HIBCH;SRM;CNDP2;SMS;HADHA;ALDH2;ALDH1B1;ALDH9A1;ECHS1;ALDH6A1;MLYCD
r-hsa-446652	interleukin-1 signaling	0.00191874	44	12	0.272727	3	3938	86	IRAK4;MAP2K4;MAP3K7	SQSTM1;RIPK2;MAP2K1;TOLLIP;IKBKG;MAP2K4;CUL1;UBE2V1;MAP3K7;SKP1;UBE2N;IRAK4
r-hsa-166016	toll like receptor 4 (tlr4) cascade	0.00199047	128	42	0.328125	5	3938	86	IRAK4;MAP2K4;MAP3K7;MAPK14;MAPK8	IRAK4;MAPKAPK2;ATF2;PPP2R1B;MAPK1;CUL1;PPP2R5D;CREB1;UBE2N;MAPK10;PPP2CA;MAPK9;PPP2R1A;TICAM2;MEF2A;MAP2K1;RPS6KA1;DNM2;MEF2C;ATF1;PTPN11;IKBKG;MAPK8;UBA52;DNM3;MAP3K7;UBB;SKP1;MAPKAPK3;DUSP3;RIPK2;HMGB1;PPP2CB;MAPK3;RELA;MAP2K4;DHX9;UBC;MAPK14;UBE2V1;RPS6KA2;RPS27A
r-hsa-180292	gab1 signalosome	0.00219629	128	26	0.203125	4	3938	86	CSK;GSK3A;GSK3B;PDPK1	AGO4;FOXO4;PPP2R1B;MAPK1;PPP2R5D;PIP4K2A;CREB1;PIP4K2B;FOXO3;GSK3A;PPP2CA;MOV10;PTPN11;PPP2R1A;TNRC6A;AGO2;GRB2;PPP2R5C;IRS2;PDPK1;CSK;GSK3B;PPP2CB;MAPK3;THEM4;PXN
hsa04360	axon guidance - homo sapiens (human)	0.00221418	177	43	0.242938	5	3938	86	CAMK2D;CAMK2G;CDK5;GSK3B;PAK4	ABL1;RAF1;CFL1;CFL2;DPYSL2;PLXNB2;ITGB1;PTK2;SEMA4C;PTPN11;SRGAP1;GNAI1;GNAI2;GNAI3;PLCG1;PLXNA1;RAC1;RAC3;ROCK2;KRAS;PLXNA3;NRAS;CAMK2G;CAMK2D;SRGAP2;PAK4;GSK3B;RHOA;PPP3CA;PPP3CB;PPP3CC;PPP3R1;PLXNA2;ENAH;PLXNA4;PAK1;PAK2;ROCK1;RAC2;MAPK1;MAPK3;CDC42;CDK5
aurora_a_pathway	aurora a signaling	0.00245522	31	13	0.419355	3	3938	86	AURKA;AURKB;GSK3B	DLGAP5;RAN;TACC1;TACC3;GSK3B;CKAP5;TPX2;GIT1;PRKACA;AURKB;AURKA;PPP2R5D;PAK1
r-hsa-4641262	disassembly of the destruction complex and recruitment of axin to the membrane	0.00245522	30	13	0.433333	3	3938	86	CTNNB1;DVL3;GSK3B	GSK3B;DVL3;PPP2CB;CTNNB1;PPP2CA;DVL2;PPP2R1B;CSNK1A1;PPP2R5D;APC;PPP2R5C;PPP2R1A;CSNK1G2
smp00358	fc epsilon receptor i signaling in mast cells	0.00245522	42	13	0.309524	3	3938	86	MAP2K4;MAPK14;MAPK8	GAB2;PLCG1;RAC1;MAP2K4;MAPK8;MAPK14;GRB2;NRAS;KRAS;RAF1;MAP2K1;MAP2K2;MAPK1
wp673	erbb signaling pathway	0.00245522	55	13	0.236364	3	3938	86	GSK3B;MAPK8;PAK4	PAK4;EIF4EBP1;MAP2K1;PLCG1;PTK2;ABL1;GRB2;CRK;GSK3B;MAPK1;MAPK8;STAT5A;KRAS
wp314	fas ligand (fasl) pathway and stress induction of heat shock proteins (hsp) regulation	0.00253576	43	27	0.627907	4	3938	86	MAP2K4;MAP3K7;MAPK8;RB1	MAPKAPK2;LMNB2;SPTAN1;LMNA;PAK1;CASP3;LMNB1;CASP6;RB1;DFFA;PARP1;PAK2;CYCS;MAPKAPK3;MAP3K7;FAF1;NFX1;ACTG1;HSPB1;ACTA1;PRKDC;ACTB;CASP10;MAPK8;RIPK2;ARHGDIB;MAP2K4
hsa05120	epithelial cell signaling in helicobacter pylori infection - homo sapiens (human)	0.00290966	68	28	0.411765	4	3938	86	CSK;MAP2K4;MAPK14;MAPK8	ATP6V1H;ATP6V1F;ATP6V1A;ATP6V1B2;MAP2K4;PTPN11;ATP6V0A1;MAPK14;CASP3;MAPK12;ATP6V1D;F11R;CSK;TJP1;ATP6V1E2;PAK1;IKBKG;RELA;PLCG1;GIT1;MAPK8;MAPK9;MAPK10;CDC42;ADAM10;ATP6V1E1;ATP6V1C1;RAC1
wp2032	human thyroid stimulating hormone (tsh) signaling pathway	0.00290966	66	28	0.424242	4	3938	86	CDK2;MAPK14;PDPK1;RB1	GNAS;PDPK1;GNA13;SCRIB;GNAO1;MAP2K1;MAPK14;GNB1;APEX1;RB1;RAP1A;CDK4;GNAI2;RAF1;RAP1B;CDK2;MYL12B;GNAI3;BRAF;GNAQ;MAPK3;MAPK1;STAT3;GNAI1;STAT1;RPS6;RPS6KA1;CREB1
r-hsa-202403	tcr signaling	0.00307584	69	14	0.202899	3	3938	86	CSK;MAP3K7;PDPK1	PAK2;PDPK1;CSK;VASP;RIPK2;PLCG1;RELA;IKBKG;UBE2V1;EVL;UBE2N;MAP3K7;PAK1;ENAH
r-hsa-442742	creb phosphorylation through the activation of ras	0.00307584	29	14	0.482759	3	3938	86	CAMK2D;CAMK2G;PDPK1	BRAF;ACTN2;PDPK1;CALM2;CALM1;CAMK2D;CALM3;MAPK1;RAF1;CAMK2G;CREB1;RPS6KA2;RPS6KA1;RPS6KA6
wnt_noncanonical_pathway	noncanonical wnt signaling pathway	0.00307584	33	14	0.424242	3	3938	86	DVL3;MAP3K7;MAPK8	SETDB1;MAPK10;RHOA;DVL3;FLNA;CDC42;ARRB2;MAPK8;RAC1;DVL2;MAPK9;CSNK1A1;ROCK1;MAP3K7
hsa04921	oxytocin signaling pathway - homo sapiens (human)	0.00329529	159	47	0.295597	5	3938	86	CAMK2D;CAMK2G;CAMKK1;CAMKK2;MYLK	MYL6;MYLK;MYL6B;PPP1R12A;ACTB;ACTG1;MEF2C;RYR1;MYL9;CAMKK2;PLCB3;GNAO1;GNAQ;GNAS;GNAI1;GNAI2;GNAI3;ROCK2;KRAS;RAF1;NRAS;CAMKK1;CALM1;CALM2;CAMK2D;CALM3;CAMK2G;PPP1CA;PPP1CB;PPP1CC;RHOA;EEF2;PPP3CA;PPP3R1;PPP3CB;PPP3CC;PRKAA1;PRKACA;PRKACB;PRKAG1;PRKCB;ROCK1;MAPK1;MAPK3;MAP2K1;MAP2K2;PPP1R12C
inoh_19	il-1 p38	0.00329529	67	47	0.701493	5	3938	86	IRAK4;MAP2K4;MAP3K7;MAPK14;MAPK8	PSMD10;PSMD5;UBE2V1;PSMD6;PSMB3;MAPK10;PSMD9;PSMA4;PSMB7;PSMA5;PSMD13;PSMD4;PSMB2;PSMC4;PSMD8;PSMB6;PSMC2;MAP2K4;MAPK8;ATF2;PSMD12;PSMC3;PSMC5;MAPK9;PSMD3;MAPK14;PSMB1;PSMC1;MAP2K2;PSMA1;PSMD7;MAPK12;PSMB5;TOLLIP;PSMA3;PSMD11;PSMD2;UBE2N;PSMA7;MAP2K1;PSMA2;MAP3K7;PSMB4;PSMD1;PSMA6;PSMB9;IRAK4
hsa05142	chagas disease (american trypanosomiasis) - homo sapiens (human)	0.00331965	104	29	0.278846	4	3938	86	IRAK4;MAP2K4;MAPK14;MAPK8	PPP2R2D;MAPK12;PLCB3;GNAI3;GNAL;GNAO1;GNAQ;GNAS;GNAI1;GNAI2;TGFB1;MAP2K4;CALR;MAPK8;IKBKG;MAPK9;RELA;PPP2CA;PPP2CB;PPP2R1A;PPP2R1B;PPP2R2A;PPP2R2B;PPP2R2C;MAPK14;IRAK4;MAPK1;MAPK3;MAPK10
r-hsa-1643685	disease	0.00354966	514	228	0.44358	12	3938	86	BCR;CCNC;CDK5;CSK;CTNNB1;GSK3A;GSK3B;MAP2K4;MARK3;NUP133;NUP155;PDPK1	TSG101;LIG1;NUP153;IPO5;VTA1;ELOA;STAT5A;SND1;NUP98;ARRB1;MAP2K2;NUP107;CHMP2B;CUL5;RNMT;GTF2F1;TCEA1;CBL;PAK2;NUP85;POLR2J;KRAS;NMT2;RANBP2;YWHAB;NUP133;NUP62;TGFB1;AP2A2;NUP205;CHMP4B;RAE1;CHMP4A;EPS15;NELFA;GRB2;AGTRAP;IQGAP1;MACF1;FKBP1A;SH3GL1;VPS4B;CREBBP;TLN1;ZC3HAV1;MAPK3;NRAS;UBC;NUP58;CTNNB1;CDC25C;HDAC1;SLC25A6;POLR2A;PSEN2;STAM;ARF1;AP2B1;CANX;RAF1;STAM2;SH3GL2;HDAC3;HDAC7;CAPN2;GTF2E…
r-hsa-450294	map kinase activation in tlr cascade	0.00376735	62	30	0.483871	4	3938	86	MAP2K4;MAP3K7;MAPK14;MAPK8	MAPKAPK3;DUSP3;RPS6KA1;MEF2C;MAPK10;MAP2K1;PPP2CB;MAPK3;MAPKAPK2;ATF1;IKBKG;MAP2K4;MAPK8;ATF2;PPP2CA;CREB1;PPP2R1B;MAPK1;MAPK9;CUL1;MAPK14;UBE2V1;PPP2R5D;MAP3K7;RPS6KA2;PPP2R1A;UBE2N;MEF2A;SKP1;RIPK2
rac1_pathway	rac1 signaling pathway	0.00376735	54	30	0.555556	4	3938	86	CTNNB1;MAP2K4;MAPK14;MAPK8	ARPC5;PAK2;ACTR3;BCAR1;ARPC2;CRK;ARHGDIA;CTNNB1;STAT5A;CTNNA1;MAP2K4;MAPK8;ATF2;ABI2;RAC1;NCKAP1;ARPC3;ARPC1B;BAIAP2;MAPK9;MAPK14;CFL1;STAT3;IQGAP1;ARPC4;CYFIP2;WASF2;ACTR2;ABI1;PAK1
bcrpathway	bcr signaling pathway	0.00378457	32	15	0.46875	3	3938	86	BCR;MAPK14;MAPK8	PPP3CA;PLCG1;MAPK3;GRB2;MAPK8;PPP3CC;RAC1;SHC1;RAF1;CSNK2A1;MAPK14;BCR;PPP3CB;MAP2K1;PRKCB
fmlppathway	fmlp induced chemokine gene expression in hmc-1 cells	0.00458504	30	16	0.533333	3	3938	86	CAMKK1;CAMKK2;MAPK14	PPP3CA;CAMKK1;RELA;CAMKK2;MAPK3;PPP3CC;RAC1;MAPK1;RAF1;MAPK14;GNB1;MAP2K2;PPP3CB;MAP2K1;PRKCB;PAK1
hsa05213	endometrial cancer - homo sapiens (human)	0.00458504	52	16	0.307692	3	3938	86	CTNNB1;GSK3B;PDPK1	FOXO3;RAF1;APC;NRAS;KRAS;BRAF;CTNNB1;PDPK1;GRB2;CTNNA1;CTNNA2;MAPK1;MAPK3;MAP2K1;MAP2K2;GSK3B
pathway_ghrelin	ghrelin	0.00458504	39	16	0.410256	3	3938	86	CAMKK2;GSK3A;PDPK1	GNAQ;PDPK1;CAMKK2;MAPK3;ARRB2;GSK3A;GRB2;MAPK1;RELA;RAF1;ARRB1;AP2M1;CREB1;GNAI2;ACACA;PRKCB
ps1pathway	presenilin action in notch and wnt signaling	0.00458504	47	16	0.340426	3	3938	86	CTNNB1;GSK3B;MAP3K7	CTBP1;HDAC1;CREBBP;GSK3B;MAPK3;CTNNB1;ADAM10;MAPK1;CSNK1A1;CSNK2A1;PPP2R5D;APC;MAP3K7;TLE1;PSEN1;RBPJ
raccycdpathway	influence of ras and rho proteins on g1 to s transition	0.00458504	28	16	0.571429	3	3938	86	CDK2;PDPK1;RB1	PDPK1;CDK2;RB1;CDK6;RHOA;MAPK3;RELA;TFDP1;IKBKG;RAC1;MAPK1;CDK4;RAF1;MAP2K2;MAP2K1;PAK1
wp400	p38 mapk signaling pathway	0.00458504	34	16	0.470588	3	3938	86	MAP2K4;MAP3K7;MAPK14	MAPKAPK2;SHC1;STAT1;MAX;GRB2;MAP2K4;CDC42;MAPKAPK5;MAP3K7;HSPB1;MAPK14;HMGN1;CREB1;ATF2;RAC1;TRAF2
hsa05152	tuberculosis - homo sapiens (human)	0.00471351	179	51	0.284916	5	3938	86	CAMK2D;CAMK2G;IRAK4;MAPK14;MAPK8	IL18;ATP6V0A1;RIPK2;BAX;STAT1;CREB1;BID;NFYC;MAPK12;FCGR2A;PIK3C3;NFYB;RAB7A;EEA1;RAB5A;RAB5B;HSPA9;RAB5C;HSPD1;RAF1;RHOA;CALM1;CALM2;CALM3;CAMK2D;CAMK2G;TGFB1;CASP3;CASP10;LAMP1;RELA;FCGR2C;RFX5;CREBBP;CORO1A;ATP6V1H;MAPK14;PPP3CB;PPP3CA;PPP3R1;PPP3CC;CYCS;IRAK4;MAPK1;MAPK3;MAPK8;MAPK9;MAPK10;CTSD;CTSS;EP300
hsa05164	influenza a - homo sapiens (human)	0.00471351	175	51	0.291429	5	3938	86	GSK3B;IRAK4;MAP2K4;MAPK14;MAPK8	IL18;TRIM25;FDPS;ACTB;ACTG1;ADAR;ICAM1;NLRP3;STAT1;MAPK12;MAVS;AGFG1;HSPA1A;HSPA1B;HSPA1L;HSPA6;DDX39B;HSPA8;VDAC1;PML;KPNA1;KPNA2;RAF1;DNAJB1;MAP2K4;RAE1;SLC25A6;MAPK8;NUP98;MAPK9;RELA;XPO1;HNRNPUL1;ATF2;CREBBP;MAPK14;PABPN1;EIF2S1;PYCARD;CYCS;IRAK4;PRKCB;MAPK1;MAPK3;EIF2AK1;MAPK10;MAP2K1;MAP2K2;DNAJC3;EP300;GSK3B
hsa05168	herpes simplex infection - homo sapiens (human)	0.00471351	185	51	0.275676	5	3938	86	C1QBP;CDK2;CSNK2A2;MAP3K7;MAPK8	TRAF2;SRPK1;SP100;HLA-B;STAT1;HNRNPK;UBE2R2;PTPN11;PER3;MAVS;NECTIN2;USP7;C1QBP;HLA-C;TAF5;TAF10;MAP3K7;PML;CUL1;SRSF1;SRSF3;SRSF7;TBPL1;POLR2A;CASP3;IKBKG;MAPK9;RELA;SKP1;CREBBP;PPP1CA;PPP1CB;PPP1CC;TAF6L;EEF1D;GTF2I;EP300;EIF2S1;CSNK2A1;CSNK2A2;CSNK2B;CYCS;ALYREF;HMGN1;CDK1;EIF2AK1;MAPK8;MAPK10;SRSF9;HCFC1;CDK2
r-hsa-168898	toll-like receptors cascades	0.00471351	155	51	0.329032	5	3938	86	IRAK4;MAP2K4;MAP3K7;MAPK14;MAPK8	IRAK4;PIK3C3;MAPKAPK2;DUSP3;PPP2R1B;MAPK1;CUL1;MAPK14;CREB1;UBE2N;MAPK10;EEA1;HSP90B1;PPP2CA;MAPK9;DHX36;PPP2R1A;TICAM2;MEF2A;MAP2K1;RPS6KA1;DNM2;MEF2C;ATF1;PTPN11;IKBKG;MAPK8;DNM3;MAP3K7;PIK3R4;UBB;SKP1;MAPKAPK3;CTSS;RIPK2;HMGB1;UBA52;CTSB;PPP2CB;MAPK3;ATF2;RELA;MAP2K4;CTSL;DHX9;UBC;PPP2R5D;UBE2V1;RPS6KA2;CNPY3;RPS27A
wp366	tgf-beta signaling pathway	0.00471351	132	51	0.386364	5	3938	86	MAP2K4;MAP3K7;MAPK14;MAPK8;PRKAR2A	UBE2I;PTK2;SNW1;PML;BCAR1;SIN3A;PAK2;CDC42;TGFB1;ROCK1;NUP214;SPTBN1;MAPK1;UCHL5;MAPK8;ATF2;CREBBP;CDK1;MAP2K2;MAP2K1;MEF2C;MAPK9;PPM1A;MEF2A;SP1;TRAP1;CUL1;TFDP1;SNIP1;MAPK14;PRKAR2A;COPS5;GRB2;RAC1;RHOA;SUMO1;NUP153;RBX1;CCNB2;MAP3K7;RAF1;JUND;SKP1;SMAD4;HDAC1;STRAP;MAP2K4;EP300;ITGB1;ZFYVE16;SHC1
r-hsa-1168372	downstream signaling events of b cell receptor (bcr)	0.00478222	147	32	0.217687	4	3938	86	GSK3A;GSK3B;MAP3K7;PDPK1	AGO4;FOXO4;GRB2;PPP2R1B;MAPK1;CUL1;PPP2R5D;CREB1;PIP4K2B;FOXO3;GSK3A;KRAS;PPP2CA;MOV10;PTPN11;PPP2R1A;TNRC6A;AGO2;IKBKG;MAP3K7;PPP2R5C;SKP1;PRKCB;IRS2;PDPK1;GSK3B;PPP2CB;MAPK3;RELA;THEM4;NRAS;PIP4K2A
reg_gr_pathway	glucocorticoid receptor regulatory network	0.00478222	81	32	0.395062	4	3938	86	CDK5;GSK3B;MAPK14;MAPK8	SMARCA4;HSP90AA1;HDAC1;FKBP4;PRKACB;CREBBP;EP300;MAPK10;GSK3B;PPP5C;MAPK1;MAPK3;PRKACA;BAX;SMARCC2;STAT1;MAPK8;FKBP5;MAPK14;PCK2;CDK5;RELA;STAT5B;NCOA1;CREB1;SUMO2;SFN;HDAC2;SMARCC1;MAPK9;STAT5A;ICAM1
r-hsa-1280215	cytokine signaling in immune system	0.00513927	487	98	0.201232	7	3938	86	CAMK2D;CAMK2G;CSK;IRAK4;MAP2K4;MAP3K7;MARK3	STAT1;STAT5A;PPP2R1B;ARRB1;UBE2N;CBL;SOCS2;PEBP1;EIF4G2;SMARCA4;TRIM25;EDARADD;CRK;GRB2;MAP3K7;SQSTM1;FLNB;RIPK2;TLN1;MAPK3;NRAS;UBC;TOLLIP;TNFRSF8;MAP2K2;HIST1H3A;BRAF;RAF1;EIF4E2;PTPRA;ACTN2;CAMK2G;PPP2CA;EIF4G1;RAP1A;CUL3;SPTB;PHB;UBA52;PPP2R5C;EIF4G3;IL18;IRS2;STAT5B;PPP2CB;RELA;ARRB2;MAP2K4;UBE2V1;TRAF2;CALM2;IRAK4;VCL;RANBP9;CUL1;PPP2R5D;PTPN1;YWHAB;KRAS;TXLNA;SKP1;CAMK2D;MARK3;PPP2R1A;SPTA…
r-hsa-168180	traf6 mediated induction of proinflammatory cytokines	0.00535246	74	33	0.445946	4	3938	86	MAP2K4;MAP3K7;MAPK14;MAPK8	MAPKAPK3;DUSP3;RPS6KA1;MEF2C;HMGB1;CREB1;MAPK10;SKP1;PPP2CB;MAPK3;MAPKAPK2;ATF1;IKBKG;ATF2;DHX9;MAP2K4;MAPK8;PPP2R1B;MAPK1;MAPK9;CUL1;MAPK14;UBE2V1;PPP2R5D;MAP3K7;PPP2CA;RELA;RPS6KA2;PPP2R1A;UBE2N;MEF2A;MAP2K1;RIPK2
hsa04622	rig-i-like receptor signaling pathway - homo sapiens (human)	0.0054805	70	17	0.242857	3	3938	86	MAP3K7;MAPK14;MAPK8	ATG5;TRAF2;TKFC;MAPK14;TRIM25;MAPK8;DDX3X;IKBKG;CASP10;MAVS;RELA;PIN1;MAPK9;MAPK10;MAP3K7;MAPK12;OTUD5
keratinocytepathway	keratinocyte differentiation	0.0054805	53	17	0.320755	3	3938	86	MAP2K4;MAPK14;MAPK8	MAP2K1;MAPK3;RELA;GRB2;MAP2K4;MAPK8;IKBKG;SHC1;MAPK1;RAF1;MAPK14;PPP2R5D;MAP2K2;SP1;MAP4K4;TRAF2;PRKCB
pyk2pathway	links between pyk2 and map kinases	0.0054805	26	17	0.653846	3	3938	86	MAP2K4;MAPK14;MAPK8	GNAQ;BCAR1;PLCG1;MAPK3;GRB2;MAP2K4;MAPK8;RAC1;SHC1;MAPK1;RAF1;MAPK14;MAP2K2;CRKL;MAP2K1;PRKCB;PAK1
wp364	il-6 signaling pathway	0.0054805	43	17	0.395349	3	3938	86	GSK3B;MAP2K4;MAP3K7	MAP2K2;MAP2K1;HDAC1;GRB2;MAP2K4;PTPN11;BCL2L1;GSK3B;MAP3K7;CREBBP;MAPK3;MAPK1;STAT3;SHC1;STAT1;NCOA1;RAC1
r-hsa-5218921	vegfr2 mediated cell proliferation	0.00556524	213	53	0.248826	5	3938	86	CAMK2D;CAMK2G;CSK;MARK3;PDPK1	YWHAB;CALM3;SHC1;PPP2R1B;MAPK1;ARRB1;MAP2K2;KRAS;SPTBN1;RAF1;PTPRA;ACTN2;CAMK2G;PHB;PPP5C;PEBP1;PLCG1;CAMK2D;PPP2CA;MARK3;PPP2R1A;RBX1;RAP1A;AHCYL1;BRAF;CUL3;SPTB;CALM2;CALM1;PTK2;GRB2;RAP1B;SPTAN1;UBA52;VCL;PPP2R5C;IQGAP1;SPTBN2;UBB;PRKCB;IRS2;PDPK1;CSK;RANBP9;TLN1;MAP2K1;PPP2CB;MAPK3;ARRB2;NRAS;UBC;PPP2R5D;RPS27A
pathway_kitreceptor	kitreceptor	0.00596656	72	34	0.472222	4	3938	86	CDK2;GSK3B;MAPK14;MAPK8	CBL;CRKL;MAD2L1;RAF1;RPS6;CDK2;RDX;PLCG1;GSK3B;PTPN11;WIPF1;EIF4EBP1;CRK;STAT5A;RELA;ABL1;MSN;MITF;MAPK8;ATF2;STAT1;GYS1;SHC1;MAPK1;GRB2;EZR;MAPK14;MAPK12;STAT3;STAT5B;CBLB;RPS6KA1;EP300;PRKCB
wp707	dna damage response	0.00596656	68	34	0.5	4	3938	86	CDK2;CDK5;CHEK1;RB1	RRM2B;CDK1;CDK5;RAD9A;SMC1A;MRE11;TLK1;RAD51;ABL1;CASP3;NBN;RFC1;PML;TLK2;BAX;CHEK1;RB1;CDK6;CDK2;CDK4;CDC25C;CCNB1;SFN;BID;CYCS;BBC3;CCNB2;RPA2;RAD50;PRKDC;DDB2;H2AFX;RAD1;CREB1
r-hsa-167044	signalling to ras	0.00602957	209	54	0.258373	5	3938	86	CAMK2D;CAMK2G;CSK;MAPK14;MARK3	MAPKAPK2;YWHAB;CALM3;SHC1;PPP2R1B;MAPK1;RAF1;ARRB1;MAP2K2;KRAS;SPTBN1;PTPRA;ACTN2;PPP5C;PEBP1;CAMK2D;PPP2CA;MARK3;PPP2R1A;RBX1;RAP1A;BRAF;CUL3;SPTB;PHB;CALM2;CALM1;PTK2;GRB2;RALB;RAP1B;SPTAN1;UBA52;PPP2R5D;CAMK2G;VCL;PPP2R5C;IQGAP1;SPTBN2;UBB;IRS2;MAPKAPK3;CSK;RANBP9;TLN1;MAP2K1;PPP2CB;MAPK3;ARRB2;NRAS;UBC;MAPK14;RALA;RPS27A
fgf_pathway	fgf signaling pathway	0.00647387	56	18	0.321429	3	3938	86	MAPK14;PAK4;PDPK1	CBL;PDPK1;STAT5B;CTNND1;PLCG1;STAT1;SDC2;MAPK3;GRB2;SHC1;MAPK1;CTTN;MAPK14;PTPN11;STAT3;PAK4;RPS6KA1;PSEN1
hsa04910	insulin signaling pathway - homo sapiens (human)	0.00652058	140	55	0.392857	5	3938	86	GSK3B;MAPK8;PDPK1;PHKB;PRKAR2A	HK1;HK2;HK3;ACACA;PDPK1;INPPL1;EIF4EBP1;TRIP10;SOCS2;PHKB;PTPN1;FASN;BRAF;PKLR;PYGB;PYGL;EIF4E2;KRAS;RAF1;FLOT2;NRAS;CALM1;CALM2;CALM3;RPS6;SHC1;GRB2;MAPK1;SORBS1;CBL;CBLB;GSK3B;CRK;CRKL;RHEB;PPP1CA;PPP1CB;PPP1CC;GYS1;HKDC1;PRKAA1;PRKACA;PRKACB;PRKAG1;PRKAR2A;PRKAR2B;IRS2;MAPK3;MAPK8;MAPK9;MAPK10;FLOT1;MAP2K1;MAP2K2;PCK2
hsa05160	hepatitis c - homo sapiens (human)	0.00662594	133	35	0.263158	4	3938	86	GSK3B;MAPK14;MAPK8;PDPK1	TRAF2;PPP2R2D;PDPK1;EIF3E;RXRA;STAT1;STAT3;MAPK12;BRAF;MAVS;PSME3;KRAS;RAF1;NRAS;MAPK8;IKBKG;RELA;PPP2CA;PPP2CB;PPP2R1A;PPP2R1B;PPP2R2A;PPP2R2B;PPP2R2C;MAPK14;GRB2;EIF2S1;SCARB1;CD81;MAPK1;MAPK3;EIF2AK1;MAPK9;MAPK10;GSK3B
wp1530	mirna regulation of dna damage response	0.00662594	89	35	0.393258	4	3938	86	CDK2;CDK5;CHEK1;RB1	RRM2B;ABL1;RFC1;PML;RAD50;CDK4;CDC25C;CYCS;RPA2;NBN;PRKDC;CREB1;CDK1;CASP3;CDK2;BAX;DDB2;H2AFX;TLK1;TLK2;CCNB2;SFN;MCM7;CDK6;CDK5;RAD1;MRE11;RAD9A;RAD51;CHEK1;RB1;CCNB1;BID;SMC1A;BBC3
hsa04114	oocyte meiosis - homo sapiens (human)	0.00703906	124	56	0.451613	5	3938	86	AURKA;CAMK2D;CAMK2G;CDK2;SLK	SLK;SMC1A;RPS6KA2;AURKA;CCNB1;RPS6KA6;MAPK12;FBXO5;ANAPC1;CDC16;ANAPC2;YWHAQ;PLK1;ANAPC5;ANAPC7;ANAPC4;RBX1;CUL1;CDK1;CALM1;CALM2;MAP2K1;CALM3;CAMK2D;CAMK2G;RPS6KA1;PPP2CA;SKP1;YWHAB;YWHAE;YWHAG;YWHAH;YWHAZ;PPP1CA;PPP1CB;PPP1CC;PPP2R5C;PPP2CB;PPP2R1A;PPP2R1B;PPP2R5D;PPP3CA;PPP3CB;PPP3CC;PPP3R1;SMC3;CCNB2;PRKACA;PRKACB;CDK2;MAPK1;MAPK3;CDC25C;CDC27;MAD2L1;CDC23
r-hsa-2262752	cellular responses to stress	0.00749845	393	189	0.480916	10	3938	86	CAMK2D;CAMK2G;CDK2;GSK3B;MAP2K4;MAPK14;MAPK8;NUP133;NUP155;RB1	CDC23;RB1;HIST1H1D;PIK3C3;NUP153;SIRT1;RPA2;HIST1H2BD;ATG16L1;ATG13;HSBP1;NUP107;PRKAG1;H2AFX;NUP85;HSPA8;MAPK10;MAPKAPK5;RANBP2;HIST1H2BO;HSPA1L;HSPA1B;P4HB;NUP133;NUP62;GABARAPL2;NUP205;HIST1H2BN;RAE1;PRKAA1;CDC16;MTMR14;MAPKAPK3;RING1;YWHAE;NUP98;PRDX6;RRAGD;MAPK3;UBC;HIST1H1E;NUP58;EHMT2;ASF1A;CDK2;HIST1H3A;DYNLL2;DNAJC7;SP1;RBBP4;RPA1;PRDX5;H3F3A;HSP90AB1;CAMK2G;AMBRA1;CBX2;ANAPC7;VCP;ATG5;M…
atf2_pathway	atf-2 transcription factor network	0.00756775	61	19	0.311475	3	3938	86	MAPK14;MAPK8;RB1	HBG1;EP300;CUL3;RB1;RUVBL2;JUND;MAPK3;MAPK9;MAPK8;ATF2;BCL2L1;CREB1;MAPK1;CBFB;CDK4;MAPK14;CCNA2;H2AFY;HBG2
inoh_21	pdgf	0.00756775	44	19	0.431818	3	3938	86	MAP2K4;MAPK8;PDPK1	PDPK1;STAT5B;PLCG1;PTPN11;MAPK3;CDC42;STAT5A;GRB2;MAPK8;MAP2K4;NRAS;SHC1;MAPK1;RAF1;MAP2K2;CRK;MAP2K1;KRAS;PAK1
kitpathway	signaling events mediated by stem cell factor receptor (c-kit)	0.00756775	52	19	0.365385	3	3938	86	GSK3B;MAPK8;PDPK1	CBL;PDPK1;CREBBP;STAT1;PTPN11;MAPK3;STAT5A;MITF;GRB2;MAPK8;CRKL;SHC1;RAF1;MAP2K2;STAT3;GRB10;MAP2K1;FOXO3;GSK3B
pa162356267	egfr inhibitor pathway, pharmacodynamics	0.00756775	67	19	0.283582	3	3938	86	CAMK2D;CAMK2G;MAPK8	KRAS;RAF1;SP1;NRAS;CAMK2D;CAMK2G;SHC1;STAT3;PRKCB;GRB2;RELA;PLCG1;MAPK1;MAPK3;MAPK8;MAP2K1;STAT1;STAT5A;STAT5B
pi3kciaktpathway	class i pi3k signaling events mediated by akt	0.00756775	35	19	0.542857	3	3938	86	GSK3A;GSK3B;PDPK1	TBC1D4;YWHAG;PDPK1;YWHAE;PRKDC;FOXO4;GSK3B;YWHAQ;HSP90AA1;GSK3A;PRKACA;FOXO3;KPNA1;BCL2L1;YWHAZ;RAF1;YWHAB;SFN;YWHAH
hsa05200	pathways in cancer - homo sapiens (human)	0.00786786	397	106	0.267003	7	3938	86	BCR;CDK2;CTNNB1;DVL3;GSK3B;MAPK8;RB1	TPM3;ABL1;MAX;TFG;RXRB;SLC2A1;MITF;FH;CUL2;GNAQ;APC;IKBKG;MSH2;MSH3;RHOA;ARNT;GNA13;BAX;BCL2L1;BCR;STAT1;STAT3;STAT5A;STAT5B;BID;STK4;BRAF;RXRG;GNAI1;GNAI2;GNAI3;GNAS;GNB1;GNB2;GNB3;GNG5;ELOC;ELOB;NRAS;EGLN1;CTNNB1;CASP3;CBL;CBLB;GSK3B;TGFB1;MSH6;GRB2;CYCS;CDC42;CDK2;HDAC2;CDK4;CDK6;TPR;HSP90B1;TRAF2;PLCB3;PLCG1;HSP90AA1;PML;ROCK2;GSTP1;CREBBP;CRK;CRKL;PRKACA;PRKACB;PRKCB;APPL1;CTBP1;CTBP2;CTNNA1…
p73pathway	p73 transcription factor network	0.00808604	81	37	0.45679	4	3938	86	CDK2;CHEK1;MAPK14;RB1	PFDN5;RAD51;RACK1;CDK2;RB1;NDUFS2;FASN;CDK6;PLK1;CHEK1;BAX;UBE4B;HSF1;RELA;CDK1;ABL1;SIRT1;CCNB1;SP1;GATA1;FLOT2;PML;MAPK14;TP53I3;BBC3;PIN1;CASP2;HAGH;BUB3;CCNA2;ADA;BAK1;FOXO3;SFN;RCHY1;EP300;PRKACB
vegfr1_2_pathway	signaling events mediated by vegfr1 and vegfr2	0.00808604	69	37	0.536232	4	3938	86	CAMKK2;CTNNB1;MAPK14;PDPK1	CBL;CALM1;PAK2;PDPK1;DNM2;CALM2;PLCG1;RHOA;CAMKK2;CTNNB1;MAPKAPK2;HSP90AA1;MAP2K2;PTK2;PRKACA;GRB2;CALM3;ARF1;MAPK1;PXN;RAF1;ROCK1;MAPK14;CDC42;ITGAV;PTPN11;VCL;CTNNA1;IQGAP1;GRB10;NEDD4;MAP2K1;HSP90AB1;AKAP1;MAPK3;PRKCB;BRAF
r-hsa-187687	signalling to erks	0.00816147	216	58	0.268519	5	3938	86	CAMK2D;CAMK2G;CSK;MAPK14;MARK3	MAPKAPK2;YWHAB;CALM3;CRKL;SHC1;PPP2R1B;MAPK1;RAF1;ARRB1;MAP2K2;KRAS;SPTBN1;KIDINS220;ACTN2;PPP5C;PEBP1;PLCG1;CAMK2D;PPP2CA;MARK3;CRK;PPP2R1A;RBX1;RAP1A;BRAF;CUL3;SPTB;PHB;CALM2;PTPRA;CALM1;PTK2;GRB2;RALB;RAP1B;SPTAN1;UBA52;PPP2R5D;CAMK2G;VCL;PPP2R5C;IQGAP1;SPTBN2;UBB;IRS2;MAPKAPK3;CSK;RANBP9;TLN1;MAP2K1;PPP2CB;MAPK3;ARRB2;NRAS;UBC;MAPK14;RALA;RPS27A
ceramide_pathway	ceramide signaling pathway	0.00876443	48	20	0.416667	3	3938	86	MAP2K4;MAPK8;RB1	EIF2A;RB1;ASAH1;BID;BAG4;MAPK3;RELA;BAX;MAP2K4;MAPK8;MAPK1;RAF1;MAP2K2;PRKRA;AIFM1;CYCS;TRAF2;MAP2K1;CTSD;MAP4K4
hsa05214	glioma - homo sapiens (human)	0.00876443	66	20	0.30303	3	3938	86	CAMK2D;CAMK2G;RB1	KRAS;RAF1;NRAS;CALM1;CALM2;CALM3;CAMK2D;CAMK2G;SHC1;GRB2;BRAF;PRKCB;PLCG1;MAPK1;MAPK3;RB1;CDK4;MAP2K1;MAP2K2;CDK6
ncadherinpathway	n-cadherin signaling events	0.00876443	36	20	0.555556	3	3938	86	CAMK2G;CTNNB1;MAPK8	CALM1;DCTN1;CAMK2G;CALM2;CTNND1;KIF5B;PTPN11;CTNNB1;CDC42;MAPRE1;JUP;MAPK8;CALM3;RAC1;RHOA;CTTN;ROCK1;CTNNA1;PTPN1;PLCG1
tgfbrpathway	tgf-beta receptor signaling	0.00876443	51	20	0.392157	3	3938	86	CTNNB1;MAP3K7;PDPK1	EIF2A;TGFB1;PDPK1;SMAD4;ZFYVE16;DYNLRB1;YWHAE;PPP2CB;CTNNB1;ARRB2;GRB2;PPP2R2A;PML;PPP2CA;STRAP;SHC1;PPP1CA;MAP3K7;FKBP1A;SPTBN1
wp2018	rankl-rank (receptor activator of nfkb (ligand)) signaling pathway	0.00876443	55	20	0.363636	3	3938	86	MAP3K7;MAPK14;MAPK8	CBL;MAP2K1;MAPK9;MAPK14;PTK2;MITF;IKBKG;CDC42;MAP3K7;GAB2;PLCG1;ICAM1;RELA;MAPK3;MAPK1;MAPK8;STAT1;SQSTM1;RAC1;TRAF2
wp3865	rig-i-like receptor signaling	0.00876443	60	20	0.333333	3	3938	86	MAP3K7;MAPK14;MAPK8	ATG5;MAPK9;MAPK10;DDX3Y;MAPK12;OTUD5;DDX17;MAP3K7;CASP10;TRIM25;SNW1;MAPK14;MAPK8;IKBKG;TKFC;DDX3X;MAVS;PIN1;RELA;TRAF2
wp2377	integrated pancreatic cancer pathway	0.0087669	170	59	0.347059	5	3938	86	CDK2;CTNNB1;GSK3A;MAPK14;MAPK8	STMN1;HSP90AB1;ABL1;PML;RHEB;RAP1A;RRM1;DFFA;CDC25C;ANXA1;TGFB1;CTNNB1;RAD50;MAPK3;MAPK1;MAPK8;KRAS;CREB1;ARF1;CAPN1;MAP2K1;MAPK9;CASP3;SP1;CDK4;CRK;CDK2;MAP3K4;BAX;FKBP1A;GSK3A;SIRT1;FKBP3;CASP10;STAT5A;STAT1;RXRA;BLM;JUND;RAC1;GRB2;TOP2A;BID;BUB1B;RAF1;MAPK14;PLK1;PCNA;SMAD4;PAK1;RAD51;CAB39;TYMS;EP300;APC;LIG1;CCNA2;BBC3;TRAF2
hsa04068	foxo signaling pathway - homo sapiens (human)	0.00888937	134	38	0.283582	4	3938	86	CDK2;MAPK14;MAPK8;PDPK1	FOXO3;PDPK1;GABARAPL2;STAT3;STK4;MAPK12;BRAF;USP7;PRMT1;FOXO4;PLK1;FOXO6;HOMER1;KRAS;RAF1;NRAS;MAPK8;GRB2;CAT;CREBBP;SIRT1;CCNB1;TGFB1;MAPK14;EP300;CCNB2;PRKAA1;PRKAG1;IRS2;CDK2;MAPK1;MAPK3;MAPK9;MAPK10;MAP2K1;MAP2K2;PCK2;SMAD4
hsa04621	nod-like receptor signaling pathway - homo sapiens (human)	0.00974321	170	39	0.229412	4	3938	86	IRAK4;MAP3K7;MAPK14;MAPK8	DNM1L;TRAF2;IL18;TRIP6;RIPK2;GABARAPL2;BCL2L1;ERBIN;STAT1;MAPK12;MAVS;TRPV2;PLCB3;MAP3K7;VDAC1;VDAC2;VDAC3;HSP90AB1;ATG5;ATG16L1;IKBKG;BRCC3;RELA;RHOA;NAMPT;MAPK14;NLRP3;PYCARD;SUGT1;IRAK4;TXN;HSP90AA1;MAPK1;MAPK3;MAPK8;MAPK9;MAPK10;CTSB;TP53BP1
r-hsa-112314	neurotransmitter receptor binding and downstream transmission in the postsynaptic cell	0.00974321	147	39	0.265306	4	3938	86	CAMK2D;CAMK2G;CAMKK1;PDPK1	PRKACB;AP2A2;PRKACA;GNB2;CALM3;MAPK1;RAF1;AP2S1;CREB1;GNB3;CALM2;DLG1;CALM1;ACTN2;CAMK2G;CAMK2D;GNB1;AP2M1;MYO6;RPS6KA1;GNAT3;GNG5;BRAF;GNAI1;EPB41L1;GNB4;PLCB3;PRKCB;AP2B1;PDPK1;GNAI2;CAMKK1;NSF;AP2A1;NPTN;GNAL;RPS6KA2;GNAI3;RPS6KA6
r-hsa-166166	myd88-independent tlr3/tlr4 cascade	0.00974321	101	39	0.386139	4	3938	86	MAP2K4;MAP3K7;MAPK14;MAPK8	MAPKAPK2;ATF2;PPP2R1B;MAPK1;CUL1;PPP2R5D;CREB1;UBE2N;MAPK10;PPP2CA;MAPK9;PPP2R1A;TICAM2;MEF2A;MAP2K1;RPS6KA1;MEF2C;ATF1;PTPN11;IKBKG;MAPK8;UBA52;MAP3K7;UBB;SKP1;MAPKAPK3;DUSP3;RIPK2;HMGB1;PPP2CB;MAPK3;RELA;MAP2K4;DHX9;UBC;MAPK14;UBE2V1;RPS6KA2;RPS27A
r-hsa-168164	toll like receptor 3 (tlr3) cascade	0.00974321	101	39	0.386139	4	3938	86	MAP2K4;MAP3K7;MAPK14;MAPK8	MAPKAPK2;ATF2;PPP2R1B;MAPK1;CUL1;PPP2R5D;CREB1;UBE2N;MAPK10;PPP2CA;MAPK9;PPP2R1A;TICAM2;MEF2A;MAP2K1;RPS6KA1;MEF2C;ATF1;PTPN11;IKBKG;MAPK8;UBA52;MAP3K7;UBB;SKP1;MAPKAPK3;DUSP3;RIPK2;HMGB1;PPP2CB;MAPK3;RELA;MAP2K4;DHX9;UBC;MAPK14;UBE2V1;RPS6KA2;RPS27A
r-hsa-937061	trif-mediated tlr3/tlr4 signaling	0.00974321	101	39	0.386139	4	3938	86	MAP2K4;MAP3K7;MAPK14;MAPK8	MAPKAPK2;ATF2;PPP2R1B;MAPK1;CUL1;PPP2R5D;CREB1;UBE2N;MAPK10;PPP2CA;MAPK9;PPP2R1A;TICAM2;MEF2A;MAP2K1;RPS6KA1;MEF2C;ATF1;PTPN11;IKBKG;MAPK8;UBA52;MAP3K7;UBB;SKP1;MAPKAPK3;DUSP3;RIPK2;HMGB1;PPP2CB;MAPK3;RELA;MAP2K4;DHX9;UBC;MAPK14;UBE2V1;RPS6KA2;RPS27A
wp2034	leptin signaling pathway	0.00974321	76	39	0.513158	4	3938	86	GSK3A;GSK3B;MAPK14;MAPK8	KHDRBS1;CFL2;MAP2K2;MAP2K1;PLCG1;ROCK1;GRB2;SP1;PRKAA1;PTPN11;IKBKG;BAX;GSK3B;CDC42;GSK3A;RAF1;RHOA;BCL2L1;MAPK8;ROCK2;MAPK1;MAPK3;RAC1;MAPK14;EIF4EBP1;STAT3;ACACA;STAT5B;SHC1;STAT1;RPS6KA1;RPS6;KPNA4;PTPN1;PTK2;NCOA1;SOCS2;CREB1;RELA
wp2355	corticotropin-releasing hormone signaling pathway	0.00974321	92	39	0.423913	4	3938	86	CTNNB1;GSK3B;MAPK14;MAPK8	HSP90AA1;PTK2;JUND;RAP1B;ARRB2;ARRB1;BRAF;TGFB1;CTNNB1;MAPK3;MAPK1;MAPK8;GNAS;GNAI1;GNAI2;GNAO1;GNAQ;MAP2K1;MAPK9;GNB3;CASP3;GNB2;GNB1;SP1;GSK3B;RHOA;MAPK14;PRKCB;ACACA;RELA;PLCG1;TCF4;IL18;TRIM28;RAF1;CREB1;GRK3;PARP1;JUP
hsa04920	adipocytokine signaling pathway - homo sapiens (human)	0.0100659	70	21	0.3	3	3938	86	CAMKK1;CAMKK2;MAPK8	ACSL1;ACSL3;RXRB;SLC2A1;TRAF2;PRKAG1;PTPN11;CAMKK1;RXRA;RXRG;MAPK8;IKBKG;CAMKK2;RELA;IRS2;MAPK9;MAPK10;PCK2;STAT3;ACSL5;PRKAA1
lkb1_pathway	lkb1 signaling events	0.0100659	44	21	0.477273	3	3938	86	GSK3B;MARK2;STK26	YWHAG;SMAD4;CDC37;YWHAE;MAPT;GSK3B;PSEN2;YWHAQ;HSP90AA1;CAB39;PRKACA;YWHAB;YWHAZ;STK26;CRTC2;EZR;CTSD;CREB1;SFN;YWHAH;MARK2
r-hsa-422475	axon guidance	0.0102437	487	139	0.285421	8	3938	86	CAMK2D;CAMK2G;CDK5;CSK;CSNK2A2;GSK3B;MARK3;PAK4	CSNK2A1;PPP2R1B;EZR;ARRB1;MAP2K2;DLG1;ARPC5;PAK2;VASP;PEBP1;CLASP1;PDLIM7;PFN1;AP2A2;DNM2;RHOG;GRB2;DNM3;IQGAP1;CSNK2A2;ACTR2;ENAH;TLN1;MAPK3;DPYSL2;LYPLA2;NRAS;UBC;RHOA;ARPC3;ROCK1;PLXNA2;EVL;MSN;MYL9;PRKACB;ARPC2;CREB1;AP2B1;RAF1;CSNK2B;ARPC1A;GRB10;HSP90AB1;PTPRA;ACTN2;CAMK2G;CLASP2;PPP2CA;RAP1A;ACTB;PAK1;BRAF;CUL3;SPTB;PHB;SHTN1;UBA52;CAP2;PPP2R5C;ACTG1;HSPA8;IRS2;RDX;SDC2;PPP2CB;ARRB2;MYH14;…
r-hsa-168249	innate immune system	0.0106225	1309	362	0.276547	15	3938	86	AGL;CAMK2D;CAMK2G;CSK;CTNNB1;GSK3A;GSK3B;IRAK4;MAP2K4;MAP3K7;MAPK14;MAPK8;MARK3;PDPK1;PRKAR2A	TRAPPC1;ACTR1B;FUCA2;MIF;PSMC2;BCL2L1;PRDX4;PPP2R1B;CTSL;ARRB1;VAMP8;CTSD;RAB10;HK3;APEH;MOV10;GPI;RAB6A;ABI1;ARPC5;RNASET2;CD59;GMFG;VAT1;CAMK2D;MAPK10;PSMD7;EEA1;PDPK1;AHCYL1;PIK3C3;SERPINB1;PSMC3;TICAM2;SNAP29;PSMD6;ARHGAP45;TRIM25;DNM2;CAT;DYNC1LI1;IGF2R;RHOG;GRB2;CYB5R3;ARMC8;CSTB;GALNS;RAB5C;ACLY;PYGL;ACTR2;DPP7;MAPKAPK3;GGH;RIPK2;HMGB1;TLN1;PRDX6;MAPK3;DHX9;NRAS;PAK1;UBC;COPB1;ARPC3;PPP2R5…
hsa05205	proteoglycans in cancer - homo sapiens (human)	0.0107689	205	62	0.302439	5	3938	86	CAMK2D;CAMK2G;CTNNB1;MAPK14;PDPK1	MAPK14;EZR;RPS6;PPP1R12A;ACTB;ACTG1;ITGAV;ITGB1;PDCD4;PTK2;STAT3;DDX5;IQGAP1;PTPN11;MAPK12;BRAF;PRKCB;PXN;PLCG1;SDC2;RAC1;ROCK2;KRAS;RAF1;HSPG2;FLNA;FLNB;FLNC;RRAS2;PRKACB;NRAS;ANK1;CTNNB1;PDPK1;CAMK2D;CAMK2G;CASP3;GRB2;RDX;NUDT16L1;CBL;CBLB;PPP1CA;PPP1CB;PPP1CC;MSN;TGFB1;RHOA;EIF4B;PRKACA;PAK1;CD63;ROCK1;MAPK1;MAPK3;CTTN;MAP2K1;MAP2K2;CDC42;CTSL;HCLS1;PPP1R12C
hsa04917	prolactin signaling pathway - homo sapiens (human)	0.0114739	72	22	0.305556	3	3938	86	GSK3B;MAPK14;MAPK8	SOCS2;RAF1;KRAS;MAPK14;MAPK12;NRAS;FOXO3;STAT1;SHC1;GRB2;RELA;MAPK1;MAPK3;MAPK8;MAPK9;MAPK10;MAP2K1;MAP2K2;GSK3B;STAT3;STAT5A;STAT5B
r-hsa-111465	apoptotic cleavage of cellular proteins	0.0114739	39	22	0.564103	3	3938	86	CTNNB1;STK26;VIM	LMNB1;STK24;TJP2;ADD1;MAPT;LMNA;PLEC;VIM;PTK2;CLSPN;ACIN1;FNTA;STK26;SPTAN1;ROCK1;APC;DBNL;CASP3;CASP6;TJP1;CTNNB1;BCAP31
hsa04971	gastric acid secretion - homo sapiens (human)	0.0129899	75	23	0.306667	3	3938	86	CAMK2D;CAMK2G;MYLK	EZR;GNAI2;ATP1A3;ATP4A;MYLK;CALM1;CALM2;CALM3;CAMK2D;CAMK2G;PRKACA;PRKACB;ATP1A4;PRKCB;ACTB;PLCB3;GNAI3;GNAQ;GNAS;ATP1A1;ATP1A2;ATP1B3;GNAI1
hsa05133	pertussis - homo sapiens (human)	0.0129899	76	23	0.302632	3	3938	86	IRAK4;MAPK14;MAPK8	RHOA;MAPK9;MAPK14;MAPK12;CALM1;MAPK3;CALM2;CALM3;CFL1;CFL2;PYCARD;IRAK4;CASP3;GNAI2;MAPK1;MAPK8;TICAM2;MAPK10;ITGB1;RELA;NLRP3;GNAI1;GNAI3
integrinpathway	integrin signaling pathway	0.0129899	34	23	0.676471	3	3938	86	BCR;CSK;MAPK8	ACTN2;CSK;BCAR1;TLN1;ACTN3;ACTN1;RHOA;ZYX;ACTA1;PTK2;PXN;MAPK8;CRKL;SHC1;GRB2;ROCK1;BCR;ACTN4;VCL;NOLC1;LRPAP1;ITGB1;CAPN1
wp2374	oncostatin m signaling pathway	0.0129899	65	23	0.353846	3	3938	86	CDK2;MAPK14;MAPK8	MAP2K2;MAP2K1;MAPK9;GRB2;CASP3;PXN;PTPN11;CDK2;RAF1;MAPK3;JUND;MAPK14;MAPK1;PRKCB;MAPK8;STAT5B;SHC1;STAT1;RPS6;STAT3;KRAS;RELA;CREB1
wp3878	atm signaling network in development and disease	0.0129899	46	23	0.5	3	3938	86	AURKB;CDK5;CHEK1	MRE11;CDK1;RIF1;PTPA;CHEK1;AURKB;TP53BP1;HSPB1;PRKAA1;IKBKG;TRIM28;LBR;HMGN1;PPP5C;CDK5;SMC1A;RAD50;PRKDC;NBN;H2AFX;G6PD;MDC1;ATF2
leukotriene metabolism	leukotriene metabolism	0.0136866	105	43	0.409524	4	3938	86	ALDH1B1;HADHA;NUP133;NUP155	NUP153;GSTK1;ALDH9A1;NUP98;HADHB;NUP210;ACAA2;NUP107;HADH;NUP155;NUP35;NUP85;ACOT8;ALDH1B1;HADHA;ACOT7;RANBP2;NUP54;NAA10;NUP50;MGST2;NUP43;NUP37;NUPL2;ACOX1;ACSL3;NUP133;NUP62;NUP93;NUP205;ECI2;DHRS4;HSD17B4;NUP214;ACAA1;ALDH2;ECHS1;HSD17B10;ACSL1;NUP160;ACSL5;NUP58;CYP2S1
wp2003	mir-targeted genes in leukocytes - tarbase	0.0138975	156	66	0.423077	5	3938	86	CTNNB1;GAK;MAPK14;SNX6;TMEM109	PDLIM5;IDH1;PPIF;PPIB;SH3BGRL3;CTSC;SNX6;CSRP1;PNP;CORO1C;IGF2R;DNAJB1;ACAA2;CTNNB1;GYS1;ARF4;ATP6V0A1;ARCN1;ADPGK;GNAI2;RHOG;TBCA;ANAPC1;TMED10;PKM;WDFY1;MATR3;DDX5;ANXA2;MAPK14;RAB6A;RAB5C;CAPG;WDR11;ADAR;MTHFD2;SPTLC1;POLR2C;AP3D1;CDK6;CHORDC1;SFXN1;TXNRD1;GAK;TYMS;SCYL1;SLC25A1;LMNB2;RTN4;TMEM109;HNRNPM;CDK5RAP3;GOLGA7;ARHGDIA;GNA13;PTPA;TPM3;DCAF7;SNAP23;NELFCD;CAP1;YWHAQ;ATP2A2;ATP6V1F;G6PD…
ar_pathway	coregulation of androgen receptor activity	0.014615	61	24	0.393443	3	3938	86	CDK11B;CTNNB1;HNRNPA1	TMF1;TCF4;FKBP4;CDK6;PRKDC;UBE3A;KDM1A;UBE2I;XRCC6;HNRNPA1;CARM1;PELP1;RANBP9;UBA3;CDK11B;PA2G4;NCOA6;ZNF318;XRCC5;APPL1;CTNNB1;PRDX1;MED1;SRF
caspase_pathway	caspase cascade in apoptosis	0.014615	57	24	0.421053	3	3938	86	KRT18;SLK;VIM	CASP3;BID;LMNB2;ARHGDIB;CYCS;LMNA;ACTA1;DFFA;LMNB1;VIM;PTK2;NUMA1;BAX;CFL2;BCL2L1;DIABLO;SLK;KRT18;SPTAN1;CASP10;CASP2;PARP1;CASP6;TRAF2
hivnefpathway_1	hiv-1 nef: negative effector of fas and tnf	0.014615	53	24	0.45283	3	3938	86	CDK11B;MAPK8;RB1	LMNB1;PAK2;CDK11B;RB1;BID;LMNB2;ARHGDIB;CYCS;PSEN2;BAG4;DFFA;NUMA1;RELA;PRKDC;PTK2;MAPK8;SPTAN1;CASP2;LMNA;CASP3;PARP1;CASP6;TRAF2;PSEN1
wp2593	jak-stat	0.014615	43	24	0.55814	3	3938	86	AURKA;MAPK14;MAPK8	KHDRBS1;ROCK2;MAPK9;PTK2;PPIA;CFL2;PRKAA1;PTPN11;ACACA;CDC42;RHOA;MAPK14;ROCK1;SP1;ITGB1;AURKA;STAT3;STAT5B;STAT1;MAPK8;NCOA1;SOCS2;RAC1;STAT5A
pathway_androgenreceptor	androgenreceptor	0.0147661	151	67	0.443709	5	3938	86	CDK11B;CDK5;CTNNB1;GSK3B;RB1	HDAC1;RB1;SF1;MNAT1;ARNT;FLNA;UBE2I;XRCC6;ATF2;CDK5;SP1;ERCC2;RANBP9;NCOA6;CREB1;NR2C2;APPL1;HSPA5;GTF2F1;HDAC7;TMF1;HSPA1A;HSPA8;SIRT1;HSP90B1;COX5B;NCOR1;ZMIZ2;NCOA3;NCOA1;NONO;EP300;HSPA4;CDK11B;RAC3;KAT7;HSPB1;SIN3A;DDX5;PELP1;RAN;CDC37;PRMT1;CDK7;RACK1;RCHY1;PRDX1;TCF4;NELFCD;GSK3B;PARK7;NCOR2;CTNNB1;RNF14;HSP90AA1;PTK2;PXN;SLC25A4;PPP1CA;CCNH;SMARCE1;CASP3;GTF2F2;STAT3;PARP1;XRCC5;CDK9
r-hsa-112399	irs-mediated signalling	0.0147661	250	67	0.268	5	3938	86	CAMK2D;CAMK2G;CSK;MARK3;PDPK1	ARRB2;EIF4EBP1;YWHAB;CALM3;SHC1;PPP2R1B;MAPK1;RAF1;ARRB1;MAP2K2;PRKAG1;KRAS;SPTBN1;PTPRA;ACTN2;RHEB;SPTB;PPP5C;PEBP1;CAB39;CAMK2D;PPP2CA;PIK3C3;MARK3;PTPN11;PPM1A;EIF4G1;PPP2R1A;RBX1;RAP1A;EIF4B;BRAF;CUL3;PHB;CALM2;PRKAA1;CALM1;PTK2;GRB2;RAP1B;SPTAN1;UBA52;CAMK2G;VCL;PPP2R5C;IQGAP1;PIK3R4;RPS6;SPTBN2;UBB;LAMTOR4;IRS2;PDPK1;RRAGC;CSK;LAMTOR1;RANBP9;TLN1;MAP2K1;RRAGD;PPP2CB;MAPK3;THEM4;NRAS;UBC;PPP…
r-hsa-2404192	signaling by type 1 insulin-like growth factor 1 receptor (igf1r)	0.0147661	255	67	0.262745	5	3938	86	CAMK2D;CAMK2G;CSK;MARK3;PDPK1	EIF4EBP1;YWHAB;CALM3;SHC1;PPP2R1B;MAPK1;RAF1;ARRB1;MAP2K2;PRKAG1;KRAS;SPTBN1;PTPRA;ACTN2;RHEB;SPTB;PPP5C;PEBP1;CAB39;CAMK2D;PPP2CA;PIK3C3;MARK3;PTPN11;PPM1A;EIF4G1;PPP2R1A;RBX1;RAP1A;EIF4B;BRAF;CUL3;PHB;CALM2;PRKAA1;CALM1;PTK2;GRB2;RAP1B;SPTAN1;UBA52;PPP2R5D;CAMK2G;VCL;PPP2R5C;IQGAP1;PIK3R4;RPS6;SPTBN2;UBB;LAMTOR4;IRS2;PDPK1;RRAGC;CSK;LAMTOR1;RANBP9;TLN1;MAP2K1;RRAGD;ARRB2;PPP2CB;MAPK3;THEM4;NRAS…
r-hsa-2428924	igf1r signaling cascade	0.0147661	254	67	0.26378	5	3938	86	CAMK2D;CAMK2G;CSK;MARK3;PDPK1	EIF4EBP1;YWHAB;CALM3;SHC1;PPP2R1B;MAPK1;RAF1;ARRB1;MAP2K2;PRKAG1;KRAS;SPTBN1;PTPRA;ACTN2;RHEB;SPTB;PPP5C;PEBP1;CAB39;CAMK2D;PPP2CA;PIK3C3;MARK3;PTPN11;PPM1A;EIF4G1;PPP2R1A;RBX1;RAP1A;EIF4B;BRAF;CUL3;PHB;CALM2;PRKAA1;CALM1;PTK2;GRB2;RAP1B;SPTAN1;UBA52;PPP2R5D;CAMK2G;VCL;PPP2R5C;IQGAP1;PIK3R4;RPS6;SPTBN2;UBB;LAMTOR4;IRS2;PDPK1;RRAGC;CSK;LAMTOR1;RANBP9;TLN1;MAP2K1;RRAGD;ARRB2;PPP2CB;MAPK3;THEM4;NRAS…
r-hsa-2428928	irs-related events triggered by igf1r	0.0147661	254	67	0.26378	5	3938	86	CAMK2D;CAMK2G;CSK;MARK3;PDPK1	EIF4EBP1;YWHAB;CALM3;SHC1;PPP2R1B;MAPK1;RAF1;ARRB1;MAP2K2;PRKAG1;KRAS;SPTBN1;PTPRA;ACTN2;RHEB;SPTB;PPP5C;PEBP1;CAB39;CAMK2D;PPP2CA;PIK3C3;MARK3;PTPN11;PPM1A;EIF4G1;PPP2R1A;RBX1;RAP1A;EIF4B;BRAF;CUL3;PHB;CALM2;PRKAA1;CALM1;PTK2;GRB2;RAP1B;SPTAN1;UBA52;PPP2R5D;CAMK2G;VCL;PPP2R5C;IQGAP1;PIK3R4;RPS6;SPTBN2;UBB;LAMTOR4;IRS2;PDPK1;RRAGC;CSK;LAMTOR1;RANBP9;TLN1;MAP2K1;RRAGD;ARRB2;PPP2CB;MAPK3;THEM4;NRAS…
hsa04152	ampk signaling pathway - homo sapiens (human)	0.0148097	124	44	0.354839	4	3938	86	CAMKK1;CAMKK2;MAP3K7;PDPK1	CAB39;RAB11B;EIF4EBP1;SCD;ACACA;PPP2R2D;PDPK1;PFKFB2;PFKFB3;PFKFB4;PFKL;PFKM;PFKP;PPP2R5C;RAB8A;FASN;RHEB;MAP3K7;RAB2A;FOXO3;CAMKK1;RAB10;RAB14;CREB1;PPP2R2C;SIRT1;MLYCD;CCNA2;PPP2CA;PPP2CB;PPP2R1A;PPP2R1B;PPP2R2A;PPP2R2B;EEF2;CAMKK2;PPP2R5D;GYS1;PRKAA1;PRKAG1;ELAVL1;IRS2;PCK2;CRTC2
inoh_24	tlr p38	0.0148097	64	44	0.6875	4	3938	86	IRAK4;MAP2K4;MAP3K7;MAPK14	PSMD10;PSMD5;UBE2V1;PSMA1;PSMD9;PSMA4;IRAK4;PSMA5;PSMD13;PSMD4;PSMB2;PSMC4;PSMD8;PSMB6;PSMC2;MAP2K4;ATF2;PSMB3;PSMD12;PSMC3;PSMC5;MAP3K7;PSMD3;MAPK14;PSMB1;PSMC1;MAP2K2;PSMD7;MAPK12;PSMB5;TOLLIP;PSMA3;PSMD11;PSMD2;UBE2N;PSMA7;MAP2K1;PSMA2;PSMD6;PSMB4;PSMD1;PSMA6;PSMB9;PSMB7
inoh_64	tlr jnk	0.0148097	63	44	0.698413	4	3938	86	IRAK4;MAP2K4;MAP3K7;MAPK8	PSMD10;PSMD5;UBE2V1;PSMA1;PSMD9;PSMA4;PSMB7;PSMA5;PSMD13;MAPK10;PSMD4;PSMB2;PSMC4;PSMD8;PSMD6;PSMB6;PSMC2;MAP2K4;MAPK8;PSMB3;PSMD12;PSMC3;PSMC5;MAPK9;PSMD3;PSMB1;PSMC1;MAP2K2;PSMD7;PSMB5;TOLLIP;PSMA3;PSMD11;PSMD2;UBE2N;PSMA7;MAP2K1;PSMA2;MAP3K7;PSMB4;PSMD1;PSMA6;PSMB9;IRAK4
inoh_82	il-1 jnk	0.0148097	63	44	0.698413	4	3938	86	IRAK4;MAP2K4;MAP3K7;MAPK8	PSMD10;PSMD5;UBE2V1;PSMD6;PSMB3;MAPK10;PSMD9;PSMA4;PSMB7;PSMA5;PSMD13;MAP2K1;PSMD4;PSMB2;PSMC4;PSMD8;PSMB6;PSMC2;MAP2K4;MAPK8;PSMD12;PSMC3;PSMC5;MAPK9;PSMD3;PSMB1;PSMC1;MAP2K2;PSMA1;PSMD7;PSMB5;TOLLIP;PSMA3;PSMD11;PSMD2;UBE2N;PSMA7;PSMA2;MAP3K7;PSMB4;PSMD1;PSMA6;PSMB9;IRAK4
r-hsa-74751	insulin receptor signalling cascade	0.0156705	253	68	0.268775	5	3938	86	CAMK2D;CAMK2G;CSK;MARK3;PDPK1	ARRB2;EIF4EBP1;YWHAB;CALM3;SHC1;PPP2R1B;MAPK1;RAF1;ARRB1;MAP2K2;PRKAG1;GRB10;KRAS;SPTBN1;PTPRA;ACTN2;RHEB;SPTB;PPP5C;PEBP1;CAB39;CAMK2D;PPP2CA;PIK3C3;MARK3;PTPN11;PPM1A;EIF4G1;PPP2R1A;RBX1;RAP1A;EIF4B;BRAF;CUL3;PHB;CALM2;PRKAA1;CALM1;PTK2;GRB2;RAP1B;SPTAN1;UBA52;CAMK2G;VCL;PPP2R5C;IQGAP1;PIK3R4;RPS6;SPTBN2;UBB;LAMTOR4;IRS2;PDPK1;RRAGC;CSK;LAMTOR1;RANBP9;TLN1;MAP2K1;RRAGD;PPP2CB;MAPK3;THEM4;NRAS;U…
hsa04932	non-alcoholic fatty liver disease (nafld) - homo sapiens (human)	0.0159896	151	45	0.298013	4	3938	86	GSK3A;GSK3B;MAPK8;UQCRC1	TRAF2;NDUFA5;NDUFA8;NDUFAB1;NDUFB10;RXRA;NDUFS3;NDUFV1;NDUFS6;NDUFS8;NDUFV3;BID;NDUFS1;NDUFS2;UQCRHL;PKLR;UQCRB;NDUFV2;UQCRC1;UQCRC2;UQCRFS1;UQCRH;SDHA;RAC1;TGFB1;MLX;COX4I1;COX5B;MAPK8;COX6B1;COX6C;CASP3;MAPK9;RELA;UQCR10;GSK3A;GSK3B;BAX;EIF2S1;PRKAA1;CYCS;PRKAG1;MAPK10;CDC42;IRS2
hsa05161	hepatitis b - homo sapiens (human)	0.0159896	146	45	0.308219	4	3938	86	CDK2;MAP2K4;MAPK8;RB1	DDX3X;TICAM2;BAX;DDB1;DDB2;STAT1;STAT5A;STAT5B;CREB1;MAVS;STAT3;YWHAQ;VDAC3;KRAS;RAF1;HSPG2;MAP2K4;NRAS;RB1;MAPK8;CASP3;IKBKG;CASP10;RELA;YWHAB;ATF2;CREBBP;YWHAZ;CCNA2;TGFB1;GRB2;CYCS;PRKCB;CDK2;MAPK1;MAPK3;MAPK9;MAPK10;MAP2K1;MAP2K2;EP300;PCNA;SMAD4;CDK4;CDK6
hsa05210	colorectal cancer - homo sapiens (human)	0.0163503	62	25	0.403226	3	3938	86	CTNNB1;GSK3B;MAPK8	TGFB1;RHOA;KRAS;RAF1;CASP3;BRAF;MAPK3;SMAD4;CYCS;APC;BAX;APPL1;RAC2;MSH2;MSH3;RAC3;MAPK1;CTNNB1;MAPK8;MAPK9;MAPK10;MAP2K1;GSK3B;MSH6;RAC1
wp2038	regulation of microtubule cytoskeleton	0.0163503	46	25	0.543478	3	3938	86	AURKB;GSK3B;MARK2	MAPKAPK2;CDK1;CLASP1;PAK1;MAPRE1;DPYSL2;ROCK1;GNAQ;ABL1;PRKACA;STMN1;CLIP1;PTPRA;APC;MARK2;GSK3B;CDC42;AURKB;STAT3;KIF2C;MAPT;MAP1B;RAC1;CFL2;DIAPH1
wp615	senescence and autophagy in cancer	0.0163503	105	25	0.238095	3	3938	86	GSK3B;MAPK14;RB1	ATG13;SLC39A3;ATG16L1;AMBRA1;ATG5;MAPK1;SLC39A1;SQSTM1;FKBP8;MAP2K1;RSL1D1;ATG3;GSK3B;MAPK14;KMT2A;SH3GLB1;GABARAPL2;RAF1;PCNA;SMAD4;RB1;PIK3C3;LAMP1;BRAF;TGFB1
wp179	cell cycle	0.0172271	103	46	0.446602	4	3938	86	CDK2;CHEK1;GSK3B;RB1	HDAC6;ABL1;CDC25C;MCM7;HDAC7;TGFB1;YWHAZ;PRKDC;YWHAB;ARF1;CDK1;BUB1B;YWHAQ;CDK4;CDK2;YWHAE;YWHAH;YWHAG;GSK3B;TFDP1;CCNH;UBE2F;CCNB2;MAD1L1;MCM5;MCM6;PLK1;CDK6;MCM2;MCM3;MCM4;PCNA;MAD2L1;SMAD4;BUB3;HDAC2;HDAC1;CHEK1;RB1;EP300;APC;HDAC3;CCNA2;CCNB1;SMC1A;ORC2
ilk_pathway	integrin-linked kinase signaling	0.0181965	46	26	0.565217	3	3938	86	AURKA;CTNNB1;GSK3B	HSP90AA1;CDC37;MYL9;TACC3;GSK3B;ZYX;NACA;DIAPH1;CTNNB1;CDC42;RHOG;ACTN1;PXN;RAC1;PPP1R14C;XPO1;AURKA;LIMS1;CREB1;PARP1;PPP1R14B;IQGAP1;CKAP5;PPP1R12A;RUVBL1;RUVBL2
inoh_23	valine leucine isoleucine degradation	0.0181965	32	26	0.8125	3	3938	86	ALDH1B1;HADHA;MCCC1	HSD17B10;ALDH1A1;PCCA;HMGCL;ACAA1;BCAT1;HADH;MCCC2;ALDH1B1;ALDH9A1;HMGCS2;ACADS;MCCC1;HADHB;PCCB;ACAA2;HADHA;ACADM;ALDH6A1;HMGCS1;OXCT1;ALDH2;ECHS1;BCAT2;ALDH1A2;HIBADH
r-hsa-174143	apc/c-mediated degradation of cell cycle proteins	0.0181965	41	26	0.634146	3	3938	86	AURKA;AURKB;CDK2	ANAPC4;PLK1;MAD2L1;CDK2;CDK1;UBA52;CDC27;ANAPC2;ANAPC7;CDC16;AURKB;CUL1;UBC;CDC23;CCNB1;AURKA;BUB1B;ANAPC5;BUB3;CCNA2;UBB;RPS27A;SKP1;ANAPC16;FBXO5;ANAPC1
r-hsa-453276	regulation of mitotic cell cycle	0.0181965	41	26	0.634146	3	3938	86	AURKA;AURKB;CDK2	ANAPC4;PLK1;MAD2L1;CDK2;CDK1;UBA52;CDC27;ANAPC2;ANAPC7;CDC16;AURKB;CUL1;UBC;CDC23;CCNB1;AURKA;BUB1B;ANAPC5;BUB3;CCNA2;UBB;RPS27A;SKP1;ANAPC16;FBXO5;ANAPC1
rb_1pathway	regulation of retinoblastoma protein	0.0181965	65	26	0.4	3	3938	86	CDK2;MAPK14;RB1	HDAC1;RB1;MEF2C;CREBBP;CDK6;ATF7;CTBP1;TFDP1;ABL1;SIRT1;MITF;SMARCA4;ATF2;CDK4;PPP2CA;RBBP4;RAF1;ELF1;MAPK9;CKM;MAPK14;CDK2;DNMT1;CCNA2;EP300;HDAC3
urea cycle and metabolism of arginine, proline, glutamate, aspartate and asparagine	urea cycle and metabolism of arginine, proline, glutamate, aspartate and asparagine	0.0185231	105	47	0.447619	4	3938	86	ALDH1B1;NARS2;NUP133;NUP155	DARS2;ALDH5A1;GCLC;NUP153;OAT;GLUD1;GSTK1;ALDH9A1;NUP98;NUP210;L2HGDH;NUP107;NUP155;NUP35;ALDH4A1;NUP85;ALDH1B1;NARS2;ACY1;GLUL;RANBP2;NUP54;NUP50;MGST2;NUP43;GLS;PYCR1;P4HB;NUP133;NUP62;NUP93;SLC38A2;NUP205;P4HA1;GSR;GOT2;NUP37;NUP214;ALDH2;GPX4;GLUD2;NUPL2;NUP160;SLC1A5;NUP58;ALDH18A1;GCLM
r-hsa-112315	transmission across chemical synapses	0.0198783	218	48	0.220183	4	3938	86	CAMK2D;CAMK2G;CAMKK1;PDPK1	CALM2;PRKACB;ALDH5A1;BRAF;PRKACA;GNAI1;GNB2;CALM3;AP2B1;MAPK1;AP2S1;CREB1;GNB3;VAMP2;DLG1;GNAI2;CALM1;ACTN2;CAMK2G;HSPA8;CAMK2D;GLUL;COMT;PPFIA1;RAF1;MYO6;GNB1;RPS6KA1;GNAT3;GNG5;AP2A2;SLC38A2;EPB41L1;AP2M1;RPS6KA2;GNB4;ALDH2;PRKCB;GLS;PDPK1;PLCB3;CAMKK1;NSF;AP2A1;NPTN;GNAL;GNAI3;RPS6KA6
r-hsa-397014	muscle contraction	0.0198783	198	48	0.242424	4	3938	86	CAMK2D;CAMK2G;MYLK;VIM	ATP1B3;ACTA2;TMOD3;VIM;MYL9;CALM2;CALM3;ANXA6;ATP1A4;SRI;ACTG2;MYL4;ATP2A2;TPM1;CALM1;ACTN2;CAMK2G;MYLK;ATP1A1;PRKACA;MYH6;CAMK2D;ASPH;MYL12B;ANXA2;TPM4;AHCYL1;CALD1;ANXA1;MYL6B;MYL6;SORBS1;VCL;TTN;ATP2B4;TMOD2;STIM1;ATP2A1;TLN1;ACTN3;MYL12A;PXN;ATP2B1;TPM3;RYR1;ATP1A3;TMOD1;ATP1A2
hsa04380	osteoclast differentiation - homo sapiens (human)	0.0201541	132	27	0.204545	3	3938	86	MAP3K7;MAPK14;MAPK8	TRAF2;STAT1;GAB2;JUND;MAPK12;MITF;MAP3K7;RAC1;IKBKG;RELA;CREB1;TGFB1;FCGR2C;SQSTM1;MAPK14;PPP3CA;PPP3CC;PPP3R1;GRB2;PPP3CB;FCGR2A;MAPK1;MAPK3;MAPK8;MAPK9;MAPK10;MAP2K1
il2_1pathway	il2-mediated signaling events	0.0201541	54	27	0.5	3	3938	86	CDK2;MAPK14;MAPK8	IRS2;CDK2;STAT5B;STAT3;STAT1;RHOA;PTPN11;MAPK3;MAPKAPK2;STAT5A;GRB2;MAPK8;NRAS;RAF1;SHC1;MAPK1;SOCS2;MAPK14;MAP2K2;GAB2;STAM2;MAPK9;MAP2K1;KRAS;STAM;PRKCB;IKZF3
wp3303	rac1-pak1-p38-mmp-2 pathway	0.0201541	67	27	0.402985	3	3938	86	CTNNB1;MAPK14;MAPK8	STMN1;NRAS;MSH2;PAK1;RELA;RAD51;GRB2;PXN;CRK;IKBKG;BAX;STAT5B;CTNNB1;MAPK3;ITGB1;MAPK14;MAPK1;EIF4EBP1;MAPK8;STAT5A;MAPK12;STAT3;PTK2;KRAS;PTPN11;MAPK9;RAC1
r-hsa-3371556	cellular response to heat stress	0.0207498	100	73	0.73	5	3938	86	CAMK2D;CAMK2G;GSK3B;NUP133;NUP155	SERPINH1;DNAJC7;NUP153;ST13;RPA2;MAPKAPK2;HSPA4L;HSPA6;NUP98;MAPK1;NUP210;RPA1;HSBP1;NUP107;HSPA5;HSP90AB1;NUP155;PTGES3;HSPA1A;CAMK2G;NUP35;NUP85;FKBP4;TPR;SIRT1;CAMK2D;VCP;RANBP2;NUP54;NUP50;HSPA1L;NUP43;NUP37;NUPL2;HSPA13;EP300;NUP133;SEH1L;NUP62;HSPA4;BAG3;NUP93;NUP205;CREBBP;RAE1;HIKESHI;DNAJC2;HSPB1;HSPA14;NUP214;HSPH1;UBB;HSPA8;HSPA1B;RPA3;YWHAE;GSK3B;NUP160;BAG4;DNAJB6;MAPK3;HSP90AA1;HDAC…
r-hsa-112412	sos-mediated signalling	0.0212934	200	49	0.245	4	3938	86	CAMK2D;CAMK2G;CSK;MARK3	YWHAB;CALM3;SHC1;PPP2R1B;MAPK1;RAF1;ARRB1;MAP2K2;KRAS;SPTBN1;PTPRA;ACTN2;CAMK2G;PPP5C;PEBP1;CAMK2D;PPP2CA;MARK3;PPP2R1A;RBX1;RAP1A;BRAF;CUL3;SPTB;PHB;CALM2;CALM1;PTK2;GRB2;RAP1B;SPTAN1;UBA52;VCL;PPP2R5C;IQGAP1;SPTBN2;UBB;IRS2;CSK;RANBP9;TLN1;MAP2K1;PPP2CB;MAPK3;ARRB2;NRAS;UBC;PPP2R5D;RPS27A
r-hsa-179812	grb2 events in egfr signaling	0.0212934	200	49	0.245	4	3938	86	CAMK2D;CAMK2G;CSK;MARK3	YWHAB;CALM3;SHC1;PPP2R1B;MAPK1;RAF1;ARRB1;MAP2K2;KRAS;SPTBN1;PTPRA;ACTN2;CAMK2G;PPP5C;PEBP1;CAMK2D;PPP2CA;MARK3;PPP2R1A;RBX1;RAP1A;BRAF;CUL3;SPTB;PHB;CALM2;CALM1;PTK2;GRB2;RAP1B;SPTAN1;UBA52;VCL;PPP2R5C;IQGAP1;SPTBN2;UBB;IRS2;CSK;RANBP9;TLN1;MAP2K1;PPP2CB;MAPK3;ARRB2;NRAS;UBC;PPP2R5D;RPS27A
r-hsa-180336	shc1 events in egfr signaling	0.0212934	200	49	0.245	4	3938	86	CAMK2D;CAMK2G;CSK;MARK3	YWHAB;CALM3;SHC1;PPP2R1B;MAPK1;RAF1;ARRB1;MAP2K2;KRAS;SPTBN1;PTPRA;ACTN2;CAMK2G;PPP5C;PEBP1;CAMK2D;PPP2CA;MARK3;PPP2R1A;RBX1;RAP1A;BRAF;CUL3;SPTB;PHB;CALM2;CALM1;PTK2;GRB2;RAP1B;SPTAN1;UBA52;VCL;PPP2R5C;IQGAP1;SPTBN2;UBB;IRS2;CSK;RANBP9;TLN1;MAP2K1;PPP2CB;MAPK3;ARRB2;NRAS;UBC;PPP2R5D;RPS27A
r-hsa-187706	signalling to p38 via rit and rin	0.0212934	204	49	0.240196	4	3938	86	CAMK2D;CAMK2G;CSK;MARK3	YWHAB;CALM3;SHC1;PPP2R1B;MAPK1;RAF1;ARRB1;MAP2K2;KRAS;SPTBN1;PTPRA;ACTN2;PPP5C;PEBP1;CAMK2D;PPP2CA;MARK3;PPP2R1A;RBX1;RAP1A;BRAF;CUL3;SPTB;PHB;CALM2;CALM1;PTK2;GRB2;RAP1B;SPTAN1;UBA52;CAMK2G;VCL;PPP2R5C;IQGAP1;SPTBN2;UBB;IRS2;CSK;RANBP9;TLN1;MAP2K1;PPP2CB;MAPK3;ARRB2;NRAS;UBC;PPP2R5D;RPS27A
r-hsa-5673001	raf/map kinase cascade	0.0212934	200	49	0.245	4	3938	86	CAMK2D;CAMK2G;CSK;MARK3	YWHAB;CALM3;SHC1;PPP2R1B;MAPK1;RAF1;ARRB1;MAP2K2;KRAS;SPTBN1;PTPRA;ACTN2;CAMK2G;PPP5C;PEBP1;CAMK2D;PPP2CA;MARK3;PPP2R1A;RBX1;RAP1A;BRAF;CUL3;SPTB;PHB;CALM2;CALM1;PTK2;GRB2;RAP1B;SPTAN1;UBA52;VCL;PPP2R5C;IQGAP1;SPTBN2;UBB;IRS2;CSK;RANBP9;TLN1;MAP2K1;PPP2CB;MAPK3;ARRB2;NRAS;UBC;PPP2R5D;RPS27A
wp437	egf-egfr signaling pathway	0.0218809	162	74	0.45679	5	3938	86	AURKA;CSK;MAPK14;MAPK8;PDPK1	FOXO4;PDPK1;STMN1;RALB;ROCK1;ABL1;CFL1;BCAR1;CDC42;BRAF;STAM;MAPK1;NEDD4;MAPK8;ATXN2;KRAS;STAMBP;EPS15;CREB1;NEDD8;PTK2;MAP2K2;MAP2K1;MAPK9;SH3GL2;MEF2A;SP1;CRKL;CRK;ASAP1;MAP3K4;NCOA3;ARF6;GAB2;MAPK14;PRKCB;STAT3;STAT5A;STAT5B;STAT1;EPN1;PEBP1;PLCG1;STAM2;GRB10;GRB2;INPPL1;IQGAP1;PTPN11;PTPN12;RAP1A;RAB5A;RAF1;RALA;JUND;AP2A1;AP2B1;CBLB;MEF2C;CBL;RPS6KA1;RPS6KA2;ABI1;PCNA;PAK1;EPS15L1;CSK;AP2S1;…
wp2431	spinal cord injury	0.0222234	117	28	0.239316	3	3938	86	CDK2;RB1;VIM	ROCK2;RTN4;FCGR2A;CDC42;APEX1;MAPK3;MAPK1;CDK1;MIF;ICAM1;CDK4;ANXA1;CDK2;FKBP1A;RHOA;RHOC;VIM;GFAP;RAC1;PTPRA;XYLT1;CD47;RB1;FOXO3;PPP3CA;CASP3;PLXNA2;TGFB1
r-hsa-194315	signaling by rho gtpases	0.022408	434	160	0.368664	8	3938	86	AURKB;BCR;CENPC;CTNNB1;DVL3;MYLK;NUP133;PDPK1	CLASP2;PPP1CC;PIK3C3;HIST1H2BD;NUP98;PPP2R1B;NUP107;CALM2;ABI1;MAD2L1;ARPC5;PAK2;NUP85;CENPC;CLASP1;RANBP2;GNA13;HIST1H2BO;PFN1;PPP1R12A;NUP133;RAC3;KIF5B;HIST1H2BN;MAPRE1;HIST2H3A;HIST2H2BE;IQGAP1;ACTR2;SCAI;CTNNB1;ARPC3;EVL;BUB1B;YWHAH;MAPK3;GDI1;CDC25C;HIST1H3A;ARPC2;ARHGAP1;KLC3;NUDC;CYFIP2;CENPF;SPC24;H3F3A;ARPC1A;RPS27;MYLK;CDC42;CKAP5;YWHAQ;PPP2CA;NCKAP1;ROCK1;SFN;ACTB;PAK1;ARHGDIB;KLC2;H2…
r-hsa-3700989	transcriptional regulation by tp53	0.022408	375	160	0.426667	8	3938	86	AURKA;AURKB;CDK2;CDK5;CHEK1;CSNK2A2;MAPK14;PDPK1	CHD3;RABGGTB;ELOA;RPA2;CSNK2A1;PPP2R1B;PML;PRKAG1;GTF2F1;PRMT5;TCEA1;POLR2J;MAPKAPK5;RRM2B;GLS;CHD4;BID;PRKAA1;NELFA;TAF7;AURKB;CSNK2A2;YWHAE;RRAGD;UBC;CCNB1;EHMT2;BBC3;YWHAH;TNKS1BP1;GATAD2A;CNOT3;USP7;MSH2;CDC25C;POLR2A;CDK1;ATF2;RBBP4;RAD9A;RPA1;ARID3A;CSNK2B;PRDX5;COX4I1;CASP6;PCNA;G6PD;DDB2;HUS1;TPX2;NPM1;PPP2CA;AURKA;SFN;EP300;NBN;RAD1;TNRC6A;CNOT1;LRPPRC;UBA52;RFC5;CNOT10;RAD50;HDAC1;PPP2R…
r-hsa-375165	ncam signaling for neurite out-growth	0.0227689	231	50	0.21645	4	3938	86	CAMK2D;CAMK2G;CSK;MARK3	YWHAB;CALM3;SHC1;PPP2R1B;MAPK1;ARRB1;MAP2K2;CREB1;KRAS;SPTBN1;RAF1;PTPRA;ACTN2;CAMK2G;PPP5C;PEBP1;CAMK2D;PPP2CA;MARK3;PPP2R1A;RBX1;BRAF;CUL3;SPTB;PHB;CALM2;CALM1;PTK2;GRB2;RAP1B;SPTAN1;UBA52;VCL;PPP2R5C;IQGAP1;SPTBN2;UBB;IRS2;CSK;RAP1A;RANBP9;TLN1;MAP2K1;PPP2CB;MAPK3;ARRB2;NRAS;UBC;PPP2R5D;RPS27A
r-hsa-170968	frs2-mediated activation	0.0243055	205	51	0.24878	4	3938	86	CAMK2D;CAMK2G;CSK;MARK3	YWHAB;CALM3;CRKL;SHC1;PPP2R1B;MAPK1;RAF1;ARRB1;MAP2K2;KRAS;SPTBN1;PTPRA;ACTN2;PPP5C;PEBP1;PLCG1;CAMK2D;PPP2CA;MARK3;PPP2R1A;RBX1;RAP1A;BRAF;CUL3;SPTB;PHB;CALM2;CALM1;PTK2;GRB2;RAP1B;SPTAN1;UBA52;CAMK2G;VCL;PPP2R5C;IQGAP1;SPTBN2;UBB;IRS2;CSK;RANBP9;TLN1;MAP2K1;PPP2CB;MAPK3;ARRB2;NRAS;UBC;PPP2R5D;RPS27A
r-hsa-170984	arms-mediated activation	0.0243055	204	51	0.25	4	3938	86	CAMK2D;CAMK2G;CSK;MARK3	YWHAB;CALM3;SHC1;PPP2R1B;MAPK1;RAF1;ARRB1;MAP2K2;KRAS;SPTBN1;KIDINS220;ACTN2;PPP5C;PEBP1;CAMK2D;PPP2CA;MARK3;CRK;PPP2R1A;RBX1;RAP1A;BRAF;CUL3;SPTB;PHB;CALM2;PTPRA;CALM1;PTK2;GRB2;RAP1B;SPTAN1;UBA52;CAMK2G;VCL;PPP2R5C;IQGAP1;SPTBN2;UBB;IRS2;CSK;RANBP9;TLN1;MAP2K1;PPP2CB;MAPK3;ARRB2;NRAS;UBC;PPP2R5D;RPS27A
r-hsa-5684996	mapk1/mapk3 signaling	0.0243055	206	51	0.247573	4	3938	86	CAMK2D;CAMK2G;CSK;MARK3	YWHAB;CALM3;SHC1;PPP2R1B;MAPK1;RAF1;ARRB1;MAP2K2;KRAS;SPTBN1;PTPRA;ACTN2;CAMK2G;PPP5C;PEBP1;CDK1;CAMK2D;PPP2CA;MARK3;PTPN11;PPP2R1A;RBX1;RAP1A;BRAF;CUL3;SPTB;PHB;CALM1;GRB2;RAP1B;SPTAN1;UBA52;PTK2;VCL;PPP2R5C;IQGAP1;SPTBN2;UBB;IRS2;CALM2;CSK;RANBP9;TLN1;MAP2K1;PPP2CB;MAPK3;ARRB2;NRAS;UBC;PPP2R5D;RPS27A
r-hsa-912526	interleukin receptor shc signaling	0.0243055	210	51	0.242857	4	3938	86	CAMK2D;CAMK2G;CSK;MARK3	YWHAB;CALM3;SHC1;PPP2R1B;MAPK1;RAF1;ARRB1;MAP2K2;KRAS;SPTBN1;PTPRA;ACTN2;CAMK2G;PPP5C;PEBP1;CAMK2D;PPP2CA;MARK3;PPP2R1A;RBX1;RAP1A;BRAF;CUL3;SPTB;PHB;CALM2;CALM1;PTK2;GRB2;RAP1B;SPTAN1;UBA52;VCL;PPP2R5C;IQGAP1;SPTBN2;UBB;IRS2;CSK;RANBP9;TLN1;MAP2K1;PPP2CB;MAPK3;ARRB2;NRAS;UBC;PPP2R5D;GAB2;INPPL1;RPS27A
wp2324	age-rage pathway	0.0244046	66	29	0.439394	3	3938	86	IRAK4;MAPK14;MAPK8	FOXO4;MSN;MAPK9;CASP3;SOD1;SP1;EZR;IRAK4;MAP2K1;PRKCB;CYCS;CDC42;RAF1;RHOA;MAPK14;ROCK1;DDOST;RELA;MAPK3;MAPK1;MAPK8;STAT5A;STAT5B;SHC1;STAT1;STAT3;ATF2;RAC1;DIAPH1
r-hsa-74752	signaling by insulin receptor	0.0255135	278	77	0.276978	5	3938	86	CAMK2D;CAMK2G;CSK;MARK3;PDPK1	ATP6V1E1;ARRB2;EIF4EBP1;YWHAB;CALM3;SHC1;PPP2R1B;MAPK1;RAF1;ARRB1;MAP2K2;PRKAG1;ATP6V1B2;GRB10;KRAS;PPP2CA;SPTBN1;UBC;PTPRA;ACTN2;RHEB;ATP6V1D;SPTB;PPP5C;PEBP1;CAB39;CAMK2D;PIK3C3;MARK3;PTPN11;PPM1A;EIF4G1;ATP6V0A1;PPP2R1A;ATP6V1C1;RBX1;RAP1A;MAP2K1;EIF4B;BRAF;CUL3;PHB;CALM2;PRKAA1;CALM1;PTK2;GRB2;RAP1B;SPTAN1;UBA52;CAMK2G;ATP6V1A;VCL;PPP2R5C;IQGAP1;PIK3R4;RPS6;SPTBN2;UBB;LAMTOR4;ATP6V1F;ATP6V1E2…
foxopathway	foxo family signaling	0.0266976	52	30	0.576923	3	3938	86	CDK2;CTNNB1;MAPK8	PLK1;CAT;YWHAG;RAN;CDK2;YWHAE;CREBBP;MAPK10;FOXO4;CTNNB1;CSNK1D;SIRT1;FOXO3;MAPK8;CCNB1;RALB;YWHAZ;XPO1;MAPK9;CSNK1A1;EP300;CSNK1G3;RALA;YWHAB;CSNK1G2;SFN;YWHAH;CSNK1G1;YWHAQ;USP7
vitamin e metabolism	vitamin e metabolism	0.0266976	43	30	0.697674	3	3938	86	HADHA;NUP133;NUP155	NUP62;HSD17B10;HADHB;NUP93;NUP35;NUP85;NUP205;NUP153;NUP160;NUPL2;HSD17B4;HADHA;NUP98;RANBP2;NUP58;NUP54;NUP210;ACOT7;NUP214;NUP50;ACAA2;NUP107;NUP43;NUP37;SLC16A1;HADH;ECHS1;ACOX1;NUP155;NUP133
r-hsa-2559583	cellular senescence	0.0268055	192	78	0.40625	5	3938	86	CDK2;MAP2K4;MAPK14;MAPK8;RB1	HIST1H2BA;LMNB1;CDC23;AGO4;HIST1H1D;HIST1H2BB;HIST1H2BH;HIST1H2BK;ANAPC2;MAPKAPK2;EHMT1;SP1;RBBP4;HIST1H2BD;MAPK1;MAPK14;TXN;CDK2;CCNA2;H2BFS;H3F3A;HIST3H2BB;HIST1H3A;RB1;UBC;MINK1;H2AFX;UBB;CBX2;MAPK10;MAPKAPK5;CDKN2C;TFDP1;HIST1H1C;ANAPC7;MOV10;MAPK9;EHMT2;RBBP7;TNIK;ANAPC5;CDC27;RPS6KA1;ANAPC16;NBN;HIST1H2BM;ANAPC4;HIST1H2BO;TNRC6A;HIST1H2BN;HIST1H1B;MAPK8;CDC16;RNF2;CDK4;RAD50;HIST2H2BE;MAP4K…
r-hsa-169893	prolonged erk activation events	0.0275641	207	53	0.256039	4	3938	86	CAMK2D;CAMK2G;CSK;MARK3	YWHAB;CALM3;CRKL;SHC1;PPP2R1B;MAPK1;RAF1;ARRB1;MAP2K2;KRAS;SPTBN1;KIDINS220;ACTN2;PPP5C;PEBP1;PLCG1;CAMK2D;PPP2CA;MARK3;CRK;PPP2R1A;RBX1;RAP1A;BRAF;CUL3;SPTB;PHB;CALM2;PTPRA;CALM1;PTK2;GRB2;RAP1B;SPTAN1;UBA52;CAMK2G;VCL;PPP2R5C;IQGAP1;SPTBN2;UBB;IRS2;CSK;RANBP9;TLN1;MAP2K1;PPP2CB;MAPK3;ARRB2;NRAS;UBC;PPP2R5D;RPS27A
r-hsa-2586552	signaling by leptin	0.0275641	208	53	0.254808	4	3938	86	CAMK2D;CAMK2G;CSK;MARK3	STAT5A;YWHAB;CALM3;SHC1;PPP2R1B;MAPK1;RAF1;ARRB1;MAP2K2;KRAS;SPTBN1;PTPRA;ACTN2;CAMK2G;PPP5C;PEBP1;CAMK2D;PPP2CA;MARK3;PTPN11;PPP2R1A;RBX1;RAP1A;BRAF;CUL3;SPTB;PHB;CALM2;CALM1;PTK2;GRB2;RAP1B;SPTAN1;UBA52;VCL;PPP2R5C;IQGAP1;SPTBN2;UBB;IRS2;STAT5B;CSK;RANBP9;TLN1;MAP2K1;PPP2CB;MAPK3;ARRB2;NRAS;UBC;PPP2R5D;STAT3;RPS27A
r-hsa-451927	interleukin-2 signaling	0.0275641	217	53	0.24424	4	3938	86	CAMK2D;CAMK2G;CSK;MARK3	STAT5A;YWHAB;CALM3;SHC1;PPP2R1B;MAPK1;RAF1;ARRB1;MAP2K2;KRAS;SPTBN1;PTPRA;ACTN2;CAMK2G;PPP5C;PEBP1;CAMK2D;PPP2CA;MARK3;PPP2R1A;RBX1;RAP1A;BRAF;CUL3;SPTB;PHB;CALM2;CALM1;PTK2;GRB2;RAP1B;SPTAN1;UBA52;VCL;PPP2R5C;IQGAP1;SPTBN2;UBB;IRS2;STAT5B;CSK;RANBP9;TLN1;MAP2K1;PPP2CB;MAPK3;ARRB2;NRAS;UBC;PPP2R5D;GAB2;INPPL1;RPS27A
r-hsa-212436	generic transcription pathway	0.0290218	860	200	0.232558	9	3938	86	AURKA;AURKB;CCNC;CDK2;CDK5;CHEK1;CSNK2A2;MAPK14;PDPK1	CHD3;RABGGTB;ELOA;RPA2;TAF7;CSNK2A1;MED15;PPP2R1B;PPP2CA;TRIM28;PRKAG1;GTF2F1;PRMT5;TCEA1;ZNF777;POLR2J;MAPKAPK5;TRIAP1;RRM2B;SSRP1;GLS;YY1;CHD4;BID;MTA2;SNW1;PRKAA1;MED25;NELFA;AURKB;USP9X;CSNK2A2;NRBF2;CREBBP;RRAGD;PML;UBC;CCNB1;EHMT2;RXRG;BBC3;YWHAH;TNKS1BP1;GATAD2A;CNOT3;USP7;MSH2;CDC25C;POLR2A;CDK1;ATF2;SP1;RBBP4;RAD9A;RPA1;ARID3A;CSNK2B;PRDX5;COX4I1;CASP6;PCNA;MED10;TNRC6A;NOP2;G6PD;DDB2;YW…
nfat_3pathway	role of calcineurin-dependent nfat signaling in lymphocytes	0.0291023	58	31	0.534483	3	3938	86	GSK3B;MAPK14;MAPK8	CALM1;YWHAG;RAN;EP300;BCL2L1;CALM2;YWHAE;CREBBP;GSK3B;KPNB1;XPO1;YWHAQ;PRKACA;BAX;MAPK8;CSNK2A1;CALM3;YWHAZ;FKBP8;MAPK9;CSNK1A1;MAPK14;CASP3;YWHAB;NUP214;SFN;YWHAH;KPNA2;MAPK3;PRKCB;FKBP1A
pathway_il2	il2	0.0291023	76	31	0.407895	3	3938	86	CDK2;MAPK14;MAPK8	CBL;RAF1;STAT5A;RPS6;RELA;STAT3;STAT1;IRS2;EIF4EBP1;CRK;MAPK3;HSP90AA1;FOXO3;NMI;MAPK8;ATF2;PTPN11;EIF3B;CREB1;YBX1;SHC1;MAPK1;GRB2;MAPK14;MAP2K2;GAB2;STAM2;STAT5B;CDK2;CRKL;MAP2K1
hsa04520	adherens junction - homo sapiens (human)	0.0316181	72	32	0.444444	3	3938	86	CSNK2A2;CTNNB1;MAP3K7	RHOA;PTPN1;CTNNA1;MAPK1;MAP3K7;EP300;TJP1;ACTG1;SMAD4;CSNK2A2;CSNK2A1;WASF2;CSNK2B;ACP1;NECTIN2;ACTB;AFDN;ACTN4;SORBS1;ACTN1;CTNNA2;BAIAP2;CTNNB1;CTNND1;MAPK3;CDC42;CREBBP;VCL;RAC1;RAC2;RAC3;IQGAP1
hsa04931	insulin resistance - homo sapiens (human)	0.0316181	109	32	0.293578	3	3938	86	GSK3B;MAPK8;PDPK1	PDPK1;RPS6KA1;RPS6KA2;GFPT1;STAT3;PTPN1;PTPN11;TBC1D4;RPS6KA6;PYGB;PYGL;OGT;MLX;MAPK8;RELA;CREB1;SLC2A1;GSK3B;PPP1CA;PPP1CB;PPP1CC;PTPA;GYS1;PRKAA1;PRKAG1;PRKCB;MAPK9;MAPK10;MGEA5;IRS2;PCK2;CRTC2
wp231	tnf alpha signaling pathway	0.0316181	93	32	0.344086	3	3938	86	MAP2K4;MAP3K7;MAPK8	HSP90AA1;PPP2CA;MAPK3;MAPK1;MAPK8;KRAS;CREBBP;IKBKG;NRAS;BCL2L1;MAPK9;CASP3;TRAP1;BAX;CUL1;SKP1;DIABLO;RAC1;PSMD2;GRB2;RFK;TXN;BID;MAP3K7;RAF1;PLK1;CDC37;CSNK2A1;GLUL;MAP2K4;PYGL;TRAF2
r-hsa-8853659	ret signaling	0.0329211	219	56	0.255708	4	3938	86	CAMK2D;CAMK2G;CSK;MARK3	PRKACB;BRAF;YWHAB;CALM3;SHC1;PPP2R1B;MAPK1;RAF1;ARRB1;MAP2K2;GRB10;KRAS;SPTBN1;PTPRA;ACTN2;CAMK2G;PPP5C;PEBP1;PLCG1;PDLIM7;PRKACA;CAMK2D;PPP2CA;MARK3;PTPN11;PPP2R1A;RBX1;RAP1A;CUL3;SPTB;PHB;CALM2;CALM1;PTK2;GRB2;RAP1B;SPTAN1;UBA52;VCL;PPP2R5C;IQGAP1;SPTBN2;UBB;IRS2;CSK;RANBP9;TLN1;MAP2K1;PPP2CB;MAPK3;ARRB2;NRAS;UBC;PPP2R5D;GAB2;RPS27A
glycosphingolipid metabolism	glycosphingolipid metabolism	0.0342447	69	33	0.478261	3	3938	86	COL4A3BP;NUP133;NUP155	NUP62;COL4A3BP;NUP35;NUP85;NUP93;NUP153;NUP205;RANBP2;GLA;COPG2;GLB1;NUP160;NUPL2;COPG1;SPTLC1;COPA;NUP98;NUP58;NUP54;NUP210;NUP50;GLTP;ASAH1;NUP107;NUP43;NUP214;KMT2E;NUP37;ARCN1;NUP155;COPB1;COPB2;NUP133
lysine metabolism	lysine metabolism	0.0342447	61	33	0.540984	3	3938	86	ALDH1B1;NUP133;NUP155	NUP62;DLST;SHMT1;SETDB1;NUP93;OGDH;NUP35;NUP85;NUP205;NUP153;NUP160;KMT2C;ALDH1B1;NUPL2;EHMT1;ALDH9A1;TMLHE;NUP98;RANBP2;NUP58;NUP54;EHMT2;NUP210;NUP50;SHMT2;KARS;NUP107;NUP43;NUP214;NUP37;ALDH2;NUP155;NUP133
r-hsa-75153	apoptotic execution phase	0.0342447	53	33	0.622642	3	3938	86	CTNNB1;STK26;VIM	LMNB1;STK24;TJP2;HIST1H1D;HMGB1;KPNB1;ADD1;MAPT;LMNA;HIST1H1B;DFFA;PLEC;VIM;PTK2;HIST1H1C;CLSPN;KPNA1;PAK2;FNTA;SPTAN1;HIST1H1E;STK26;ROCK1;CASP3;DBNL;ACIN1;APC;CASP6;HMGB2;TJP1;CTNNB1;DNM1L;BCAP31
hsa00280	valine, leucine and isoleucine degradation - homo sapiens (human)	0.0369813	48	34	0.708333	3	3938	86	ALDH1B1;HADHA;MCCC1	HMGCS2;BCKDHA;ALDH2;ACAD8;OXCT1;ACAA1;ACADM;ACADS;ACADSB;ACAT1;ACAT2;BCAT1;DLD;BCAT2;ACAA2;BCKDHB;HIBCH;HSD17B10;HADHA;MCCC2;HADHB;HADH;MCCC1;ALDH1B1;ALDH9A1;ECHS1;PCCA;PCCB;ALDH6A1;HMGCLL1;HIBADH;MUT;HMGCL;HMGCS1
hsa04110	cell cycle - homo sapiens (human)	0.0388483	124	59	0.475806	4	3938	86	CDK2;CHEK1;GSK3B;RB1	CDKN2C;ABL1;SMC1A;CDC23;MCM2;MCM3;MCM4;CREBBP;MCM6;MCM7;CHEK1;MAD1L1;ANAPC1;CDC16;ANAPC2;BUB1B;STAG1;YWHAQ;PLK1;ANAPC5;ANAPC7;ANAPC4;RBX1;RAD21;TGFB1;CUL1;RB1;CDC27;SKP1;YWHAB;YWHAE;YWHAG;YWHAH;YWHAZ;TFDP1;GSK3B;CCNA2;CCNB1;CCNH;ORC2;HDAC1;PCNA;SMC3;CCNB2;SMAD4;MCM5;CDK1;SFN;BUB3;CDC25C;PRKDC;STAG2;EP300;MAD2L1;CDK2;HDAC2;CDK4;CDK6;CDK7
r-hsa-109581	apoptosis	0.0388483	122	59	0.483607	4	3938	86	CTNNB1;MAPK8;STK26;VIM	OPA1;HIST1H1D;LMNB1;BAX;BCL2L1;ACIN1;YWHAB;CASP6;APPL1;BAK1;DYNLL2;YWHAG;PAK2;KPNB1;MAPT;LMNA;DFFA;YWHAQ;TFDP1;HIST1H1C;CYCS;CASP3;TICAM2;SFN;TJP1;DYNLL1;STK24;PPP3R1;BID;HIST1H1B;CLSPN;KPNA1;PPP3CC;MAPK8;SPTAN1;DIABLO;TJP2;STK26;HMGB1;YWHAE;CTNNB1;VIM;PTK2;TP53BP2;FNTA;YWHAZ;HIST1H1E;ROCK1;APC;ADD1;BBC3;HMGB2;YWHAH;TRAF2;NMT1;PLEC;DBNL;DNM1L;BCAP31
r-hsa-512988	interleukin-3, 5 and gm-csf signaling	0.0388483	226	59	0.261062	4	3938	86	CAMK2D;CAMK2G;CSK;MARK3	STAT5A;YWHAB;CALM3;CRKL;SHC1;PPP2R1B;MAPK1;RAF1;ARRB1;MAP2K2;KRAS;SPTBN1;CBL;PTPRA;ACTN2;CAMK2G;PPP5C;PEBP1;PRKACA;CAMK2D;PPP2CA;MARK3;CRK;PPP2R1A;RBX1;RAP1A;BRAF;CUL3;SPTB;PHB;CALM2;CALM1;PTK2;GRB2;RAP1B;SPTAN1;UBA52;VCL;PTPN11;PPP2R5C;IQGAP1;SPTBN2;UBB;IRS2;STAT5B;CSK;RANBP9;TLN1;MAP2K1;PPP2CB;MAPK3;ARRB2;NRAS;UBC;YWHAZ;PPP2R5D;GAB2;INPPL1;RPS27A
r-hsa-5357801	programmed cell death	0.0388483	125	59	0.472	4	3938	86	CTNNB1;MAPK8;STK26;VIM	OPA1;HIST1H1D;LMNB1;BAX;BCL2L1;ACIN1;DIABLO;YWHAB;CASP6;APPL1;BAK1;DYNLL2;YWHAG;PAK2;KPNB1;MAPT;LMNA;DFFA;YWHAQ;TFDP1;HIST1H1C;CYCS;CASP3;TICAM2;SFN;TJP1;DYNLL1;STK24;PPP3R1;BID;HIST1H1B;CLSPN;KPNA1;PPP3CC;MAPK8;STK26;TJP2;SPTAN1;HMGB1;YWHAE;CTNNB1;VIM;PTK2;TP53BP2;FNTA;YWHAZ;HIST1H1E;ROCK1;APC;ADD1;BBC3;HMGB2;YWHAH;TRAF2;NMT1;PLEC;DBNL;DNM1L;BCAP31
r-hsa-195258	rho gtpase effectors	0.0389504	299	146	0.488294	7	3938	86	AURKB;CENPC;CTNNB1;DVL3;MYLK;NUP133;PDPK1	SRGAP2;CDC25C;HIST1H3A;CALM2;ACTR3;CLASP2;HIST1H2BB;MAPK1;ARPC2;CTNNA1;PIK3C3;HIST1H2BK;CLASP1;DIAPH1;FLNA;CDC42;CYFIP1;AURKB;HIST2H2BE;CALM3;CYFIP2;HIST1H2BD;MYH10;AHCTF1;DVL2;PPP2R1B;GRB2;NCKAP1;PPP2R5D;CENPF;NUP133;HIST1H2BA;NUP107;MYL6;H2BFS;H3F3A;ABI2;SPC24;ARPC1A;RHOC;RAC1;MYL9;ABI1;SRF;SEC13;KIF2A;MAD2L1;ARPC5;HIST3H2BB;PAK2;RPS27;YWHAZ;NUP85;YWHAB;YWHAH;PPP1CC;CKAP5;YWHAQ;HIST1H2BH;PPP1CB…
valine, leucine and isoleucine degradation	valine, leucine and isoleucine degradation	0.0398271	49	35	0.714286	3	3938	86	ALDH1B1;HADHA;MCCC1	HSD17B10;LARS2;BCAT1;VARS2;PCCA;HMGCL;DLD;HADH;MCCC2;BCKDHA;MCCC1;ALDH1B1;ACADS;SLC3A2;BCKDHB;ACADSB;ALDH9A1;DBI;HSD17B4;HIBCH;SLC43A1;HADHB;IARS2;ACAA2;VARS;HADHA;ACADM;ALDH6A1;SLC7A5;PCCB;SLC16A1;ALDH2;ECHS1;BCAT2;HIBADH
r-hsa-5663220	rho gtpases activate formins	0.0409516	118	60	0.508475	4	3938	86	AURKB;CENPC;DVL3;NUP133	SRGAP2;PPP1CC;NDE1;DIAPH1;AURKB;CLIP1;AHCTF1;NUP98;PPP2R1B;PPP2R5D;NUP107;SPC24;RAC1;SRF;KIF2A;MAD2L1;RPS27;NUP85;RANBP2;CKAP5;CLASP2;CLASP1;PPP2CA;ZWILCH;XPO1;NUP43;PPP2R1A;PFN1;NUP37;KNL1;ACTB;CDC42;NUP133;SEH1L;PLK1;NUDC;RCC2;RANGAP1;MAPRE1;KIF2C;SEC13;PPP2R5C;BUB3;ACTG1;CENPU;MAD1L1;DVL2;SCAI;RHOA;NUP160;DVL3;PPP2CB;CENPC;CENPF;EVL;BUB1B;MIS12;PAFAH1B1;RHOC;ITGB1
pathway_fibroblast__growth__factor-1	fibroblast growth factor-1	0.0427812	74	36	0.486486	3	3938	86	CTNNB1;MAPK14;MAPK8	AP2B1;RAN;LRRC59;LAMTOR1;TFRC;CLINT1;CDV3;MAPK1;PTK2;MAPK3;HSP90AA1;MAP2K2;MAPKAPK2;RAB11A;GRB2;CSNK2A1;CSNK2B;SHC1;FLOT2;XPO1;CTTN;MAPK8;MAPK14;PRKCSH;STAT3;AP1B1;INPPL1;STAM2;PLCG1;SCAMP3;MAPK9;MAP2K1;RPS6KA1;ITGAV;CTNNB1;PIN4
wp382	mapk signaling pathway	0.0431187	168	61	0.363095	4	3938	86	MAP2K4;MAP3K7;MAPK14;MAPK8	MINK1;STMN1;SRF;MAP3K20;RAP1A;RAP1B;ARRB2;ARRB1;PAK2;CDC42;BRAF;MAPK3;MAPK1;FLNA;MAPT;KRAS;ATF2;MAPKAPK2;NRAS;MAP2K2;MAP2K1;MAPK9;HSPA5;PPM1A;PPM1B;CASP3;CASP2;STK3;PRKACA;CASP6;CRKL;CRK;MAPK12;IKBKG;MAPK8;HSPA8;HSPB1;MAPK14;PRKCB;RAC1;GRB2;MAP3K7;RAF1;JUND;MEF2C;MAPK10;RAC2;PAK1;MAP3K4;MAP2K4;HSPA1A;MAX;MAP4K4;PPP3CC;PPP3CB;MAPKAPK5;PPP3CA;PPP5C;PPP3R1;TRAF2;TGFB1
wp2037	prolactin signaling pathway	0.0458426	76	37	0.486842	3	3938	86	GSK3B;MAPK14;MAPK8	MAPK14;MAP2K2;MAP2K1;MAPK9;PAK1;CBL;PPIA;PPIB;IRS2;CASP3;RAC1;GRB2;PXN;YWHAZ;PTPN1;CTSD;PTK2;YWHAG;GSK3B;RAF1;GAB2;STAT3;ITGB1;MAPK3;MAPK1;EIF4EBP1;FLNA;STAT5A;STAT5B;SHC1;STAT1;RPS6;MAPK8;RPS6KA2;PTPN11;SOCS2;RELA
r-hsa-1640170	cell cycle	0.0471667	551	253	0.459165	10	3938	86	AURKA;AURKB;CDK11B;CDK2;CENPC;CHEK1;CSNK2A2;NUP133;NUP155;RB1	CDC23;RB1;HAUS6;HIST1H2BH;NUP153;RPA2;CSNK2A1;HIST1H2BD;NUP98;PPP2R1B;EMD;TUBG2;TERF2IP;PPP2CA;NUP107;UBE2N;NPM1;MAD2L1;H2AFX;NUP85;KIF23;LMNA;STAG2;CCNB2;CLASP1;RANBP2;DYRK1A;PPP1R12A;MCM2;NUP133;NUP62;NUP205;PCM1;HIST1H2BN;RAE1;MAPRE1;PPP2R2A;CDC16;AURKB;LIG1;GINS4;KNL1;CSNK2A2;SSNA1;RAB1B;MAPK3;UBC;NUP58;DCTN2;CCNB1;PPP1CC;BUB1B;SMC2;MCM3;YWHAH;FKBPL;RUVBL2;CDC25C;CDK2;NUDC;RBBP4;PRKAR2B;POLD3…
r-hsa-68877	mitotic prometaphase	0.0476446	113	63	0.557522	4	3938	86	AURKB;CENPC;CSNK2A2;NUP133	PDS5B;CDK1;NDE1;NUDC;CSNK2A1;AURKB;AHCTF1;NUP98;PPP2R1B;PPP2R5D;NCAPG;NUP107;CSNK2B;SPC24;KIF2A;MAD2L1;RPS27;NUP85;RAD21;RANBP2;PPP1CC;STAG2;CKAP5;CCNB2;CLASP2;CLASP1;PPP2CA;ZWILCH;XPO1;NCAPH;WAPL;SMC4;PPP2R1A;NUP37;KNL1;SMC1A;NUP133;SEH1L;PLK1;RCC2;RANGAP1;MAPRE1;MAD1L1;KIF2C;NUP43;SEC13;PPP2R5C;STAG1;CLIP1;BUB3;PDS5A;SMC3;CSNK2A2;CENPU;NUP160;PPP2CB;CENPC;CCNB1;CENPF;BUB1B;SMC2;MIS12;PAFAH1B1
r-hsa-69278	cell cycle, mitotic	0.0488716	468	220	0.470085	9	3938	86	AURKA;AURKB;CDK11B;CDK2;CENPC;CSNK2A2;NUP133;NUP155;RB1	CDC23;RB1;HAUS6;PPP1CC;NUP153;RPA2;CSNK2A1;HIST1H2BD;NUP98;PPP2R1B;EMD;TUBG2;NUP107;MAD2L1;H2AFX;NUP85;KIF23;LMNA;STAG2;CCNB2;CLASP1;RANBP2;SMC4;PPP1R12A;MCM2;NUP133;NUP62;NUP205;PCM1;HIST1H2BN;RAE1;MAPRE1;PPP2R2A;CDC16;LIG1;GINS4;KNL1;CSNK2A2;SSNA1;RAB1B;MAPK3;HIST1H2BH;UBC;NUP58;DCTN2;CCNB1;BUB1B;SMC2;MCM3;FKBPL;CDC25C;CDK2;HIST1H3A;NUDC;RBBP4;PRKAR2B;POLD3;NEDD1;CENPF;RPA1;HAUS8;CSNK2B;SPC24;H…
hsa04390	hippo signaling pathway - homo sapiens (human)	0.04901	154	38	0.246753	3	3938	86	CTNNB1;DVL3;GSK3B	PPP2R2D;ACTB;ACTG1;DLG1;DLG2;YWHAQ;CTNNA1;STK3;LIMD1;DVL2;DVL3;APC;PPP2R1A;YWHAB;YWHAG;YWHAH;YWHAZ;YWHAE;GSK3B;PPP1CA;PPP1CB;PPP1CC;TGFB1;PPP2CA;PPP2CB;PPP2R1B;PPP2R2A;PPP2R2B;PPP2R2C;CSNK1D;MOB1B;MOB1A;TP53BP2;CTNNA2;SCRIB;CTNNB1;BBC3;SMAD4
hsa04914	progesterone-mediated oocyte maturation - homo sapiens (human)	0.04901	98	38	0.387755	3	3938	86	CDK2;MAPK14;MAPK8	RPS6KA1;RPS6KA2;CDC23;MAD1L1;MAPK12;BRAF;CDC16;ANAPC2;RPS6KA6;GNAI1;GNAI2;GNAI3;PLK1;ANAPC5;ANAPC7;HSP90AA1;ANAPC4;HSP90AB1;KRAS;RAF1;MAPK9;MAPK10;CDC25C;CDC27;ANAPC1;CCNA2;CCNB1;MAPK14;CCNB2;PRKACA;PRKACB;CDK1;MAPK1;MAPK3;MAPK8;MAP2K1;MAD2L1;CDK2
r-hsa-1268020	mitochondrial protein import	0.04901	63	38	0.603175	3	3938	86	MTX1;PMPCA;PMPCB	TOMM40;DNAJC19;CHCHD5;COX17;SLC25A4;CHCHD2;COA6;CMC4;SLC25A6;GRPEL1;TIMM8B;COA4;TIMM13;GFER;TIMM50;FXN;TOMM22;VDAC1;TIMM10;PMPCB;PMPCA;SLC25A13;CHCHD3;TIMM9;ATP5A1;TIMM10B;TIMM44;PAM16;CS;BCS1L;TIMM8A;ATP5B;HSPD1;CHCHD4;MTX1;HSPA9;TIMM23;IDH3G
r-hsa-3858494	beta-catenin independent wnt signaling	0.04901	97	38	0.391753	3	3938	86	CTNNB1;DVL3;MAP3K7	CALM2;GNB2;AP2B1;DVL2;AP2S1;GNB3;CLTB;CALM1;SCRIB;RAC1;GNB1;PFN1;GNG5;AP2A2;RAC3;PPP3R1;GNAO1;AP2M1;UBA52;MAP3K7;GNB4;CALM3;UBB;PRKCB;PPP3CA;CLTA;PLCB3;GNAT2;RPS27A;RHOA;AP2A1;DVL3;CTNNB1;RAC2;ARRB2;UBC;PPP3CB;CLTC
wp185	integrin-mediated cell adhesion	0.04901	101	38	0.376238	3	3938	86	CSK;PAK4;PDPK1	PDPK1;PAK4;ROCK2;PTK2;ROCK1;PXN;SORBS1;BCAR1;RAP1B;PAK2;CRK;CDC42;BRAF;MAPK1;CAPN2;CAPN9;CAPN1;MAP2K2;MAP2K1;MAPK10;MAPK12;CAPNS1;RAC1;ITGB6;ZYX;TLN1;GRB2;VCL;RAP1A;RAF1;ITGB1;ITGAV;VASP;RAC3;RAC2;PAK1;CSK;SHC1
r-hsa-109582	hemostasis	0.0496336	693	154	0.222222	7	3938	86	C1QBP;CDK2;CDK5;CSK;MAPK14;PDPK1;PRKAR2A	ATP1B3;CD99;MIF;GNB2;CAPZB;PPP2R1B;ARRB1;SRI;GNB3;KIF23;APLP2;GNA13;PFN1;VTI1B;GNAT3;TGFB1;AK3;BCAR1;KIF5B;RHOG;GRB2;SLC16A1;GLG1;GATA1;TLN1;ACTN1;MAPK3;KIF13B;SCCPDH;NRAS;MAPK14;RAC2;HDAC1;HIST1H3A;PRKACB;KLC3;EHD1;TMX3;PRKAR2B;RAF1;C1QBP;AKAP1;H3F3A;MAFF;ACTN2;PPP2CA;ACTN4;CRK;RAP1A;ANXA2;TAGLN2;SLC3A2;CAPZA2;KLC2;GATA2;PRKCB;F11R;SDC2;PPP2CB;KLC4;ARRB2;SOD1;ZFPM1;ITGAV;GNAI3;JMJD1C;CD63;CALM2;…
r-hsa-5683057	mapk family signaling cascades	0.0500032	240	64	0.266667	4	3938	86	CAMK2D;CAMK2G;CSK;MARK3	DNAJB1;PRKACB;YWHAB;CALM3;SHC1;PPP2R1B;MAPK1;RAF1;ARRB1;MAP2K2;RANBP9;CUL3;IGF2BP1;SPTBN1;PTPRA;PAK2;ACTN2;CAMK2G;SEPT7;KRAS;PPP5C;MAPKAPK5;PEBP1;CDK1;PRKACA;FOXO3;CAMK2D;PPP2CA;RAC1;MARK3;PTPN11;NCOA3;PPP2R1A;RBX1;RAP1A;CDC42;PAK1;BRAF;SPTB;PHB;CALM1;HSPB1;GRB2;RAP1B;SPTAN1;UBA52;PTK2;VCL;PPP2R5C;IQGAP1;SPTBN2;UBB;IRS2;CALM2;CSK;TLN1;MAP2K1;PPP2CB;MAPK3;ARRB2;NRAS;UBC;PPP2R5D;RPS27A
wp706	sudden infant death syndrome (sids) susceptibility pathways	0.0522822	159	39	0.245283	3	3938	86	CTNNB1;HADHA;PRKAR2A	PRKACB;ALDOA;HSPD1;YBX1;CTCF;YWHAZ;CTNNB1;SPTBN1;HADHA;HADHB;TCF3;CREBBP;SLC25A4;MECP2;GNB3;PRKACA;GPD1L;YWHAE;YWHAH;YWHAG;SP3;CREB1;YWHAB;PRKAR2B;PRKAR2A;ACADM;GAPDH;VAMP2;GATA2;MEF2C;HDAC1;REST;EP300;YWHAQ;CASP3;SP1;MAZ;ATP1A3;HSP90B1
r-hsa-201681	tcf dependent signaling in response to wnt	0.0524255	195	65	0.333333	4	3938	86	CSNK2A2;CTNNB1;DVL3;GSK3B	HIST1H2BA;TLE3;HDAC1;HIST1H3A;HIST1H2BB;HIST3H3;HIST1H2BK;KMT2D;SMARCA4;CSNK2A1;HIST2H2BE;HIST1H2BD;DVL2;PPP2R1B;PPP2R5D;SOX7;CSNK2B;EP300;H3F3A;H2BFS;HIST3H2BB;CTNNBIP1;UBC;LEO1;H2AFX;BCL9L;ASH2L;TLE4;HIST1H2BH;PPP2CA;XPO1;TLE1;HIST1H2BO;PPP2R1A;RBX1;HIST1H2BM;RNF146;CUL3;UBB;HIST1H2BN;UBA52;CSNK1A1;TLE2;PPP2R5C;CDC73;CSNK2A2;HIST2H3A;TCF4;CREBBP;GSK3B;PPP2CB;CTNNB1;RBBP5;HIST1H2BL;YWHAZ;HIST1H4…
glycerophospholipid metabolism	glycerophospholipid metabolism	0.0556579	139	40	0.28777	3	3938	86	ALDH1B1;NUP133;NUP155	NUP153;SLC1A5;SLC38A2;ALDH9A1;GLA;NUP98;NUP210;NUP107;NUP155;COPB1;NUP35;NUP85;PLA2G15;ALDH1B1;COPG1;GLB1;COPA;COPG2;RANBP2;NUP54;NUP50;NUP43;NUP37;NUPL2;COPB2;NUP133;NUP62;NUP93;GPD2;AGPS;NUP205;SLC3A2;ALDOB;PLA2G12A;NUP214;ALDH2;AKR1A1;ARCN1;NUP160;NUP58
wp536	calcium regulation in the cardiac cell	0.0591356	149	41	0.275168	3	3938	86	CAMK2D;CAMK2G;PRKAR2A	ATP2B1;CAMK2G;CALR;ARRB2;CAMK2D;YWHAZ;GNAI1;GNAI2;GNAO1;GNAQ;GNB3;GNG5;GNB2;RYR1;PRKACA;PRKACB;YWHAE;YWHAH;YWHAG;ANXA6;FKBP1A;YWHAB;PRKAR2B;PRKAR2A;RGS10;PKIB;GNAS;PLCB3;ATP1A4;GNAI3;SFN;PRKCB;ARRB1;GNB4;YWHAQ;ATP2A2;ATP1B3;GNB1;CALM3;CALM1;CALM2
wp138	androgen receptor signaling pathway	0.0627138	89	42	0.47191	3	3938	86	CTNNB1;GSK3B;RB1	ROCK2;PTK2;ZNF318;ROCK1;RAN;CALR;SIN3A;CDC42;CTNNB1;FLNA;CREB1;CREBBP;DSTN;SP1;FKBP4;GSK3B;NCOA3;SIRT1;RHOA;STAT3;RAC1;SMARCE1;SUMO1;RACK1;KAT7;CARM1;NCOR2;NCOR1;SMAD4;RAD9A;HDAC1;PRDX1;UBE2I;RB1;EP300;RNF14;PARK7;UBE3A;RELA;KDM1A;NCOA1;NR2C2
hsa04071	sphingolipid signaling pathway - homo sapiens (human)	0.070165	120	44	0.366667	3	3938	86	MAPK14;MAPK8;PDPK1	TRAF2;PPP2R2D;PDPK1;BAX;GAB2;BID;MAPK12;PRKCB;ROCK1;GNAI2;GNAI3;GNAQ;GNAI1;PLCB3;RAC2;RAC3;ROCK2;KRAS;RAF1;NRAS;MAPK3;SPTLC1;RELA;MAP2K2;PPP2R2B;RHOA;PPP2CA;PPP2CB;PPP2R1A;PPP2R1B;PPP2R2A;MAPK14;PPP2R2C;PPP2R5C;PPP2R5D;ASAH1;GNA13;RAC1;MAPK1;MAPK8;MAPK9;MAPK10;MAP2K1;CTSD
r-hsa-983231	factors involved in megakaryocyte development and platelet production	0.070165	133	44	0.330827	3	3938	86	CDK2;CDK5;PRKAR2A	HDAC1;HIST1H3A;PRKACB;KLC3;CDC42;AK3;CDK5;PRKAR2B;CAPZB;AKAP1;CDK2;H3F3A;KLC1;KIF2A;KIF23;ZFPM1;PRKACA;RAC1;PRKAR2A;EHD1;EHD2;MAFF;RAB5A;EHD3;KIF5B;KDM1A;CAPZA2;ABL1;KLC2;KIF2C;SIN3A;GATA2;KLC4;CBX5;CAPZA1;HDAC2;HIST2H3A;GATA1;KIF15;KIF11;KIF13B;KIF5A;KIF4A;JMJD1C
pathway_tcr	tcr	0.0707624	247	102	0.412955	5	3938	86	CTNNB1;GSK3B;MAPK14;MAPK8;SNRNP70	HNRNPH3;SNRNP70;NCL;CALM2;SDCBP;TXNRD1;TFRC;CDK1;ARHGDIB;KHDRBS1;DBNL;PXN;STAT1;ATF2;CALM3;CRKL;DUSP3;SHC1;MAPK1;RAF1;DDX3X;MAP2K2;MPZL1;CYFIP1;CREB1;STAM2;TSG101;ADA;LDHB;CBLB;PTPRA;HDAC7;DEF6;CCT8;VASP;ATP1A1;YWHAQ;PLCG1;MAPK9;GOLGA5;EPRS;CRK;DYRK1A;DIAPH1;ATP1A3;RAP1A;CD2AP;MAP2K1;STK4;PTPN12;PAK1;ANXA2;TRIM25;LDHA;PGAM1;DNM2;PPP3CB;AHCY;G6PD;PTPN11;WIPF1;CALM1;ABL1;GRB2;MAPK8;ERBIN;ACTR10;FLN…
hsa04922	glucagon signaling pathway - homo sapiens (human)	0.0740347	103	45	0.436893	3	3938	86	CAMK2D;CAMK2G;PHKB	ACACA;PDHA1;PDHA2;PDHB;PFKL;PGAM1;PGAM2;LDHB;PHKB;PKM;SLC2A1;PGAM4;PRMT1;PYGB;PYGL;PLCB3;GNAQ;GNAS;CALM1;CALM2;CALM3;CAMK2D;CAMK2G;LDHAL6A;LDHA;CREB1;ATF2;CREBBP;LDHC;SIRT1;PPP4R3A;PPP4R3B;PPP3CA;PPP4C;PPP3CB;PPP3CC;PPP3R1;GYS1;PRKAA1;PRKACA;PRKACB;PRKAG1;EP300;PCK2;CRTC2
hsa04010	mapk signaling pathway - homo sapiens (human)	0.0740634	255	73	0.286275	4	3938	86	MAP2K4;MAP3K7;MAPK14;MAPK8	TRAF2;KRAS;RAF1;MAPT;MAPKAPK2;RPS6KA1;RPS6KA2;MAP3K20;SRF;FLNB;FLNC;RRAS2;RAP1A;MEF2C;MAP3K4;STK3;STK4;JUND;MAPK12;PPM1A;BRAF;PPM1B;MAP2K4;MAPKAPK3;RPS6KA6;MAP3K7;MAP4K4;HSPA1L;HSPA6;HSPA8;HSPB1;RAC1;RAC2;FLNA;RAP1B;NRAS;DUSP3;MAX;CASP3;GRB2;MAPK9;MAPK10;CRKL;RELA;STMN1;MAPKAPK5;ATF2;HSPA1A;HSPA1B;CRK;TGFB1;MAPK14;ARRB1;ARRB2;PPP3CA;PPP3CB;PPP3CC;PPP3R1;PPP5C;PPP5D1;PRKACA;PRKACB;PAK1;PAK2;IKBKG;…
r-hsa-195721	signaling by wnt	0.0755736	286	104	0.363636	5	3938	86	CSNK2A2;CTNNB1;DVL3;GSK3B;MAP3K7	CSNK1G2;GNG5;TLE3;HDAC1;HIST1H3A;CALM2;HIST1H2BB;ARRB2;HIST3H3;HIST1H2BK;KMT2D;AP2A2;AP2S1;SMARCA4;GNB2;CSNK2A1;HIST2H2BE;HIST1H2BD;YWHAZ;DVL2;PPP2R1B;CUL1;PPP2R5D;HIST1H2BA;SOX7;CSNK2B;GNB3;H2BFS;H3F3A;HIST3H2BB;SCRIB;RUVBL1;CLTB;CTNNBIP1;UBC;LEO1;H2AFX;CTNNB1;EP300;VPS26A;TLE4;HIST1H2BH;PPP2CA;RAC1;XPO1;GNB1;AP2M1;TLE1;HIST1H2BO;PPP2R1A;PFN1;HIST1H2BM;RNF146;CTBP1;RAC3;CUL3;PPP3R1;UBB;GNAO1;HIS…
hsa04150	mtor signaling pathway - homo sapiens (human)	0.077998	154	46	0.298701	3	3938	86	DVL3;GSK3B;PDPK1	CAB39;SEH1L;ATP6V1A;ATP6V1B2;ATP6V1C1;ATP6V1E1;RPS6;RPS6KA1;RPS6KA2;ATP6V1F;PRKAA1;CLIP1;RRAGC;PRKCB;PDPK1;RRAGD;BRAF;ATP6V1D;RPS6KA6;MIOS;SESN2;LAMTOR1;SEC13;EIF4E2;KRAS;RAF1;NRAS;ATP6V1E2;DVL2;DVL3;GRB2;GRB10;GSK3B;SLC3A2;RHEB;RHOA;ATP6V1H;LAMTOR4;EIF4B;EIF4EBP1;NPRL3;SLC7A5;MAPK1;MAPK3;MAP2K1;MAP2K2
hsa04261	adrenergic signaling in cardiomyocytes - homo sapiens (human)	0.077998	149	46	0.308725	3	3938	86	CAMK2D;CAMK2G;MAPK14	TPM1;TPM3;TPM4;MAPK14;MYH6;MYL4;PPP2R2D;ACTC1;MAPK12;PLCB3;GNAI3;GNAQ;GNAS;GNAI1;GNAI2;CALM1;CALM2;CALM3;CAMK2D;CAMK2G;PPP2R1B;CREB1;ATF2;PPP1CA;PPP1CB;PPP1CC;PPP2CA;PPP2CB;PPP2R1A;PPP2R2A;PPP2R2B;PPP2R2C;PPP2R5C;PPP2R5D;PRKACA;PRKACB;MAPK1;MAPK3;ATP1A1;ATP1A2;ATP1A3;ATP1A4;ATP1B3;ATP2A2;ATP2B1;ATP2B4
r-hsa-68886	m phase	0.0838651	267	140	0.524345	6	3938	86	AURKB;CENPC;CSNK2A2;NUP133;NUP155;RB1	HIST1H2BA;LMNB1;CDC23;HIST1H3A;RB1;HIST1H2BB;FBXO5;CDK1;HIST3H3;HIST1H2BK;CENPC;BANF1;ANAPC2;NUDC;NCAPG;MAD1L1;CSNK2A1;AURKB;HIST2H2BE;HIST1H2BD;AHCTF1;NUP98;PPP2R1B;EMD;PPP2R5D;NUP210;CLASP1;NUP107;CSNK2B;H2BFS;H3F3A;SPC24;LEMD2;NUP155;KIF2A;UBC;MAD2L1;HIST3H2BB;H2AFX;RPS27;NUP35;NUP85;UBB;RAD21;ZWILCH;KIF23;LMNA;STAG2;CKAP5;CCNB2;TPR;CLASP2;PDS5B;ANAPC7;PPP2CA;NUP153;RANBP2;XPO1;NUP54;USO1;NCAP…
glycolysis and gluconeogenesis	glycolysis and gluconeogenesis	0.0861981	68	48	0.705882	3	3938	86	ALDH1B1;NUP133;NUP155	NUP62;NUPL2;HK1;ENO2;NUP58;NUP93;ENO1;NUP35;NUP85;PGK2;DLD;ALDH1B1;NUP205;PDHA2;NUP153;RANBP2;NUP160;PFKL;ALDH9A1;PDHA1;DLAT;NUP98;PKM;NUP54;ME1;PCK2;NUP210;PFKP;ALDOB;SLC25A1;PDHX;NUP50;CS;NUP107;ACSS1;NUP43;NUP214;PGAM1;NUP37;SLC16A1;ALDH2;GPI;NUP155;PDHB;AKR1A1;PFKM;ME2;NUP133
hsa04024	camp signaling pathway - homo sapiens (human)	0.090431	200	49	0.245	3	3938	86	CAMK2D;CAMK2G;MAPK8	ACOX1;PPP1R12A;RAP1B;MYL9;BRAF;AFDN;GNAI1;GNAI2;GNAI3;CALM2;RAC1;RAC2;RAC3;ROCK2;RAF1;RRAS2;RAP1A;GNAS;CALM1;CALM3;CAMK2D;CAMK2G;ATP2B4;RELA;CREB1;CREBBP;PPP1CA;PPP1CB;PPP1CC;RHOA;PRKACA;PRKACB;PAK1;ROCK1;MAPK1;MAPK3;ATP1A1;ATP1A2;ATP1A3;MAPK8;ATP1A4;MAPK9;MAPK10;ATP1B3;MAP2K1;MAP2K2;ATP2A2;ATP2B1;EP300
hsa04919	thyroid hormone signaling pathway - homo sapiens (human)	0.090431	118	49	0.415254	3	3938	86	CTNNB1;GSK3B;PDPK1	NCOA3;MYH6;PFKFB2;MED13L;PDPK1;ACTG1;PFKP;ITGAV;RXRA;RXRB;RXRG;STAT1;MED24;HDAC3;TBC1D4;PLCB3;PLCG1;KRAS;RAF1;MED30;NRAS;MED16;SIN3A;CTNNB1;MED1;ACTB;CREBBP;SLC2A1;GSK3B;RHEB;NCOR1;MED4;PRKACA;PRKACB;NCOA1;PRKCB;MAPK1;MAPK3;ATP1A1;ATP1A2;ATP1A3;ATP1A4;ATP1B3;MAP2K1;MAP2K2;ATP2A2;EP300;HDAC1;HDAC2
r-hsa-168256	immune system	0.0930706	1950	479	0.245641	15	3938	86	AGL;CAMK2D;CAMK2G;CSK;CTNNB1;GSK3A;GSK3B;IRAK4;MAP2K4;MAP3K7;MAPK14;MAPK8;MARK3;PDPK1;PRKAR2A	ACTR1B;FUCA2;NME2;PRDX4;VAMP8;CTSD;RAB10;ABI1;RNASET2;CD59;MANBA;EIF4G2;AHCYL1;FBXL20;ARIH1;DNM2;UBA3;RNF7;MAP3K7;HLA-B;ENAH;NECTIN2;GGH;HMGB1;DHX9;IMPDH2;HIST1H3A;HUWE1;CYFIP2;RNF114;DDOST;ARIH2;CSNK2B;SH3GL2;EIF4E2;APEH;UBAC1;ATG5;NCKAP1;MAPK9;GYG1;RAP1A;BRAF;PPP3R1;FCGR2A;PSMD3;PPP2R5C;EIF4G3;CTSA;TXNDC5;UBE2K;PPP2CB;ARRB2;IFI30;S100P;ARPC4;TRIP12;UBE2J1;SUGT1;PCBP2;SNAP23;TXN;EEF2;KRAS;FTH1;T…
pathway_tnfalpha	tnfalpha	0.0937806	241	111	0.460581	5	3938	86	MAP3K7;MAPK14;MAPK8;MARK2;RB1	PPP6C;RPL4;PSMC3;HDAC1;CCNT1;GRB2;IQGAP2;PSMB5;FLNA;MAPKAPK2;STAT5A;DCAF7;PSMC2;CSNK2A1;PSMD12;YWHAB;DIABLO;SMARCC2;RNF25;MAPK1;CUL1;MAPK14;NR2C2;TXN;RPS11;CREB1;HDAC6;EP300;RB1;YWHAG;TXLNA;SPAG9;STAT1;YWHAQ;KPNA2;PFDN2;SMARCA4;RFK;MAPK9;MCM5;PSMC1;PSMD7;PAPOLA;CASP2;PPP1R13L;DPF2;PPP1R12A;PSMD6;FKBP5;COPB2;PSMD1;UBE2I;RXRA;SEC16A;BID;RPL8;PTPN11;RPL30;HSPB1;IKBKG;LRPPRC;MAPK8;HSP90AB1;ACTL6A;PSM…
wp289	myometrial relaxation and contraction pathways	0.0947499	155	50	0.322581	3	3938	86	CAMK2D;CAMK2G;PRKAR2A	CNN2;SP1;CAMK2G;CAMK2D;GABPA;MAFF;ACTB;GABPB1;ACTA2;ACTA1;CREB1;ATF2;GNAS;GNAQ;GNB3;GNG5;GNB2;RYR1;PRKACA;PRKACB;GSTO1;YWHAZ;YWHAE;YWHAH;YWHAG;YWHAB;PRKCB;PRKAR2B;PRKAR2A;RGS10;PKIB;ACTG1;ACTC1;PLCG1;MYL4;SFN;ATF1;CNN1;ARRB2;ARRB1;GNB4;ATP2A2;PLCB3;GNB1;CRCP;CALM3;YWHAQ;CALM1;CALD1;CALM2
inoh_35	wnt mammals	0.0991526	120	51	0.425	3	3938	86	CTNNB1;DVL3;GSK3B	PSMB3;PSMC3;TLE3;SMAD4;PSMD9;PSMB6;PSMC2;TLE2;PSMD12;DVL2;CUL1;PSMB5;PSMC4;PSMD11;CTNNBIP1;PSMA6;PSMB9;PSMD5;PSMB2;PSMD8;SMARCA4;PSMB1;PSMC1;TLE1;PSMD7;PSMA2;PSMB4;PSMD1;PSMD10;PSMA5;PSMD4;HSPG2;PSMA4;PSMD3;PSMA7;SKP1;TLE4;PSMA1;PSMB7;CREBBP;PSMD13;GSK3B;SDC2;DVL3;CTNNB1;PSMD6;PSMC5;EP300;APC;PSMA3;PSMD2
inoh_36	wnt canonical	0.0991526	120	51	0.425	3	3938	86	CTNNB1;DVL3;GSK3B	PSMB3;PSMC3;TLE3;SMAD4;PSMD9;PSMB6;PSMC2;TLE2;PSMD12;DVL2;CUL1;PSMB5;PSMC4;PSMD11;CTNNBIP1;PSMA6;PSMB9;PSMD5;PSMB2;PSMD8;SMARCA4;PSMB1;PSMC1;TLE1;PSMD7;PSMA2;PSMB4;PSMD1;PSMD10;PSMA5;PSMD4;HSPG2;PSMA4;PSMD3;PSMA7;SKP1;TLE4;PSMA1;PSMB7;CREBBP;PSMD13;GSK3B;SDC2;DVL3;CTNNB1;PSMD6;PSMC5;EP300;APC;PSMA3;PSMD2
r-hsa-2559580	oxidative stress induced senescence	0.0991526	129	51	0.395349	3	3938	86	MAP2K4;MAPK14;MAPK8	HIST1H2BA;AGO4;HIST1H2BB;HIST1H2BK;MAPKAPK2;RBBP4;HIST1H2BD;MAPK1;MAPK14;TXN;H2BFS;H3F3A;MINK1;HIST1H3A;UBC;HIST3H2BB;H2AFX;UBB;CBX2;MAPK10;MAPKAPK5;CDKN2C;HIST1H2BH;TFDP1;MOV10;MAPK9;HIST1H2BO;RBBP7;HIST1H2BM;TNRC6A;TNIK;HIST1H2BN;MAPK8;RNF2;CDK4;RING1;HIST2H2BE;MAP4K4;HIST2H3A;MAPKAPK3;CDK6;UBA52;MAPK3;MAP2K4;HIST1H2BL;HIST1H4A;HIST1H2BJ;HIST1H2BC;H2AFZ;RPS27A;H2AFV
wp2446	retinoblastoma (rb) in cancer	0.0991526	89	51	0.573034	3	3938	86	CDK2;CHEK1;RB1	STMN1;DNMT1;MSH6;ABL1;RFC3;RFC4;RFC5;RRM1;NPAT;SIN3A;CDK6;PRKDC;SMC2;CCDC6;HLTF;CDK1;HMGB2;DHFR;CDK4;ANLN;CDK2;KIF4A;FAF1;H2AFZ;RABIF;TFDP1;SMC3;DCK;TOP2A;CCNB2;TYMS;RPA1;RAF1;RRM2;MCM6;MCM7;RPA2;RPA3;MCM3;MCM4;POLD3;PCNA;HMGB1;HDAC1;CHEK1;RB1;RBBP4;CCNA2;CCNB1;SMC1A;RBBP7
wp51	regulation of actin cytoskeleton	0.112844	151	54	0.357616	3	3938	86	CSK;MYLK;PAK4	PAK4;ROCK2;MSN;PTK2;BAIAP2;PXN;CFL1;CFL2;BCAR1;PAK2;CDC42;BRAF;ROCK1;RDX;MAPK3;MAPK1;KRAS;NRAS;TMSB4X;MAP2K2;MAP2K1;PPP1R12A;ACTN1;EZR;CRK;ENAH;PIK3R4;NCKAP1;RHOA;MYH10;DIAPH1;CYFIP2;RAC1;ACTB;MYLK;IQGAP1;VCL;ABI2;RRAS2;RAF1;ARPC5;GIT1;PIP4K2A;RAC2;GNA13;WASF2;PFN1;RAC3;PAK1;CSK;APC;PIK3C3;PIP4K2B;ACTG1
erbb1_downstream_pathway	erbb1 downstream signaling	0.122352	107	56	0.523364	3	3938	86	MAP2K4;MAPK8;PDPK1	CALM2;ACTR3;ARPC2;CDC42;ATF2;BCL2L1;YWHAB;CALM3;CYFIP2;MAPK1;RAF1;MAP2K2;CREB1;ARF4;KRAS;ABI1;SRF;CALM1;YWHAG;CAPN2;YWHAZ;STAT1;PPP5C;YWHAQ;PEBP1;PPP2CA;RAC1;NCKAP1;MAPK9;PPP2R1A;SFN;MAP2K1;BRAF;RAB5A;MEF2C;STAT3;ARPC1B;ATF1;ARPC5;GRB2;PPP2R2A;MAPK8;RPS6;IQGAP1;WASF2;ACTR2;YWHAH;PDPK1;YWHAE;BAIAP2;MAPK3;MAP2K4;NRAS;ARPC3;RALA;ARPC4
r-hsa-2500257	resolution of sister chromatid cohesion	0.122352	104	56	0.538462	3	3938	86	AURKB;CENPC;NUP133	PDS5B;CDK1;NDE1;NUDC;AURKB;CLIP1;AHCTF1;NUP98;PPP2R1B;PPP2R5D;NUP107;SPC24;KIF2A;MAD2L1;RPS27;NUP85;RAD21;RANBP2;PPP1CC;STAG2;CKAP5;CCNB2;CLASP2;CLASP1;PPP2CA;ZWILCH;XPO1;WAPL;NUP43;PPP2R1A;NUP37;KNL1;SMC1A;NUP133;SEH1L;PLK1;RCC2;RANGAP1;MAPRE1;MAD1L1;SEC13;KIF2C;PPP2R5C;STAG1;BUB3;PDS5A;SMC3;CENPU;NUP160;PPP2CB;CENPC;CCNB1;CENPF;BUB1B;MIS12;PAFAH1B1
r-hsa-3371453	regulation of hsf1-mediated heat shock response	0.147332	81	61	0.753086	3	3938	86	GSK3B;NUP133;NUP155	NUP62;HIKESHI;HSPA4;BAG3;NUP93;HSPA1A;NUP35;NUP85;FKBP4;YWHAE;NUP205;DNAJC7;RANBP2;NUP153;RAE1;NUP160;BAG4;HSPB1;RPA3;MAPK3;RPA2;MAPKAPK2;MAPK1;TPR;SIRT1;HSPA1L;HSPA4L;DNAJC2;GSK3B;HSPA6;CCAR2;NUP98;NUP58;HSF1;NUP54;SERPINH1;NUP210;HSPA9;RPA1;DNAJB6;NUP50;UBB;HSPA7;HSPA14;NUP107;ST13;NUP43;NUP214;NUP37;POM121;HSPA5;HSPH1;NUPL2;HSPA13;NUP155;BAG2;HSPA8;DNAJB1;HSPA1B;NUP133;SEH1L
inoh_43	cd4 t cell receptor signaling	0.152517	128	62	0.484375	3	3938	86	MAP3K7;MAPK8;PDPK1	PSMB3;PSMC3;PSMD9;CALM2;PSMB6;PSMC2;IKBKG;PSMD12;CALM3;MAPK1;RAF1;MAP2K2;PSMB5;PSMC4;PSMD11;UBE2N;KRAS;PSMA6;PSMB9;PSMD5;CALM1;MAPK10;PSMB2;PSMD8;RAC1;MAPK9;PSMD4;PSMB1;PSMC1;PSMD7;MAP2K1;PSMA2;PSMD6;PSMB4;PSMD1;PSMD10;BRAF;RAC3;PPP3R1;PSMA5;PLCG1;GRB2;MAPK8;PPP3CC;PSMA4;PSMD3;MAP3K7;PDPK1;PSMA7;PPP3CA;PSMA1;PSMB7;PSMD13;MAPK3;RAC2;RELA;NRAS;PSMC5;UBE2V1;PPP3CB;PSMA3;PSMD2
hsa05010	alzheimer,s disease - homo sapiens (human)	0.16306	171	64	0.374269	3	3938	86	CDK5;GSK3B;UQCRC1	ATP5E;ATP5F1;ATP5D;ATP5J;ATP5O;PSEN1;PSEN2;GAPDH;MAPT;RTN3;NDUFA5;NDUFA8;NDUFAB1;UQCR10;NDUFB10;NDUFS1;NDUFS2;NDUFS3;NDUFV1;NDUFS6;NDUFS8;NDUFV2;NDUFV3;BID;NAE1;PLCB3;UQCRB;UQCRC1;UQCRC2;UQCRFS1;UQCRH;ATP5H;SDHA;UQCRHL;CALM1;CALM2;CALM3;COX4I1;COX5B;RTN4;CAPN1;CAPN2;COX6B1;COX6C;CASP3;IDE;APOE;GSK3B;PPP3CA;PPP3R1;PPP3CB;GNAQ;PPP3CC;CYCS;HSD17B10;MAPK1;MAPK3;ATP2A1;ATP2A2;ATP5C1;ATP5A1;ATP5B;CDK5;…
r-hsa-2467813	separation of sister chromatids	0.173819	124	66	0.532258	3	3938	86	AURKB;CENPC;NUP133	CDC23;NDE1;ANAPC2;NUDC;AURKB;AHCTF1;NUP98;PPP2R1B;PPP2R5D;NUP107;SPC24;KIF2A;MAD2L1;RPS27;NUP85;RAD21;RANBP2;PPP1CC;STAG2;CKAP5;CLASP2;CLASP1;PDS5B;ANAPC7;PPP2CA;ZWILCH;XPO1;WAPL;ANAPC5;NUP43;PPP2R1A;NUP37;KNL1;CDC27;SMC1A;ANAPC16;NUP133;SEH1L;PLK1;ANAPC4;RCC2;RANGAP1;CENPF;MAPRE1;MAD1L1;SEC13;UBA52;CDC16;KIF2C;PPP2R5C;STAG1;CLIP1;BUB3;PDS5A;SMC3;UBB;CENPU;NUP160;PPP2CB;CENPC;UBC;BUB1B;MIS12;PAFA…
pdgfrbpathway	pdgfr-beta signaling pathway	0.195911	126	70	0.555556	3	3938	86	CSK;MAP2K4;MAPK8	ACTA2;ACTR3;RAB4A;ARPC2;STAT5A;SLC9A3R2;CYFIP2;SHC1;MAPK1;RAF1;SIPA1;MAP2K2;PTPN1;YWHAB;GRB10;KRAS;ABI1;SRF;CBL;YWHAG;YWHAZ;PPP2R2B;MAPK10;YWHAH;STAT1;YWHAQ;MAPK9;PPP2CA;RAC1;CTTN;AFDN;ACTN4;CRK;PPP2R1A;SFN;RAP1A;MAP2K1;PAK1;BRAF;RAB5A;DNM2;BCAR1;PLCG1;PTPN11;ARPC1B;ABL1;ARPC5;GRB2;MAPK8;RAP1B;JUND;BAIAP2;SLC9A3R1;PIN1;IQGAP1;WASF2;ACTR2;ARPC4;STAT5B;CSK;YWHAE;RHOA;ARHGDIA;MAPK3;MAP2K4;NCKAP1;NRA…
r-hsa-453274	mitotic g2-g2/m phases	0.195911	138	70	0.507246	3	3938	86	AURKA;CDK11B;CDK2	CDC25C;CCNB2;CDK2;HAUS6;MNAT1;CDK1;OPTN;TPX2;RPS27A;RBBP4;PRKAR2B;PPP2R1B;NEDD1;CUL1;TUBG2;DCTN1;CCNA2;GTSE1;HSP90AB1;YWHAG;UBB;CKAP5;CSNK1D;CLASP1;PRKACA;UBA52;PPP1CB;PPP2CA;XPO1;AURKA;PPP2R1A;RBX1;PPP1R12A;EP300;PLK1;DYNLL1;CDK11B;PCM1;MAPRE1;FGFR1OP;NUMA1;PPP2R2A;DCTN3;RAB8A;SKP1;CDK7;SSNA1;ACTR1A;DYNC1I2;YWHAE;TUBB4B;ALMS1;PPP2CB;HSP90AA1;HAUS7;NDE1;TUBG1;TUBA4A;HAUS8;UBC;DCTN2;CCNB1;CCNH;DYN…
r-hsa-69275	g2/m transition	0.195911	136	70	0.514706	3	3938	86	AURKA;CDK11B;CDK2	CDC25C;CCNB2;CDK2;HAUS6;MNAT1;CDK1;OPTN;TPX2;RPS27A;RBBP4;PRKAR2B;PPP2R1B;NEDD1;CUL1;TUBG2;DCTN1;CCNA2;GTSE1;HSP90AB1;YWHAG;UBB;CKAP5;CSNK1D;CLASP1;PRKACA;UBA52;PPP1CB;PPP2CA;XPO1;AURKA;PPP2R1A;RBX1;PPP1R12A;EP300;PLK1;DYNLL1;CDK11B;PCM1;MAPRE1;FGFR1OP;NUMA1;PPP2R2A;DCTN3;RAB8A;SKP1;CDK7;SSNA1;ACTR1A;DYNC1I2;YWHAE;TUBB4B;ALMS1;PPP2CB;HSP90AA1;HAUS7;NDE1;TUBG1;TUBA4A;HAUS8;UBC;DCTN2;CCNB1;CCNH;DYN…
r-hsa-71387	metabolism of carbohydrates	0.21847	287	110	0.383275	4	3938	86	AGL;NUP133;NUP155;PHKB	ENO2;PGM2;GNS;ALDH1A1;CALM2;GAPDHS;PRKACB;NUP153;PKLR;SLC25A11;TKFC;SORD;BPGM;CALM3;GYS1;NUP98;PPP2R1B;PKM;PPP2R5D;NUP210;PGLS;PRPS1;PRPS1L1;NAGLU;NUP107;HK2;AGL;GPI;NUP155;MAN2C1;RPE;PHKB;TKT;NUP35;NUP85;XYLT1;NUP58;SLC2A1;TPR;PRKACA;MDH2;NUP54;PPP2CA;HK3;GAA;PGK1;GNPDA2;UGP2;RANBP2;GNPDA1;PCK2;PAPSS1;SLC25A1;TPI1;NUP50;PPP2R1A;NUP37;NUPL2;GYG1;NUP133;SEH1L;NUP62;PYGL;HK1;NUP93;PGK2;PYGB;G6PD;NU…
r-hsa-68882	mitotic anaphase	0.218659	135	74	0.548148	3	3938	86	AURKB;CENPC;NUP133	LMNB1;CDC23;NDE1;BANF1;ANAPC2;NUDC;AURKB;AHCTF1;NUP98;PPP2R1B;EMD;PPP2R5D;NUP107;SPC24;LEMD2;KIF2A;MAD2L1;RPS27;NUP85;RAD21;RANBP2;PPP1CC;LMNA;STAG2;CKAP5;CLASP2;CLASP1;PDS5B;ANAPC7;PPP2CA;ZWILCH;XPO1;TMPO;WAPL;ANAPC5;NUP43;PPP2R1A;NUP37;KNL1;CDC27;SMC1A;ANAPC16;NUP133;SEH1L;PLK1;ANAPC4;RCC2;RANGAP1;CENPF;MAPRE1;PPP2R2A;MAD1L1;KIF2C;LEMD3;UBA52;CDC16;SEC13;PPP2R5C;STAG1;CLIP1;BUB3;PDS5A;SMC3;UBB;…
r-hsa-2555396	mitotic metaphase and anaphase	0.224432	136	75	0.551471	3	3938	86	AURKB;CENPC;NUP133	LMNB1;CDC23;NDE1;BANF1;ANAPC2;NUDC;AURKB;AHCTF1;NUP98;PPP2R1B;EMD;PPP2R5D;NUP107;SPC24;LEMD2;KIF2A;MAD2L1;RPS27;NUP85;RAD21;RANBP2;PPP1CC;LMNA;STAG2;CKAP5;CLASP2;CLASP1;PDS5B;ANAPC7;PPP2CA;ZWILCH;XPO1;TMPO;WAPL;ANAPC5;NUP43;PPP2R1A;NUP37;KNL1;CDC27;SMC1A;ANAPC16;NUP133;SEH1L;PLK1;ANAPC4;RCC2;RANGAP1;CENPF;MAPRE1;PPP2R2A;MAD1L1;KIF2C;LEMD3;UBA52;CDC16;SEC13;PPP2R5C;STAG1;CLIP1;BUB3;PDS5A;SMC3;UBB;…
r-hsa-5693532	dna double-strand break repair	0.224432	171	75	0.438596	3	3938	86	CDK2;CHEK1;MAPK8	SUMO1;CDK2;HIST1H2BB;HIST3H3;HIST1H2BK;POLE3;RPA2;TIMELESS;XRCC6;HIST2H2BE;RFC4;HIST1H2BD;RIF1;POLD3;RAD9A;SMARCA5;RPA1;HIST1H2BA;NHEJ1;TP53BP1;BABAM2;CCNA2;H2BFS;UBE2V2;UBE2N;HIST3H2BB;BAZ1B;KPNA2;BRCC3;RFC1;H2AFX;XRCC3;PPP5C;HIST1H2BH;HUS1;HIST1H2BO;SUMO2;PPP4C;MAPK8;HIST1H2BM;TIPIN;UBE2I;RAD1;BABAM1;HIST1H2BN;TDP2;ABL1;CLSPN;UBA52;RFC5;RAD50;BAP1;BLM;PRKDC;UBB;PPP4R2;RAD51;RPA3;UIMC1;CHEK1;RFC…
r-hsa-76002	platelet activation, signaling and aggregation	0.224432	283	75	0.265018	3	3938	86	CSK;MAPK14;PDPK1	GNAQ;VCL;FLNA;GNAI1;TMX3;CALM3;STXBP2;SHC1;MAPK1;RAF1;ARRB1;CFL1;PTPN1;GNB3;POTEKP;HSPA5;CAP1;CALM2;TMSB4X;CALM1;ACTN2;PPIA;NHLRC2;FAM49B;ACTN1;RAC1;APLP2;GNB1;GNA13;ACTN4;CRK;ANXA5;CHID1;PFN1;TUBA4A;RAP1A;CDC42;GNAT3;GNG5;TGFB1;BCAR1;TAGLN2;GNAI3;PTPN11;CALU;RHOG;MAGED2;GRB2;MANF;RAP1B;GNB4;PSAP;TTN;VTI1B;GNAI2;PRKCB;OLA1;PDPK1;CSK;WDR1;TLN1;ALDOA;ARRB2;MAPK3;RAC2;SCCPDH;PTK2;SOD1;RHOA;YWHAZ;MAP…
r-hsa-68875	mitotic prophase	0.247815	143	79	0.552448	3	3938	86	NUP133;NUP155;RB1	HIST1H2BA;LMNB1;HIST1H3A;RB1;HIST1H2BB;HIST3H3;NUP153;BANF1;HIST2H2BE;HIST1H2BD;NUP98;PPP2R1B;MAPK1;NUP210;NUP107;H2BFS;H3F3A;LEMD2;NUP155;HIST3H2BB;H2AFX;NUP35;NUP85;MASTL;LMNA;CCNB2;TPR;HIST1H2BH;PPP2CA;HIST1H2BK;RANBP2;NUP54;USO1;NUP50;HIST1H2BO;TMPO;NUP43;PPP2R1A;SET;NUPL2;HIST1H2BM;NUP133;SEH1L;NUP62;PLK1;NUP93;NUP205;HIST1H2BN;RAE1;RAB2A;NEK9;LEMD3;SMC4;RAB1A;NUP37;NUP214;ENSA;CDK1;POM121;P…
r-hsa-1280218	adaptive immune system	0.287282	807	164	0.203222	5	3938	86	CSK;GSK3A;GSK3B;MAP3K7;PDPK1	CDC23;FBXO6;FOXO4;PRKACA;RNF25;PPP2R1B;SEC22B;UBE2F;CUL5;UBE2N;IFITM1;CBL;PAK2;RNF14;VASP;CBLB;UBE3A;FBXL20;ENAH;AP2A2;DNM2;UBE2S;GRB2;RNF7;CDC16;LNPEP;DNM3;MAP3K7;RCHY1;NECTIN2;RIPK2;UBE2H;CTSC;MAPK3;NRAS;UBC;ANAPC1;EVL;SAR1B;CTSD;PAK1;CALR;PRKACB;SEC23A;HUWE1;YWHAB;ARF1;AP2B1;CANX;RNF114;RAF1;ARIH2;CUL3;SH3GL2;CTSH;RNF213;UBAC1;UBR2;KRAS;ANAPC7;PPP2CA;RAP1A;CDC27;AP1S1;AHCYL1;TNRC6A;LRSAM1;UBA5…
hsa05203	viral carcinogenesis - homo sapiens (human)	0.29557	203	87	0.428571	3	3938	86	CDK2;CHEK1;RB1	CHEK1;SP100;TRAF2;HLA-B;HLA-C;MAPKAPK2;BAK1;PSMC1;BAX;ACTN4;CHD4;ACTN1;DDB1;DDX3X;YWHAB;STAT5A;STAT5B;CREBBP;HIST1H2BA;HIST1H2BL;HIST1H2BN;HIST1H2BM;HIST1H2BH;HIST1H2BC;HIST1H2BO;HIST2H2BE;PXN;HDAC6;HIST2H2BF;MAD1L1;USP7;PKM;HNRNPK;DLG1;YWHAQ;SRF;HIST1H2BK;RAC1;HDAC7;VDAC3;KRAS;HIST1H2BJ;CDK1;RANBP1;NRAS;RB1;HDAC3;MRPS18B;TBPL1;HIST3H2BB;CASP3;GRB2;UBR4;RELA;STAT3;CREB1;ATF2;YWHAE;YWHAG;YWHAH;YWH…
wp411	mrna processing	0.355978	127	97	0.76378	3	3938	86	FUS;HNRNPA1;SNRNP70	SF3A1;RBM17;NUDT21;CPSF2;SRP54;FUS;U2AF1;SF3B5;YBX1;HNRNPM;SF3B3;PRPF8;DHX15;CSTF2T;DHX9;CPSF3;SRSF9;HNRNPR;NCBP2;PPM1G;DHX16;SREK1;CLP1;SNU13;PCBP2;DHX8;DHX38;DDX1;METTL3;RNMT;SUPT5H;RBM5;CD2BP2;SRSF1;SFPQ;PRPF4B;SRSF3;SNRNP40;CELF2;CELF1;SUGP2;PRPF4;PRPF3;HNRNPU;SRRM1;POLR2A;SFSWAP;SRSF7;SF3B2;PAPOLA;PABPN1;SUGP1;HNRNPA1;XRN2;RBM39;U2AF2;NCBP1;PRMT1;EFTUD2;SF3A2;RBMX;CPSF1;SNRPB;SNRPB2;SNRPA;SN…
r-hsa-72203	processing of capped intron-containing pre-mrna	0.374714	248	184	0.741935	5	3938	86	FUS;HNRNPA1;NUP133;NUP155;SNRNP70	NUP62;ISY1;SRSF1;SNRPA1;SNRNP200;SF1;SNRPF;WBP11;POLR2A;NUP153;LSM6;HNRNPC;PCBP2;HNRNPU;PPIE;CPSF3;HNRNPM;CCAR1;HNRNPR;WBP4;YBX1;SRRM2;MAGOH;PHF5A;SNRPD3;NUP210;SMNDC1;EFTUD2;SRSF3;DDX42;DDX46;NUP107;CWC15;CTNNBL1;UPF3B;POLDIP3;PCF11;POLR2C;GTF2F1;USP39;PRCC;NUP155;HNRNPF;PRPF19;SYF2;SNRPD1;U2AF1L4;THOC2;SRSF11;CSTF2;NUP35;SART1;NUP85;HSPA8;POLR2J;SRSF9;CDC5L;FUS;U2SURP;SNRPA;HNRNPH2;PQBP1;SF3A2;…
r-hsa-5663205	infectious disease	0.391032	254	145	0.570866	4	3938	86	CTNNB1;MAP2K4;NUP133;NUP155	LIG1;SLC25A6;MNAT1;POLR2A;CCNT1;NUP153;SLC25A5;VTA1;BANF1;ELOA;STAM;SUPT16H;XRCC6;TAF7;GTF2F1;CALM3;ARF1;ERCC2;AP2B1;CANX;NUP210;MAP2K2;PDCD6IP;AP2S1;NUP107;STAM2;CHMP2B;CUL5;RNMT;POLR2C;EEF2;TCEA1;NUP155;SH3GL1;VAMP2;AP1M1;B2M;POLR2J;CALM1;SH3GL2;PAK2;HSPA1A;NUP35;NCBP2;NUP85;GTF2E2;CTNND1;CHMP2A;KPNB1;CHMP5;RANBP2;PSIP1;PPIA;TPR;CTDP1;RAC1;NMT2;XPO1;IPO5;NUP54;NUP50;CALR;AP1B1;NUP43;SSRP1;NUP37…
hsa03040	spliceosome - homo sapiens (human)	0.403946	134	105	0.783582	3	3938	86	HNRNPA1;HNRNPA1L2;SNRNP70	PRPF31;WBP11;MAGOH;SF3B4;RBMXL1;SMNDC1;EIF4A3;SF3A1;DHX38;DDX42;HNRNPM;U2AF1L4;U2AF2;SF3B6;NCBP1;HNRNPA1L2;HNRNPC;HNRNPK;DDX5;HNRNPU;LSM3;DHX8;HNRNPA1;EFTUD2;DHX15;U2AF1;SF3A3;RBM25;DDX46;RBMXL2;SRSF9;RBMX;ISY1;BUD31;SNRNP40;DDX23;SNU13;PRPF19;PPIE;RBM8A;PPIH;HSPA1A;HSPA1B;HSPA1L;PLRG1;HSPA6;DDX39B;HSPA8;DHX16;SNRNP27;NCBP2;SRSF1;CHERP;SRSF3;SRSF7;PUF60;CWC15;U2SURP;HNRNPA3;MAGOHB;PRPF38B;SYF2;CC…
r-hsa-74160	gene expression	0.407665	1754	722	0.411631	17	3938	86	AURKA;AURKB;CCNC;CDK2;CDK5;CHEK1;CSNK2A2;FUS;GSK3B;HNRNPA1;MAPK14;NARS2;NUP133;NUP155;PDPK1;SNRNP70;TFAM	SNRPA1;ELOA;RPL27;PML;SMARCA5;TCEA1;RPL9;RPL21;POLR2J;POLR3K;RPL7A;RPS7;TRIAP1;DHX16;GLS;EIF4B;NUP205;FAU;NOP56;EIF1AX;HARS2;RPS4X;U2AF2;WBP11;RPS26;RRAGD;URM1;DHX9;CCNB1;ALYREF;EHMT2;CASC3;EIF2B5;DDX23;DCAF13;NUP160;YWHAH;POLR3G;TNKS1BP1;CNOT3;WDR61;USP7;CDC25C;DDX1;EXOSC5;HIST1H3A;ELAVL1;EIF2B4;HNRNPU;AIMP1;DDOST;INTS12;EXOSC6;RPS15A;SRSF11;NOP2;CNOT1;DDB2;HUS1;IGF2BP2;AURKA;PPM1A;DEK;SFN;SRRM2…
r-hsa-1430728	metabolism	0.409368	2032	678	0.333661	16	3938	86	AGL;ALDH1B1;COL4A3BP;CSNK2A2;FDXR;FECH;HADHA;MCCC1;NUP133;NUP155;PHKB;PRKAR2A;SPR;SRM;SUCLA2;UQCRC1	CYP51A1;ACADM;RPL27;HIBCH;COQ9;NFS1;PPP2CA;MVK;NAGLU;RPL9;RPL21;CTPS2;GSS;MANBA;VAC14;RUFY1;AHCYL1;ACADS;NQO1;RPL7A;RPS7;GLS;DNM2;NUP205;FAU;CYB5R4;HSPG2;NME2;MTMR14;ESYT1;RPS4X;FASN;ABHD14B;KYAT3;SCP2;BLVRA;CHAC2;RPS26;UGDH;ACSL3;MCCC1;ACSS1;IMPDH2;NUDT11;TPMT;ADSL;SLC25A6;MTHFD2;GSTM2;AIMP1;IDI1;MAT2A;CSNK2B;ADA;RPS15A;RPL36;SMS;FDX1;ATP5A1;GYG1;PANK4;ECI1;RAP1A;BDH2;ETFA;MTHFS;HADHB;RXRA;ECI2;…
r-hsa-556833	metabolism of lipids and lipoproteins	0.503877	728	168	0.230769	4	3938	86	COL4A3BP;CSNK2A2;FDXR;HADHA	CYP51A1;HMGCL;PPP1CC;NDUFAB1;PIK3C3;NFYB;CSNK2A1;CSNK1G2;COQ9;CARM1;MLYCD;ACAA1;VAC14;GPD1L;RUFY1;ACBD7;ACADS;PLIN3;SLC25A1;HSD17B12;TECR;P4HB;APOBR;PI4KB;NUDT19;SPTLC1;DECR1;MTMR14;ESYT1;ACLY;FASN;CSNK2A2;EPHX2;SCP2;SAR1B;COL4A3BP;PRKACB;MVK;SP1;HMGCS2;ARF1;AP2B1;IDI1;HMGCS1;ASAH1;CSNK2B;FDX1;ACOT8;PTGR1;DDHD2;MAPKAPK2;FAM213B;NCOR1;OSBPL6;FABP5;MUT;ACOT7;NCOA1;SCD;ACAT1;NSDHL;ACSL3;BDH2;LSS;HAD…
r-hsa-73894	dna repair	0.566096	323	134	0.414861	3	3938	86	CDK2;CHEK1;MAPK8	MSH2;ISY1;UBE2T;DDB2;CDK2;HIST1H2BB;MNAT1;PRKDC;HIST3H3;HIST1H2BK;CUL4A;TRIM25;ERCC2;POLE3;UBE2I;PPIE;HIST2H2BE;RFC4;HIST1H2BD;RIF1;POLD3;RAD9A;UFD1;PMS2;RFC2;COPS3;TIPIN;HIST1H2BA;BABAM2;CCNA2;H2BFS;UBE2V2;UBE2N;BLM;HIST3H2BB;MPG;CUL4B;PRPF19;XRCC3;UBC;POLR2C;H2AFX;TP53BP1;BAZ1B;ZNF830;POLR2J;COPS5;YY1;PPP5C;KPNA2;HIST1H2BH;HUS1;TCEA1;VCP;RCHY1;COPS7B;HMGN1;MBD4;HIST1H2BO;COPS8;RFC1;RBX1;PPP4C;P…
r-hsa-72163	mrna splicing - major pathway	0.625096	185	146	0.789189	3	3938	86	FUS;HNRNPA1;SNRNP70	SNRPA1;ISY1;SRSF1;SNRNP200;SF1;SNRPF;WBP11;POLR2A;LSM6;HNRNPC;PCBP2;SMNDC1;HNRNPU;PPIE;CPSF3;HNRNPM;CCAR1;RBM5;HNRNPR;YBX1;MAGOH;PHF5A;SNRPD3;EFTUD2;SRSF3;DDX42;DDX46;CTNNBL1;UPF3B;CWC15;PCF11;POLR2C;GTF2F1;USP39;HNRNPF;PRPF19;SYF2;SNRPD1;U2AF1L4;SRSF11;CSTF2;SART1;HSPA8;POLR2J;LSM8;CDC5L;FUS;U2SURP;SNRPA;HNRNPH2;SF3A2;PPWD1;CSTF1;CD2BP2;BUD31;SNRNP70;SNRPE;U2AF1L5;DHX38;RBM17;SRRM1;NUDT21;PPIL1;…
r-hsa-72172	mrna splicing	0.625096	193	146	0.756477	3	3938	86	FUS;HNRNPA1;SNRNP70	SNRPA1;ISY1;SRSF1;SNRNP200;SF1;SNRPF;WBP11;POLR2A;LSM6;HNRNPC;PCBP2;SMNDC1;HNRNPU;PPIE;CPSF3;HNRNPM;CCAR1;RBM5;HNRNPR;YBX1;MAGOH;PHF5A;SNRPD3;EFTUD2;SRSF3;DDX42;DDX46;CTNNBL1;UPF3B;CWC15;PCF11;POLR2C;GTF2F1;USP39;HNRNPF;PRPF19;SYF2;SNRPD1;U2AF1L4;SRSF11;CSTF2;SART1;HSPA8;POLR2J;LSM8;CDC5L;FUS;U2SURP;SNRPA;HNRNPH2;SF3A2;PPWD1;CSTF1;CD2BP2;BUD31;SNRNP70;SNRPE;U2AF1L5;DHX38;RBM17;SRRM1;NUDT21;PPIL1;…
r-hsa-199991	membrane trafficking	0.937488	580	266	0.458621	3	3938	86	AAK1;GAK;SNX5	VPS36;RAB21;TRAPPC1;TSG101;COPS5;TRAPPC3;COPG2;NAPB;ARRB1;TRAPPC6B;RAB10;PRKAG1;CHMP2B;PREB;COPS8;RAB5B;CLTB;TOR1B;CBL;ARPC5;TMF1;HSPA8;PUM1;KIF23;RAB3IL1;VTA1;PLIN3;GOLGA5;GRK2;MCFD2;PICALM;SH3GL1;SNAP29;TJP1;BNIP1;AP2A2;GABARAPL2;DNM2;KIF5B;CHMP4B;PACSIN2;SNF8;EPS15;GRB2;TBC1D10B;CD59;LNPEP;SNX5;PAFAH1B2;DNM3;DTNBP1;RAB8B;RAB5C;GRK3;CCZ1;ANK1;ACTR2;RAB1B;CHMP4A;SCARB2;VPS51;NSF;CPD;MON1B;UBC;CO…
r-hsa-5653656	vesicle-mediated transport	0.945414	619	274	0.442649	3	3938	86	AAK1;GAK;SNX5	VPS36;RAB21;TRAPPC1;TSG101;COPS5;TRAPPC3;COPG2;ARRB1;TRAPPC6B;RAB10;PRKAG1;CHMP2B;PREB;RAB5B;CLTB;TOR1B;CBL;ARPC5;CD59;HSPA8;PUM1;KIF23;RAB3IL1;RAB12;VTA1;PLIN3;GOLGA5;GRK2;MCFD2;PICALM;SNAP29;TJP1;BNIP1;AP2A2;GABARAPL2;CLTCL1;KIF5B;PACSIN2;NAPB;EPS15;GRB2;TBC1D10B;LNPEP;SNX5;PAFAH1B2;DNM3;DTNBP1;RAB5C;MIA2;CCZ1;ACTR2;SH3GL1;RAB1B;CHMP4A;SCARB2;VPS51;NSF;CTSC;SEC22B;UBC;COPB1;ARPC3;DCTN2;TBC1D13;…
r-hsa-392499	metabolism of proteins	0.981825	1504	592	0.393617	7	3938	86	CSNK2A2;MAP3K7;MTX1;NUP133;NUP155;PMPCA;PMPCB	KIF13A;RAB21;PFDN4;TRAPPC3;RPL27;TRAPPC6B;CTSD;RAB10;PREB;TUBAL3;RPL21;CD59;PFDN6;GRPEL1;USP25;CCT6B;TBCC;GNPNAT1;RPL7A;RPS7;TSTA3;NANP;MTX1;EIF4B;GNAT3;NUP205;CCT5;FAU;NOP56;GMPPA;HSPG2;EIF1AX;MAP3K7;AMDHD2;RPS4X;FN3K;COA6;RPS26;PML;LMAN1;EIF2B5;TCP1;EEF1A1P5;USP7;TMED2;HIST1H3A;SLC25A6;DYNLL2;EIF2B4;UBXN1;PSMB6;DDOST;TP53BP1;CSNK2B;STAM2;PSMA6;RPS15A;HDAC7;DDB2;CBX2;CSNK1D;ATP5A1;EP300;RAB2A;PS…
r-hsa-597592	post-translational protein modification	0.986765	1024	353	0.344727	3	3938	86	MAP3K7;NUP133;NUP155	RAB21;TRAPPC1;FOXO4;PSMB3;RNF181;HIST1H2BH;TRAPPC3;NUP153;COPG2;AMDHD2;NAPB;FPGT;HIST1H2BD;NUP98;PML;TMED7;USP15;TRAPPC6B;RAB10;PREB;UBE2N;RAB5B;FN3KRP;GFPT1;NANP;PSMB9;CD59;NUP85;ARF5;STAG2;USP25;SP100;RANBP2;MCFD2;PSMB1;TSTA3;PSMD3;RAB9A;PSMD6;PSMB4;RNF146;NUP133;NUP62;TGFB1;TRIM25;GMDS;NUP205;PSMD4;HIST1H2BN;GMPPA;RAB13;PSMC2;PSMA4;FKBP8;WDR48;MAP3K7;RAB8B;USP9X;FN3K;RAB1B;PSMA1;ABRAXAS2;RIPK2…

## Sheet: Cellular component
GOterm	Function	HypergeoPval	GOterm_size	GOterm_inbg_size	Proportion	DE_GO_size	Background_size	DE_size	DE_genes	All_genes
GO:0005739	Mitochondrion	5.54564e-05	819	299	0.365079	18	3938	86	AAK1;ALDH1B1;C1QBP;FDXR;GSK3A;HADHA;MCCC1;MRPL2;MRPL47;MRPS22;MTX1;NARS2;PMPCA;PMPCB;SLC25A24;SUCLA2;TFAM;UQCRC1	FUCA2;FAM136A;MRPS10;MRPS35;OXCT1;UQCRC1;DLD;SIRT1;TIMM13;TOMM22;DHRS7;PCK2;ACOT8;IDH3G;DHODH;GABPB1;DECR1;GSK3A;ABCF2;OGDH;YKT6;C1QBP;PDHX;SLC25A3;HINT3;TMEM30A;DAP;NEK9;PAIP2B;AARS2;MRPS7;CLPP;COX6B1;TRAP1;DDX49;GFER;PMPCB;GSE1;BRD8;MRPS36;CDK7;CMPK2;TIMM10;CARS2;EIF4E2;COX5B;TBRG4;HINT2;KLC4;FDX1;RMDN3;LRPPRC;COX17;TTC19;ATP5B;MTFR1;CHCHD3;PRDX1;RPS6KA6;FAM32A;P4HA1;DCPS;POLD3;MECR;NDUFS3;CHMP…
GO:0005737	Cytoplasm	0.0149374	5304	1766	0.332956	49	3938	86	AAK1;AGL;ALDH1B1;AURKA;BCR;C1QBP;CAMKK1;CAMKK2;CAND2;CCNC;CDK5;CENPC;COL4A3BP;CSK;DPP9;FDXR;GAK;GRWD1;GSK3A;HADHA;IRAK4;KRT18;LUZP1;MAP2K4;MAP3K7;MCCC1;MRPL2;MRPL3;MRPL47;MRPS22;MTX1;MYLK;NARS2;OXSR1;PDPK1;PMPCA;PMPCB;PRKAR2A;PWP1;SLC25A24;SLK;SNX5;SPR;SRM;SUCLA2;TFAM;TMEM109;TXNDC15;UQCRC1	FKBP4;FUCA2;CYP51A1;BAIAP2L1;DVL2;RPAP3;TSR3;RANBP9;PPP5C;FAM136A;MRI1;PSMA4;MRPS10;RCN1;RFC2;HDAC7;MRPS35;OTUD5;PSMC4;CAMKK1;GOLGA5;TRIP13;HSD17B10;GPATCH1;KEAP1;ASNS;ACTR6;UHRF1BP1;OXCT1;TRIP6;UQCRC1;SPG21;GOLGA3;GLG1;DLD;OSGEP;DHPS;PSMD5;NANS;SIRT1;PSMD8;TECR;TIMM13;MAPK12;SNAP29;MIF;SNRPD3;LGALS1;TOMM22;RTCB;TTLL12;MYH9;ST13;FKBP3;PYGL;AHSA1;DHRS7;EIF5;PCK2;AURKA;GSS;PYGB;PROCR;CSTF1;TPD52L2;…
GO:0005622	Intracellular	0.0441036	7923	2523	0.31844	63	3938	86	AAK1;AGL;ALDH1B1;AURKA;BCR;BMP2K;C1QBP;CAMKK1;CAMKK2;CAND2;CCNC;CDK5;CENPC;CHEK1;COL4A3BP;CSK;DPP9;DVL3;FDXR;FUS;GAK;GRWD1;GSK3A;GSK3B;HADHA;HMGN2;HNRNPDL;IRAK4;KRT18;LUZP1;MAP2K4;MAP3K7;MAPK14;MARK3;MCCC1;MRPL2;MRPL3;MRPL47;MRPS22;MTX1;MYLK;NARS2;NUP133;NUP155;OXSR1;PDPK1;PMPCA;PMPCB;PRKAR2A;PWP1;RB1;SLC25A24;SLK;SNRNP70;SNX5;SPR;SRM;SUCLA2;TFAM;TMEM109;TXNDC15;UQCRC1;VIM	FKBP4;FUCA2;CYP51A1;BAIAP2L1;DVL2;RPAP3;TSR3;YBX2;RANBP9;PPP5C;RTFDC1;FAM136A;MRI1;BOD1L1;PSMA4;MRPS10;RCN1;RFC2;HDAC7;MRPS35;OTUD5;GPKOW;AQR;PSMC4;CAMKK1;ACTL6B;GOLGA5;TRIP13;HSD17B10;GPATCH1;KEAP1;ASNS;ACTR6;UHRF1BP1;PLOD1;OXCT1;EIF2AK1;RBM22;TRIP6;PDRG1;ESF1;TRMT6;UQCRC1;SPG21;GOLGA3;GLG1;DLD;SPAG7;OSGEP;CBX5;DHPS;PSMD5;NANS;SIRT1;PSMD8;TECR;TIMM13;MAPK12;SNAP29;MIF;SF3A1;SNRPD3;MAPK1;LGALS1;T…
GO:0005575	cellular_component	0.0459552	8404	2625	0.312351	65	3938	86	AAK1;AGL;ALDH1B1;AURKA;BCR;BMP2K;C1QBP;CAMKK1;CAMKK2;CAND2;CCNC;CDK5;CENPC;CHEK1;COL4A3BP;CSK;CTNNB1;DPP9;DVL3;FDXR;FUS;GAK;GRWD1;GSK3A;GSK3B;HADHA;HMGN2;HNRNPDL;IRAK4;KRT18;LUZP1;MAP2K4;MAP3K7;MAPK14;MARK3;MCCC1;MRPL2;MRPL3;MRPL47;MRPS22;MTX1;MYLK;NARS2;NUP133;NUP155;OXSR1;PDPK1;PMPCA;PMPCB;PRKAR2A;PWP1;RB1;SLC25A24;SLK;SNRNP70;SNX5;SNX6;SPR;SRM;SUCLA2;TFAM;TMEM109;TXNDC15;UQCRC1;VIM	FKBP4;FUCA2;CYP51A1;BAIAP2L1;DVL2;RPAP3;TSR3;YBX2;RANBP9;PPP5C;RTFDC1;FAM136A;MRI1;BOD1L1;PSMA4;MRPS10;GRN;RCN1;RFC2;HDAC7;MRPS35;OTUD5;GPKOW;AQR;PSMC4;CAMKK1;ACTL6B;GOLGA5;TRIP13;HSD17B10;GPATCH1;KEAP1;ASNS;ACTR6;UHRF1BP1;PLOD1;OXCT1;EIF2AK1;RBM22;TRIP6;PDRG1;ESF1;TRMT6;UQCRC1;SPG21;GOLGA3;GLG1;DLD;SPAG7;OSGEP;CBX5;DHPS;PSMD5;NANS;SIRT1;PSMD8;TECR;TIMM13;MAPK12;SNAP29;MIF;SF3A1;SNRPD3;MAPK1;LGAL…
GO:0110165	Cellular anatomical entity	0.0459552	8404	2625	0.312351	65	3938	86	AAK1;AGL;ALDH1B1;AURKA;BCR;BMP2K;C1QBP;CAMKK1;CAMKK2;CAND2;CCNC;CDK5;CENPC;CHEK1;COL4A3BP;CSK;CTNNB1;DPP9;DVL3;FDXR;FUS;GAK;GRWD1;GSK3A;GSK3B;HADHA;HMGN2;HNRNPDL;IRAK4;KRT18;LUZP1;MAP2K4;MAP3K7;MAPK14;MARK3;MCCC1;MRPL2;MRPL3;MRPL47;MRPS22;MTX1;MYLK;NARS2;NUP133;NUP155;OXSR1;PDPK1;PMPCA;PMPCB;PRKAR2A;PWP1;RB1;SLC25A24;SLK;SNRNP70;SNX5;SNX6;SPR;SRM;SUCLA2;TFAM;TMEM109;TXNDC15;UQCRC1;VIM	FKBP4;FUCA2;CYP51A1;BAIAP2L1;DVL2;RPAP3;TSR3;YBX2;RANBP9;PPP5C;RTFDC1;FAM136A;MRI1;BOD1L1;PSMA4;MRPS10;GRN;RCN1;RFC2;HDAC7;MRPS35;OTUD5;GPKOW;AQR;PSMC4;CAMKK1;ACTL6B;GOLGA5;TRIP13;HSD17B10;GPATCH1;KEAP1;ASNS;ACTR6;UHRF1BP1;PLOD1;OXCT1;EIF2AK1;RBM22;TRIP6;PDRG1;ESF1;TRMT6;UQCRC1;SPG21;GOLGA3;GLG1;DLD;SPAG7;OSGEP;CBX5;DHPS;PSMD5;NANS;SIRT1;PSMD8;TECR;TIMM13;MAPK12;SNAP29;MIF;SF3A1;SNRPD3;MAPK1;LGAL…
GO:0005635	Nuclear envelope	0.0654832	243	70	0.288066	4	3938	86	MARK3;NUP133;NUP155;TMEM109	HSD17B10;UHRF1BP1;RABAC1;TMEM97;TMEM109;GAPDH;NUP155;TMX4;SDCBP;LMNB1;NUP133;IPO5;EPCAM;CASC3;TMPO;KPNB1;LEMD2;NUP35;APEH;ANXA5;NANP;ARFGAP1;DHRS4;C5orf22;PCM1;C11orf54;KPNA4;DNAJB2;PUM2;LBR;GANAB;NUP50;ZC3HC1;GTPBP4;AHCTF1;CEP170;TPR;EMD;CUEDC2;YBX1;TBC1D22B;SCAI;RCC1;RCC2;KAZN;ANXA1;DNAJC2;SUMO1;AMPD3;GRB10;KIAA1522;XPO1;SLC39A10;EIF2B4;MAPKAPK3;RANGAP1;KAT8;MARK3;RPS6KA2;PGRMC2;TOR1AIP1;GPN3;N…
GO:0031090	Organelle membrane	0.0654832	243	70	0.288066	4	3938	86	MARK3;NUP133;NUP155;TMEM109	HSD17B10;UHRF1BP1;RABAC1;TMEM97;TMEM109;GAPDH;NUP155;TMX4;SDCBP;LMNB1;NUP133;IPO5;EPCAM;CASC3;TMPO;KPNB1;LEMD2;NUP35;APEH;ANXA5;NANP;ARFGAP1;DHRS4;C5orf22;PCM1;C11orf54;KPNA4;DNAJB2;PUM2;LBR;GANAB;NUP50;ZC3HC1;GTPBP4;AHCTF1;CEP170;TPR;EMD;CUEDC2;YBX1;TBC1D22B;SCAI;RCC1;RCC2;KAZN;ANXA1;DNAJC2;SUMO1;AMPD3;GRB10;KIAA1522;XPO1;SLC39A10;EIF2B4;MAPKAPK3;RANGAP1;KAT8;MARK3;RPS6KA2;PGRMC2;TOR1AIP1;GPN3;N…
GO:0031965	Nuclear membrane	0.0654832	243	70	0.288066	4	3938	86	MARK3;NUP133;NUP155;TMEM109	HSD17B10;UHRF1BP1;RABAC1;TMEM97;TMEM109;GAPDH;NUP155;TMX4;SDCBP;LMNB1;NUP133;IPO5;EPCAM;CASC3;TMPO;KPNB1;LEMD2;NUP35;APEH;ANXA5;NANP;ARFGAP1;DHRS4;C5orf22;PCM1;C11orf54;KPNA4;DNAJB2;PUM2;LBR;GANAB;NUP50;ZC3HC1;GTPBP4;AHCTF1;CEP170;TPR;EMD;CUEDC2;YBX1;TBC1D22B;SCAI;RCC1;RCC2;KAZN;ANXA1;DNAJC2;SUMO1;AMPD3;GRB10;KIAA1522;XPO1;SLC39A10;EIF2B4;MAPKAPK3;RANGAP1;KAT8;MARK3;RPS6KA2;PGRMC2;TOR1AIP1;GPN3;N…
GO:0031967	Organelle envelope	0.0654832	243	70	0.288066	4	3938	86	MARK3;NUP133;NUP155;TMEM109	HSD17B10;UHRF1BP1;RABAC1;TMEM97;TMEM109;GAPDH;NUP155;TMX4;SDCBP;LMNB1;NUP133;IPO5;EPCAM;CASC3;TMPO;KPNB1;LEMD2;NUP35;APEH;ANXA5;NANP;ARFGAP1;DHRS4;C5orf22;PCM1;C11orf54;KPNA4;DNAJB2;PUM2;LBR;GANAB;NUP50;ZC3HC1;GTPBP4;AHCTF1;CEP170;TPR;EMD;CUEDC2;YBX1;TBC1D22B;SCAI;RCC1;RCC2;KAZN;ANXA1;DNAJC2;SUMO1;AMPD3;GRB10;KIAA1522;XPO1;SLC39A10;EIF2B4;MAPKAPK3;RANGAP1;KAT8;MARK3;RPS6KA2;PGRMC2;TOR1AIP1;GPN3;N…
GO:0031975	GO:0031975	0.0654832	243	70	0.288066	4	3938	86	MARK3;NUP133;NUP155;TMEM109	HSD17B10;UHRF1BP1;RABAC1;TMEM97;TMEM109;GAPDH;NUP155;TMX4;SDCBP;LMNB1;NUP133;IPO5;EPCAM;CASC3;TMPO;KPNB1;LEMD2;NUP35;APEH;ANXA5;NANP;ARFGAP1;DHRS4;C5orf22;PCM1;C11orf54;KPNA4;DNAJB2;PUM2;LBR;GANAB;NUP50;ZC3HC1;GTPBP4;AHCTF1;CEP170;TPR;EMD;CUEDC2;YBX1;TBC1D22B;SCAI;RCC1;RCC2;KAZN;ANXA1;DNAJC2;SUMO1;AMPD3;GRB10;KIAA1522;XPO1;SLC39A10;EIF2B4;MAPKAPK3;RANGAP1;KAT8;MARK3;RPS6KA2;PGRMC2;TOR1AIP1;GPN3;N…
GO:0043229	Intracellular organelle	0.0966459	6624	2086	0.314915	52	3938	86	AAK1;AGL;ALDH1B1;AURKA;BCR;BMP2K;C1QBP;CCNC;CENPC;CHEK1;COL4A3BP;CSK;DVL3;FDXR;FUS;GAK;GRWD1;GSK3A;GSK3B;HADHA;HMGN2;HNRNPDL;IRAK4;LUZP1;MAP3K7;MAPK14;MARK3;MCCC1;MRPL2;MRPL3;MRPL47;MRPS22;MTX1;NARS2;NUP133;NUP155;PMPCA;PMPCB;PRKAR2A;PWP1;RB1;SLC25A24;SNRNP70;SNX5;SPR;SRM;SUCLA2;TFAM;TMEM109;TXNDC15;UQCRC1;VIM	FKBP4;FUCA2;CYP51A1;BAIAP2L1;DVL2;YBX2;RANBP9;PPP5C;RTFDC1;FAM136A;MRI1;BOD1L1;MRPS10;RCN1;RFC2;MRPS35;GPKOW;AQR;PSMC4;ACTL6B;GOLGA5;HSD17B10;GPATCH1;KEAP1;UHRF1BP1;PLOD1;OXCT1;EIF2AK1;RBM22;PDRG1;ESF1;TRMT6;UQCRC1;SPG21;GOLGA3;GLG1;DLD;SPAG7;OSGEP;CBX5;DHPS;NANS;SIRT1;PSMD8;TECR;TIMM13;MAPK12;SNAP29;MIF;SF3A1;SNRPD3;MAPK1;LGALS1;TOMM22;RTCB;MCM5;MYH9;PHF5A;PAPOLA;SUPT16H;ATP6V1D;PSMA3;DHRS7;APEX…
GO:0043231	Intracellular membrane-bounded organelle	0.146218	6126	1954	0.318968	48	3938	86	AAK1;AGL;ALDH1B1;BCR;BMP2K;C1QBP;CCNC;CENPC;CHEK1;COL4A3BP;CSK;FDXR;FUS;GAK;GRWD1;GSK3A;GSK3B;HADHA;HMGN2;HNRNPDL;IRAK4;MAP3K7;MAPK14;MARK3;MCCC1;MRPL2;MRPL3;MRPL47;MRPS22;MTX1;NARS2;NUP133;NUP155;PMPCA;PMPCB;PRKAR2A;PWP1;RB1;SLC25A24;SNRNP70;SNX5;SPR;SRM;SUCLA2;TFAM;TMEM109;TXNDC15;UQCRC1	FKBP4;FUCA2;CYP51A1;BAIAP2L1;DVL2;YBX2;RANBP9;PPP5C;RTFDC1;FAM136A;MRI1;BOD1L1;MRPS10;RCN1;RFC2;MRPS35;GPKOW;AQR;PSMC4;ACTL6B;GOLGA5;HSD17B10;GPATCH1;KEAP1;UHRF1BP1;PLOD1;OXCT1;EIF2AK1;RBM22;PDRG1;ESF1;TRMT6;UQCRC1;SPG21;GOLGA3;GLG1;DLD;SPAG7;CBX5;DHPS;NANS;SIRT1;PSMD8;TECR;TIMM13;MAPK12;SNAP29;MIF;SF3A1;SNRPD3;MAPK1;LGALS1;TOMM22;RTCB;MCM5;PHF5A;PAPOLA;SUPT16H;ATP6V1D;DHRS7;APEX1;PCK2;PNN;GSS;PR…
GO:0043226	Organelle	0.171221	7101	2206	0.31066	53	3938	86	AAK1;AGL;ALDH1B1;AURKA;BCR;BMP2K;C1QBP;CCNC;CENPC;CHEK1;COL4A3BP;CSK;DVL3;FDXR;FUS;GAK;GRWD1;GSK3A;GSK3B;HADHA;HMGN2;HNRNPDL;IRAK4;LUZP1;MAP3K7;MAPK14;MARK3;MCCC1;MRPL2;MRPL3;MRPL47;MRPS22;MTX1;NARS2;NUP133;NUP155;PMPCA;PMPCB;PRKAR2A;PWP1;RB1;SLC25A24;SNRNP70;SNX5;SNX6;SPR;SRM;SUCLA2;TFAM;TMEM109;TXNDC15;UQCRC1;VIM	FKBP4;FUCA2;CYP51A1;BAIAP2L1;DVL2;YBX2;RANBP9;PPP5C;RTFDC1;FAM136A;MRI1;BOD1L1;PSMA4;MRPS10;GRN;RCN1;RFC2;MRPS35;GPKOW;AQR;PSMC4;ACTL6B;GOLGA5;HSD17B10;GPATCH1;KEAP1;UHRF1BP1;PLOD1;OXCT1;EIF2AK1;RBM22;PDRG1;ESF1;TRMT6;UQCRC1;SPG21;GOLGA3;GLG1;DLD;SPAG7;OSGEP;CBX5;DHPS;NANS;SIRT1;PSMD8;TECR;TIMM13;MAPK12;SNAP29;MIF;SF3A1;SNRPD3;MAPK1;LGALS1;TOMM22;RTCB;MCM5;MYH9;PHF5A;PAPOLA;SUPT16H;ATP6V1D;PSMA3;…
GO:0005815	Microtubule organizing center	0.173562	405	100	0.246914	4	3938	86	AURKA;CSK;DVL3;PRKAR2A	KEAP1;OSGEP;SNAP29;APEX1;AURKA;CSK;NUP107;ACADS;RAB22A;DLGAP5;NCAPG;PGLS;RBM39;DYNC1LI2;ARL3;N4BP2;RAB11A;TWSG1;SLC9A3R1;SLAIN2;PRKAR2A;PRKAR2B;PXN;RAB15;DYNC1LI1;GINS4;CENPU;OLA1;PSMB4;HSPA4L;MICALL2;DCAF13;POLR3E;N6AMT1;HOOK3;AVEN;KIF5B;PDE12;PPP2R1B;RAB6A;ADPGK;TLN1;DVL3;RPP25;FLII;TACC3;PCM1;SMAD4;PTAR1;POLR3H;DYNC1H1;NAE1;PSMB5;CEP170;MAPKAPK2;CEP350;ATG5;FAM204A;HAUS7;SORBS1;RABL6;TXLNA;OGT…
GO:0012505	Endomembrane system	0.177828	1119	329	0.294013	10	3938	86	COL4A3BP;CSK;GAK;MARK3;NUP133;NUP155;PRKAR2A;PWP1;TMEM109;TXNDC15	CYP51A1;DVL2;RCN1;RFC2;GOLGA5;HSD17B10;GPATCH1;UHRF1BP1;GOLGA3;GLG1;TECR;APMAP;PGRMC1;CSK;CPQ;RABAC1;NUFIP2;CCDC47;SYNGR2;LRRC59;TMEM97;TMEM109;GAPDH;NUP155;GORASP2;MSH6;WDR77;ADAT2;RPN2;YIPF4;ZC3HAV1;SSR1;TMX4;ARL2;CANX;COPB1;EAPP;JUND;CEP85;WDR44;SCLY;TERF2;AP3B1;SORT1;SDCBP;PREB;ARL3;LMNB1;NUP133;IPO5;NAA25;MESDC2;TIPIN;ARFGEF1;SRCAP;ZNF629;SPTLC1;LIG1;COMMD9;P4HA1;ARID3A;EPCAM;OSBP;ARCN1;CASC…
GO:0043227	membrane-bounded organelle	0.193311	6653	2085	0.313392	50	3938	86	AAK1;AGL;ALDH1B1;BCR;BMP2K;C1QBP;CCNC;CENPC;CHEK1;COL4A3BP;CSK;FDXR;FUS;GAK;GRWD1;GSK3A;GSK3B;HADHA;HMGN2;HNRNPDL;IRAK4;LUZP1;MAP3K7;MAPK14;MARK3;MCCC1;MRPL2;MRPL3;MRPL47;MRPS22;MTX1;NARS2;NUP133;NUP155;PMPCA;PMPCB;PRKAR2A;PWP1;RB1;SLC25A24;SNRNP70;SNX5;SNX6;SPR;SRM;SUCLA2;TFAM;TMEM109;TXNDC15;UQCRC1	FKBP4;FUCA2;CYP51A1;BAIAP2L1;DVL2;YBX2;RANBP9;PPP5C;RTFDC1;FAM136A;MRI1;BOD1L1;PSMA4;MRPS10;GRN;RCN1;RFC2;MRPS35;GPKOW;AQR;PSMC4;ACTL6B;GOLGA5;HSD17B10;GPATCH1;KEAP1;UHRF1BP1;PLOD1;OXCT1;EIF2AK1;RBM22;PDRG1;ESF1;TRMT6;UQCRC1;SPG21;GOLGA3;GLG1;DLD;SPAG7;CBX5;DHPS;NANS;SIRT1;PSMD8;TECR;TIMM13;MAPK12;SNAP29;MIF;SF3A1;SNRPD3;MAPK1;LGALS1;TOMM22;RTCB;MCM5;PHF5A;PAPOLA;SUPT16H;ATP6V1D;DHRS7;APEX1;PCK2;…
GO:0005813	Centrosome	0.259652	311	81	0.26045	3	3938	86	AURKA;CSK;DVL3	OSGEP;SNAP29;APEX1;AURKA;CSK;NUP107;ACADS;RAB22A;NCAPG;PGLS;DYNC1LI2;ARL3;N4BP2;TWSG1;SLC9A3R1;SLAIN2;PRKAR2B;PXN;RAB15;DYNC1LI1;GINS4;OLA1;PSMB4;HSPA4L;DCAF13;POLR3E;N6AMT1;AVEN;PDE12;PPP2R1B;RAB6A;ADPGK;DVL3;TACC3;PCM1;SMAD4;POLR3H;DYNC1H1;NAE1;PSMB5;CEP170;MAPKAPK2;CEP350;ATG5;FAM204A;HAUS7;SORBS1;RABL6;TXLNA;UBR4;MAPRE1;POLR3F;FAM117B;G6PD;RENBP;NIT2;ADNP;PAFAH1B1;MYCBP;CHMP1A;RMDN1;BUD31;ZC3…
GO:0005794	Golgi apparatus	0.274283	759	201	0.264822	6	3938	86	COL4A3BP;CSK;GAK;PRKAR2A;PWP1;TXNDC15	DVL2;RFC2;GOLGA5;HSD17B10;GPATCH1;GOLGA3;GLG1;APMAP;CSK;CPQ;NUFIP2;SYNGR2;GORASP2;MSH6;WDR77;ADAT2;YIPF4;ZC3HAV1;ARL2;COPB1;EAPP;JUND;CEP85;WDR44;SCLY;TERF2;AP3B1;SORT1;ARL3;IPO5;NAA25;TIPIN;ARFGEF1;SRCAP;ZNF629;LIG1;COMMD9;ARID3A;OSBP;ARCN1;ATP6V0A1;XRN1;GOLPH3;THOC3;NBN;PRKAR2A;GAL;PRKAR2B;CCAR1;PSMB6;SF3B4;SDE2;GGCT;GINS4;LACTB2;SLC43A1;PAK1;LAMTOR1;IL18;CDC123;MED13L;OTUD6B;DRAM2;CCNB2;MRPL17…
GO:0015630	Microtubule cytoskeleton	0.308853	654	169	0.25841	5	3938	86	AURKA;CSK;DVL3;IRAK4;PRKAR2A	KEAP1;OSGEP;SNAP29;MAPK1;PSMA3;APEX1;AURKA;NUTF2;POLR2C;CSK;CHMP5;NUP107;ACADS;RAB22A;DLGAP5;CCDC117;KNSTRN;NCAPG;PGLS;RBM39;DYNC1LI2;ARL3;N4BP2;ERP29;RAB11A;TWSG1;N4BP1;SLC9A3R1;MAPK3;WDR11;SLAIN2;MCM2;PRKAR2A;PRKAR2B;PMS2;PXN;RAB15;DYNC1LI1;FTH1;GINS4;CENPU;OLA1;PSMB4;HSPA4L;MICALL2;DCAF13;POLR3E;DCXR;N6AMT1;NUDCD2;HOOK3;TBCA;AVEN;KIF5B;DST;PDE12;PPP2R1B;RAB6A;ADPGK;TLN1;DVL3;PACS1;RPP25;GYS1;E…
GO:0005829	Cytosol	0.410671	4186	1399	0.334209	32	3938	86	AAK1;AGL;AURKA;BCR;CAMKK1;CAMKK2;CAND2;CCNC;CDK5;CENPC;CSK;DPP9;GRWD1;GSK3A;IRAK4;KRT18;LUZP1;MAP2K4;MAP3K7;MRPL2;MRPL3;MYLK;NARS2;OXSR1;PDPK1;SLC25A24;SLK;SNX5;SPR;SRM;TMEM109;UQCRC1	FKBP4;BAIAP2L1;DVL2;RPAP3;TSR3;RANBP9;PPP5C;FAM136A;MRI1;PSMA4;MRPS10;HDAC7;MRPS35;OTUD5;PSMC4;CAMKK1;TRIP13;GPATCH1;KEAP1;ASNS;ACTR6;UHRF1BP1;TRIP6;UQCRC1;SPG21;OSGEP;DHPS;PSMD5;NANS;SIRT1;PSMD8;MAPK12;SNAP29;MIF;SNRPD3;LGALS1;RTCB;TTLL12;MYH9;ST13;FKBP3;PYGL;AHSA1;EIF5;AURKA;GSS;PYGB;PROCR;CSTF1;TPD52L2;AHCY;TXNL1;PSMD10;PQBP1;DHODH;POLR2C;MPG;MAZ;CSK;CTSH;OIP5;RIPK2;DECR1;EIF3E;DCTN6;GSR;RNASE…
GO:0005856	Cytoskeleton	0.471378	1082	296	0.273567	7	3938	86	AURKA;CSK;DVL3;IRAK4;LUZP1;PRKAR2A;VIM	MRPS10;KEAP1;SPAG7;OSGEP;SNAP29;MAPK1;MYH9;PSMA3;APEX1;AURKA;PSMD10;STAG2;NUTF2;POLR2C;CSK;CHMP5;NUP107;USP5;ACADS;RAB22A;PAIP2B;DLGAP5;CCDC117;KNSTRN;NCAPG;MRPL34;PGLS;ACTN4;ZC3H4;RBM39;PDLIM4;DYNC1LI2;ARL3;UBE2K;N4BP2;ERP29;ZFAND6;RAB11A;TWSG1;PSMB1;N4BP1;SLC9A3R1;CCDC94;MAPK3;CNN2;WDR11;ZC2HC1A;STRN;SLAIN2;ADD1;XRN1;MCM2;PRKAR2A;PRKAR2B;PMS2;SERGEF;PXN;RAB15;SSBP4;PGD;DYNC1LI1;FTH1;GINS4;CENPU…
GO:0031982	Vesicle	0.477922	1211	343	0.283237	8	3938	86	ALDH1B1;CHEK1;CSK;GAK;GSK3A;LUZP1;PRKAR2A;SNX6	PPP5C;PSMA4;GRN;PLOD1;RTCB;CSTF1;TPD52L2;CTSZ;ACOT8;PLA2G15;CSK;CTSH;CPQ;PLIN3;GSK3A;SNX8;NUFIP2;MANBA;ZPR1;SART3;GAPDH;USP5;TPI1;SNX3;DAP;MSH2;CEBPZ;MSH6;TP53I3;YIPF4;TFG;CAT;GSTM2;CLTA;RALY;LSM8;COPB1;AP1M2;MAST1;SAFB2;COLGALT1;MRPL34;ACSS2;CSNK1G2;SLC38A2;APC;LIMD2;GYPC;SDCBP;ADAM10;EXOC6;RSBN1;IPO5;SLC7A5;TIPIN;SNX1;RAB11A;TMED2;SLC9A3R1;LIG1;FAM32A;P4HA1;APLP2;SIAE;STAM2;ARCN1;HAT1;AGPS;ATP6…
GO:0016020	Membrane	0.543459	1368	409	0.298977	9	3938	86	AAK1;C1QBP;CTNNB1;IRAK4;MARK3;NUP133;NUP155;SLK;TMEM109	BAIAP2L1;PSMA4;HSD17B10;GPATCH1;ACTR6;UHRF1BP1;TRIP6;OSGEP;DHPS;LGALS1;TTLL12;MYH9;PYGL;EIF5;PYGB;STAG2;DCTN6;GSR;RABAC1;PDAP1;C1QBP;TMEM97;PRPF19;TMEM109;PDHX;GAPDH;CAP2;NUP155;ORC2;MSH6;ENO1;ATIC;MED28;YIPF4;RIF1;RNF114;VASP;SYMPK;TMX4;HSPB1;PTPN12;SNAP23;QTRT1;TSG101;ATXN10;ACLY;SORT1;SDCBP;ADAM10;ARL3;WDR12;PEBP1;LMNB1;NUP133;N4BP2;IPO5;SLC7A5;ANKRD13A;PFDN1;SLC9A3R1;ACIN1;SAMHD1;PPM1F;BLVRB;…
GO:0043228	non-membrane-bounded organelle	0.798366	2260	659	0.291593	12	3938	86	AURKA;CSK;DVL3;GRWD1;HMGN2;IRAK4;LUZP1;MRPL3;PRKAR2A;PWP1;SNX5;VIM	YBX2;RTFDC1;FAM136A;MRI1;MRPS10;ACTL6B;KEAP1;PDRG1;ESF1;TRMT6;GOLGA3;SPAG7;OSGEP;TIMM13;SNAP29;MAPK1;MYH9;SUPT16H;PSMA3;APEX1;AURKA;GSS;IDH3G;PSMD10;PGRMC1;STAG2;NUTF2;POLR2C;CSK;DCTN6;EXOSC5;RABAC1;RPL18A;ABCF2;CHMP5;EDF1;ATE1;UTP18;RPL19;ALDOC;CCDC86;NUP107;USP5;SRSF9;GCLC;HINT3;PFKFB4;PPP1R7;FKBP15;HDHD3;CRIPT;COIL;ACADS;SNRPA;RAB22A;PAIP2B;RRP36;SNRPB2;ARL2;DDX49;NSRP1;DLGAP5;PYCARD;CCDC117;T…
GO:0043232	Intracellular non-membrane-bounded organelle	0.798366	2260	659	0.291593	12	3938	86	AURKA;CSK;DVL3;GRWD1;HMGN2;IRAK4;LUZP1;MRPL3;PRKAR2A;PWP1;SNX5;VIM	YBX2;RTFDC1;FAM136A;MRI1;MRPS10;ACTL6B;KEAP1;PDRG1;ESF1;TRMT6;GOLGA3;SPAG7;OSGEP;TIMM13;SNAP29;MAPK1;MYH9;SUPT16H;PSMA3;APEX1;AURKA;GSS;IDH3G;PSMD10;PGRMC1;STAG2;NUTF2;POLR2C;CSK;DCTN6;EXOSC5;RABAC1;RPL18A;ABCF2;CHMP5;EDF1;ATE1;UTP18;RPL19;ALDOC;CCDC86;NUP107;USP5;SRSF9;GCLC;HINT3;PFKFB4;PPP1R7;FKBP15;HDHD3;CRIPT;COIL;ACADS;SNRPA;RAB22A;PAIP2B;RRP36;SNRPB2;ARL2;DDX49;NSRP1;DLGAP5;PYCARD;CCDC117;T…
GO:0005886	Plasma membrane	0.886011	1148	346	0.301394	5	3938	86	AAK1;C1QBP;CTNNB1;IRAK4;SLK	BAIAP2L1;PSMA4;GPATCH1;ACTR6;TRIP6;OSGEP;DHPS;LGALS1;TTLL12;MYH9;PYGL;EIF5;PYGB;STAG2;DCTN6;GSR;PDAP1;C1QBP;TMEM97;PRPF19;PDHX;GAPDH;CAP2;ORC2;MSH6;ENO1;ATIC;MED28;YIPF4;RIF1;RNF114;VASP;SYMPK;HSPB1;PTPN12;SNAP23;QTRT1;TSG101;ATXN10;ACLY;SORT1;ADAM10;ARL3;WDR12;PEBP1;N4BP2;SLC7A5;ANKRD13A;PFDN1;SLC9A3R1;ACIN1;SAMHD1;PPM1F;BLVRB;CD81;EPB41L5;EHBP1;UBE2S;CAD;ADD1;GPBP1;ICAM1;XRN1;CDV3;EIF2B2;ETNK1;…
GO:0071944	Cell periphery	0.886011	1148	346	0.301394	5	3938	86	AAK1;C1QBP;CTNNB1;IRAK4;SLK	BAIAP2L1;PSMA4;GPATCH1;ACTR6;TRIP6;OSGEP;DHPS;LGALS1;TTLL12;MYH9;PYGL;EIF5;PYGB;STAG2;DCTN6;GSR;PDAP1;C1QBP;TMEM97;PRPF19;PDHX;GAPDH;CAP2;ORC2;MSH6;ENO1;ATIC;MED28;YIPF4;RIF1;RNF114;VASP;SYMPK;HSPB1;PTPN12;SNAP23;QTRT1;TSG101;ATXN10;ACLY;SORT1;ADAM10;ARL3;WDR12;PEBP1;N4BP2;SLC7A5;ANKRD13A;PFDN1;SLC9A3R1;ACIN1;SAMHD1;PPM1F;BLVRB;CD81;EPB41L5;EHBP1;UBE2S;CAD;ADD1;GPBP1;ICAM1;XRN1;CDV3;EIF2B2;ETNK1;…
GO:0005730	Nucleolus	0.897138	1299	410	0.315627	6	3938	86	GRWD1;HMGN2;IRAK4;MRPL3;PWP1;SNX5	YBX2;RTFDC1;FAM136A;MRI1;ACTL6B;PDRG1;ESF1;TRMT6;GOLGA3;TIMM13;SUPT16H;GSS;IDH3G;PSMD10;PGRMC1;STAG2;DCTN6;EXOSC5;RABAC1;RPL18A;ABCF2;EDF1;ATE1;UTP18;RPL19;ALDOC;CCDC86;SRSF9;GCLC;HINT3;PFKFB4;PPP1R7;FKBP15;HDHD3;CRIPT;COIL;SNRPA;PAIP2B;RRP36;SNRPB2;ARL2;DDX49;NSRP1;PYCARD;TMOD2;ZC3H14;TSG101;MLLT1;ACTN4;CEP85;UBE2M;GRWD1;NOL11;EXOC4;EEFSEC;GSTM3;ZCCHC11;MPHOSPH6;CAB39;DCTN3;HINT2;DCUN1D5;METTL5;…
GO:0031974	membrane-enclosed lumen	0.897138	1299	410	0.315627	6	3938	86	GRWD1;HMGN2;IRAK4;MRPL3;PWP1;SNX5	YBX2;RTFDC1;FAM136A;MRI1;ACTL6B;PDRG1;ESF1;TRMT6;GOLGA3;TIMM13;SUPT16H;GSS;IDH3G;PSMD10;PGRMC1;STAG2;DCTN6;EXOSC5;RABAC1;RPL18A;ABCF2;EDF1;ATE1;UTP18;RPL19;ALDOC;CCDC86;SRSF9;GCLC;HINT3;PFKFB4;PPP1R7;FKBP15;HDHD3;CRIPT;COIL;SNRPA;PAIP2B;RRP36;SNRPB2;ARL2;DDX49;NSRP1;PYCARD;TMOD2;ZC3H14;TSG101;MLLT1;ACTN4;CEP85;UBE2M;GRWD1;NOL11;EXOC4;EEFSEC;GSTM3;ZCCHC11;MPHOSPH6;CAB39;DCTN3;HINT2;DCUN1D5;METTL5;…
GO:0031981	Nuclear lumen	0.897138	1299	410	0.315627	6	3938	86	GRWD1;HMGN2;IRAK4;MRPL3;PWP1;SNX5	YBX2;RTFDC1;FAM136A;MRI1;ACTL6B;PDRG1;ESF1;TRMT6;GOLGA3;TIMM13;SUPT16H;GSS;IDH3G;PSMD10;PGRMC1;STAG2;DCTN6;EXOSC5;RABAC1;RPL18A;ABCF2;EDF1;ATE1;UTP18;RPL19;ALDOC;CCDC86;SRSF9;GCLC;HINT3;PFKFB4;PPP1R7;FKBP15;HDHD3;CRIPT;COIL;SNRPA;PAIP2B;RRP36;SNRPB2;ARL2;DDX49;NSRP1;PYCARD;TMOD2;ZC3H14;TSG101;MLLT1;ACTN4;CEP85;UBE2M;GRWD1;NOL11;EXOC4;EEFSEC;GSTM3;ZCCHC11;MPHOSPH6;CAB39;DCTN3;HINT2;DCUN1D5;METTL5;…
GO:0043233	Organelle lumen	0.897138	1299	410	0.315627	6	3938	86	GRWD1;HMGN2;IRAK4;MRPL3;PWP1;SNX5	YBX2;RTFDC1;FAM136A;MRI1;ACTL6B;PDRG1;ESF1;TRMT6;GOLGA3;TIMM13;SUPT16H;GSS;IDH3G;PSMD10;PGRMC1;STAG2;DCTN6;EXOSC5;RABAC1;RPL18A;ABCF2;EDF1;ATE1;UTP18;RPL19;ALDOC;CCDC86;SRSF9;GCLC;HINT3;PFKFB4;PPP1R7;FKBP15;HDHD3;CRIPT;COIL;SNRPA;PAIP2B;RRP36;SNRPB2;ARL2;DDX49;NSRP1;PYCARD;TMOD2;ZC3H14;TSG101;MLLT1;ACTN4;CEP85;UBE2M;GRWD1;NOL11;EXOC4;EEFSEC;GSTM3;ZCCHC11;MPHOSPH6;CAB39;DCTN3;HINT2;DCUN1D5;METTL5;…
GO:0070013	Intracellular organelle lumen	0.897138	1299	410	0.315627	6	3938	86	GRWD1;HMGN2;IRAK4;MRPL3;PWP1;SNX5	YBX2;RTFDC1;FAM136A;MRI1;ACTL6B;PDRG1;ESF1;TRMT6;GOLGA3;TIMM13;SUPT16H;GSS;IDH3G;PSMD10;PGRMC1;STAG2;DCTN6;EXOSC5;RABAC1;RPL18A;ABCF2;EDF1;ATE1;UTP18;RPL19;ALDOC;CCDC86;SRSF9;GCLC;HINT3;PFKFB4;PPP1R7;FKBP15;HDHD3;CRIPT;COIL;SNRPA;PAIP2B;RRP36;SNRPB2;ARL2;DDX49;NSRP1;PYCARD;TMOD2;ZC3H14;TSG101;MLLT1;ACTN4;CEP85;UBE2M;GRWD1;NOL11;EXOC4;EEFSEC;GSTM3;ZCCHC11;MPHOSPH6;CAB39;DCTN3;HINT2;DCUN1D5;METTL5;…
GO:0005634	Nucleus	0.946432	5219	1636	0.31347	29	3938	86	AGL;ALDH1B1;BCR;BMP2K;CCNC;CENPC;CHEK1;COL4A3BP;FUS;GRWD1;GSK3A;GSK3B;HMGN2;HNRNPDL;IRAK4;MAP3K7;MAPK14;MARK3;MRPL3;NARS2;NUP133;NUP155;PWP1;RB1;SNRNP70;SNX5;SPR;SRM;TMEM109	FKBP4;FUCA2;BAIAP2L1;DVL2;YBX2;RANBP9;PPP5C;RTFDC1;FAM136A;MRI1;BOD1L1;RFC2;GPKOW;AQR;PSMC4;ACTL6B;HSD17B10;GPATCH1;KEAP1;UHRF1BP1;PLOD1;EIF2AK1;RBM22;PDRG1;ESF1;TRMT6;SPG21;GOLGA3;DLD;SPAG7;CBX5;DHPS;NANS;SIRT1;PSMD8;TIMM13;MAPK12;SNAP29;MIF;SF3A1;SNRPD3;MAPK1;LGALS1;RTCB;MCM5;PHF5A;PAPOLA;SUPT16H;ATP6V1D;DHRS7;APEX1;PNN;GSS;PROCR;CSTF1;CSNK2A1;IDH3G;PSMD10;PGRMC1;STAG2;PQBP1;DHODH;POLR2C;PSMD7;…
