# Supplementary material for: KOPI: Kinase inhibitOr Proteome Impact analysis
Source: Sci Rep. 2022 Jul 29;12:13015. doi: 10.1038/s41598-022-16557-w (PMC9338059; doi:10.1038/s41598-022-16557-w)
Supplement: Supplementary file 4 — Supplementary Table S3. [file 41598_2022_16557_MOESM4_ESM.xlsx]

## Sheet: TOC
Supplementary Table 3
Sheet name	Description
pwp1MSIP	Differential analysis for all proteins analysed by anti-PWP1 MS immunoprecipitation
ACACA_Ser80	Differential analysis of acetyl-coA carboxylase protein and its phosphosite Ser80
Field titles
Genename	Protein gene name
Accession	Uniprot accession number
logFC	Log2 fold change between control and sts-treated PWP immunoprecipitate
AveExpr	Average expression of the protein
t	moderated t- statistic
P.Value	p value
adj.P.Val	adjusted p value
PSMs	Number of peptide-spectra match per protein
Hit	List of genes that were differential
	*note: negative logFCs for hit proteins were converted to reciprocals for data visualization in cytoscape
Field titles
Protein Accession	Uniprot accession number
Description	Description of protein
Peptide Sequence	Detected peptide sequence
Modifications in Protein	Post translational modification and position in protein
PWP1msip + STS, rep1	Abundance intensity quantified in staurosporine-treated cells that were enriched for PWP1 protein, replicate 1
PWP1msip + STS, rep2	Abundance intensity quantified in staurosporine-treated cells that were enriched for PWP1 protein, replicate 2
PWP1msip + STS, rep3	Abundance intensity quantified in staurosporine-treated cells that were enriched for PWP1 protein, replicate 3
PWP1msip, rep1	Abundance intensity quantified in untreated cells that were enriched for PWP1 protein, replicate 1
PWP1msip, rep2	Abundance intensity quantified in untreated cells that were enriched for PWP1 protein, replicate 2
PWP1msip, rep3	Abundance intensity quantified in untreated cells that were enriched for PWP1 protein, replicate 3

## Sheet: pwp1MSIP
Genename	Accession	logFC	AveExpr	t	P.Value	adj.P.Val	PSMs	Hit
SFPQ	P23246	-1.71056	11.3419	-23.144	3.19697e-08	1.56971e-05	22	TRUE
NONO	Q15233	-1.65319	10.5166	-28.1073	7.60965e-09	7.47268e-06	17	TRUE
TBL3	Q12788	-1.26517	4.45367	-6.44665	0.000268069	0.00478625	2	TRUE
G3BP1	Q13283	-1.0787	7.56627	-12.2231	3.33824e-06	0.000364239	3	TRUE
WDR43	Q15061	-1.06611	5.26923	-7.82235	7.48226e-05	0.00237019	1	TRUE
DDX47	Q9H0S4	-1.05909	4.21751	-5.39174	0.000822814	0.00912211	1	TRUE
NAPA	P54920	-1.04942	5.92396	-7.64635	8.71894e-05	0.00246784	1	TRUE
NPM1	P06748	-0.937295	11.1526	-20.7996	7.01779e-08	2.29716e-05	15	TRUE
SLK	Q9H2G2	-0.825839	11.5387	-8.95131	2.98422e-05	0.00162806	2	TRUE
RBBP4	Q09028	-0.805486	6.19273	-6.76984	0.00019519	0.00382672	1	TRUE
ZMPSTE24	O75844	-0.782554	5.39976	-6.91472	0.000169936	0.00370838	1	TRUE
LRRFIP2	Q9Y608	-0.767799	9.97	-6.22947	0.000333969	0.00531728	13	TRUE
CNTNAP4	Q9C0A0	-0.7565	8.23421	-13.7114	1.46321e-06	0.000239479	1	TRUE
HIST2H2BF	Q5QNW6	-0.755573	8.5789	-7.01765	0.000154211	0.00358127	11	TRUE
UBA52	P62987	-0.754915	6.78531	-5.39388	0.000820829	0.00912211	7	TRUE
CDK1	P06493	-0.74505	8.8653	-14.0172	1.248e-06	0.000239479	5	TRUE
ZC3H13	Q5T200	-0.73329	8.63495	-9.53437	1.92763e-05	0.0014561	4	TRUE
HIST1H1C	P16403	-0.716403	6.63213	-8.21594	5.36721e-05	0.00209585	7	TRUE
DDX54	Q8TDD1	-0.695257	6.7611	-8.52495	4.1725e-05	0.00186245	2	TRUE
MSN	P26038	-0.693609	6.12819	-4.47801	0.00244988	0.0190935	2	TRUE
MYO6	Q9UM54-1	-0.677978	4.5779	-3.8927	0.00525407	0.0310813	1	TRUE
SERBP1	Q8NC51	-0.656706	7.21414	-6.21757	0.000338072	0.00531728	4	TRUE
PHF3	Q92576	-0.650532	5.50211	-3.46408	0.00948511	0.0458027	1	TRUE
TPM3	P06753-2	-0.617407	10.8278	-6.10055	0.000381512	0.0057416	16	TRUE
FECH	P22830	-0.597511	7.31803	-8.00497	6.40279e-05	0.00209585	2	TRUE
SNU13	P55769	-0.585141	5.36424	-5.46791	0.000755231	0.00870319	2	TRUE
NUP160	Q12769	-0.555525	5.89461	-3.63732	0.00744681	0.0384883	1	TRUE
RPLP2	P05387	-0.55242	10.7801	-8.86011	3.20235e-05	0.00165511	13	TRUE
BANF1	O75531	-0.538503	11.165	-6.52444	0.000248097	0.00459681	9	TRUE
SNIP1	Q8TAD8	-0.530412	5.46088	-5.38168	0.000832232	0.00912211	2	TRUE
DECR1	Q16698	-0.519176	8.4216	-4.21392	0.00343482	0.0234236	4	TRUE
PPP1R9B	Q96SB3	0.517819	6.10247	3.8743	0.00538601	0.0311467	3	TRUE
SNRPE	P62304	0.522502	6.67079	8.06637	6.07993e-05	0.00209585	2	TRUE
ACACA	Q13085	0.544814	15.583	8.46871	4.36565e-05	0.00186394	355	TRUE
PRKD1	Q15139	0.548158	6.54211	5.01325	0.00127452	0.0129028	1	TRUE
CCT7	Q99832	0.578839	11.1759	12.8892	2.28292e-06	0.000309292	16	TRUE
PCNT	O95613	0.750882	7.93934	5.37765	0.000836038	0.00912211	2	TRUE
TANK	Q92844	0.787298	5.16364	5.84749	0.00049832	0.00679653	1	TRUE
MEFV	O15553	0.826772	6.10187	8.53495	4.13918e-05	0.00186245	1	TRUE
ACTN4	O43707	0.839788	11.8611	5.17116	0.0010593	0.0111852	32	TRUE
PTPN13	Q12923	0.86454	7.78561	4.65184	0.00197239	0.0168425	1	TRUE
CASKIN2	Q8WXE0	0.87	9.02814	8.07532	6.03446e-05	0.00209585	2	TRUE
MID1IP1	Q9NPA3	1.00829	9.47262	11.426	5.3975e-06	0.000530034	7	TRUE
ANXA11	P50995	1.04025	10.5515	6.4483	0.000267626	0.00478625	16	TRUE
ZNRD2	O60232	1.18821	10.661	16.8267	3.31413e-07	8.1362e-05	20	TRUE
HIST1H1D	P16402	-0.482128	9.29745	-11.2421	6.05594e-06	0.00054063	6	FALSE
SSRP1	Q08945	0.408785	8.63203	9.82206	1.56687e-05	0.00128222	6	FALSE
RPL36A	P83881	-0.429826	9.20412	-9.29845	2.294e-05	0.0015018	3	FALSE
CDC73	Q6P1J9	0.483734	9.90998	9.32464	2.2497e-05	0.0015018	11	FALSE
XRN2	Q9H0D6	-0.381742	9.52554	-8.9557	2.97416e-05	0.00162806	8	FALSE
RPL34	P49207	-0.357065	10.5325	-8.72553	3.55771e-05	0.00174684	5	FALSE
RPS7	P62081	-0.370059	9.57496	-8.12549	5.78623e-05	0.00209585	6	FALSE
SUPT16H	Q9Y5B9	0.345506	9.69132	8.05304	6.14848e-05	0.00209585	10	FALSE
LMNA	P02545	-0.497408	9.56059	-8.03142	6.26143e-05	0.00209585	8	FALSE
XRCC5	P13010	0.30458	10.4979	7.78131	7.75204e-05	0.00237891	13	FALSE
REPS1	Q96D71	0.413243	7.78909	7.54922	9.49842e-05	0.00252093	1	FALSE
THOC5	Q13769	0.350488	9.3926	7.6301	8.84424e-05	0.00246784	6	FALSE
ATP5F1A	P25705	0.322965	10.3199	7.62501	8.88384e-05	0.00246784	13	FALSE
SPAG9	O60271-2	-0.330871	12.0214	-7.60432	9.04707e-05	0.00246784	43	FALSE
CHTOP	Q9Y3Y2	0.439896	7.29135	7.08389	0.000144952	0.00358127	4	FALSE
KRT18	P05783	0.403309	10.3768	7.32767	0.000115855	0.00299393	17	FALSE
ZRANB2	O95218	0.420644	8.40122	7.0734	0.000146377	0.00358127	5	FALSE
DDX17	Q92841	0.305816	11.2863	7.04137	0.000150821	0.00358127	30	FALSE
HNRNPR	O43390	0.285484	12.3259	6.9998	0.000156817	0.00358127	28	FALSE
BAG2	O95816	-0.267624	11.0389	-6.94947	0.000164435	0.00366989	9	FALSE
EIF4A3	P38919	0.315808	10.5208	6.86947	0.000177409	0.0037873	16	FALSE
PAF1	Q8N7H5	0.371299	9.54543	6.81062	0.000187682	0.00382672	9	FALSE
RNPS1	Q15287	0.339784	8.92155	6.76989	0.000195182	0.00382672	4	FALSE
RBM34	P42696	-0.331282	11.0669	-6.76954	0.000195248	0.00382672	17	FALSE
MYL6	P60660	-0.467724	10.1527	-6.75116	0.00019874	0.00382672	9	FALSE
CCDC9	Q9Y3X0	0.288986	9.77381	6.71034	0.000206753	0.00390445	6	FALSE
EBNA1BP2	Q99848	-0.358942	9.38338	-6.36491	0.000291004	0.00501343	5	FALSE
RPS28	P62857	-0.33936	8.72309	-6.3306	0.000301273	0.00510086	3	FALSE
SRRT	Q9BXP5	0.251856	10.813	6.36632	0.000290589	0.00501343	12	FALSE
THOC6	Q86W42	0.312019	8.71082	6.26436	0.000322264	0.00527439	7	FALSE
MAGOH	P61326	0.292635	10.1899	6.31171	0.000307101	0.00511141	9	FALSE
FXR1	P51114	0.27223	9.51932	6.2088	0.000341129	0.00531728	18	FALSE
WTAP	Q15007	-0.394011	8.32457	-6.05976	0.000398086	0.00583464	3	FALSE
XRCC6	P12956	0.257459	11.4416	6.12682	0.000371247	0.00569632	20	FALSE
SNRPB	P14678	0.28057	11.1073	6.08958	0.000385892	0.0057416	13	FALSE
SLTM	Q9NWH9	0.394465	7.4254	5.75011	0.000553437	0.00734426	2	FALSE
RPL8	P62917	-0.247989	10.7243	-5.94534	0.000449006	0.00647428	8	FALSE
CTSB	P07858	0.314668	10.1668	5.91944	0.000461507	0.00647428	7	FALSE
RPL23	P62829	-0.253202	10.6645	-5.88994	0.000476225	0.00658667	8	FALSE
ATP5F1B	P06576	0.331785	7.18379	5.58642	0.000661968	0.00806248	2	FALSE
RPL22	P35268	-0.395773	7.4805	-5.60813	0.000646303	0.00806248	5	FALSE
OSBPL8	Q9BZF1	-0.432816	7.99928	-5.63072	0.000630435	0.00806248	2	FALSE
SNRPA1	P09661	0.309199	10.3197	5.76063	0.000547169	0.00734426	9	FALSE
RBM17	Q96I25	0.238546	9.92736	5.60326	0.000649778	0.00806248	10	FALSE
MYL12B	O14950	-0.385401	11.1052	-5.62257	0.000636105	0.00806248	14	FALSE
PRPF8	Q6P2Q9	0.261861	11.8711	5.61964	0.000638162	0.00806248	42	FALSE
GPS1	Q13098	-0.388813	10.3078	-5.58224	0.000665031	0.00806248	12	FALSE
VRK3	Q8IV63	0.239464	9.77215	5.54231	0.000695102	0.00832427	6	FALSE
G3BP2	Q9UN86	-0.223155	9.81309	-5.46526	0.000757479	0.00870319	8	FALSE
THOC2	Q8NI27	0.287489	9.72006	5.45973	0.000762193	0.00870319	9	FALSE
MATR3	P43243	-0.241385	12.9616	-5.49476	0.000732893	0.00867109	54	FALSE
MYL4	P12829	-0.329164	11.5159	-5.21572	0.00100605	0.0108565	18	FALSE
RPL31	P62899	-0.201304	10.6122	-5.20486	0.00101874	0.010874	9	FALSE
RPL30	P62888	-0.255021	9.61071	-5.06955	0.0011927	0.0122004	7	FALSE
RPS27A	P62979	0.323587	10.5029	5.10256	0.00114743	0.0119326	7	FALSE
HNRNPL	P14866	-0.284495	12.4798	-5.0974	0.00115437	0.0119326	46	FALSE
SRP14	P37108	-0.354491	7.88766	-4.97221	0.00133805	0.0131397	3	FALSE
SNRPD1	P62314	0.236978	10.0466	4.99768	0.00129822	0.0130087	8	FALSE
RALA	P11233	0.3125	8.62001	4.86576	0.00151969	0.0142128	3	FALSE
THOC3	Q96J01	0.331055	8.88274	4.91856	0.00142641	0.0137327	3	FALSE
WBP11	Q9Y2W2	-0.370567	11.7508	-4.97816	0.00132863	0.0131397	25	FALSE
TMX2	Q9Y320	-0.437647	5.26612	-4.46949	0.00247632	0.0191476	1	FALSE
DDX21	Q9NR30	-0.20673	11.3499	-4.94751	0.00137797	0.0133977	24	FALSE
ARL6IP1	Q15041	-0.346756	8.202	-4.78924	0.00166697	0.0151571	3	FALSE
RPS26	P62854	-0.250935	9.59898	-4.87698	0.00149931	0.014157	4	FALSE
SAP18	O00422	0.347574	7.79733	4.71161	0.00183259	0.0161696	3	FALSE
ANXA7	P20073	0.381607	8.44616	4.76432	0.00171827	0.0154802	5	FALSE
CWC22	Q9HCG8	0.29942	7.27648	4.62001	0.00205156	0.0172195	2	FALSE
EFTUD2	Q15029	0.202517	11.5442	4.84973	0.00154933	0.0143532	24	FALSE
CDK12	Q9NYV4	0.287681	7.2197	4.61298	0.00206954	0.0172195	1	FALSE
SFSWAP	Q12872	-0.313699	7.65825	-4.59917	0.00210531	0.0172284	4	FALSE
TCP1	P17987	0.274721	11.0075	4.80263	0.00164012	0.0150523	22	FALSE
RPL29	P47914	-0.23591	8.92001	-4.70256	0.00185302	0.0161696	3	FALSE
SNRPG	P62308	0.332013	8.72675	4.69921	0.00186065	0.0161696	6	FALSE
DDX46	Q7L014	0.24468	12.2537	4.72592	0.00180074	0.0160757	38	FALSE
RPL26	P61254	-0.251699	9.2282	-4.66935	0.00193025	0.0166272	6	FALSE
CPSF6	Q16630	0.266446	8.38427	4.56728	0.00219052	0.0176853	4	FALSE
CDK11A	Q9UQ88	0.293922	7.61526	4.45352	0.00252677	0.0191705	1	FALSE
RPLP1	P05386	-0.31776	8.31871	-4.61463	0.0020653	0.0172195	5	FALSE
MMTAG2	Q9BU76	0.305068	7.68149	4.43539	0.00258537	0.0193295	3	FALSE
RPL39	P62891	-0.214514	7.87926	-4.42476	0.00262041	0.0193295	1	FALSE
CTR9	Q6PD62	0.208	9.55376	4.53443	0.00228231	0.0181661	10	FALSE
RPS19	P39019	-0.217831	10.7603	-4.56486	0.00219715	0.0176853	10	FALSE
PRPF4B	Q13523	0.23646	8.34834	4.45005	0.00253785	0.0191705	5	FALSE
PGRMC2	O15173	0.348696	8.3717	4.40663	0.00268141	0.0194078	3	FALSE
HSPA8	P11142	-0.193439	12.4581	-4.53038	0.00229389	0.0181661	42	FALSE
CSNK2B	P67870	0.231884	9.20443	4.45614	0.0025184	0.0191705	5	FALSE
RPL12	P30050	-0.265101	10.2397	-4.49833	0.002388	0.0187602	9	FALSE
FXR2	P51116	0.202271	10.254	4.4196	0.00263763	0.0193295	17	FALSE
WDR82	Q6UXN9	0.228987	9.99297	4.40475	0.00268784	0.0194078	6	FALSE
ISYNA1	Q9NPH2	0.384585	11.0691	4.42457	0.00262105	0.0193295	15	FALSE
DDA1	Q9BW61	-0.191823	10.2741	-4.37038	0.00280807	0.0201279	9	FALSE
DYNLRB1	Q9NP97	0.29116	6.95826	4.09465	0.00401475	0.0257679	4	FALSE
LEO1	Q8WVC0	0.373031	8.05978	4.19136	0.00353709	0.0239546	2	FALSE
CHERP	Q8IWX8	0.195637	10.1331	4.31849	0.0030009	0.0213543	7	FALSE
TPM1	P09493	-0.34809	6.20919	-3.94618	0.0048899	0.0296079	4	FALSE
HIST1H4A	P62805	-0.267398	10.3237	-4.30467	0.00305465	0.0215803	6	FALSE
FMR1	Q06787	0.23428	8.00725	4.11949	0.00388575	0.0252111	6	FALSE
KMT2A	Q03164	-0.364346	7.32434	-4.04406	0.0042922	0.0266768	1	FALSE
RPN1	P04843	-0.237154	9.72726	-4.26012	0.00323519	0.0223729	9	FALSE
RPS5	P46782	-0.186676	10.5668	-4.27866	0.00315867	0.0221558	8	FALSE
CCT3	P49368	0.278326	11.0918	4.26106	0.00323127	0.0223729	20	FALSE
RBM8A	Q9Y5S9	0.311591	8.60695	4.17127	0.00363102	0.0244223	4	FALSE
NOLC1	Q14978	0.237116	8.57346	4.13218	0.00382154	0.0251862	2	FALSE
PRPF40A	O75400	0.195151	10.9294	4.23654	0.00333546	0.022905	14	FALSE
HSP90B1	P14625	0.439856	5.70679	3.79515	0.00599609	0.0334555	3	FALSE
TBK1	Q9UHD2	0.365877	7.41441	3.89881	0.005211	0.0310134	2	FALSE
TRA2B	P62995	0.184146	9.05557	4.11625	0.00390233	0.0252111	6	FALSE
RPLP0	P05388	-0.370227	11.4955	-4.15519	0.00370811	0.0247712	17	FALSE
CUL4A	Q13619	-0.287673	10.8365	-4.14649	0.00375055	0.0248854	20	FALSE
RPL5	P46777	-0.293656	10.0518	-4.117	0.00389845	0.0252111	6	FALSE
FDFT1	P37268	-0.27171	7.60074	-3.94242	0.00491455	0.0296079	3	FALSE
THOC7	Q6I9Y2	0.264874	9.11835	4.05557	0.00422729	0.0266768	6	FALSE
NCL	P19338	-0.201121	12.0458	-4.07341	0.00412882	0.0263279	26	FALSE
SRSF10	O75494	0.201398	9.03789	4.00707	0.00450821	0.0276692	5	FALSE
HIST2H2BE	Q16778	-0.230646	10.6228	-4.04461	0.00428909	0.0266768	11	FALSE
SF3B2	Q13435	0.17147	11.8165	4.04625	0.00427977	0.0266768	31	FALSE
RPL28	P46779	-0.306452	11.78	-4.03342	0.00435319	0.0268858	10	FALSE
HK2	P52789	-0.452227	4.99645	-3.41017	0.0102355	0.0471221	1	FALSE
YTHDF3	Q7Z739	-0.244923	8.23011	-3.76145	0.00627812	0.0341846	2	FALSE
PPP1CA	P62136	0.313655	7.44507	3.75881	0.00630082	0.0341846	9	FALSE
RPL35A	P18077	-0.224854	10.9764	-3.94493	0.00489808	0.0296079	6	FALSE
U2AF2	P26368	0.293297	10.3528	3.93075	0.00499204	0.0298914	11	FALSE
RALYL	Q86SE5	0.223421	7.87755	3.80438	0.00592126	0.0334555	2	FALSE
SMU1	Q2TAY7	0.222139	7.27823	3.67269	0.00709161	0.0370423	2	FALSE
BYSL	Q13895	-0.465179	5.11099	-3.41339	0.010189	0.0471221	2	FALSE
PRKDC	P78527	0.205198	9.85034	3.87348	0.00539199	0.0311467	16	FALSE
RPA3	P35244	0.206773	8.08741	3.79641	0.0059858	0.0334555	6	FALSE
CCT5	P48643	0.243588	10.6884	3.88607	0.00530118	0.0311467	14	FALSE
GLUD1	P00367	0.327813	5.48713	3.4304	0.00994672	0.0468419	1	FALSE
COPS3	Q9UNS2	-0.231497	9.9663	-3.8598	0.00549258	0.0315422	10	FALSE
RPL35	P42766	-0.202997	9.23542	-3.82974	0.00572079	0.0326617	3	FALSE
RPL7	P18124	-0.166804	11.0968	-3.87639	0.00537086	0.0311467	15	FALSE
NGDN	Q8NEJ9	-0.471837	5.40374	-3.37712	0.0107267	0.0483194	1	FALSE
SNRPD3	P62318	0.214448	7.76168	3.68505	0.00697184	0.0368083	4	FALSE
PLOD1	Q02809	0.255963	6.55137	3.46599	0.0094596	0.0458027	1	FALSE
ABL1	P00519	0.32234	8.30953	3.70947	0.00674153	0.0361105	6	FALSE
RPS10	P46783	-0.448202	11.0271	-3.79987	0.00595769	0.0334555	10	FALSE
RPL32	P62910	-0.165268	10.0333	-3.77347	0.00617587	0.0341846	5	FALSE
CDC40	O60508	-0.340926	6.33941	-3.40033	0.0103791	0.0471867	1	FALSE
RPL24	P83731	-0.173611	9.78111	-3.76533	0.0062449	0.0341846	4	FALSE
PRPF3	O43395	0.258219	5.84055	3.40575	0.0102999	0.0471221	1	FALSE
CFAP20	Q9Y6A4	0.301489	6.43259	3.45858	0.0095589	0.0458027	1	FALSE
TMPO	P42166	0.153792	11.44	3.76415	0.006255	0.0341846	24	FALSE
NCBP1	Q09161	0.173648	8.99872	3.70682	0.00676612	0.0361105	7	FALSE
SF3B6	Q9Y3B4	0.25266	8.65999	3.677	0.00704965	0.0370201	3	FALSE
RPL9	P32969	-0.208404	10.2202	-3.71344	0.00670485	0.0361105	9	FALSE
RPL17	P18621	-0.167884	9.27827	-3.65748	0.00724207	0.0376281	6	FALSE
DCAF1	Q9Y4B6	-0.308038	12.8369	-3.68608	0.006962	0.0368083	47	FALSE
CRNKL1	Q9BZJ0	0.228376	7.15766	3.42205	0.0100648	0.0468419	1	FALSE
DDX42	Q86XP3	0.261599	7.29684	3.42246	0.010059	0.0468419	2	FALSE
ASAP2	O43150	0.307416	8.01616	3.5247	0.00871107	0.0440651	1	FALSE
RPA2	P15927	0.30022	9.3247	3.54564	0.00845961	0.0430432	4	FALSE
CSNK2A1	P68400	0.256524	6.77467	3.33017	0.0114682	0.0498522	2	FALSE
SNRPF	P62306	0.325162	7.85055	3.47139	0.00938795	0.0458027	2	FALSE
ZCCHC8	Q6NZY4	0.207387	8.80777	3.50073	0.00900876	0.0447061	6	FALSE
CAPRIN1	Q14444	-0.376483	6.73139	-3.33318	0.011419	0.0498522	3	FALSE
ZBTB2	Q8N680	0.311358	7.29035	3.32173	0.0116072	0.0498522	3	FALSE
CCT8	P50990	0.255926	11.5727	3.56897	0.00818857	0.0420228	17	FALSE
RPS11	P62280	-0.151177	11.3453	-3.56655	0.00821626	0.0420228	8	FALSE
PRKACA	P17612	0.180306	8.6517	3.46808	0.00943185	0.0458027	5	FALSE
SRSF11	Q05519	0.154844	9.90534	3.51921	0.00877829	0.0440651	5	FALSE
TUBA4B	Q9H853	0.177327	9.56215	3.51785	0.00879506	0.0440651	6	FALSE
NOP16	Q9Y3C1	-0.208748	7.85889	-3.36088	0.0109772	0.0492222	3	FALSE
DDX39A	O00148	0.179457	10.6876	3.50031	0.00901405	0.0447061	14	FALSE
PHF5A	Q7RTV0	0.277091	8.38774	3.42715	0.0099925	0.0468419	4	FALSE
CCAR2	Q8N163	0.152014	10.0135	3.45492	0.00960831	0.0458027	14	FALSE
SRSF1	Q07955	0.16396	11.0554	3.47175	0.00938321	0.0458027	16	FALSE
SNRNP200	O75643	0.168667	11.8902	3.45756	0.00957271	0.0458027	40	FALSE
WDR61	Q9GZS3	0.178498	8.82286	3.35508	0.0110681	0.0493695	4	FALSE
RPL36	Q9Y3U8	-0.158641	9.60717	-3.40457	0.010317	0.0471221	5	FALSE
RPL13	P26373	-0.165394	10.8309	-3.42813	0.00997874	0.0468419	9	FALSE
MOV10	Q9HCE1	0.129104	12.2027	3.39536	0.0104526	0.0473018	36	FALSE
AP2A1	O95782	0.138986	9.35336	3.31758	0.0116762	0.0498522	9	FALSE
SRRM1	Q8IYB3	0.184736	9.1897	3.32082	0.0116222	0.0498522	5	FALSE
SNRNP40	Q96DI7	0.276459	9.41752	3.31946	0.0116449	0.0498522	5	FALSE
PUF60	Q9UHX1	0.138061	10.435	3.34231	0.0112714	0.0498522	16	FALSE
PABPC1	P11940	-0.19827	12.0361	-3.35239	0.0111107	0.0493695	33	FALSE
LARP1	Q6PKG0	-0.127566	10.517	-3.31874	0.0116567	0.0498522	21	FALSE
DHX9	Q08211	-0.154254	12.4392	-3.32673	0.0115246	0.0498522	50	FALSE
HNRNPM	P52272	-0.0420732	14.2164	-0.94659	0.373479	0.551514	118	FALSE
TUBB	P07437	0.0275269	14.1057	0.512778	0.622931	0.762741	111	FALSE
TUBA1C	Q9BQE3	-0.198043	13.6942	-2.25934	0.0560898	0.14533	71	FALSE
HNRNPA2B1	P22626	-0.00969171	13.5749	-0.115059	0.911433	0.94199	61	FALSE
ACTB	P60709	-0.061599	13.2167	-0.264945	0.798221	0.885709	66	FALSE
IGF2BP1	Q9NZI8	0.0273241	13.1635	0.40909	0.693959	0.810037	49	FALSE
PWP1	Q13610	-0.112997	12.9977	-2.76706	0.0261018	0.0857258	57	FALSE
ILF3	Q12906-7	0.00877542	12.87	0.237145	0.818923	0.897037	56	FALSE
HNRNPA1	P09651	-0.0117067	12.8533	-0.171338	0.868512	0.923029	36	FALSE
KRT1	P04264	-0.0744588	12.8447	-0.209727	0.839491	0.908909	35	FALSE
DDX5	P17844	0.143557	12.7819	2.3558	0.0484604	0.131823	32	FALSE
UGP2	Q16851	-0.00356902	12.7632	-0.0935209	0.927951	0.949217	40	FALSE
TOP2A	P11388	-0.120487	12.7269	-3.14398	0.0149908	0.0579566	56	FALSE
DDB1	Q16531	-0.153086	12.6069	-2.75678	0.0265051	0.0863817	43	FALSE
KRT10	P13645	-0.00642648	12.5285	-0.0136479	0.989469	0.994532	32	FALSE
HNRNPUL2	Q1KMD3	-0.116627	12.4965	-1.89545	0.0972668	0.214161	37	FALSE
PCM1	Q15154-5	-0.0785207	12.4592	-1.84437	0.105022	0.226664	52	FALSE
SYNCRIP	O60506	0.0628239	12.3512	0.705984	0.501634	0.667486	43	FALSE
SF3B1	O75533	0.143973	12.2146	2.8883	0.0218022	0.0758995	45	FALSE
IGF2BP3	O00425	-0.0355434	12.1838	-0.745301	0.478898	0.649555	37	FALSE
MYO18A	Q92614	-0.254708	12.1652	-2.69321	0.0291454	0.0920909	47	FALSE
TACC3	Q9Y6A5	-0.0481328	12.1592	-0.502351	0.629902	0.765109	34	FALSE
HNRNPD	Q14103	0.0545521	12.1553	0.377699	0.716167	0.827384	16	FALSE
BCAP31	P51572	-0.133242	12.1137	-2.96346	0.0195143	0.0691808	18	FALSE
HNRNPK	P61978-2	-0.14039	12.0438	-2.9996	0.0185055	0.0670567	36	FALSE
HSPD1	P10809	0.0393699	11.9866	0.345243	0.739438	0.842376	27	FALSE
HNRNPC	P07910-2	0.00613459	11.9539	0.114621	0.911769	0.94199	28	FALSE
HNRNPU	Q00839	-0.134139	11.9463	-2.86535	0.0225556	0.0766674	35	FALSE
PABPC4	Q13310-3	-0.0741886	11.9365	-1.84963	0.104196	0.225376	24	FALSE
PCMT1	P22061	-0.0239983	11.909	-0.247957	0.810852	0.890667	16	FALSE
UPF1	Q92900	0.0333841	11.8697	0.485131	0.6415	0.773232	27	FALSE
SPTBN1	Q01082	0.0659769	11.8605	0.574949	0.582236	0.736798	40	FALSE
SF3A1	Q15459	0.0557842	11.7866	1.13306	0.29227	0.474297	28	FALSE
RPL4	P36578	-0.0548017	11.7818	-0.725158	0.490461	0.660675	16	FALSE
HNRNPH1	P31943	0.0846979	11.7127	0.942541	0.375417	0.551885	35	FALSE
RPL3	P39023	-0.026995	11.7078	-0.606985	0.561865	0.720302	19	FALSE
RBMX	P38159	0.141919	11.6816	3.04781	0.0172441	0.0636607	25	FALSE
CCT6A	P40227	0.177134	11.6693	2.99697	0.0185769	0.0670682	22	FALSE
FUBP3	Q96I24	0.0540992	11.6492	1.19903	0.267195	0.444448	24	FALSE
KRT9	P35527	-0.0593449	11.6241	-0.175925	0.865031	0.921324	25	FALSE
SNRPD2	P62316	0.0995198	11.624	2.20042	0.0613314	0.153641	18	FALSE
HSPA9	P38646	-0.0705206	11.6167	-1.36804	0.211061	0.378214	24	FALSE
CARMIL1	Q5VZK9	0.0960884	11.5831	1.81563	0.109643	0.234573	22	FALSE
RPL15	P61313	-0.161587	11.5742	-3.15221	0.014813	0.0577237	17	FALSE
PUM1	Q14671	-0.0280463	11.5462	-0.487185	0.640111	0.773232	22	FALSE
EEF1A1	P68104	0.0387447	11.5257	0.767138	0.466569	0.639903	22	FALSE
PRSS1	P07477	-0.17123	11.5197	-1.71241	0.127883	0.262045	12	FALSE
RBM39	Q14498-2	0.0967234	11.5101	1.64086	0.142164	0.283749	21	FALSE
DNAJA2	O60884	0.0188649	11.4735	0.339835	0.743345	0.845846	16	FALSE
RALY	Q9UKM9	-0.149246	11.4198	-3.15789	0.0146916	0.0574787	16	FALSE
ELAVL1	Q15717	0.139656	11.4192	3.13567	0.0151728	0.0582324	21	FALSE
HNRNPDL	O14979-2	0.0667123	11.4011	0.454065	0.662693	0.786234	19	FALSE
SF3B3	Q15393	0.112398	11.3872	1.0531	0.325188	0.500524	25	FALSE
ILF2	Q12905	0.0822731	11.3653	1.57127	0.157459	0.307469	23	FALSE
RFX1	P22670	0.00828474	11.3287	0.132457	0.898123	0.932811	23	FALSE
PRPF6	O94906	0.0438817	11.3241	0.615953	0.556237	0.715887	25	FALSE
RPS2	P15880	-0.22144	11.3214	-3.01455	0.0181042	0.0660905	14	FALSE
CLTC	Q00610	-0.00411568	11.2863	-0.0889254	0.931481	0.951143	32	FALSE
KRT2	P35908	0.21056	11.2853	0.397591	0.702059	0.814854	20	FALSE
YBX1	P67809	-0.131334	11.2841	-2.66149	0.0305629	0.0938304	33	FALSE
ESYT1	Q9BSJ8	0.0103047	11.2469	0.180824	0.861318	0.919363	23	FALSE
TUBB6	Q9BUF5	-0.0151856	11.228	-0.256615	0.804407	0.887559	57	FALSE
RPS3	P23396	-0.0559191	11.1914	-1.47497	0.181109	0.342018	14	FALSE
RPS3A	P61247	-0.0321478	11.1902	-0.714313	0.496761	0.66551	15	FALSE
HSP90AB1	P08238	-0.0661281	11.1441	-0.634109	0.544947	0.708606	29	FALSE
SSB	P05455	0.00203052	11.1355	0.0460348	0.96449	0.976422	15	FALSE
PTBP1	P26599	0.000179048	11.1203	0.00304202	0.997653	0.998498	20	FALSE
HBZ	P02008	0.343337	11.1175	3.29937	0.0119841	0.0509454	10	FALSE
PLBD2	Q8NHP8	0.00348019	11.1152	0.0852246	0.934324	0.951736	12	FALSE
HADHA	P40939	0.0626352	11.0927	1.19452	0.268851	0.445966	23	FALSE
NUMA1	Q14980	0.194775	11.0859	3.17227	0.0143889	0.0565196	31	FALSE
RPL6	Q02878	-0.102059	11.0758	-2.09404	0.0720632	0.17218	13	FALSE
RUVBL2	Q9Y230	-0.113949	11.0723	-1.4869	0.178016	0.337474	13	FALSE
PCBP1	Q15365	0.184194	11.0606	2.23463	0.0582311	0.148914	12	FALSE
RPL10A	P62906	-0.156511	11.0583	-2.4158	0.044253	0.122758	14	FALSE
RPS9	P46781	-0.114463	11.0412	-2.67738	0.029844	0.0934541	8	FALSE
HNRNPA3	P51991-2	0.0195065	11.0344	0.402234	0.698784	0.814004	20	FALSE
FLII	Q13045	-0.0877098	11.016	-1.33893	0.219934	0.389004	19	FALSE
HSPA1B	P0DMV9	-0.0965292	11.0143	-2.0681	0.0749499	0.17821	31	FALSE
RUVBL1	Q9Y265	-0.130047	11.0008	-2.42467	0.0436636	0.122629	16	FALSE
HNRNPUL1	Q9BUJ2	0.0254125	10.9911	0.614793	0.556963	0.715887	20	FALSE
DDX23	Q9BUQ8	0.223287	10.9788	2.44148	0.0425675	0.121515	17	FALSE
SRSF2	Q01130	0.0987445	10.9749	1.46986	0.18245	0.343229	12	FALSE
SNRNP70	P08621	-0.0602719	10.9689	-1.45243	0.187088	0.348708	16	FALSE
MIB1	Q86YT6	0.111654	10.9578	2.29686	0.0529876	0.140718	22	FALSE
TACC2	O95359-3	0.0612103	10.9256	1.16776	0.278849	0.458296	15	FALSE
COPS2	P61201	-0.0490067	10.9082	-0.701376	0.504344	0.670184	14	FALSE
FAM120A	Q9NZB2	0.120112	10.9003	1.03292	0.333945	0.508224	14	FALSE
SPTAN1	Q13813	0.0963519	10.8935	1.12954	0.293659	0.474297	23	FALSE
TUBB4B	P68371	0.0149295	10.893	0.218115	0.833184	0.906076	93	FALSE
HSPA5	P11021	0.0255447	10.8919	0.527276	0.613308	0.758525	18	FALSE
CANX	P27824	-0.0113431	10.8904	-0.212401	0.837479	0.907771	14	FALSE
HIST2H3A	Q71DI3	-0.169896	10.8754	-1.63484	0.143431	0.284543	6	FALSE
VAPA	Q9P0L0	-0.0509175	10.8648	-1.21971	0.259709	0.437401	13	FALSE
IGF2BP2	Q9Y6M1	-0.0271916	10.8549	-0.647992	0.536408	0.703275	22	FALSE
RPS16	P62249	-0.124069	10.8265	-2.66746	0.0302907	0.0938304	7	FALSE
SUGP2	Q8IX01	-0.131658	10.8233	-2.31758	0.0513495	0.137774	16	FALSE
RPL23A	P62750	-0.0754725	10.8072	-1.44123	0.190125	0.351605	7	FALSE
RPS4X	P62701	-0.082993	10.7535	-2.05036	0.0769897	0.180871	9	FALSE
LUC7L2	Q9Y383	0.0286371	10.751	0.63577	0.543921	0.708396	16	FALSE
BCR	P11274	0.0773829	10.7465	0.645546	0.537907	0.7043	24	FALSE
PRPF19	Q9UMS4	0.0134041	10.7435	0.280543	0.786679	0.876866	10	FALSE
RPS13	P62277	-0.109955	10.6975	-2.39948	0.0453592	0.124769	8	FALSE
GRB2	P62993	0.221688	10.6958	1.93634	0.0914586	0.20552	12	FALSE
DHX15	O43143	0.0477445	10.6934	1.25387	0.247735	0.422353	12	FALSE
RBM25	P49756	-0.0206898	10.6825	-0.408244	0.694553	0.810037	15	FALSE
DNAJA1	P31689	0.0642531	10.6705	1.373	0.209582	0.377633	12	FALSE
RPL11	P62913	-0.200407	10.6407	-3.13262	0.0152401	0.0582324	7	FALSE
RBM15	Q96T37	0.0312448	10.6351	0.799253	0.448828	0.628743	15	FALSE
RPL10	P27635	-0.0442758	10.6306	-0.809558	0.443234	0.623576	8	FALSE
STAU2	Q9NUL3	0.0614752	10.6221	1.33791	0.220251	0.389004	9	FALSE
REEP6	Q96HR9	-0.00179155	10.6092	-0.0226707	0.982507	0.990485	9	FALSE
KRT16	P08779	0.838026	10.6026	1.56068	0.159914	0.310223	20	FALSE
CCT2	P78371	0.277334	10.6008	2.86563	0.022546	0.0766674	18	FALSE
CORO1C	Q9ULV4	-0.31875	10.5988	-1.69308	0.131604	0.267568	12	FALSE
RPL7A	P62424	-0.136993	10.5754	-3.17939	0.0142416	0.0565196	10	FALSE
KIF14	Q15058	0.183919	10.5744	2.60739	0.0331482	0.0990141	15	FALSE
MYBBP1A	Q9BQG0	-0.0252051	10.5311	-0.378592	0.715531	0.827384	17	FALSE
PPP1R10	Q96QC0	0.0165804	10.5145	0.369358	0.722118	0.831671	14	FALSE
ZNF326	Q5BKZ1	-0.0229055	10.4961	-0.524185	0.615353	0.759142	16	FALSE
SAFB	Q15424	0.194991	10.4811	3.07399	0.0165974	0.0619722	21	FALSE
PYCR2	Q96C36	-0.0657234	10.4761	-0.934886	0.3791	0.555637	10	FALSE
RSL1D1	O76021	-0.812386	10.4585	-3.23741	0.0130983	0.0538676	12	FALSE
CHMP4B	Q9H444	-0.120909	10.4521	-1.94078	0.090849	0.205089	14	FALSE
HNRNPF	P52597	0.108319	10.4353	2.13808	0.0674112	0.164671	18	FALSE
ADAR	P55265	0.00442943	10.4323	0.0877699	0.932368	0.951143	13	FALSE
HSPB1	P04792	0.114378	10.4299	2.16453	0.064762	0.15979	14	FALSE
PRSS2	P07478	-0.53588	10.426	-3.24551	0.0129465	0.0538676	7	FALSE
SERPINH1	P50454	0.0993147	10.4151	2.11215	0.070113	0.169167	14	FALSE
U2SURP	O15042	-0.0868976	10.4083	-2.05342	0.0766344	0.180871	9	FALSE
COPS4	Q9BT78	-0.01562	10.3797	-0.302681	0.770395	0.863617	14	FALSE
HNRNPH3	P31942	-0.0025081	10.3767	-0.0508076	0.960812	0.974708	14	FALSE
CAD	P27708	0.0562299	10.3619	1.04065	0.33057	0.504852	14	FALSE
SF3A3	Q12874	0.0845493	10.3404	1.74703	0.121468	0.253792	16	FALSE
PPT1	P50897	0.114817	10.3307	2.15683	0.0655223	0.160857	10	FALSE
RPL18	Q07020	-0.0892382	10.3301	-1.85657	0.103118	0.22403	8	FALSE
HTATSF1	O43719	0.062798	10.3265	1.27439	0.240766	0.412623	20	FALSE
PQBP1	O60828	-0.014693	10.3066	-0.289531	0.780053	0.870469	9	FALSE
HNRNPAB	Q99729-2	0.00997079	10.2982	0.19454	0.850943	0.914251	12	FALSE
ERH	P84090	0.0086458	10.2975	0.0946656	0.927072	0.949217	6	FALSE
CALM2	P0DP24	-0.0413631	10.285	-0.308439	0.76618	0.860318	9	FALSE
CEP131	Q9UPN4	0.0103414	10.2751	0.22229	0.830049	0.903668	12	FALSE
RPL27	P61353	-0.089685	10.2582	-1.71924	0.126594	0.260619	5	FALSE
HADHB	P55084	0.0289889	10.2493	0.46593	0.654558	0.782836	11	FALSE
SRSF7	Q16629	-0.215539	10.2396	-1.09476	0.307686	0.484211	9	FALSE
RPS6	P62753	-0.143807	10.2182	-3.2073	0.0136789	0.0559694	7	FALSE
SRSF6	Q13247	-0.0901355	10.2065	-1.54115	0.164537	0.316194	8	FALSE
MTREX	P42285	0.0930977	10.1747	2.34301	0.0494087	0.133295	12	FALSE
KRT5	P13647	0.483317	10.1707	1.14818	0.286358	0.468437	14	FALSE
CCT4	P50991	0.138931	10.1627	2.03234	0.0791176	0.183673	13	FALSE
ANXA2	P07355	-0.181298	10.1362	-2.88372	0.0219506	0.0758995	10	FALSE
IGKV2-29	A2NJV5	0.100164	10.1032	1.25756	0.246468	0.421658	5	FALSE
RRP1	P56182	-0.05883	10.1018	-1.04328	0.329426	0.503888	11	FALSE
SRSF3	P84103	0.0229817	10.0996	0.530574	0.61113	0.757739	6	FALSE
CAPZB	P47756-2	-0.022897	10.0917	-0.449467	0.665859	0.786851	12	FALSE
RPL18A	Q02543	-0.0328906	10.0857	-0.752294	0.474927	0.648528	11	FALSE
VIM	P08670	-0.0395385	10.0826	-0.66088	0.528554	0.696007	14	FALSE
RPS8	P62241	0.0397083	10.0742	0.712057	0.498078	0.666366	7	FALSE
RPS18	P62269	-0.0720465	10.0725	-0.793384	0.452035	0.630537	10	FALSE
SNRPB2	P08579	0.182072	10.0719	2.89422	0.0216122	0.0755273	8	FALSE
CFL1	P23528	-0.036196	10.0169	-0.260886	0.801233	0.887047	9	FALSE
ZFR	Q96KR1	-0.0604368	9.9817	-1.38298	0.206631	0.374375	10	FALSE
THRAP3	Q9Y2W1	-0.0363734	9.97928	-0.461932	0.657294	0.782836	5	FALSE
U2AF1	Q01081	0.0888	9.96643	2.22267	0.0592969	0.150518	10	FALSE
SPTA1	P02549	0.0390108	9.96403	0.503902	0.628862	0.765109	18	FALSE
TUBA1A	Q71U36	-0.0718156	9.94768	-0.516293	0.620591	0.761816	77	FALSE
RPS15A	P62244	-0.130546	9.92346	-2.48681	0.0397502	0.115146	4	FALSE
NUDT21	O43809	0.152268	9.92273	2.63197	0.0319468	0.0965284	9	FALSE
RTN4	Q9NQC3	-0.0933862	9.90233	-1.01774	0.340652	0.51566	9	FALSE
H2AFV	Q71UI9	-0.070347	9.90162	-0.964253	0.365115	0.543246	4	FALSE
TCOF1	Q13428	0.0189951	9.89451	0.141645	0.891109	0.932268	10	FALSE
HNRNPA0	Q13151	-0.284733	9.89276	-2.27829	0.0545004	0.1431	7	FALSE
RPL13A	P40429	0.00191492	9.87586	0.0214814	0.983425	0.990485	8	FALSE
REEP5	Q00765	0.0655766	9.85795	1.38488	0.206071	0.374052	2	FALSE
AP2M1	Q96CW1	0.13139	9.84127	2.19082	0.0622307	0.155103	6	FALSE
PPP1CC	P36873	0.252657	9.8307	3.28024	0.012317	0.0521258	10	FALSE
LRRC59	Q96AG4	-0.0607654	9.82871	-0.427385	0.68116	0.800118	6	FALSE
CTSC	P53634	0.084587	9.81587	1.5679	0.158236	0.308308	9	FALSE
STRBP	Q96SI9	0.0872045	9.8077	2.06484	0.075321	0.17866	14	FALSE
FTSJ3	Q8IY81	-0.12198	9.80008	-2.63447	0.0318272	0.0964639	18	FALSE
NOP56	O00567	0.102925	9.79073	2.54004	0.0366833	0.107853	11	FALSE
SYNGR2	O43760	-0.137081	9.77866	-3.20431	0.0137381	0.0559784	6	FALSE
HIC2	Q96JB3-2	0.0677476	9.76222	1.45384	0.186708	0.348708	11	FALSE
PPIL4	Q8WUA2	0.209306	9.74602	2.57892	0.0345976	0.102954	5	FALSE
DBN1	Q16643	0.53946	9.73587	3.05937	0.0169554	0.0630688	14	FALSE
RPL21	P46778	-0.0430211	9.71225	-0.948818	0.372416	0.550772	8	FALSE
RPL27A	P46776	-0.0207754	9.67916	-0.427611	0.681002	0.800118	5	FALSE
SEPTIN2	Q15019	0.14537	9.67219	2.20975	0.0604699	0.151871	6	FALSE
ATL3	Q6DD88	0.0277979	9.66079	0.484783	0.641735	0.773232	8	FALSE
TOP1	P11387	0.0627224	9.65559	0.955193	0.369387	0.547116	9	FALSE
RPL14	P50914	-0.12209	9.65438	-1.77204	0.117022	0.245547	5	FALSE
NOC3L	Q8WTT2	0.00697577	9.65384	0.155799	0.880322	0.92755	6	FALSE
YWHAE	P62258	-0.0151631	9.63643	-0.224567	0.828341	0.903668	6	FALSE
LMAN2	Q12907	0.0193856	9.6092	0.45255	0.663735	0.786234	5	FALSE
PNN	Q9H307	-0.0259301	9.59014	-0.577648	0.580503	0.736504	9	FALSE
VCP	P55072	0.0261646	9.58328	0.462853	0.656664	0.782836	11	FALSE
WDR18	Q9BV38	-0.140584	9.57465	-2.31015	0.0519312	0.138577	7	FALSE
NOC2L	Q9Y3T9	-0.0817623	9.55845	-1.72757	0.125036	0.257952	3	FALSE
COPS5	Q92905	-0.0898733	9.55123	-0.772715	0.463454	0.639212	5	FALSE
HBG2	P69892	0.134499	9.54555	2.43353	0.0430823	0.122336	5	FALSE
FBL	P22087	-0.0094416	9.51867	-0.135122	0.896088	0.932811	8	FALSE
GANAB	Q14697	0.113174	9.50808	1.10519	0.303427	0.481655	5	FALSE
SSBP1	Q04837	0.122876	9.48008	2.93214	0.0204358	0.0721868	3	FALSE
ZC3H18	Q86VM9	0.0826374	9.47323	1.47661	0.180681	0.341867	8	FALSE
CAPZA1	P52907	-0.0138875	9.44053	-0.168583	0.870603	0.923487	8	FALSE
LUC7L3	O95232	0.1169	9.41191	2.13248	0.067986	0.165253	9	FALSE
TARDBP	Q13148	-0.166844	9.37246	-3.19101	0.0140044	0.0562835	8	FALSE
MPRIP	Q6WCQ1	0.0502914	9.36067	0.628266	0.548565	0.709116	7	FALSE
PCBP2	Q15366	0.189685	9.33538	2.34822	0.0490201	0.132977	13	FALSE
PRKAR2A	P13861	0.0379594	9.33449	0.755057	0.473363	0.647414	9	FALSE
PYCR1	P32322	0.111083	9.3322	2.40888	0.0447189	0.123354	9	FALSE
SRP9	P49458	0.067951	9.32371	1.37736	0.208286	0.375987	3	FALSE
KRT6A	P02538	0.600925	9.32369	1.45189	0.187234	0.348708	16	FALSE
P4HA1	P13674	0.03418	9.30046	0.63229	0.546073	0.708606	8	FALSE
ACTA1	P68133	0.157402	9.2701	1.05122	0.325997	0.500524	32	FALSE
RPS25	P62851	-0.142996	9.25886	-2.36237	0.0479808	0.130881	3	FALSE
SUB1	P53999	0.044446	9.22839	0.296162	0.775178	0.866012	3	FALSE
PGRMC1	O00264	0.102239	9.22554	2.4891	0.039613	0.115089	4	FALSE
SDF2L1	Q9HCN8	0.205762	9.21783	3.11577	0.0156177	0.0592145	5	FALSE
GTPBP4	Q9BZE4	-0.0834714	9.20596	-1.32043	0.22574	0.395146	6	FALSE
MSI2	Q96DH6	0.0280891	9.19651	0.462915	0.656621	0.782836	5	FALSE
TMOD3	Q9NYL9	-0.282571	9.19195	-2.02584	0.0798983	0.185048	6	FALSE
HSP90AA1	P07900	0.0626116	9.19154	0.977896	0.358751	0.535401	16	FALSE
RPL37A	P61513	-0.138305	9.18512	-2.76231	0.0262872	0.0860467	2	FALSE
DDX41	Q9UJV9	0.121032	9.18078	2.03969	0.0782423	0.182071	5	FALSE
COPS7B	Q9H9Q2	0.00839133	9.17262	0.141203	0.891446	0.932268	5	FALSE
BCAP29	Q9UHQ4	0.115446	9.16542	2.49922	0.0390126	0.113922	5	FALSE
TUBG1	P23258	-0.120318	9.15558	-2.18405	0.0628734	0.155913	7	FALSE
COPS6	Q7L5N1	0.0397438	9.14971	0.461372	0.657678	0.782836	4	FALSE
CD2BP2	O95400	0.18377	9.14112	3.26622	0.0125671	0.0527388	5	FALSE
CELF1	Q92879	0.0441516	9.11016	0.627877	0.548807	0.709116	3	FALSE
TPP1	O14773	-0.0976109	9.09829	-1.62841	0.144795	0.286672	3	FALSE
POR	P16435	-0.149509	9.06253	-3.13479	0.0151921	0.0582324	7	FALSE
KHDRBS1	Q07666	0.155235	9.0623	2.45488	0.0417141	0.119426	9	FALSE
RBM14	Q96PK6	-0.0502275	9.06039	-1.05073	0.326207	0.500524	6	FALSE
BRIX1	Q8TDN6	0.0144454	9.03748	0.276871	0.789391	0.878001	5	FALSE
DDOST	P39656	0.0137554	9.01398	0.257851	0.803488	0.887559	4	FALSE
CDC5L	Q99459	-0.167583	9.00236	-3.00104	0.0184665	0.0670567	7	FALSE
SRSF5	Q13243	0.0906988	8.99088	2.10345	0.071043	0.170573	8	FALSE
MDN1	Q9NU22	-0.0670525	8.98689	-1.23135	0.255575	0.43197	7	FALSE
SDF4	Q9BRK5	0.13249	8.98556	1.95547	0.0888584	0.201988	8	FALSE
ACIN1	Q9UKV3	-0.0093494	8.97519	-0.158703	0.878112	0.926298	5	FALSE
RPL19	P84098	-0.114354	8.95895	-1.8878	0.0983914	0.21594	7	FALSE
ZCCHC3	Q9NUD5	0.0425727	8.9289	0.883065	0.404744	0.580232	8	FALSE
COMT	P21964	-0.00975601	8.92625	-0.150475	0.884376	0.928939	7	FALSE
RPS27L	Q71UM5	-0.206232	8.91068	-3.09907	0.0160017	0.0602056	2	FALSE
CEP170	Q5SW79	-0.000767685	8.89428	-0.00537533	0.995852	0.998498	7	FALSE
RPSA	P08865	-0.105805	8.89095	-2.04268	0.0778891	0.182071	6	FALSE
TIMM44	O43615	0.10949	8.88895	1.52545	0.168338	0.321611	4	FALSE
THOC1	Q96FV9	0.130256	8.88626	2.895	0.0215872	0.0755273	7	FALSE
ALB	P02768	0.0828457	8.87409	0.862276	0.415379	0.591162	1	FALSE
GAR1	Q9NY12	0.0754527	8.87131	1.36541	0.21185	0.378937	3	FALSE
SF3A2	Q15428	0.169804	8.86578	3.27736	0.0123679	0.0521258	5	FALSE
SRSF9	Q13242	0.0473185	8.83949	0.931107	0.380929	0.557485	6	FALSE
DKC1	O60832	0.0364901	8.83189	0.887236	0.402635	0.578052	4	FALSE
TUBB4A	P04350	0.0200829	8.82578	0.335127	0.746753	0.848527	81	FALSE
EIF4A1	P60842	0.169241	8.81238	2.73772	0.0272694	0.0877986	9	FALSE
CSE1L	P55060	0.0777749	8.81233	1.11755	0.298437	0.479648	4	FALSE
SCD	O00767	-0.073342	8.7901	-1.61463	0.147761	0.290784	3	FALSE
AKAP9	Q99996-1	0.0793396	8.78894	1.10081	0.30521	0.481655	8	FALSE
PTBP3	O95758-1	-0.170251	8.78767	-1.37987	0.207545	0.37534	6	FALSE
RPS17	P08708	-0.0751114	8.77299	-1.00064	0.34833	0.523829	5	FALSE
RP9	Q8TA86	0.0141907	8.74639	0.240358	0.816522	0.895894	3	FALSE
TUBB2A	Q13885	0.158387	8.71921	2.72873	0.027638	0.0886944	90	FALSE
POLR2B	P30876	-0.0492073	8.71287	-0.955808	0.369096	0.547116	4	FALSE
AP2B1	P63010	0.0815039	8.71218	1.87819	0.0998236	0.217879	6	FALSE
TJP1	Q07157	0.168575	8.71202	1.62254	0.146052	0.287997	9	FALSE
DPM3	Q9P2X0	-0.136547	8.69857	-2.04464	0.0776588	0.182007	3	FALSE
RPA1	P27694	0.0842911	8.69727	1.88697	0.0985142	0.21594	5	FALSE
DNAJB6	O75190	-0.0897182	8.69526	-1.87806	0.0998429	0.217879	3	FALSE
IPO5	O00410	0.127433	8.67729	1.10422	0.303822	0.481655	7	FALSE
DNAJB11	Q9UBS4	0.197022	8.67682	2.29227	0.053358	0.141233	4	FALSE
PPIL2	Q13356	0.151646	8.67654	2.81558	0.0242837	0.0813879	6	FALSE
EEF2	P13639	-0.0649705	8.66957	-1.21375	0.26185	0.4388	18	FALSE
STAU1	O95793	-0.0754894	8.65977	-1.4153	0.197323	0.361248	7	FALSE
ZCCHC17	Q9NP64	-0.0141897	8.65952	-0.16563	0.872846	0.923637	3	FALSE
EXOSC10	Q01780	-0.0245781	8.64227	-0.471092	0.651035	0.780606	5	FALSE
PSAP	P07602	0.0396649	8.63844	0.906137	0.393175	0.570307	3	FALSE
KRT14	P02533	0.446866	8.62648	1.62508	0.145508	0.287502	20	FALSE
DNAJA3	Q96EY1	0.0418091	8.62368	0.989593	0.353363	0.52961	4	FALSE
ELOB	Q15370	0.199433	8.61644	3.18869	0.0140513	0.0562835	3	FALSE
SSX2IP	Q9Y2D8	0.1467	8.61577	2.25404	0.0565421	0.145916	7	FALSE
LMAN1	P49257	-0.0100098	8.61462	-0.173594	0.866799	0.922207	4	FALSE
RHOXF2B	P0C7M4	-0.169702	8.61199	-2.75338	0.0266396	0.0863817	8	FALSE
TECR	Q9NZ01	0.0842235	8.60098	1.66578	0.13703	0.275061	2	FALSE
AKAP8L	Q9ULX6	-0.0944631	8.60003	-1.91931	0.0938352	0.20927	10	FALSE
SREK1IP1	Q8N9Q2	-0.237096	8.59423	-2.49781	0.0390953	0.113922	2	FALSE
EPB41L2	O43491	-0.360119	8.58172	-2.33708	0.0498545	0.134129	2	FALSE
TUBA4A	P68366	0.209878	8.57996	2.11051	0.0702872	0.169172	55	FALSE
COPS8	Q99627	-0.0316974	8.57943	-0.531355	0.610615	0.757739	5	FALSE
GCAT	O75600	-0.0445321	8.5732	-0.519773	0.618278	0.761793	5	FALSE
PTEN	P60484	0.000361045	8.56271	0.00415558	0.996793	0.998498	1	FALSE
TRIM28	Q13263	0.0438215	8.55499	0.749277	0.476637	0.648528	5	FALSE
2	Q6ZVH6	-0.00970483	8.53264	-0.208177	0.840658	0.90917	1	FALSE
CEBPZ	Q03701	-0.00216704	8.53062	-0.0427828	0.966997	0.977952	5	FALSE
DNAJB1	P25685	0.189662	8.52053	2.24424	0.0573885	0.147142	4	FALSE
CISD2	Q8N5K1	0.0331356	8.51452	0.415345	0.689571	0.80844	2	FALSE
RBM4B	Q9BQ04	0.0683039	8.49644	1.32501	0.224291	0.394013	4	FALSE
EDC4	Q6P2E9	0.0159842	8.48997	0.228116	0.82568	0.901911	5	FALSE
FAM83A	Q86UY5	-0.15995	8.48543	-2.97306	0.0192408	0.0684582	4	FALSE
BCLAF1	Q9NYF8	0.0333783	8.47176	0.359726	0.729016	0.835088	3	FALSE
DNAJC9	Q8WXX5	-0.0943042	8.4717	-1.79402	0.113244	0.240185	3	FALSE
IGHV3-30	P01768	-0.241999	8.46232	-2.31519	0.0515363	0.137898	1	FALSE
5	P0DPK5	0.00621998	8.43347	0.084007	0.93526	0.951736	1	FALSE
DYNC1H1	Q14204	-0.157072	8.43211	-2.55758	0.0357271	0.105994	8	FALSE
SRSF4	Q08170	0.168327	8.42114	1.85943	0.102676	0.223564	7	FALSE
INPPL1	O15357	0.0394345	8.4058	0.525569	0.614437	0.758965	5	FALSE
HSD17B10	Q99714	-0.561859	8.39144	-2.86512	0.022563	0.0766674	3	FALSE
TOMM70	O94826	0.0162318	8.37153	0.2504	0.809032	0.890643	3	FALSE
CPSF7	Q8N684	0.0241015	8.36165	0.358817	0.729668	0.835088	4	FALSE
CC2D1A	Q6P1N0	0.203281	8.33618	2.22049	0.059493	0.150518	3	FALSE
DPM1	O60762	-0.039266	8.32935	-0.720507	0.493156	0.661787	2	FALSE
EXOSC6	Q5RKV6	0.0076904	8.32588	0.10075	0.922402	0.947576	6	FALSE
ATP2A2	P16615	-0.0148629	8.30252	-0.307897	0.766576	0.860318	5	FALSE
YBX3	P16989	0.00663226	8.29077	0.104571	0.919471	0.946458	16	FALSE
PPIA	P62937	-0.19032	8.28433	-1.24235	0.25172	0.426924	7	FALSE
P4HB	P07237	0.055691	8.26674	0.640063	0.541275	0.705886	5	FALSE
LNPK	Q9C0E8	0.0718781	8.25616	1.20085	0.266529	0.444365	4	FALSE
TMED9	Q9BVK6	-0.0455205	8.25493	-0.855276	0.419004	0.595459	4	FALSE
DDX18	Q9NVP1	0.148151	8.25256	2.66121	0.0305761	0.0938304	2	FALSE
SF3B4	Q15427	0.167461	8.24825	2.64503	0.0313266	0.0955364	4	FALSE
FAM133A	Q8N9E0	-0.321988	8.24054	-3.01646	0.0180537	0.0660905	1	FALSE
SHC1	P29353	0.133677	8.23794	1.71372	0.127636	0.262045	3	FALSE
RPS20	P60866	0.0111971	8.23425	0.158599	0.878191	0.926298	3	FALSE
MICU3	Q86XE3	-0.0257789	8.23406	-0.453043	0.663396	0.786234	2	FALSE
TBRG4	Q969Z0	0.0404607	8.23163	0.492186	0.636735	0.77104	3	FALSE
NOP2	P46087	0.0815021	8.21689	1.1804	0.27409	0.453126	2	FALSE
FAU	P62861	-0.163684	8.2154	-2.42629	0.0435565	0.122629	1	FALSE
MRTO4	Q9UKD2	-0.132065	8.20724	-1.73854	0.123012	0.256447	3	FALSE
SART1	O43290	-0.0698025	8.19957	-0.896244	0.398106	0.575758	8	FALSE
SHROOM3	Q8TF72	-0.13938	8.19604	-0.644238	0.538709	0.70441	1	FALSE
CBFB	Q13951	0.0128005	8.18433	0.213131	0.83693	0.907771	2	FALSE
STAT5B	P51692	0.0985306	8.17547	1.02373	0.337994	0.512999	4	FALSE
ALMS1	Q8TCU4	0.119175	8.16184	2.43162	0.0432066	0.122336	2	FALSE
LSM14A	Q8ND56	-0.0583766	8.15471	-0.505858	0.627553	0.765109	2	FALSE
XAB2	Q9HCS7	-0.0628497	8.15272	-0.268367	0.795684	0.883893	5	FALSE
RPS14	P62263	-0.0598826	8.11154	-0.785402	0.456422	0.63306	3	FALSE
HDGFL3	Q9Y3E1	-0.180844	8.11011	-0.726471	0.489701	0.660559	1	FALSE
NOP58	Q9Y2X3	-0.0108861	8.10288	-0.0973205	0.925034	0.948588	3	FALSE
RANGAP1	P46060	0.0871194	8.0918	1.36901	0.210771	0.378214	3	FALSE
RPS12	P25398	-0.067678	8.08263	-1.06634	0.319543	0.497291	6	FALSE
MLLT11	Q13015	0.057043	8.08232	1.16714	0.279085	0.458296	3	FALSE
CLTA	P09496	-0.0764319	8.08042	-1.14732	0.286691	0.468437	2	FALSE
RTCB	Q9Y3I0	0.0956207	8.06704	1.34285	0.218721	0.388822	3	FALSE
POLR2A	P24928	0.0914979	8.05746	1.10584	0.30316	0.481655	3	FALSE
SPATA5	Q8NB90	-0.0168618	8.05532	-0.262794	0.799817	0.886479	7	FALSE
NAT10	Q9H0A0	-0.131664	8.04868	-1.94353	0.0904734	0.204712	5	FALSE
GCN1	Q92616	0.155897	8.04848	2.50964	0.0384041	0.112575	9	FALSE
GNL3	Q9BVP2	0.113642	8.04783	1.19241	0.269628	0.4465	3	FALSE
REPS2	Q8NFH8	-0.0742999	8.04597	-1.25559	0.247144	0.422079	1	FALSE
AP2S1	P53680	0.102717	8.04303	1.97255	0.0865979	0.198226	3	FALSE
PTBP2	Q9UKA9	0.055607	8.04156	0.847541	0.423036	0.597729	1	FALSE
DDX39B	Q13838	0.161078	8.03212	2.75303	0.0266534	0.0863817	11	FALSE
DYNLL1	P63167	0.111392	8.03049	1.69435	0.131355	0.267568	2	FALSE
SF3B5	Q9BWJ5	0.0625772	8.02838	0.799809	0.448525	0.628743	2	FALSE
RANBP2	P49792	0.181406	8.02007	2.26941	0.0552396	0.143887	6	FALSE
SPO11	Q9Y5K1	0.0964477	8.01602	0.794865	0.451224	0.630302	1	FALSE
TOE1	Q96GM8	-0.0432805	8.01094	-0.505299	0.627927	0.765109	4	FALSE
RTN3	O95197	-0.0910578	8.00954	-1.24455	0.250956	0.426364	3	FALSE
TMOD1	P28289	-0.025858	8.00481	-0.319977	0.757758	0.855308	3	FALSE
AGO2	Q9UKV8	0.090729	7.99043	1.43246	0.192532	0.354722	5	FALSE
HSD17B12	Q53GQ0	-0.0514829	7.98535	-1.10513	0.303448	0.481655	1	FALSE
FASN	P49327	0.0535529	7.97225	0.575763	0.581713	0.736798	4	FALSE
DNA2	P51530	0.0561309	7.96817	0.935266	0.378917	0.555637	1	FALSE
ELP3	Q9H9T3	0.215296	7.9622	3.08986	0.0162178	0.0607858	1	FALSE
PRKCB	P05771	0.0471426	7.9603	0.783541	0.457449	0.633589	5	FALSE
SREK1	Q8WXA9	0.167451	7.95991	2.34317	0.049397	0.133295	2	FALSE
CKAP5	Q14008	-0.0191997	7.95402	-0.361831	0.727506	0.835088	2	FALSE
CSNK1D	P48730	-0.0221436	7.9535	-0.325549	0.753703	0.852015	2	FALSE
RPS24	P62847	0.0744926	7.94712	1.33424	0.221393	0.39032	6	FALSE
COPZ1	P61923	-0.00212301	7.93555	-0.0292432	0.977437	0.986519	4	FALSE
RSRC2	Q7L4I2	0.177939	7.92835	2.72341	0.0278585	0.0889314	2	FALSE
ARL8B	Q9NVJ2	0.0731933	7.91426	1.04495	0.328703	0.503567	4	FALSE
ZNF451	Q9Y4E5	0.0641225	7.9123	1.13054	0.293266	0.474297	2	FALSE
EXOSC2	Q13868	-0.166118	7.91106	-2.55175	0.0360418	0.106606	5	FALSE
EIF6	P56537	-0.0448901	7.90615	-0.864245	0.414363	0.590733	3	FALSE
SNRPA	P09012	-0.00900983	7.87174	-0.113379	0.91272	0.94199	7	FALSE
USP39	Q53GS9	0.0516719	7.86816	0.675918	0.519481	0.688435	7	FALSE
RBM26	Q5T8P6	0.252464	7.85813	1.83014	0.107286	0.231041	1	FALSE
HIST1H1B	P16401	-0.113068	7.85039	-1.73576	0.123523	0.256447	5	FALSE
ESYT2	A0FGR8	-0.0344378	7.84638	-0.479855	0.645075	0.775353	4	FALSE
CUL4B	Q13620-1	-0.0957815	7.84487	-1.3408	0.219356	0.388822	9	FALSE
ATP5F1C	P36542	0.0442071	7.828	0.590301	0.572421	0.730973	2	FALSE
PRKRA	O75569	-0.13371	7.82471	-1.98879	0.0845009	0.193878	3	FALSE
SNAP29	O95721	0.252229	7.80915	3.23677	0.0131103	0.0538676	3	FALSE
USO1	O60763	0.0375075	7.80304	0.163012	0.874835	0.924745	2	FALSE
TCF25	Q9BQ70	0.10898	7.8011	1.35852	0.213929	0.38196	1	FALSE
SPTBN2	O15020	-0.278338	7.80068	-0.887897	0.402301	0.578052	5	FALSE
UBR5	O95071	0.127525	7.79835	2.05047	0.0769766	0.180871	5	FALSE
PUM2	Q8TB72-3	0.137552	7.79438	1.77412	0.11666	0.245311	8	FALSE
TERF2IP	Q9NYB0	0.15921	7.77989	2.67386	0.0300018	0.0934541	2	FALSE
POTEE	Q6S8J3	0.0762426	7.77383	1.05734	0.323373	0.500082	20	FALSE
SSR4	P51571	0.310441	7.73288	1.12172	0.296768	0.477853	2	FALSE
UBAP2L	Q14157-1	0.110545	7.71657	1.14013	0.289495	0.471449	2	FALSE
PIBF1	Q8WXW3	0.0552495	7.71603	0.848394	0.42259	0.597729	2	FALSE
SPCS3	P61009	-0.000392046	7.70744	-0.00592328	0.995429	0.998498	2	FALSE
FLNC	Q14315	-0.0176641	7.70569	-0.236518	0.819392	0.897037	4	FALSE
TGFB1	P01137	-0.11616	7.70162	-2.09672	0.0717705	0.171899	5	FALSE
IARS	P41252	0.116364	7.69699	1.56057	0.159941	0.310223	2	FALSE
C7orf50	Q9BRJ6	-0.139306	7.69294	-1.73027	0.124536	0.257461	5	FALSE
ATP6V0D1	P61421	0.145669	7.69283	1.70348	0.12959	0.264568	1	FALSE
ACSL3	O95573	-0.060452	7.69031	-0.841505	0.426202	0.601336	6	FALSE
RBM10	P98175	-0.180904	7.68549	-1.67035	0.136107	0.273887	3	FALSE
CLASP1	Q7Z460	0.0507078	7.67477	0.679015	0.517624	0.686902	2	FALSE
ZNF789	Q5FWF6	-0.0198738	7.66965	-0.374109	0.718726	0.829364	1	FALSE
TRIP13	Q15645	0.0893091	7.63929	1.50459	0.173514	0.329786	2	FALSE
HIST2H2AC	Q16777	-0.0650072	7.63475	-0.78952	0.454155	0.632567	10	FALSE
DIABLO	Q9NR28	0.0485433	7.63295	0.664134	0.526583	0.695033	2	FALSE
IGKV3-20	P01619	0.0835944	7.62779	0.956988	0.368538	0.547116	1	FALSE
DARS	P14868	0.00940556	7.62401	0.0968376	0.925405	0.948588	2	FALSE
DDX3X	O00571	0.124568	7.61627	2.16126	0.0650837	0.160181	7	FALSE
MOB1B	Q7L9L4	0.214953	7.60807	2.43129	0.0432287	0.122336	2	FALSE
KHSRP	Q92945	0.136876	7.59458	1.71134	0.128087	0.262045	3	FALSE
NKRF	O15226	0.0669413	7.59109	1.19824	0.267484	0.444448	5	FALSE
DNAJC7	Q99615	-0.148006	7.58934	-1.95699	0.0886545	0.201988	2	FALSE
PRAME	P78395	0.0591349	7.58899	0.881005	0.405789	0.580882	4	FALSE
ERP44	Q9BS26	0.129823	7.58483	2.07563	0.0741006	0.176618	3	FALSE
XPO1	O14980	0.0836855	7.5831	1.28359	0.237696	0.408787	6	FALSE
CWC25	Q9NXE8	0.157492	7.58262	1.80386	0.111591	0.237706	1	FALSE
EPHX1	P07099	-0.0871978	7.56615	-1.22478	0.257904	0.435158	3	FALSE
CENPV	Q7Z7K6-3	-0.278244	7.54791	-3.10157	0.0159437	0.0602056	2	FALSE
PRKAR2B	P31323	0.0699769	7.54005	0.706278	0.501462	0.667486	4	FALSE
FBXO45	P0C2W1	0.041917	7.53878	0.465447	0.654889	0.782836	2	FALSE
MAP7	Q14244	-0.279458	7.53576	-3.19814	0.0138609	0.0562457	2	FALSE
RAB3GAP2	Q9H2M9	-0.0427691	7.51628	-0.585341	0.575582	0.734054	1	FALSE
VAMP7	P51809	-0.244358	7.51286	-2.97546	0.0191731	0.0684582	2	FALSE
RPS23	P62266	0.200189	7.51215	1.33204	0.222081	0.39083	7	FALSE
PLK1	P53350	0.0135337	7.47751	0.166807	0.871952	0.923637	2	FALSE
TAF15	Q92804	-0.0797176	7.47553	-1.11457	0.299635	0.480786	2	FALSE
PPP1CB	P62140	-0.0870128	7.46729	-1.39176	0.204065	0.371096	7	FALSE
SPECC1L	Q69YQ0	0.024094	7.44683	0.25735	0.80386	0.887559	2	FALSE
SEPTIN7	Q16181	0.106621	7.42491	1.44961	0.187848	0.348708	3	FALSE
NBPF9	P0DPF3	0.11409	7.40383	1.20376	0.265468	0.443349	2	FALSE
RAI14	Q9P0K7	0.0125402	7.40252	0.114331	0.911991	0.94199	2	FALSE
ACACB	O00763	0.311917	7.40079	3.24536	0.0129493	0.0538676	45	FALSE
RCOR1	Q9UKL0	0.050208	7.38844	0.73163	0.486726	0.657448	3	FALSE
ZBED4	O75132	0.158435	7.3605	2.19127	0.0621888	0.155103	1	FALSE
IQGAP1	P46940	0.0715314	7.35275	0.864027	0.414475	0.590733	4	FALSE
MAGEC1	O60732	0.0454243	7.34031	0.538175	0.606127	0.756837	3	FALSE
CNOT1	A5YKK6	0.142976	7.3275	2.21883	0.0596427	0.150518	1	FALSE
NMNAT1	Q9HAN9	-0.0462455	7.32628	-0.506097	0.627393	0.765109	2	FALSE
UBE2N	P61088	0.146725	7.32156	1.3103	0.228977	0.400098	2	FALSE
TMEM33	P57088	-0.10408	7.32004	-1.21581	0.26111	0.438307	2	FALSE
SEPTIN9	Q9UHD8	0.113672	7.2969	1.53443	0.166153	0.318676	3	FALSE
EPRS	P07814	-0.139559	7.27915	-1.58126	0.155174	0.304154	2	FALSE
POLR2E	P19388	0.0912982	7.27786	1.24962	0.249199	0.424114	3	FALSE
S100A11	P31949	-0.20267	7.26776	-2.80562	0.024646	0.0823209	2	FALSE
SRRM2	Q9UQ35	0.0323013	7.26362	0.325178	0.753973	0.852015	3	FALSE
C1QBP	Q07021	0.0373857	7.25687	0.410107	0.693245	0.810037	2	FALSE
YWHAQ	P27348	-0.226608	7.25236	-0.723624	0.491349	0.660965	6	FALSE
APOBEC3B	Q9UH17	0.175028	7.23458	0.916293	0.388159	0.565538	4	FALSE
NIFK	Q9BYG3	-0.217903	7.22855	-2.98036	0.0190355	0.0682221	4	FALSE
NOL9	Q5SY16	-0.023162	7.2209	-0.192589	0.852417	0.914834	2	FALSE
UBL4A	P11441	0.056196	7.21825	0.655878	0.531594	0.697895	1	FALSE
SUPT6H	Q7KZ85	-0.0421433	7.21669	-0.212353	0.837515	0.907771	1	FALSE
DDRGK1	Q96HY6	-0.11735	7.20689	-1.78196	0.115304	0.243501	3	FALSE
ISY1	Q9ULR0	-0.164602	7.19839	-1.95113	0.0894426	0.202847	2	FALSE
IDH3B	O43837	0.0385678	7.197	0.504565	0.628418	0.765109	1	FALSE
NSF	P46459	-0.169305	7.19329	-1.6373	0.142912	0.284543	3	FALSE
L2HGDH	Q9H9P8	-0.23631	7.17556	-2.48117	0.0400902	0.11579	1	FALSE
SACM1L	Q9NTJ5	-0.0483402	7.16187	-0.772703	0.463461	0.639212	3	FALSE
WDR33	Q9C0J8	-0.270725	7.15292	-2.38388	0.0464433	0.127157	3	FALSE
RAN	P62826	-0.114544	7.15008	-1.00639	0.345732	0.521519	1	FALSE
SLC2A3	P11169	0.249782	7.14128	1.50415	0.173625	0.329786	2	FALSE
MYCBP	Q99417	0.100087	7.13926	1.14573	0.28731	0.468668	1	FALSE
ERLIN2	O94905	0.165903	7.13848	1.89998	0.0966064	0.213666	3	FALSE
ALYREF	Q86V81	-0.0537693	7.12633	-0.83695	0.428602	0.603855	4	FALSE
MAP7D1	Q3KQU3	-0.0421194	7.12298	-0.501729	0.630319	0.765109	4	FALSE
FRYL	O94915	0.235597	7.08334	2.28425	0.0540108	0.142577	1	FALSE
PSMD3	O43242	0.042489	7.0769	0.57329	0.583302	0.737198	2	FALSE
DHCR24	Q15392	-0.048321	7.06993	-0.555174	0.595017	0.747195	1	FALSE
ATL2	Q8NHH9	0.0367058	7.05754	0.583365	0.576844	0.734709	3	FALSE
CIT	O14578	0.0725069	7.05612	0.624058	0.55118	0.711247	2	FALSE
EXOSC7	Q15024	0.059569	7.04885	0.539985	0.604938	0.75675	2	FALSE
BCL2L13	Q9BXK5	-0.0468925	7.04653	-0.577867	0.580363	0.736504	2	FALSE
SEC13	P55735	-0.139182	7.03578	-1.12156	0.296833	0.477853	2	FALSE
BOP1	Q14137	0.0371374	7.03518	0.564377	0.589049	0.74255	3	FALSE
HSD17B11	Q8NBQ5	-0.0403146	7.01464	-0.513149	0.622685	0.762741	1	FALSE
RACK1	P63244	-0.204337	7.00965	-2.47694	0.0403466	0.116189	3	FALSE
CTNND1	O60716	-0.156411	7.00826	-1.30279	0.2314	0.402185	2	FALSE
SEC63	Q9UGP8	-0.17096	6.9779	-2.1846	0.0628208	0.155913	1	FALSE
LRRC10B	A6NIK2	0.463508	6.9587	2.1503	0.0661737	0.162051	1	FALSE
EXOSC1	Q9Y3B2	0.114644	6.95514	1.29395	0.23428	0.404592	2	FALSE
SPICE1	Q8N0Z3	0.084336	6.95287	0.887519	0.402492	0.578052	2	FALSE
MYO1D	O94832	-0.263892	6.94672	-2.29646	0.05302	0.140718	3	FALSE
AKAP8	O43823	-0.10178	6.94583	-1.06124	0.321707	0.498891	3	FALSE
LCK	P06239	-0.204724	6.93835	-2.69275	0.0291653	0.0920909	1	FALSE
PRPF31	Q8WWY3	0.186774	6.93081	2.80222	0.024771	0.0824579	2	FALSE
LIMA1	Q9UHB6	0.226636	6.9274	1.50538	0.173316	0.329786	3	FALSE
RAB11A	P62491	-0.245708	6.92148	-2.98281	0.0189673	0.0682221	1	FALSE
RPS29	P62273	-0.0407905	6.91134	-0.547733	0.599866	0.751363	1	FALSE
LIN28B	Q6ZN17	0.0516083	6.90192	0.603604	0.563994	0.721705	3	FALSE
CDKN2AIPNL	Q96HQ2	-0.175718	6.89237	-1.80521	0.111366	0.237706	2	FALSE
CCDC77	Q9BR77	0.0239358	6.89235	0.184294	0.858691	0.919363	3	FALSE
PRSS22	Q9GZN4	-0.194847	6.88009	-2.74238	0.0270805	0.0874772	1	FALSE
CCDC61	Q9Y6R9	-0.0179445	6.86507	-0.100639	0.922488	0.947576	1	FALSE
SLC3A2	P08195	0.109175	6.85294	1.12966	0.293615	0.474297	3	FALSE
LENG8	Q96PV6	-0.0299384	6.84568	-0.328283	0.751717	0.851426	1	FALSE
SKP1	P63208	-0.152569	6.8417	-1.92693	0.0927648	0.20798	3	FALSE
ACSM3	Q53FZ2	0.0710561	6.82798	0.659877	0.529163	0.696007	2	FALSE
ARHGAP18	Q8N392	0.0874697	6.82624	0.759544	0.470832	0.64485	1	FALSE
RBM12B	Q8IXT5	0.0154473	6.81851	0.199651	0.847085	0.914251	3	FALSE
INTS13	Q9NVM9	0.244328	6.79242	2.86557	0.0225482	0.0766674	1	FALSE
LSS	P48449	-0.0362041	6.78657	-0.360922	0.728158	0.835088	3	FALSE
COPG1	Q9Y678	-0.109611	6.77776	-1.29317	0.234536	0.404592	3	FALSE
ATXN2L	Q8WWM7	0.0447313	6.77748	0.602915	0.564429	0.721705	1	FALSE
RBM7	Q9Y580	0.0831257	6.77184	0.710025	0.499266	0.667047	2	FALSE
COPA	P53621	0.0768035	6.76162	0.870269	0.411267	0.587866	2	FALSE
SAR1A	Q9NR31	0.0835004	6.7583	0.943499	0.374958	0.551885	1	FALSE
LUC7L	Q9NQ29	0.587123	6.75005	2.72258	0.0278929	0.0889314	10	FALSE
IDH3A	P50213	-0.205636	6.74917	-2.13439	0.067789	0.165183	1	FALSE
SEC11A	P67812	0.027695	6.7345	0.408529	0.694353	0.810037	1	FALSE
SRPK1	Q96SB4	0.03769	6.72486	0.532574	0.609811	0.757739	1	FALSE
EXOC1	Q9NV70	0.105377	6.71937	1.06033	0.322095	0.498891	1	FALSE
PI4KA	P42356	-0.048995	6.70369	-0.189247	0.854943	0.916544	2	FALSE
PSME3	P61289	0.238672	6.70329	2.22428	0.0591522	0.150518	2	FALSE
H2AFY2	Q9P0M6	-0.13245	6.68734	-1.69008	0.132191	0.267652	1	FALSE
DDX10	Q13206	0.0114392	6.68583	0.131815	0.898614	0.932811	1	FALSE
BID	P55957	0.614945	6.68349	2.77132	0.0259366	0.0854691	2	FALSE
HDAC1	Q13547	0.140661	6.66923	1.4501	0.187718	0.348708	1	FALSE
RANBP1	P43487	-0.0915599	6.66422	-0.47323	0.649578	0.779811	1	FALSE
TMEM97	Q5BJF2	0.0854431	6.64421	1.36921	0.210712	0.378214	1	FALSE
RAB7A	P51149	0.259634	6.64186	3.04785	0.0172432	0.0636607	1	FALSE
ST5	P78524	-0.0929376	6.63725	-0.768992	0.465532	0.639374	1	FALSE
PTPMT1	Q8WUK0	0.276611	6.61719	2.88564	0.0218882	0.0758995	3	FALSE
WRN	Q14191	-0.134631	6.60934	-1.11005	0.301455	0.481655	1	FALSE
HBA1	P69905	0.557785	6.60462	1.29223	0.234844	0.404592	2	FALSE
PRPF38A	Q8NAV1	0.208295	6.60212	2.63504	0.0318001	0.0964639	2	FALSE
KRT19	P08727	0.33932	6.58496	3.17673	0.0142965	0.0565196	8	FALSE
CTPS1	P17812	-0.0570415	6.57911	-0.776292	0.461464	0.638251	2	FALSE
CELF2	O95319-2	0.0196312	6.57592	0.229043	0.824986	0.901911	2	FALSE
NDUFAB1	O14561	0.13663	6.57461	1.8175	0.109336	0.234428	1	FALSE
TFRC	P02786	-0.185057	6.56268	-1.63608	0.143169	0.284543	2	FALSE
DDX6	P26196	0.125597	6.56171	1.68316	0.133551	0.269849	1	FALSE
TIMM13	Q9Y5L4	0.183745	6.56148	2.69602	0.0290229	0.0920909	1	FALSE
RBX1	P62877	0.0355456	6.54999	0.450203	0.665351	0.786851	4	FALSE
CNP	P09543	0.198755	6.5376	1.89561	0.0972432	0.214161	1	FALSE
LAS1L	Q9Y4W2	-0.0158162	6.53039	-0.178109	0.863375	0.920559	2	FALSE
NSUN5	Q96P11	-0.317413	6.52347	-2.27629	0.0546665	0.143153	1	FALSE
TUBAL3	A6NHL2	-0.154422	6.51522	-1.17291	0.2769	0.456234	10	FALSE
NAP1L1	P55209	0.153146	6.51305	1.59008	0.153181	0.300848	1	FALSE
NDUFS1	P28331	-0.0102304	6.50031	-0.112364	0.913498	0.94199	3	FALSE
GRWD1	Q9BQ67	0.0660364	6.49906	0.912166	0.390192	0.566817	2	FALSE
YTHDC1	Q96MU7	0.223532	6.48689	2.61025	0.0330058	0.0990141	1	FALSE
SNRNP27	Q8WVK2	-0.114995	6.48187	-0.997211	0.349887	0.525366	1	FALSE
EIF3K	Q9UBQ5	0.168444	6.47301	1.76666	0.117967	0.247	1	FALSE
CPSF2	Q9P2I0	0.218883	6.46421	2.54031	0.0366686	0.107853	2	FALSE
MPDZ	O75970	0.194145	6.45199	1.66428	0.137333	0.275061	1	FALSE
RRP15	Q9Y3B9	-0.0700848	6.44682	-1.10761	0.302443	0.481655	1	FALSE
GTF3C3	Q9Y5Q9	0.135016	6.44049	1.91829	0.0939796	0.20927	2	FALSE
NUP214	P35658	0.0367196	6.4303	0.298993	0.7731	0.86566	3	FALSE
PLEC	Q15149	0.283595	6.41946	2.82261	0.0240317	0.0808189	2	FALSE
SLC25A5	P05141	0.173437	6.41046	1.99229	0.0840554	0.193343	1	FALSE
VAPB	O95292	0.196574	6.40694	2.82634	0.0238987	0.080648	4	FALSE
ENO1	P06733	0.108224	6.39672	0.352657	0.734095	0.837261	11	FALSE
BSG	P35613	0.22011	6.38099	2.66183	0.0305475	0.0938304	2	FALSE
PSMD5	Q16401	0.166205	6.38	1.52858	0.167574	0.320775	1	FALSE
LSM12	Q3MHD2	-0.277132	6.37626	-1.32267	0.225031	0.394608	1	FALSE
RTRAF	Q9Y224	0.038823	6.37278	0.442182	0.670889	0.789943	2	FALSE
FKBP8	Q14318	-0.240047	6.37228	-2.68001	0.0297268	0.0934541	1	FALSE
NCBP2	P52298	0.191158	6.37212	1.783	0.115124	0.243501	1	FALSE
CDK5RAP2	Q96SN8	0.0816559	6.36579	1.03413	0.333413	0.508224	2	FALSE
POLR2C	P19387	0.0885363	6.36421	0.922955	0.384896	0.561616	2	FALSE
WDR12	Q9GZL7	0.0368134	6.36325	0.487064	0.640192	0.773232	2	FALSE
MYO1C	O00159	0.0927096	6.36035	1.1026	0.304481	0.481655	1	FALSE
VAMP8	Q9BV40	-0.281033	6.35161	-2.26048	0.0559929	0.14533	1	FALSE
RDH11	Q8TC12	-0.0766553	6.34202	-1.00286	0.347329	0.523124	2	FALSE
NUP85	Q9BW27	-0.0116124	6.33625	-0.144765	0.888729	0.93141	1	FALSE
CHD4	Q14839	-0.141252	6.33489	-1.34106	0.219276	0.388822	1	FALSE
PPP1R12A	O14974	0.109626	6.32171	1.014	0.342318	0.517164	1	FALSE
PSMC4	P43686	0.0211345	6.31049	0.139134	0.893025	0.932811	1	FALSE
TUFM	P49411	-0.0144546	6.30624	-0.181899	0.860504	0.919363	2	FALSE
SCOC	Q9UIL1	0.098915	6.30516	0.912272	0.39014	0.566817	1	FALSE
RAB27A	P51159	0.380973	6.30278	3.11951	0.0155331	0.0591219	1	FALSE
CWF19L2	Q2TBE0	-0.0388832	6.29978	-0.395322	0.703662	0.814854	1	FALSE
PRPF4	O43172	0.114771	6.29847	1.57113	0.157492	0.307469	1	FALSE
ACSM4	P0C7M7	-0.0623265	6.29432	-0.747793	0.477481	0.648528	1	FALSE
EXOSC3	Q9NQT5	-0.090719	6.28902	-0.970421	0.362227	0.539768	3	FALSE
IGF2R	P11717	0.0281619	6.28606	0.222758	0.829698	0.903668	2	FALSE
CPVL	Q9H3G5	-0.0704387	6.27477	-0.316559	0.760249	0.856152	1	FALSE
CYB5R3	P00387	0.204989	6.26894	1.91468	0.0944922	0.209461	1	FALSE
BCL2L1	Q07817	-0.0105079	6.2616	-0.135665	0.895673	0.932811	1	FALSE
LSM3	P62310	0.190285	6.2577	2.41311	0.0444335	0.122912	2	FALSE
RAB10	P61026	0.197883	6.24366	1.45392	0.186688	0.348708	2	FALSE
VPS16	Q9H269	-0.215373	6.2381	-2.11901	0.069388	0.168245	1	FALSE
PSMC6	P62333	0.0709957	6.22559	0.805821	0.445257	0.625526	1	FALSE
NCLN	Q969V3	-0.141021	6.22051	-1.05197	0.325676	0.500524	1	FALSE
TPM4	P67936	-0.0999905	6.20445	-0.785658	0.456281	0.63306	5	FALSE
YDJC	A8MPS7	0.114237	6.20091	1.30353	0.231162	0.402185	2	FALSE
ASCC1	Q8N9N2	-0.0457924	6.16953	-0.400864	0.699749	0.814163	1	FALSE
PSMD6	Q15008	0.142432	6.16153	1.21855	0.260124	0.437401	1	FALSE
INTS3	Q68E01	0.146029	6.14451	1.20929	0.263461	0.440747	2	FALSE
CT45A6	P0DMU7	0.182119	6.14326	1.66331	0.13753	0.275061	1	FALSE
SPATA5L1	Q9BVQ7	-0.458983	6.1421	-2.04106	0.0780807	0.182071	3	FALSE
EXOSC4	Q9NPD3	0.329869	6.1414	2.42401	0.0437069	0.122629	2	FALSE
BUD13	Q9BRD0	-0.0952059	6.13283	-1.06304	0.320942	0.498679	1	FALSE
SNW1	Q13573	0.0610509	6.0573	0.742347	0.480582	0.650044	4	FALSE
DDX28	Q9NUL7	-0.00728138	6.0454	-0.0291903	0.977478	0.986519	1	FALSE
SNX3	O60493	0.431355	6.03634	2.25291	0.0566393	0.145916	2	FALSE
ERMP1	Q7Z2K6	-0.0645955	6.01089	-0.743161	0.480118	0.650044	1	FALSE
COPS7A	Q9UBW8	-0.00574533	6.00285	-0.049264	0.962001	0.974908	1	FALSE
EGF	P01133	-0.389265	6.00051	-2.65423	0.0308977	0.0945219	1	FALSE
SRPRB	Q9Y5M8	-0.0646317	5.99964	-0.628312	0.548537	0.709116	1	FALSE
ZCCHC7	Q8N3Z6	-0.401549	5.98618	-2.84767	0.0231541	0.0784045	1	FALSE
RPN2	P04844	-0.160042	5.98033	-1.44781	0.188337	0.348956	1	FALSE
LYAR	Q9NX58	0.027104	5.96924	0.15034	0.884479	0.928939	3	FALSE
CC2D1B	Q5T0F9	0.374935	5.95573	3.03407	0.0175941	0.0647093	2	FALSE
RNF126	Q9BV68	-0.446033	5.93632	-3.19501	0.0139238	0.0562681	1	FALSE
M6PR	P20645	0.0736059	5.93411	0.74869	0.476971	0.648528	1	FALSE
CACNG8	Q8WXS5	-0.0407485	5.92993	-0.297264	0.774369	0.866012	1	FALSE
CAPN1	P07384	0.0615722	5.92658	0.558797	0.592664	0.745193	1	FALSE
CCDC112	Q8NEF3	-0.049172	5.92473	-0.454048	0.662705	0.786234	1	FALSE
TMED10	P49755	-0.176924	5.92338	-1.29418	0.234207	0.404592	2	FALSE
MAP4K3	Q8IVH8	0.149753	5.91022	1.23767	0.253354	0.428955	1	FALSE
DDX52	Q9Y2R4	0.0163458	5.90001	0.133942	0.896989	0.932811	1	FALSE
HERC2	O95714	-0.0535005	5.89233	-0.527992	0.612835	0.758525	1	FALSE
LSM5	Q9Y4Y9	-0.0110559	5.88356	-0.0764356	0.941081	0.956669	3	FALSE
UFL1	O94874	0.196173	5.87588	1.99216	0.0840709	0.193343	2	FALSE
AGTRAP	Q6RW13	0.445209	5.86903	2.41949	0.0440071	0.122758	1	FALSE
PKM	P14618	0.134666	5.86347	1.07504	0.315876	0.493112	2	FALSE
CDKAL1	Q5VV42	0.0613253	5.84867	0.609067	0.560555	0.719562	2	FALSE
CORO2A	Q92828	-0.000306373	5.82529	-0.00194645	0.998498	0.998498	1	FALSE
GTF3C2	Q8WUA4	-0.150879	5.81262	-1.40123	0.201327	0.366797	1	FALSE
SMARCC2	Q8TAQ2	-0.122806	5.80293	-0.659409	0.529447	0.696007	1	FALSE
PSMB2	P49721	-0.116874	5.79378	-1.10533	0.303369	0.481655	1	FALSE
ZFP36L2	P47974	0.268009	5.78437	1.82113	0.108743	0.233667	1	FALSE
MRPS17	Q9Y2R5	0.0678642	5.77435	0.79652	0.450319	0.629934	1	FALSE
KPNA1	P52294	-0.0685408	5.76672	-0.788387	0.454778	0.632567	1	FALSE
RCN2	Q14257	0.123462	5.76509	0.577952	0.580309	0.736504	6	FALSE
SCAF11	Q99590	0.267694	5.73515	2.67228	0.0300728	0.0934541	1	FALSE
LRPPRC	P42704	-0.0204835	5.73513	-0.15236	0.882941	0.928939	2	FALSE
IQGAP3	Q86VI3	0.0832331	5.7334	0.641727	0.540252	0.705488	2	FALSE
NUFIP2	Q7Z417	0.102996	5.7246	1.08792	0.31051	0.486317	2	FALSE
CPSF1	Q10570	-0.00900722	5.70498	-0.0710829	0.945199	0.959861	2	FALSE
SAFB2	Q14151	0.297284	5.70257	2.86755	0.0224822	0.0766674	12	FALSE
PURA	Q00577	-0.0104606	5.69124	-0.111484	0.914172	0.94199	2	FALSE
MIOS	Q9NXC5	0.0527703	5.68026	0.359359	0.729279	0.835088	1	FALSE
TOX4	O94842	0.0196398	5.67508	0.198045	0.848296	0.914251	1	FALSE
GCDH	Q92947	0.157417	5.64766	1.30661	0.230163	0.401456	1	FALSE
RPS15	P62841	-0.0960557	5.64457	-1.03204	0.33433	0.508224	3	FALSE
TMED2	Q15363	-0.358616	5.62796	-3.24231	0.0130063	0.0538676	3	FALSE
ATXN10	Q9UBB4	0.179066	5.62213	1.0739	0.316355	0.493112	1	FALSE
GALC	P54803	0.0688575	5.6061	0.616905	0.555642	0.715887	1	FALSE
ARF3	P61204	0.161112	5.59872	1.54921	0.162615	0.313729	1	FALSE
STAT5A	P42229	0.215509	5.59438	1.69056	0.132096	0.267652	4	FALSE
IGBP1	P78318	-0.0818756	5.5878	-0.673089	0.521181	0.689756	3	FALSE
CHD1	O14646	0.33296	5.56622	2.89755	0.0215061	0.0755273	1	FALSE
TOMM20	Q15388	0.0527721	5.55006	0.570545	0.585069	0.73848	1	FALSE
HACD3	Q9P035	0.05576	5.54591	0.517205	0.619985	0.761816	1	FALSE
DHX30	Q7L2E3	0.1042	5.5454	0.927062	0.382893	0.559526	1	FALSE
IMP4	Q96G21	0.0380209	5.54006	0.334192	0.74743	0.848527	1	FALSE
LARP7	Q4G0J3	0.19372	5.5352	1.54198	0.164336	0.316194	1	FALSE
CYB5B	O43169	-0.305987	5.5302	-2.6762	0.029897	0.0934541	2	FALSE
ZNF638	Q14966	0.126043	5.50475	1.5527	0.161789	0.31275	4	FALSE
ARHGAP1	Q07960	0.263021	5.49037	2.77784	0.0256861	0.0849286	1	FALSE
RPL7L1	Q6DKI1	0.0423144	5.4707	0.357674	0.730489	0.835088	2	FALSE
STIM1	Q13586	-0.0422002	5.4702	-0.395681	0.703408	0.814854	1	FALSE
API5	Q9BZZ5	-0.785732	5.46839	-2.17954	0.0633046	0.156587	1	FALSE
ATP6V1F	Q16864	0.23178	5.46299	1.55961	0.160166	0.310223	1	FALSE
H2AFX	P16104	-0.0367973	5.46271	-0.249204	0.809923	0.890643	5	FALSE
SAP30BP	Q9UHR5	0.216115	5.45358	1.93879	0.0911217	0.205233	1	FALSE
CST3	P01034	0.299699	5.45325	1.92259	0.0933729	0.208866	1	FALSE
GSTK1	Q9Y2Q3	0.0503132	5.43486	0.414888	0.689891	0.80844	1	FALSE
CPSF3	Q9UKF6	0.123138	5.41914	0.750829	0.475757	0.648528	2	FALSE
NCOR1	O75376	-0.195815	5.40469	-1.41872	0.196358	0.360475	1	FALSE
PRKAG1	P54619	0.147312	5.39341	1.41861	0.196389	0.360475	1	FALSE
COQ8B	Q96D53	-0.277942	5.35514	-2.4217	0.0438598	0.122708	1	FALSE
SHANK2	Q9UPX8-3	0.311798	5.34913	2.38327	0.0464862	0.127157	1	FALSE
HNRNPH2	P55795	0.199786	5.34499	1.34095	0.219308	0.388822	14	FALSE
RBM28	Q9NW13	-0.362308	5.34465	-2.21734	0.0597779	0.150518	1	FALSE
ELP1	O95163	0.0919843	5.33328	0.706936	0.501076	0.667486	1	FALSE
FIP1L1	Q6UN15	0.221975	5.31655	1.91554	0.0943703	0.209461	2	FALSE
CBFA2T3	O75081	0.116101	5.31572	0.849633	0.421943	0.597729	2	FALSE
SEC61B	P60468	0.136948	5.29332	1.17722	0.275278	0.454325	2	FALSE
PRRC2A	P48634	-0.340257	5.29244	-1.73098	0.124403	0.257461	2	FALSE
RIF1	Q5UIP0	-0.114477	5.2898	-1.13616	0.291049	0.473196	1	FALSE
MCMBP	Q9BTE3	-0.0581896	5.28842	-0.516244	0.620624	0.761816	1	FALSE
COPB1	P53618	0.371135	5.28438	3.173	0.0143737	0.0565196	2	FALSE
MOGS	Q13724	-0.084448	5.27668	-0.537532	0.606548	0.756837	1	FALSE
UBXN4	Q92575	0.417579	5.26178	2.22202	0.0593553	0.150518	1	FALSE
ARID2	Q68CP9	-0.177592	5.25991	-1.01741	0.340797	0.51566	1	FALSE
POLR1C	O15160	-0.0225124	5.23415	-0.194987	0.850605	0.914251	6	FALSE
MPDU1	O75352	-0.466984	5.22939	-3.18632	0.0140995	0.0562835	1	FALSE
ATP13A1	Q9HD20	-0.121776	5.22739	-1.08207	0.312936	0.489336	1	FALSE
TOR3A	Q9H497	0.396191	5.22374	1.96467	0.0876343	0.200132	1	FALSE
CEP290	O15078	0.116951	5.2085	1.08942	0.309887	0.486317	1	FALSE
EXOSC8	Q96B26	-0.111509	5.20546	-0.889569	0.401458	0.578052	2	FALSE
KRT17	Q04695	0.845454	5.19669	2.11583	0.0697227	0.16864	10	FALSE
EIF3J	O75822	0.252938	5.19637	1.0523	0.325534	0.500524	1	FALSE
EIF2S1	P05198	-0.383117	5.18518	-2.41674	0.04419	0.122758	1	FALSE
PDS5B	Q9NTI5	-0.0629847	5.18388	-0.534319	0.608662	0.757549	1	FALSE
PSMC5	P62195	-0.0226112	5.18147	-0.196873	0.849181	0.914251	2	FALSE
WDR60	Q8WVS4	-0.33553	5.17788	-2.60689	0.0331728	0.0990141	1	FALSE
KPNB1	Q14974	-0.0395764	5.14574	-0.249255	0.809885	0.890643	1	FALSE
ZC3H4	Q9UPT8	0.169123	5.12342	1.27555	0.240377	0.412623	3	FALSE
PELP1	Q8IZL8	0.00848355	5.11353	0.0872867	0.93274	0.951143	1	FALSE
RFC2	P35250	-0.351215	5.1133	-2.27328	0.0549166	0.143426	2	FALSE
AAR2	Q9Y312	0.0726504	5.10943	0.482029	0.643601	0.774529	1	FALSE
PSMD1	Q99460	0.203137	5.08354	1.85053	0.104056	0.225376	1	FALSE
NOM1	Q5C9Z4	0.604216	5.07499	0.9866	0.354736	0.530214	1	FALSE
MAGED2	Q9UNF1	0.0214628	5.05045	0.133318	0.897466	0.932811	1	FALSE
NOMO2	Q5JPE7	-0.128435	5.0447	-0.988655	0.353793	0.52961	1	FALSE
NDUFS3	O75489	0.233363	5.03483	1.47362	0.181463	0.342029	2	FALSE
SDCBP	O00560	-0.141351	5.0098	-0.76918	0.465427	0.639374	1	FALSE
EIF3E	P60228	0.197559	5.00542	2.02226	0.080332	0.185614	1	FALSE
NDC80	O14777	-0.037402	4.96968	-0.331347	0.749492	0.849886	1	FALSE
XPO5	Q9HAV4	0.0686857	4.94659	0.492126	0.636775	0.77104	1	FALSE
MICAL2	O94851	-0.376007	4.94641	-2.281	0.0542776	0.142897	1	FALSE
YWHAG	P61981	0.287915	4.90741	1.77714	0.116135	0.244731	4	FALSE
EIF4G1	Q04637	-0.0431879	4.88959	-0.195697	0.850069	0.914251	2	FALSE
RBM27	Q9P2N5	-0.707007	4.86901	-2.79888	0.0248942	0.0825881	1	FALSE
UBE2K	P61086	0.29169	4.84475	1.45141	0.187364	0.348708	1	FALSE
PIK3CG	P48736	0.0506083	4.8438	0.312641	0.763109	0.858388	1	FALSE
SNRPC	P09234	0.0228608	4.84089	0.14742	0.886704	0.930282	1	FALSE
PHGDH	O43175	0.276865	4.83426	1.43712	0.191249	0.353019	3	FALSE
RBBP7	Q16576	-0.149791	4.79961	-1.29438	0.23414	0.404592	1	FALSE
SCAF4	O95104	-0.0489337	4.77884	-0.317161	0.75981	0.856152	1	FALSE
PTMA	P06454	-0.546707	4.75914	-1.80062	0.112133	0.238343	1	FALSE
DIAPH1	O60610	0.1842	4.75145	0.901005	0.395727	0.573162	2	FALSE
GYPC	P04921	0.327335	4.69187	2.62102	0.0324763	0.0978274	1	FALSE
DHX8	Q14562	0.216577	4.67731	1.67503	0.135169	0.272558	2	FALSE
GTF3C4	Q9UKN8	0.0917541	4.67014	0.632007	0.546247	0.708606	1	FALSE
BAG6	P46379	-0.261266	4.65428	-2.05809	0.0760947	0.18006	2	FALSE
NUBP2	Q9Y5Y2	-0.209075	4.61337	-1.15618	0.283271	0.464394	3	FALSE
PLP2	Q04941	-0.14744	4.61116	-1.09992	0.305572	0.481655	1	FALSE
WDR36	Q8NI36	-0.0253476	4.59843	-0.128258	0.901332	0.934645	1	FALSE
NUP88	Q99567	0.114177	4.59536	0.534717	0.6084	0.757549	1	FALSE
LDHB	P07195	0.150646	4.57303	0.942674	0.375353	0.551885	3	FALSE
TOM1	O60784	-0.152555	4.57199	-0.771273	0.464259	0.639374	2	FALSE
EDEM2	Q9BV94	-0.157083	4.50953	-0.670725	0.522603	0.690708	1	FALSE
SUGP1	Q8IWZ8	-0.394417	4.47528	-1.73684	0.123323	0.256447	1	FALSE
MCRS1	Q96EZ8	-0.115305	4.44138	-0.39771	0.701975	0.814854	1	FALSE
CSPP1	Q1MSJ5-1	-0.0285333	4.43672	-0.168292	0.870824	0.923487	1	FALSE
PRKAR1A	P10644	-0.107547	4.43479	-0.720247	0.493307	0.661787	1	FALSE
DCD	P81605	0.143748	4.40556	0.890083	0.401199	0.578052	1	FALSE
SF1	Q15637	-0.0892275	4.37414	-0.550745	0.597901	0.749858	1	FALSE
CWC27	Q6UX04	-0.0667979	4.32367	-0.445514	0.668585	0.788176	1	FALSE
CSNK1A1	P48729	-0.00341839	4.31925	-0.0190919	0.985268	0.991325	3	FALSE
FARSA	Q9Y285	-0.405733	4.26407	-3.14887	0.014885	0.057775	1	FALSE
ARMC6	Q6NXE6	0.129056	4.23477	0.55883	0.592642	0.745193	1	FALSE
SEPTIN8	Q92599	0.356	4.20217	2.47494	0.0404688	0.1162	1	FALSE
GTF2I	P78347	0.0290038	4.16614	0.181625	0.860712	0.919363	4	FALSE
KDM1A	O60341	0.22997	4.13595	1.40457	0.20037	0.365731	1	FALSE
OBSL1	O75147	-0.103762	4.13464	-0.445904	0.668316	0.788176	1	FALSE
HGH1	Q9BTY7	0.0603842	4.12574	0.276744	0.789485	0.878001	1	FALSE
ZNHIT6	Q9NWK9	0.0762244	4.05191	0.368938	0.722419	0.831671	1	FALSE
TXN	P10599	-0.198468	4.01029	-1.41451	0.197546	0.361248	1	FALSE
CALML5	Q9NZT1	1.32467	3.73827	2.25148	0.0567615	0.145916	1	FALSE

## Sheet: ACACA_Ser80
Protein Accession	Description
Q13085	Acetyl-CoA carboxylase 1 OS=Homo sapiens OX=9606 GN=ACACA PE=1 SV=2	PWP1msip + STS, rep1	PWP1msip + STS, rep2	PWP1msip + STS, rep3	PWP1msip, rep1	PWP1msip, rep2	PWP1msip, rep3
		117392	107885	100305	77031.9	75447.1	71387.6
Peptide Sequence	Modifications in Protein
[R].SSMSGLHLVK.[Q]	Q13085 1xPhospho [S80]	PWP1msip + STS, rep1	PWP1msip + STS, rep2	PWP1msip + STS, rep3	PWP1msip, rep1	PWP1msip, rep2	PWP1msip, rep3
		131	122.7	122.2	268.2	273.5	315.4
