# Supplementary material for: KOPI: Kinase inhibitOr Proteome Impact analysis
Source: Sci Rep. 2022 Jul 29;12:13015. doi: 10.1038/s41598-022-16557-w (PMC9338059; doi:10.1038/s41598-022-16557-w)
Supplement: Supplementary file 5 — Supplementary Table S4. [file 41598_2022_16557_MOESM5_ESM.xlsx]

## Sheet: TOC
Supplementary Table 4
Sheet name	Description
PhosphoResponse37C	PhosphoResponse result at 37C
Field titles
uniprot	uniprot accession
protName	protein name
geneName	gene name
posRes	phosphorylated residue and its position on protein
allK	all potential kinases concatenated by "_"
proteins	protein header
leadProtein	leading protein header
positionsOnProteins	position on protein
residue	residue amino acid
seq	sequence of phosphopeptide
probability	localization probability
pepS	number of phosphosites discovered on the sequence
firstSlope	average slop of replicate 1
secondSlope	average slop of replicate 2
firstClass	pattern assignment of replicate 1
secondClass	patern assignment of replicate 2
avSlope	average of average slopes of two replicates
interval_1	increase or decrease of the interval
interval_2	increase or decrease of the interval
interval_3	increase or decrease of the interval
interval_4	increase or decrease of the interval
interval_5	increase or decrease of the interval
interval_6	increase or decrease of the interval
interval_7	increase or decrease of the interval
interval_8	increase or decrease of the interval
interval_9	increase or decrease of the interval
response_total	final response pattern assigned

## Sheet: PhosphoResponse37C
uniprot	protName	geneName	posRes	allK	proteins	leadProtein	positionsOnProteins	residue	seq	probability	pepS	firstSlope	secondSlope	firstClass	secondClass	response	avSlope	interval_1	interval_2	interval_3	interval_4	interval_5	interval_6	interval_7	interval_8
Q15019	SEPT2	SEPT2	S218	CSNK2A1	sp|Q15019|SEPT2_HUMAN	sp|Q15019|SEPT2_HUMAN	218	S	IEEHNIKIYHLPDAESDEDEDFKEQTRLLKA	1	1	0.0280003	-0.0417137	NR	NR	NR	-0.00685674	+	+	-	-	-	-	-	+
Q99719	SEPT5	SEPT5	S234	NA	sp|Q99719-2|SEPT5_HUMAN	sp|Q99719-2|SEPT5_HUMAN	234	S	IDKFGIHVYQFPECDSDEDEDFKQQDRELKE	0.999602	1	0.0131443	-0.00185742	NR	NR	NR	0.00564342	+	+	-	-	-	-	-	+
Q6PD74	AAGAB	AAGAB	S201	NA	sp|Q6PD74-2|AAGAB_HUMAN	sp|Q6PD74-2|AAGAB_HUMAN	201	S	FWMAIGGDRDEIEGLSSDEEH__________	1	2	0.0329338	-0.043307	NR	NR	NR	-0.00518659	+	+	-	-	-	-	-	+
Q6PD74	AAGAB	AAGAB	S202	NA	sp|Q6PD74-2|AAGAB_HUMAN	sp|Q6PD74-2|AAGAB_HUMAN	202	S	WMAIGGDRDEIEGLSSDEEH___________	1	2	0.0329338	-0.043307	NR	NR	NR	-0.00518659	+	+	-	-	-	-	-	+
Q2M2I8	AAK1	AAK1	S624	NA	sp|Q2M2I8-2|AAK1_HUMAN	sp|Q2M2I8-2|AAK1_HUMAN	624	S	PAVQGQKVGSLTPPSSPKTQRAGHRRILSDV	0.970812	2	-0.0637008	-0.167044	NR	NR	NR	-0.115372	+	+	+	-	-	-	-	-
Q2M2I8	AAK1	AAK1	T620	NA	sp|Q2M2I8-2|AAK1_HUMAN	sp|Q2M2I8-2|AAK1_HUMAN	620	T	TTPPPAVQGQKVGSLTPPSSPKTQRAGHRRI	0.992567	2	-0.0585733	-0.142444	NR	NR	NR	-0.100509	+	+	-	-	-	-	-	-
Q2M2I8	AAK1	AAK1	S623	NA	sp|Q2M2I8-2|AAK1_HUMAN	sp|Q2M2I8-2|AAK1_HUMAN	623	S	PPAVQGQKVGSLTPPSSPKTQRAGHRRILSD	0.883334	2	-0.0667545	-0.130135	NR	NR	NR	-0.0984446	+	+	-	-	-	-	-	+
Q2M2I8	AAK1	AAK1	S678	NA	sp|Q2M2I8-2|AAK1_HUMAN	sp|Q2M2I8-2|AAK1_HUMAN	678	S	ASLNKSKSATTTPSGSPRTSQQNVYNPSEGS	0.999992	1	0.1079	-0.0996198	NR	NR	NR	0.00414017	+	-	-	-	-	+	+	+
P49588	SYAC	AARS	S555	NA	sp|P49588|SYAC_HUMAN	sp|P49588|SYAC_HUMAN	555	S	GQIYDEGYLVKVDDSSEDKTEFTVKNAQVRG	0.918289	1	0.0831097	0.0951207	NR	NR	NR	0.0891152	+	+	+	-	-	-	+	+
Q9NY61	AATF	AATF	T211	NA	sp|Q9NY61|AATF_HUMAN	sp|Q9NY61|AATF_HUMAN	211	T	DRAGDRNSEDDGVVMTFSSVKVSEEVEKGRA	0.912466	1	0.0405836	-0.0429931	NR	NR	NR	-0.00120474	+	+	+	+	-	-	-	-
Q9NY61	AATF	AATF	S320	NA	sp|Q9NY61|AATF_HUMAN	sp|Q9NY61|AATF_HUMAN	320	S	YLVDGTKPNAGSEEISSEDDELVEEKKQQRR	1	2	-0.0480965	0.241269	NR	NR	NR	0.0965863	+	+	+	+	-	-	-	-
Q9NY61	AATF	AATF	S321	NA	sp|Q9NY61|AATF_HUMAN	sp|Q9NY61|AATF_HUMAN	321	S	LVDGTKPNAGSEEISSEDDELVEEKKQQRRR	1	2	-0.0480965	0.241269	NR	NR	NR	0.0965863	+	+	+	+	-	-	-	-
Q9NY61	AATF	AATF	S316	NA	sp|Q9NY61|AATF_HUMAN	sp|Q9NY61|AATF_HUMAN	316	S	PDTRYLVDGTKPNAGSEEISSEDDELVEEKK	1	3	0.106628	0.191469	NR	NR	NR	0.149049	+	+	+	+	-	+	+	-
Q9NY61	AATF	AATF	S320	NA	sp|Q9NY61|AATF_HUMAN	sp|Q9NY61|AATF_HUMAN	320	S	YLVDGTKPNAGSEEISSEDDELVEEKKQQRR	1	3	0.106628	0.191469	NR	NR	NR	0.149049	+	+	+	+	-	+	+	-
Q9NY61	AATF	AATF	S321	NA	sp|Q9NY61|AATF_HUMAN	sp|Q9NY61|AATF_HUMAN	321	S	LVDGTKPNAGSEEISSEDDELVEEKKQQRRR	1	3	0.106628	0.191469	NR	NR	NR	0.149049	+	+	+	+	-	+	+	-
Q8NE71	ABCF1	ABCF1	S105	NA	sp|Q8NE71|ABCF1_HUMAN	sp|Q8NE71|ABCF1_HUMAN	105	S	DDGEEKELMERLKKLSVPTSDEEDEVPAPKP	1	3	-0.243241	-0.348139	NR	hypo	NR	-0.29569	+	-	-	-	-	-	-	+
Q8NE71	ABCF1	ABCF1	T108	NA	sp|Q8NE71|ABCF1_HUMAN	sp|Q8NE71|ABCF1_HUMAN	108	T	EEKELMERLKKLSVPTSDEEDEVPAPKPRGG	1	3	-0.243241	-0.348139	NR	hypo	NR	-0.29569	+	-	-	-	-	-	-	+
Q8NE71	ABCF1	ABCF1	S109	CSNK2A1	sp|Q8NE71|ABCF1_HUMAN	sp|Q8NE71|ABCF1_HUMAN	109	S	EKELMERLKKLSVPTSDEEDEVPAPKPRGGK	1	3	-0.243241	-0.348139	NR	hypo	NR	-0.29569	+	-	-	-	-	-	-	+
Q8NE71	ABCF1	ABCF1	S105	NA	sp|Q8NE71|ABCF1_HUMAN	sp|Q8NE71|ABCF1_HUMAN	105	S	DDGEEKELMERLKKLSVPTSDEEDEVPAPKP	1	2	-0.200317	-0.174665	NR	NR	NR	-0.187491	+	+	-	-	-	-	-	+
Q8NE71	ABCF1	ABCF1	S20	NA	sp|Q8NE71|ABCF1_HUMAN	sp|Q8NE71|ABCF1_HUMAN	20	S	PKQQPPEPEWIGDGESTSPSDKVVKKGKKDK	0.87432	2	-0.0508864	-0.137606	NR	NR	NR	-0.0942462	+	+	+	-	-	-	-	-
Q8NE71	ABCF1	ABCF1	T21	NA	sp|Q8NE71|ABCF1_HUMAN	sp|Q8NE71|ABCF1_HUMAN	21	T	KQQPPEPEWIGDGESTSPSDKVVKKGKKDKK	0.825535	2	-0.0508864	-0.137606	NR	NR	NR	-0.0942462	+	+	+	-	-	-	-	-
Q8NE71	ABCF1	ABCF1	S228	NA	sp|Q8NE71|ABCF1_HUMAN	sp|Q8NE71|ABCF1_HUMAN	228	S	PPKQGKEKAKKAEQGSEEEGEGEEEEEEGGE	1	1	-0.0683381	-0.0740776	NR	NR	NR	-0.0712079	+	+	-	-	-	-	-	-
Q8NE71	ABCF1	ABCF1	T108	NA	sp|Q8NE71|ABCF1_HUMAN	sp|Q8NE71|ABCF1_HUMAN	108	T	EEKELMERLKKLSVPTSDEEDEVPAPKPRGG	1	2	0.039562	-0.125035	NR	NR	NR	-0.0427365	+	+	-	-	-	-	-	+
Q8NE71	ABCF1	ABCF1	S22	NA	sp|Q8NE71|ABCF1_HUMAN	sp|Q8NE71|ABCF1_HUMAN	22	S	QQPPEPEWIGDGESTSPSDKVVKKGKKDKKI	0.775731	1	-0.0312023	-0.0466196	biphasic	NR	NR	-0.0389109	+	+	+	-	-	-	-	-
Q8NE71	ABCF1	ABCF1	S109	CSNK2A1	sp|Q8NE71|ABCF1_HUMAN	sp|Q8NE71|ABCF1_HUMAN	109	S	EKELMERLKKLSVPTSDEEDEVPAPKPRGGK	1	2	0.0493876	-0.125035	NR	NR	NR	-0.0378237	+	+	-	-	-	-	-	+
Q8NE71	ABCF1	ABCF1	S109	CSNK2A1	sp|Q8NE71|ABCF1_HUMAN	sp|Q8NE71|ABCF1_HUMAN	109	S	EKELMERLKKLSVPTSDEEDEVPAPKPRGGK	1	1	0.0892563	0.0196163	NR	NR	NR	0.0544363	+	+	-	-	-	-	-	+
Q8IZP0	ABI1	ABI1	S161	NA	sp|Q8IZP0-11|ABI1_HUMAN	sp|Q8IZP0-11|ABI1_HUMAN	161	S	PNDYMTSPARLGSQHSPGRTASLNQRPRTHS	1	1	-0.164947	-0.271024	NR	NR	NR	-0.217986	+	+	-	-	-	-	-	-
P00519	ABL1	ABL1	S828	NA	sp|P00519-2|ABL1_HUMAN	sp|P00519-2|ABL1_HUMAN	828	S	ADEVFKDIMESSPGSSPPNLTPKPLRRQVTV	0.998088	2	-0.101703	-0.155777	NR	NR	NR	-0.12874	+	+	-	-	-	-	-	+
P00519	ABL1	ABL1	S827	NA	sp|P00519-2|ABL1_HUMAN	sp|P00519-2|ABL1_HUMAN	827	S	AADEVFKDIMESSPGSSPPNLTPKPLRRQVT	0.998088	2	-0.116859	-0.136048	NR	NR	NR	-0.126453	+	+	-	-	-	-	-	+
P00519	ABL1	ABL1	Y204	NA	sp|P00519-2|ABL1_HUMAN	sp|P00519-2|ABL1_HUMAN	204	Y	RVYHYRINTASDGKLYVSSESRFNTLAELVH	0.99999	1	-0.0374639	-0.107211	NR	NR	NR	-0.0723372	+	-	-	-	-	-	+	+
P00519	ABL1	ABL1	S938	NA	sp|P00519-2|ABL1_HUMAN	sp|P00519-2|ABL1_HUMAN	938	S	AASAGKAGGKPSQSPSQEAAGEAVLGAKTKA	0.913211	1	-0.139703	0.054715	NR	NR	NR	-0.0424938	+	+	-	-	-	-	-	+
P00519	ABL1	ABL1	S824	NA	sp|P00519-2|ABL1_HUMAN	sp|P00519-2|ABL1_HUMAN	824	S	NEEAADEVFKDIMESSPGSSPPNLTPKPLRR	0.867105	2	-0.151985	0.107936	NR	NR	NR	-0.0220245	+	-	-	-	-	-	+	+
P00519	ABL1	ABL1	S824	NA	sp|P00519-2|ABL1_HUMAN	sp|P00519-2|ABL1_HUMAN	824	S	NEEAADEVFKDIMESSPGSSPPNLTPKPLRR	0.867105	3	0.1164	-0.0418062	NR	NR	NR	0.0372971	+	+	+	-	-	-	-	+
P00519	ABL1	ABL1	S827	NA	sp|P00519-2|ABL1_HUMAN	sp|P00519-2|ABL1_HUMAN	827	S	AADEVFKDIMESSPGSSPPNLTPKPLRRQVT	0.998088	3	0.1164	-0.0418062	NR	NR	NR	0.0372971	+	+	+	-	-	-	-	+
P00519	ABL1	ABL1	S828	NA	sp|P00519-2|ABL1_HUMAN	sp|P00519-2|ABL1_HUMAN	828	S	ADEVFKDIMESSPGSSPPNLTPKPLRRQVTV	0.998088	3	0.1164	-0.0418062	NR	NR	NR	0.0372971	+	+	+	-	-	-	-	+
Q6UWZ7	ABRX1	ABRAXAS1	S277	NA	sp|Q6UWZ7-2|ABRX1_HUMAN	sp|Q6UWZ7-2|ABRX1_HUMAN	277	S	KADTGSSNQDKASKMSSPETDEEIEKMKGFG	1	3	0.0066031	-0.0968949	NR	NR	NR	-0.0451459	+	+	-	-	-	-	-	+
Q6UWZ7	ABRX1	ABRAXAS1	S278	NA	sp|Q6UWZ7-2|ABRX1_HUMAN	sp|Q6UWZ7-2|ABRX1_HUMAN	278	S	ADTGSSNQDKASKMSSPETDEEIEKMKGFGE	1	3	0.0066031	-0.0968949	NR	NR	NR	-0.0451459	+	+	-	-	-	-	-	+
Q6UWZ7	ABRX1	ABRAXAS1	T281	NA	sp|Q6UWZ7-2|ABRX1_HUMAN	sp|Q6UWZ7-2|ABRX1_HUMAN	281	T	GSSNQDKASKMSSPETDEEIEKMKGFGEYSR	1	3	0.0066031	-0.0968949	NR	NR	NR	-0.0451459	+	+	-	-	-	-	-	+
Q15057	ACAP2	ACAP2	S381	NA	sp|Q15057|ACAP2_HUMAN	sp|Q15057|ACAP2_HUMAN	381	S	EKGDESEKLDKKSSPSTGSLDSGNESKEKLL	0.740626	2	-0.440036	0.00727676	hypo	NR	NR	-0.21638	-	-	-	-	-	-	-	-
Q15057	ACAP2	ACAP2	S384	NA	sp|Q15057|ACAP2_HUMAN	sp|Q15057|ACAP2_HUMAN	384	S	DESEKLDKKSSPSTGSLDSGNESKEKLLKGE	0.926382	2	-0.274017	0.112878	NR	NR	NR	-0.0805692	+	-	-	-	-	-	-	+
Q15057	ACAP2	ACAP2	S387	NA	sp|Q15057|ACAP2_HUMAN	sp|Q15057|ACAP2_HUMAN	387	S	EKLDKKSSPSTGSLDSGNESKEKLLKGESAL	0.998647	2	0.0297182	-0.136493	NR	NR	NR	-0.0533874	+	-	-	-	+	-	-	+
Q15057	ACAP2	ACAP2	S521	NA	sp|Q15057|ACAP2_HUMAN	sp|Q15057|ACAP2_HUMAN	521	S	KYVERKFVDKYSISLSPPEQQKKFVSKSSEE	0.971426	1	-0.0593233	0.0430817	NR	NR	NR	-0.00812081	+	-	-	+	-	-	-	+
Q9H3P7	GCP60	ACBD3	S345	NA	sp|Q9H3P7|GCP60_HUMAN	sp|Q9H3P7|GCP60_HUMAN	345	S	NMMSVNGQAKTHTDSSEKELEPEAAEEALEN	0.959908	2	-0.0400441	-0.119383	NR	NR	NR	-0.0797135	+	-	-	-	-	-	+	+
Q9H3P7	GCP60	ACBD3	T340	NA	sp|Q9H3P7|GCP60_HUMAN	sp|Q9H3P7|GCP60_HUMAN	340	T	ATVPSNMMSVNGQAKTHTDSSEKELEPEAAE	0.993793	2	0.0233057	-0.119383	NR	NR	NR	-0.0480387	+	+	-	-	-	-	+	+
Q5T8D3	ACBD5	ACBD5	S78	NA	sp|Q5T8D3-4|ACBD5_HUMAN	sp|Q5T8D3-4|ACBD5_HUMAN	78	S	TPNAKTVNGKAESSDSGAESEEEEAQEEVKG	0.976612	2	0.125218	0.0973137	NR	NR	NR	0.111266	+	+	+	-	+	+	-	+
Q5T8D3	ACBD5	ACBD5	S82	NA	sp|Q5T8D3-4|ACBD5_HUMAN	sp|Q5T8D3-4|ACBD5_HUMAN	82	S	KTVNGKAESSDSGAESEEEEAQEEVKGAEQS	0.999997	2	0.125218	0.0973137	NR	NR	NR	0.111266	+	+	+	-	+	+	-	+
Q5T8D3	ACBD5	ACBD5	S97	NA	sp|Q5T8D3-4|ACBD5_HUMAN	sp|Q5T8D3-4|ACBD5_HUMAN	97	S	SEEEEAQEEVKGAEQSDNDKKMMKKSADHKN	1	1	0.0578438	0.168058	NR	NR	NR	0.112951	+	+	+	-	-	-	-	+
Q9UKV3	ACINU	ACIN1	S661	NA	sp|Q9UKV3|ACINU_HUMAN	sp|Q9UKV3|ACINU_HUMAN	661	S	RSASSNSRKSLSPGVSRDSSTSYTETKDPSS	1	3	-0.209268	-0.332366	NR	hypo	NR	-0.270817	+	+	-	-	-	-	-	-
Q9UKV3	ACINU	ACIN1	S655	NA	sp|Q9UKV3|ACINU_HUMAN	sp|Q9UKV3|ACINU_HUMAN	655	S	RSRSRSRSASSNSRKSLSPGVSRDSSTSYTE	1	3	-0.191736	-0.263693	NR	NR	NR	-0.227714	+	+	-	-	-	-	-	+
Q9UKV3	ACINU	ACIN1	S657	NA	sp|Q9UKV3|ACINU_HUMAN	sp|Q9UKV3|ACINU_HUMAN	657	S	RSRSRSASSNSRKSLSPGVSRDSSTSYTETK	1	3	-0.188955	-0.263693	NR	NR	NR	-0.226324	+	+	-	-	-	-	-	+
Q9UKV3	ACINU	ACIN1	S665	NA	sp|Q9UKV3|ACINU_HUMAN	sp|Q9UKV3|ACINU_HUMAN	665	S	SNSRKSLSPGVSRDSSTSYTETKDPSSGQEV	0.733224	3	-0.205076	-0.229423	NR	NR	NR	-0.21725	+	+	-	-	-	-	-	-
Q9UKV3	ACINU	ACIN1	T666	NA	sp|Q9UKV3|ACINU_HUMAN	sp|Q9UKV3|ACINU_HUMAN	666	T	NSRKSLSPGVSRDSSTSYTETKDPSSGQEVA	0.750949	2	-0.193029	-0.214626	NR	NR	NR	-0.203827	+	+	+	-	-	-	-	-
Q9UKV3	ACINU	ACIN1	S384	NA	sp|Q9UKV3|ACINU_HUMAN	sp|Q9UKV3|ACINU_HUMAN	384	S	EEEREIKSSQGLKEKSKSPSPPRLTEDRKKA	1	3	-0.0834263	-0.09239	NR	NR	NR	-0.0879081	+	-	-	-	-	-	-	+
Q9UKV3	ACINU	ACIN1	S386	NA	sp|Q9UKV3|ACINU_HUMAN	sp|Q9UKV3|ACINU_HUMAN	386	S	EREIKSSQGLKEKSKSPSPPRLTEDRKKASL	1	3	-0.0834263	-0.09239	NR	NR	NR	-0.0879081	+	-	-	-	-	-	-	+
Q9UKV3	ACINU	ACIN1	S388	NA	sp|Q9UKV3|ACINU_HUMAN	sp|Q9UKV3|ACINU_HUMAN	388	S	EIKSSQGLKEKSKSPSPPRLTEDRKKASLVA	1	3	-0.0834263	-0.09239	NR	NR	NR	-0.0879081	+	-	-	-	-	-	-	+
Q9UKV3	ACINU	ACIN1	S652	NA	sp|Q9UKV3|ACINU_HUMAN	sp|Q9UKV3|ACINU_HUMAN	652	S	SRSRSRSRSRSASSNSRKSLSPGVSRDSSTS	0.998483	2	-0.0119806	-0.156338	NR	NR	NR	-0.0841594	+	-	-	-	-	-	-	-
Q9UKV3	ACINU	ACIN1	S365	NA	sp|Q9UKV3|ACINU_HUMAN	sp|Q9UKV3|ACINU_HUMAN	365	S	SHLARQQQEKEMKTTSPLEEEEREIKSSQGL	0.635132	1	0.0264681	-0.144017	NR	NR	NR	-0.0587745	+	+	+	-	-	-	-	+
Q9UKV3	ACINU	ACIN1	S729	NA	sp|Q9UKV3|ACINU_HUMAN	sp|Q9UKV3|ACINU_HUMAN	729	S	SAEKHVTQRLQPERGSPKKCEAEEAEPPAAT	1	1	0.0472707	-0.0630562	NR	NR	NR	-0.00789277	+	-	-	-	-	-	-	+
Q9UKV3	ACINU	ACIN1	S386	NA	sp|Q9UKV3|ACINU_HUMAN	sp|Q9UKV3|ACINU_HUMAN	386	S	EREIKSSQGLKEKSKSPSPPRLTEDRKKASL	1	2	0.00535643	0.0375617	NR	NR	NR	0.0214591	+	-	-	-	-	-	-	+
Q9UKV3	ACINU	ACIN1	S388	NA	sp|Q9UKV3|ACINU_HUMAN	sp|Q9UKV3|ACINU_HUMAN	388	S	EIKSSQGLKEKSKSPSPPRLTEDRKKASLVA	1	2	0.00535643	0.0375617	NR	NR	NR	0.0214591	+	-	-	-	-	-	-	+
Q9UKV3	ACINU	ACIN1	S593	NA	sp|Q9UKV3|ACINU_HUMAN	sp|Q9UKV3|ACINU_HUMAN	593	S	SSRSSSSSSSSSRSRSRSPDSSGSRSHSPLR	0.999928	2	0.0459273	0.0197927	NR	NR	NR	0.03286	+	+	+	-	-	-	-	+
Q9UKV3	ACINU	ACIN1	S206	NA	sp|Q9UKV3|ACINU_HUMAN	sp|Q9UKV3|ACINU_HUMAN	206	S	LERPELELSRHSPRKSSSISEEKGDSDDEKP	0.850409	2	-0.0530344	0.124258	NR	NR	NR	0.035612	+	+	-	-	-	-	-	+
Q9UKV3	ACINU	ACIN1	S210	NA	sp|Q9UKV3|ACINU_HUMAN	sp|Q9UKV3|ACINU_HUMAN	210	S	ELELSRHSPRKSSSISEEKGDSDDEKPRKGE	0.99934	2	-0.0530344	0.124258	NR	NR	NR	0.035612	+	+	-	-	-	-	-	+
Q9UKV3	ACINU	ACIN1	S655	NA	sp|Q9UKV3|ACINU_HUMAN	sp|Q9UKV3|ACINU_HUMAN	655	S	RSRSRSRSASSNSRKSLSPGVSRDSSTSYTE	1	2	0.0502834	0.0630664	NR	NR	NR	0.0566749	+	+	-	-	-	+	+	+
Q9UKV3	ACINU	ACIN1	S657	NA	sp|Q9UKV3|ACINU_HUMAN	sp|Q9UKV3|ACINU_HUMAN	657	S	RSRSRSASSNSRKSLSPGVSRDSSTSYTETK	1	2	0.0502834	0.0630664	NR	NR	NR	0.0566749	+	+	-	-	-	+	+	+
Q9UKV3	ACINU	ACIN1	S490	NA	sp|Q9UKV3|ACINU_HUMAN	sp|Q9UKV3|ACINU_HUMAN	490	S	GGLSPLSSPSDTKAESPAEKVPEESVLPLVQ	1	1	0.0449894	0.0702966	NR	NR	NR	0.057643	+	+	+	-	-	-	-	-
Q9UKV3	ACINU	ACIN1	S216	NA	sp|Q9UKV3|ACINU_HUMAN	sp|Q9UKV3|ACINU_HUMAN	216	S	HSPRKSSSISEEKGDSDDEKPRKGERRSSRV	1	1	0.0172656	0.16295	NR	NR	NR	0.090108	+	-	-	+	+	+	+	+
Q9UKV3	ACINU	ACIN1	S898	NA	sp|Q9UKV3|ACINU_HUMAN	sp|Q9UKV3|ACINU_HUMAN	898	S	GQEAVVDLHADDSRISEDETERNGDDGTHDK	0.981216	1	0.104214	0.149796	NR	NR	NR	0.127005	+	+	+	-	-	+	+	+
Q9UKV3	ACINU	ACIN1	S593	NA	sp|Q9UKV3|ACINU_HUMAN	sp|Q9UKV3|ACINU_HUMAN	593	S	SSRSSSSSSSSSRSRSRSPDSSGSRSHSPLR	0.999928	3	0.10297	0.286372	NR	NR	NR	0.194671	+	+	+	+	+	+	+	+
Q9UKV3	ACINU	ACIN1	S595	NA	sp|Q9UKV3|ACINU_HUMAN	sp|Q9UKV3|ACINU_HUMAN	595	S	RSSSSSSSSSRSRSRSPDSSGSRSHSPLRSK	0.997074	3	0.10297	0.286372	NR	NR	NR	0.194671	+	+	+	+	+	+	+	+
Q9UKV3	ACINU	ACIN1	S598	NA	sp|Q9UKV3|ACINU_HUMAN	sp|Q9UKV3|ACINU_HUMAN	598	S	SSSSSSSRSRSRSPDSSGSRSHSPLRSKQRD	0.961569	3	0.10297	0.286372	NR	NR	NR	0.194671	+	+	+	+	+	+	+	+
P53396	ACLY	ACLY	S481	NA	sp|P53396|ACLY_HUMAN	sp|P53396|ACLY_HUMAN	481	S	PAKKAKPAMPQDSVPSPRSLQGKSTTLFSRH	0.999944	1	-0.0681881	-0.136207	NR	NR	NR	-0.102197	+	+	+	-	-	-	-	-
Q9NR19	ACSA	ACSS2	S28	NA	sp|Q9NR19|ACSA_HUMAN	sp|Q9NR19|ACSA_HUMAN	28	S	GSRGQEEAGAGGRARSWSPPPEVSRSAHVPS	0.999999	1	-0.021147	-0.116431	NR	NR	NR	-0.0687889	+	+	-	-	-	-	-	-
Q9NR19	ACSA	ACSS2	S28	NA	sp|Q9NR19|ACSA_HUMAN	sp|Q9NR19|ACSA_HUMAN	28	S	GSRGQEEAGAGGRARSWSPPPEVSRSAHVPS	0.999999	2	0.0159634	-0.00091922	NR	NR	NR	0.0075221	+	+	+	-	-	-	-	-
Q9NR19	ACSA	ACSS2	S30	NA	sp|Q9NR19|ACSA_HUMAN	sp|Q9NR19|ACSA_HUMAN	30	S	RGQEEAGAGGRARSWSPPPEVSRSAHVPSLQ	0.999942	2	0.0159634	-0.00091922	NR	NR	NR	0.0075221	+	+	+	-	-	-	-	-
O96019	ACL6A	ACTL6A	S191	NA	sp|O96019-2|ACL6A_HUMAN	sp|O96019-2|ACL6A_HUMAN	191	S	VPPYMIASKEAVREGSPANWKRKEKLPQVTR	1	1	-0.0409019	-0.0627423	NR	NR	NR	-0.0518221	+	+	-	-	-	-	-	+
Q13443	ADAM9	ADAM9	S758	NA	sp|Q13443|ADAM9_HUMAN	sp|Q13443|ADAM9_HUMAN	758	S	QANPSRQPGSVPRHVSPVTPPREVPIYANRF	1	2	-0.225809	-0.306142	NR	hypo	NR	-0.265975	+	+	-	-	-	-	-	+
Q13443	ADAM9	ADAM9	T761	NA	sp|Q13443|ADAM9_HUMAN	sp|Q13443|ADAM9_HUMAN	761	T	PSRQPGSVPRHVSPVTPPREVPIYANRFAVP	1	2	-0.225809	-0.306142	NR	hypo	NR	-0.265975	+	+	-	-	-	-	-	+
P55265	DSRAD	ADAR	S530	NA	sp|P55265-5|DSRAD_HUMAN	sp|P55265-5|DSRAD_HUMAN	530	S	VTGASLRRTMLLLSRSPEAQPKTLPLTGSTF	1	1	-0.0744366	-0.0657508	NR	NR	NR	-0.0700937	+	+	+	-	-	-	-	-
P35611	ADDA	ADD1	S12	CDK1	sp|P35611-2|ADDA_HUMAN	sp|P35611-2|ADDA_HUMAN	12	S	____MNGDSRAAVVTSPPPTTAPHKERYFDR	0.960913	1	-0.452419	-0.482004	biphasic	hypo	NR	-0.467211	+	+	+	-	-	-	-	-
P35611	ADDA	ADD1	T364	NA	sp|P35611-2|ADDA_HUMAN	sp|P35611-2|ADDA_HUMAN	364	T	YKAKSRSPGSPVGEGTGSPPKWQIGEQEFEA	0.993628	3	-0.0935385	-0.310067	NR	hypo	NR	-0.201803	+	-	-	-	-	-	-	-
P35611	ADDA	ADD1	S355	CDK1	sp|P35611-2|ADDA_HUMAN	sp|P35611-2|ADDA_HUMAN	355	S	NLVLLNPEKYKAKSRSPGSPVGEGTGSPPKW	0.983858	3	-0.0649526	-0.310067	NR	hypo	NR	-0.18751	+	-	-	-	-	-	-	-
P35611	ADDA	ADD1	S366	NA	sp|P35611-2|ADDA_HUMAN	sp|P35611-2|ADDA_HUMAN	366	S	AKSRSPGSPVGEGTGSPPKWQIGEQEFEALM	0.999005	3	-0.0649526	-0.310067	NR	hypo	NR	-0.18751	+	-	-	-	-	-	-	-
P35611	ADDA	ADD1	S358	NA	sp|P35611-2|ADDA_HUMAN	sp|P35611-2|ADDA_HUMAN	358	S	LLNPEKYKAKSRSPGSPVGEGTGSPPKWQIG	0.997304	3	-0.0184972	-0.310067	NR	hypo	NR	-0.164282	+	-	-	-	-	-	-	-
P35611	ADDA	ADD1	S358	NA	sp|P35611-2|ADDA_HUMAN	sp|P35611-2|ADDA_HUMAN	358	S	LLNPEKYKAKSRSPGSPVGEGTGSPPKWQIG	0.997304	1	-0.149282	-0.156801	NR	NR	NR	-0.153042	+	+	+	-	-	-	-	-
P35611	ADDA	ADD1	S358	NA	sp|P35611-2|ADDA_HUMAN	sp|P35611-2|ADDA_HUMAN	358	S	LLNPEKYKAKSRSPGSPVGEGTGSPPKWQIG	0.997304	2	-0.143439	-0.108736	NR	NR	NR	-0.126087	+	+	-	-	-	-	-	+
P35611	ADDA	ADD1	S355	CDK1	sp|P35611-2|ADDA_HUMAN	sp|P35611-2|ADDA_HUMAN	355	S	NLVLLNPEKYKAKSRSPGSPVGEGTGSPPKW	0.983858	2	-0.0658566	-0.185906	NR	NR	NR	-0.125881	+	+	+	-	-	-	-	-
P35611	ADDA	ADD1	S366	NA	sp|P35611-2|ADDA_HUMAN	sp|P35611-2|ADDA_HUMAN	366	S	AKSRSPGSPVGEGTGSPPKWQIGEQEFEALM	0.999005	2	-0.12601	-0.122916	NR	NR	NR	-0.124463	+	+	-	-	-	-	-	+
P35611	ADDA	ADD1	T364	NA	sp|P35611-2|ADDA_HUMAN	sp|P35611-2|ADDA_HUMAN	364	T	YKAKSRSPGSPVGEGTGSPPKWQIGEQEFEA	0.993628	2	-0.0635447	-0.153536	NR	NR	NR	-0.108541	+	+	+	-	-	-	-	-
P35611	ADDA	ADD1	S366	NA	sp|P35611-2|ADDA_HUMAN	sp|P35611-2|ADDA_HUMAN	366	S	AKSRSPGSPVGEGTGSPPKWQIGEQEFEALM	0.999005	1	-0.0358516	-0.14509	NR	NR	NR	-0.0904709	+	-	-	-	-	-	+	+
P35612	ADDB	ADD2	S600	NA	sp|P35612|ADDB_HUMAN	sp|P35612|ADDB_HUMAN	600	S	TAPEEPGSPAKSAPASPVQSPAKEAETKSPL	1	2	-0.550492	-0.252403	hypo	NR	NR	-0.401448	+	+	+	-	-	-	-	-
P35612	ADDB	ADD2	S592	NA	sp|P35612|ADDB_HUMAN	sp|P35612|ADDB_HUMAN	592	S	LELDGEKETAPEEPGSPAKSAPASPVQSPAK	1	1	-0.222995	-0.30418	NR	hypo	NR	-0.263587	+	+	-	-	-	-	-	-
P35612	ADDB	ADD2	S604	CDK5	sp|P35612|ADDB_HUMAN	sp|P35612|ADDB_HUMAN	604	S	EPGSPAKSAPASPVQSPAKEAETKSPLVSPS	1	2	0.0351805	-0.424215	NR	hypo	NR	-0.194517	+	+	+	-	-	-	-	-
P35612	ADDB	ADD2	S600	NA	sp|P35612|ADDB_HUMAN	sp|P35612|ADDB_HUMAN	600	S	TAPEEPGSPAKSAPASPVQSPAKEAETKSPL	1	1	0.19358	0.193111	NR	NR	NR	0.193345	+	+	+	+	-	-	-	-
P35612	ADDB	ADD2	S697	NA	sp|P35612|ADDB_HUMAN	sp|P35612|ADDB_HUMAN	697	S	DKTESVTSGPMSPEGSPSKSPSKKKKKFRTP	0.985262	1	0.671325	0.150476	hyper	NR	NR	0.410901	+	+	+	+	+	+	-	+
Q9UEY8	ADDG	ADD3	S645	NA	sp|Q9UEY8-2|ADDG_HUMAN	sp|Q9UEY8-2|ADDG_HUMAN	645	S	IKSPEKIEEVLSPEGSPSKSPSKKKKKFRTP	0.997241	1	-0.149983	-0.270871	NR	NR	NR	-0.210427	+	+	-	-	-	-	-	-
Q9H2P0	ADNP	ADNP	S921	NA	sp|Q9H2P0|ADNP_HUMAN	sp|Q9H2P0|ADNP_HUMAN	921	S	DNPEEHVLKVIPEDASESEEKLDQKEDGSKY	1	1	-0.035036	-0.103975	NR	NR	NR	-0.0695055	+	+	-	-	-	-	-	+
Q9H2P0	ADNP	ADNP	S921	NA	sp|Q9H2P0|ADNP_HUMAN	sp|Q9H2P0|ADNP_HUMAN	921	S	DNPEEHVLKVIPEDASESEEKLDQKEDGSKY	1	2	-0.0755416	0.0646261	NR	NR	NR	-0.00545772	+	+	+	-	-	-	-	+
Q9H2P0	ADNP	ADNP	S923	NA	sp|Q9H2P0|ADNP_HUMAN	sp|Q9H2P0|ADNP_HUMAN	923	S	PEEHVLKVIPEDASESEEKLDQKEDGSKYET	1	2	-0.0755416	0.0646261	NR	NR	NR	-0.00545772	+	+	+	-	-	-	-	+
Q9H2P0	ADNP	ADNP	S953	NA	sp|Q9H2P0|ADNP_HUMAN	sp|Q9H2P0|ADNP_HUMAN	953	S	TIHLTEEPTKLMHNASDSEVDQDDVVEWKDG	1	2	0.0718641	-0.0579765	NR	NR	NR	0.0069438	+	+	+	-	-	-	+	+
Q9H2P0	ADNP	ADNP	S955	NA	sp|Q9H2P0|ADNP_HUMAN	sp|Q9H2P0|ADNP_HUMAN	955	S	HLTEEPTKLMHNASDSEVDQDDVVEWKDGAS	1	2	0.0718641	-0.0579765	NR	NR	NR	0.0069438	+	+	+	-	-	-	+	+
Q9H2P0	ADNP	ADNP	S1000	NA	sp|Q9H2P0|ADNP_HUMAN	sp|Q9H2P0|ADNP_HUMAN	1000	S	EDNTCEMKPGTWSDESSQSEDARSSKPAAKK	0.999915	3	0.0893822	0.0959748	NR	NR	NR	0.0926785	+	+	+	+	+	-	-	+
Q9H2P0	ADNP	ADNP	S1001	NA	sp|Q9H2P0|ADNP_HUMAN	sp|Q9H2P0|ADNP_HUMAN	1001	S	DNTCEMKPGTWSDESSQSEDARSSKPAAKKK	0.99987	3	0.0893822	0.0959748	NR	NR	NR	0.0926785	+	+	+	+	+	-	-	+
Q9H2P0	ADNP	ADNP	S1003	NA	sp|Q9H2P0|ADNP_HUMAN	sp|Q9H2P0|ADNP_HUMAN	1003	S	TCEMKPGTWSDESSQSEDARSSKPAAKKKAT	0.986713	3	0.0893822	0.0959748	NR	NR	NR	0.0926785	+	+	+	+	+	-	-	+
Q9H2P0	ADNP	ADNP	S982	NA	sp|Q9H2P0|ADNP_HUMAN	sp|Q9H2P0|ADNP_HUMAN	982	S	DGASPSESGPGSQQVSDFEDNTCEMKPGTWS	0.997348	2	0.462977	0.121278	hyper	NR	NR	0.292127	+	+	+	+	+	+	+	+
Q9H2P0	ADNP	ADNP	S972	NA	sp|Q9H2P0|ADNP_HUMAN	sp|Q9H2P0|ADNP_HUMAN	972	S	VDQDDVVEWKDGASPSESGPGSQQVSDFEDN	0.858245	2	0.45334	0.295557	hyper	NR	NR	0.374449	+	+	+	+	+	+	+	+
P30566	PUR8	ADSL	S9	NA	sp|P30566-2|PUR8_HUMAN	sp|P30566-2|PUR8_HUMAN	9	S	_______MAAGGDHGSPDSYRSPLASRYASP	0.999982	1	-0.0335344	-0.0220062	NR	NR	NR	-0.0277703	+	-	-	-	-	-	+	+
Q6ZN18	AEBP2	AEBP2	S206	NA	sp|Q6ZN18-2|AEBP2_HUMAN	sp|Q6ZN18-2|AEBP2_HUMAN	206	S	TGGGGSSATSGGRRGSLEMSSDGEPLSRMDS	0.999997	3	-0.251622	-0.109638	NR	NR	NR	-0.18063	+	+	-	-	-	-	-	+
Q6ZN18	AEBP2	AEBP2	S210	NA	sp|Q6ZN18-2|AEBP2_HUMAN	sp|Q6ZN18-2|AEBP2_HUMAN	210	S	GSSATSGGRRGSLEMSSDGEPLSRMDSEDSI	0.999874	3	-0.251622	-0.109638	NR	NR	NR	-0.18063	+	+	-	-	-	-	-	+
Q6ZN18	AEBP2	AEBP2	S211	NA	sp|Q6ZN18-2|AEBP2_HUMAN	sp|Q6ZN18-2|AEBP2_HUMAN	211	S	SSATSGGRRGSLEMSSDGEPLSRMDSEDSIS	0.999949	3	-0.251622	-0.109638	NR	NR	NR	-0.18063	+	+	-	-	-	-	-	+
Q6ZN18	AEBP2	AEBP2	S206	NA	sp|Q6ZN18-2|AEBP2_HUMAN	sp|Q6ZN18-2|AEBP2_HUMAN	206	S	TGGGGSSATSGGRRGSLEMSSDGEPLSRMDS	0.999997	2	-0.0246694	-0.265985	NR	NR	NR	-0.145327	+	+	-	-	-	-	-	+
Q6ZN18	AEBP2	AEBP2	S210	NA	sp|Q6ZN18-2|AEBP2_HUMAN	sp|Q6ZN18-2|AEBP2_HUMAN	210	S	GSSATSGGRRGSLEMSSDGEPLSRMDSEDSI	0.999874	2	-0.0246694	0.153429	NR	NR	NR	0.06438	+	+	+	+	-	-	-	+
P55196	AFAD	AFDN	S1698	NA	sp|P55196-3|AFAD_HUMAN	sp|P55196-3|AFAD_HUMAN	1698	S	CRDAKEKRSKSQDADSPGSSGAPENLTFKER	0.980467	1	-0.0306498	-0.00951069	NR	NR	NR	-0.0200803	+	+	+	-	-	-	-	+
P55196	AFAD	AFDN	S1698	NA	sp|P55196-3|AFAD_HUMAN	sp|P55196-3|AFAD_HUMAN	1698	S	CRDAKEKRSKSQDADSPGSSGAPENLTFKER	0.980467	2	0.0650806	-0.0958312	NR	NR	NR	-0.0153753	+	+	-	-	-	+	+	+
P55196	AFAD	AFDN	S1702	NA	sp|P55196-3|AFAD_HUMAN	sp|P55196-3|AFAD_HUMAN	1702	S	KEKRSKSQDADSPGSSGAPENLTFKERQRLF	0.915723	2	0.0650806	-0.0572318	NR	NR	NR	0.00392439	+	+	-	-	-	+	+	+
P55196	AFAD	AFDN	S1701	NA	sp|P55196-3|AFAD_HUMAN	sp|P55196-3|AFAD_HUMAN	1701	S	AKEKRSKSQDADSPGSSGAPENLTFKERQRL	0.809457	2	0.0730549	-0.0408229	NR	NR	NR	0.016116	+	+	+	-	-	-	-	-
P55196	AFAD	AFDN	S1165	NA	sp|P55196-3|AFAD_HUMAN	sp|P55196-3|AFAD_HUMAN	1165	S	RADHRSSPNVANQPPSPGGKSAYASGTTAKI	1	1	0.0527007	-0.00711085	NR	NR	NR	0.0227949	+	+	+	-	-	-	-	-
Q9UHB7	AFF4	AFF4	S490	NA	sp|Q9UHB7|AFF4_HUMAN	sp|Q9UHB7|AFF4_HUMAN	490	S	DNWLNKVNPHKVSPASSVDSNIPSSQGYKKE	0.880218	2	0.0385869	-0.118036	biphasic	NR	NR	-0.0397246	+	+	+	-	-	-	-	+
Q9UHB7	AFF4	AFF4	S487	NA	sp|Q9UHB7|AFF4_HUMAN	sp|Q9UHB7|AFF4_HUMAN	487	S	WQLDNWLNKVNPHKVSPASSVDSNIPSSQGY	0.957875	2	0.0538064	-0.118036	biphasic	NR	NR	-0.0321148	+	+	+	-	-	-	-	+
Q6ULP2	AFTIN	AFTPH	T375	NA	sp|Q6ULP2-7|AFTIN_HUMAN	sp|Q6ULP2-7|AFTIN_HUMAN	375	T	LLTSKCAHLCMDSVKTSDDEVGSPKEESRKF	0.985193	2	0.0189773	-0.0225362	NR	NR	NR	-0.00177945	+	+	+	-	-	-	-	-
Q6ULP2	AFTIN	AFTPH	S382	NA	sp|Q6ULP2-7|AFTIN_HUMAN	sp|Q6ULP2-7|AFTIN_HUMAN	382	S	HLCMDSVKTSDDEVGSPKEESRKFTNFQSPN	1	2	0.0189773	-0.0225362	NR	NR	NR	-0.00177945	+	+	+	-	-	-	-	-
Q8N302	AGGF1	AGGF1	S17	NA	sp|Q8N302-2|AGGF1_HUMAN	sp|Q8N302-2|AGGF1_HUMAN	17	S	ASEAPSPPRSPPPPTSPEPELAQLRRKVEKL	0.688256	3	0.0694009	-0.071003	biphasic	NR	NR	-0.000801054	+	+	+	-	-	-	-	-
Q8N302	AGGF1	AGGF1	S3	NA	sp|Q8N302-2|AGGF1_HUMAN	sp|Q8N302-2|AGGF1_HUMAN	3	S	_____________MASEAPSPPRSPPPPTSP	0.983684	3	0.0980555	-0.071003	NR	NR	NR	0.0135263	+	+	-	-	-	-	-	-
Q8N302	AGGF1	AGGF1	S7	NA	sp|Q8N302-2|AGGF1_HUMAN	sp|Q8N302-2|AGGF1_HUMAN	7	S	_________MASEAPSPPRSPPPPTSPEPEL	0.962792	3	0.0980555	-0.071003	NR	NR	NR	0.0135263	+	+	-	-	-	-	-	-
Q8N302	AGGF1	AGGF1	S11	DYRK4	sp|Q8N302-2|AGGF1_HUMAN	sp|Q8N302-2|AGGF1_HUMAN	11	S	_____MASEAPSPPRSPPPPTSPEPELAQLR	0.798727	2	0.154193	-0.0628281	NR	NR	NR	0.0456826	+	+	-	-	-	-	+	+
Q8N302	AGGF1	AGGF1	S3	NA	sp|Q8N302-2|AGGF1_HUMAN	sp|Q8N302-2|AGGF1_HUMAN	3	S	_____________MASEAPSPPRSPPPPTSP	0.983684	2	0.160956	-0.0628281	NR	NR	NR	0.0490637	+	+	-	-	-	-	+	+
Q8N302	AGGF1	AGGF1	S7	NA	sp|Q8N302-2|AGGF1_HUMAN	sp|Q8N302-2|AGGF1_HUMAN	7	S	_________MASEAPSPPRSPPPPTSPEPEL	0.962792	2	0.177315	-0.0573259	NR	NR	NR	0.0599946	+	+	-	-	-	-	+	+
Q8WYP5	ELYS	AHCTF1	S1222	NA	sp|Q8WYP5|ELYS_HUMAN	sp|Q8WYP5|ELYS_HUMAN	1222	S	LRSTPLASPSPSPGRSPQRLKETRISFVEED	0.892993	1	-0.194021	-0.267926	NR	NR	NR	-0.230973	+	-	-	-	-	-	-	+
Q8WYP5	ELYS	AHCTF1	S1295	NA	sp|Q8WYP5|ELYS_HUMAN	sp|Q8WYP5|ELYS_HUMAN	1295	S	FLNSPEKEHQEMDEGSQSLEKLDVSKGNSSV	1	2	-0.150676	-0.10519	NR	NR	NR	-0.127933	+	-	-	-	-	-	+	+
Q8WYP5	ELYS	AHCTF1	S1297	NA	sp|Q8WYP5|ELYS_HUMAN	sp|Q8WYP5|ELYS_HUMAN	1297	S	NSPEKEHQEMDEGSQSLEKLDVSKGNSSVSI	1	2	-0.150676	-0.10519	NR	NR	NR	-0.127933	+	-	-	-	-	-	+	+
Q09666	AHNK	AHNAK	S5731	NA	sp|Q09666|AHNK_HUMAN	sp|Q09666|AHNK_HUMAN	5731	S	KFNFSKPKGKGGVTGSPEASISGSKGDLKSS	0.99454	1	-0.00750796	-0.0803856	NR	NR	NR	-0.0439468	+	-	-	-	-	-	+	+
Q09666	AHNK	AHNAK	S93	NA	sp|Q09666|AHNK_HUMAN	sp|Q09666|AHNK_HUMAN	93	S	GHHTVGLKLHRKGDRSPEPGQTWTREVFSSC	0.999998	1	0.0199429	0.012546	biphasic	NR	NR	0.0162445	+	+	+	-	-	-	-	-
Q09666	AHNK	AHNAK	S5841	NA	sp|Q09666|AHNK_HUMAN	sp|Q09666|AHNK_HUMAN	5841	S	GGLGSKSKGHYEVTGSDDETGKLQGSGVSLA	0.999818	1	0.122027	-0.00756984	NR	NR	NR	0.0572287	+	+	-	-	-	-	+	+
Q09666	AHNK	AHNAK	S216	NA	sp|Q09666|AHNK_HUMAN	sp|Q09666|AHNK_HUMAN	216	S	SGKTVIRLPSGSGAASPTGSAVDIRAGAISA	0.976316	1	0.147755	0.061595	NR	NR	NR	0.104675	+	+	+	+	-	-	-	+
Q92667	AKAP1	AKAP1	S445	NA	sp|Q92667-2|AKAP1_HUMAN	sp|Q92667-2|AKAP1_HUMAN	445	S	PPPKTYVSCLKSLLSSPTKDSKPNISAHHIS	0.920278	1	-0.320087	-0.285335	hypo	NR	NR	-0.302711	+	+	-	-	-	-	-	-
Q02952	AKA12	AKAP12	S591	NA	sp|Q02952-3|AKA12_HUMAN	sp|Q02952-3|AKA12_HUMAN	591	S	ALICVGSSKKRARRGSSSDEEGGPKAMGGDH	1	3	0.115023	-0.00310881	NR	NR	NR	0.0559573	+	+	-	-	-	-	+	+
Q02952	AKA12	AKAP12	S592	NA	sp|Q02952-3|AKA12_HUMAN	sp|Q02952-3|AKA12_HUMAN	592	S	LICVGSSKKRARRGSSSDEEGGPKAMGGDHQ	1	3	0.115023	-0.00310881	NR	NR	NR	0.0559573	+	+	-	-	-	-	+	+
Q02952	AKA12	AKAP12	S593	NA	sp|Q02952-3|AKA12_HUMAN	sp|Q02952-3|AKA12_HUMAN	593	S	ICVGSSKKRARRGSSSDEEGGPKAMGGDHQK	1	3	0.115023	-0.00310881	NR	NR	NR	0.0559573	+	+	-	-	-	-	+	+
Q02040	AK17A	AKAP17A	S537	NA	sp|Q02040|AK17A_HUMAN	sp|Q02040|AK17A_HUMAN	537	S	CKEVQSSCRVVPEDGSPEKRCPGGVLSCIPD	1	1	-0.0476494	0.0126459	NR	NR	NR	-0.0175018	+	+	-	-	-	-	-	+
Q02040	AK17A	AKAP17A	S638	NA	sp|Q02040|AK17A_HUMAN	sp|Q02040|AK17A_HUMAN	638	S	PHKKHAYKDDSPRRRSTSPDHTRSRRSHSKD	0.983652	2	0.164148	0.131046	NR	NR	NR	0.147597	+	-	-	+	+	+	+	+
Q02040	AK17A	AKAP17A	T639	NA	sp|Q02040|AK17A_HUMAN	sp|Q02040|AK17A_HUMAN	639	T	HKKHAYKDDSPRRRSTSPDHTRSRRSHSKDR	0.657135	2	0.250019	0.0962596	biphasic	NR	NR	0.173139	+	-	-	+	+	+	+	+
Q02040	AK17A	AKAP17A	S640	NA	sp|Q02040|AK17A_HUMAN	sp|Q02040|AK17A_HUMAN	640	S	KKHAYKDDSPRRRSTSPDHTRSRRSHSKDRH	0.749135	2	0.123854	0.34824	NR	hyper	NR	0.236047	+	+	-	+	+	+	+	+
O43823	AKAP8	AKAP8	S328	NA	sp|O43823|AKAP8_HUMAN	sp|O43823|AKAP8_HUMAN	328	S	EPDTKLARVDSEGDFSENDDAAGDFRSGDEE	1	2	0.0689828	-0.0677094	NR	NR	NR	0.000636695	+	+	+	-	-	-	-	-
O43823	AKAP8	AKAP8	S339	NA	sp|O43823|AKAP8_HUMAN	sp|O43823|AKAP8_HUMAN	339	S	EGDFSENDDAAGDFRSGDEEFKGEDELCDSG	1	2	0.0729821	-0.0677094	NR	NR	NR	0.00263636	+	+	+	-	-	-	-	-
Q9ULX6	AKP8L	AKAP8L	S222	NA	sp|Q9ULX6-2|AKP8L_HUMAN	sp|Q9ULX6-2|AKP8L_HUMAN	222	S	TADFRTKKKKRKQGGSPDEPDSKATRTDCSD	0.999997	1	-0.113642	-0.047212	NR	NR	NR	-0.0804272	+	+	+	-	-	-	-	+
Q9ULX6	AKP8L	AKAP8L	S239	NA	sp|Q9ULX6-2|AKP8L_HUMAN	sp|Q9ULX6-2|AKP8L_HUMAN	239	S	DEPDSKATRTDCSDNSDSDNDEGTEGEATEG	0.782775	2	-0.100213	0.0253874	NR	NR	NR	-0.0374126	+	+	+	-	-	-	-	+
Q9ULX6	AKP8L	AKAP8L	S241	NA	sp|Q9ULX6-2|AKP8L_HUMAN	sp|Q9ULX6-2|AKP8L_HUMAN	241	S	PDSKATRTDCSDNSDSDNDEGTEGEATEGLE	0.761473	2	-0.0768582	0.0253874	NR	NR	NR	-0.0257354	+	+	+	-	-	-	-	+
Q9ULX6	AKP8L	AKAP8L	S241	NA	sp|Q9ULX6-2|AKP8L_HUMAN	sp|Q9ULX6-2|AKP8L_HUMAN	241	S	PDSKATRTDCSDNSDSDNDEGTEGEATEGLE	0.761473	3	-0.00303799	0.0217544	NR	NR	NR	0.00935821	+	+	+	-	-	-	-	+
Q9ULX6	AKP8L	AKAP8L	T247	NA	sp|Q9ULX6-2|AKP8L_HUMAN	sp|Q9ULX6-2|AKP8L_HUMAN	247	T	RTDCSDNSDSDNDEGTEGEATEGLEGTEAVE	0.718411	3	-0.00303799	0.0217544	NR	NR	NR	0.00935821	+	+	+	-	-	-	-	+
Q9ULX6	AKP8L	AKAP8L	S236	NA	sp|Q9ULX6-2|AKP8L_HUMAN	sp|Q9ULX6-2|AKP8L_HUMAN	236	S	GSPDEPDSKATRTDCSDNSDSDNDEGTEGEA	0.729652	3	0.0440298	0.0217544	NR	NR	NR	0.0328921	+	+	+	-	-	-	-	+
Q9ULX6	AKP8L	AKAP8L	S239	NA	sp|Q9ULX6-2|AKP8L_HUMAN	sp|Q9ULX6-2|AKP8L_HUMAN	239	S	DEPDSKATRTDCSDNSDSDNDEGTEGEATEG	0.782775	3	-0.00303799	0.102026	NR	NR	NR	0.0494942	+	+	-	-	-	-	+	+
P31749	AKT1	AKT1	S64	NA	sp|P31749-2|AKT1_HUMAN	sp|P31749-2|AKT1_HUMAN	64	S	KKQEEEEMDFRSGSPSDNSGAEEMEVSLAKP	0.919042	2	0.0914439	0.131644	NR	NR	NR	0.111544	+	+	+	+	+	-	+	+
P31749	AKT1	AKT1	S67	NA	sp|P31749-2|AKT1_HUMAN	sp|P31749-2|AKT1_HUMAN	67	S	EEEEMDFRSGSPSDNSGAEEMEVSLAKPKHR	0.999995	2	0.0914439	0.131644	NR	NR	NR	0.111544	+	+	+	+	+	-	+	+
Q96B36	AKTS1	AKT1S1	S112	NA	sp|Q96B36-3|AKTS1_HUMAN	sp|Q96B36-3|AKTS1_HUMAN	112	S	PPAPPPAPQPPSPTPSPPRPTLAREDNEEDE	0.862246	2	-0.0728669	-0.0986345	NR	NR	NR	-0.0857507	+	+	-	-	-	-	-	+
Q96B36	AKTS1	AKT1S1	S232	NA	sp|Q96B36-3|AKTS1_HUMAN	sp|Q96B36-3|AKTS1_HUMAN	232	S	RTEARSSDEENGPPSSPDLDRIAASMRALVL	1	2	-0.0250758	-0.144041	NR	NR	NR	-0.0845585	+	+	-	-	-	-	-	+
Q96B36	AKTS1	AKT1S1	S231	NA	sp|Q96B36-3|AKTS1_HUMAN	sp|Q96B36-3|AKTS1_HUMAN	231	S	KRTEARSSDEENGPPSSPDLDRIAASMRALV	0.999999	1	-0.131465	-0.0334501	NR	NR	NR	-0.0824577	+	+	-	-	-	-	-	-
Q96B36	AKTS1	AKT1S1	S108	NA	sp|Q96B36-3|AKTS1_HUMAN	sp|Q96B36-3|AKTS1_HUMAN	108	S	TAARPPAPPPAPQPPSPTPSPPRPTLAREDN	0.98035	2	0.037694	-0.0986345	NR	NR	NR	-0.0304702	+	+	-	-	-	-	-	+
Q96B36	AKTS1	AKT1S1	S222	NA	sp|Q96B36-3|AKTS1_HUMAN	sp|Q96B36-3|AKTS1_HUMAN	222	S	SVPVWGFKEKRTEARSSDEENGPPSSPDLDR	0.972188	2	0.0478119	-0.0728998	NR	NR	NR	-0.012544	+	-	-	-	-	-	+	+
Q96B36	AKTS1	AKT1S1	T110	NA	sp|Q96B36-3|AKTS1_HUMAN	sp|Q96B36-3|AKTS1_HUMAN	110	T	ARPPAPPPAPQPPSPTPSPPRPTLAREDNEE	0.836784	2	0.0153196	0.0502407	NR	NR	NR	0.0327802	+	+	-	-	-	-	+	+
Q96B36	AKTS1	AKT1S1	S231	NA	sp|Q96B36-3|AKTS1_HUMAN	sp|Q96B36-3|AKTS1_HUMAN	231	S	KRTEARSSDEENGPPSSPDLDRIAASMRALV	0.999999	2	0.0415342	0.0424799	NR	NR	NR	0.0420071	+	-	-	-	+	+	+	+
Q96B36	AKTS1	AKT1S1	S222	NA	sp|Q96B36-3|AKTS1_HUMAN	sp|Q96B36-3|AKTS1_HUMAN	222	S	SVPVWGFKEKRTEARSSDEENGPPSSPDLDR	0.972188	3	0.0772367	0.00745643	NR	NR	NR	0.0423466	+	+	-	-	-	-	-	+
Q96B36	AKTS1	AKT1S1	S231	NA	sp|Q96B36-3|AKTS1_HUMAN	sp|Q96B36-3|AKTS1_HUMAN	231	S	KRTEARSSDEENGPPSSPDLDRIAASMRALV	0.999999	3	0.112095	0.00745643	NR	NR	NR	0.0597756	+	+	-	-	-	-	-	+
Q96B36	AKTS1	AKT1S1	S232	NA	sp|Q96B36-3|AKTS1_HUMAN	sp|Q96B36-3|AKTS1_HUMAN	232	S	RTEARSSDEENGPPSSPDLDRIAASMRALVL	1	3	0.112095	0.00745643	NR	NR	NR	0.0597756	+	+	-	-	-	-	-	+
Q96B36	AKTS1	AKT1S1	S223	NA	sp|Q96B36-3|AKTS1_HUMAN	sp|Q96B36-3|AKTS1_HUMAN	223	S	VPVWGFKEKRTEARSSDEENGPPSSPDLDRI	0.996017	3	0.221715	-0.0753789	NR	NR	NR	0.0731679	+	+	-	-	+	-	-	-
P04075	ALDOA	ALDOA	S36	NA	sp|P04075|ALDOA_HUMAN	sp|P04075|ALDOA_HUMAN	36	S	HRIVAPGKGILAADESTGSIAKRLQSIGTEN	0.885127	1	0.038079	-0.0754468	NR	NR	NR	-0.0186839	+	+	-	-	-	-	-	+
P04075	ALDOA	ALDOA	S39	NA	sp|P04075|ALDOA_HUMAN	sp|P04075|ALDOA_HUMAN	39	S	VAPGKGILAADESTGSIAKRLQSIGTENTEE	0.99081	1	0.0615816	0.0147614	NR	NR	NR	0.0381715	+	+	-	-	-	-	+	+
Q6P6C2	ALKB5	ALKBH5	S53	NA	sp|Q6P6C2-3|ALKB5_HUMAN	sp|Q6P6C2-3|ALKB5_HUMAN	53	S	EPYPVSGAKRKYQEDSDPERSDYEEQQLQKE	1	2	0.152874	-0.137994	NR	NR	NR	0.00744038	+	-	-	-	-	+	+	+
Q6P6C2	ALKB5	ALKBH5	S58	NA	sp|Q6P6C2-3|ALKB5_HUMAN	sp|Q6P6C2-3|ALKB5_HUMAN	58	S	SGAKRKYQEDSDPERSDYEEQQLQKEEEARK	0.999315	2	0.154215	-0.137994	NR	NR	NR	0.00811087	+	-	-	-	-	+	+	+
Q6P6C2	ALKB5	ALKBH5	S53	NA	sp|Q6P6C2-3|ALKB5_HUMAN	sp|Q6P6C2-3|ALKB5_HUMAN	53	S	EPYPVSGAKRKYQEDSDPERSDYEEQQLQKE	1	1	0.0825007	0.139551	NR	NR	NR	0.111026	+	+	+	-	-	-	-	+
Q5JTC6	AMER1	AMER1	T242	NA	sp|Q5JTC6-2|AMER1_HUMAN	sp|Q5JTC6-2|AMER1_HUMAN	242	T	ENANPQDAPGPKVSPTPEPSPPATEKMACKD	0.992688	2	-0.0780835	-0.259138	NR	NR	NR	-0.168611	+	+	-	-	-	-	-	+
Q5JTC6	AMER1	AMER1	S246	NA	sp|Q5JTC6-2|AMER1_HUMAN	sp|Q5JTC6-2|AMER1_HUMAN	246	S	PQDAPGPKVSPTPEPSPPATEKMACKDPEKP	0.997908	2	-0.0780835	-0.259138	NR	NR	NR	-0.168611	+	+	-	-	-	-	-	+
Q01433	AMPD2	AMPD2	S49	NA	sp|Q01433-3|AMPD2_HUMAN	sp|Q01433-3|AMPD2_HUMAN	49	S	IEQLEERRQRLERQISQDVKLEPDILLRAKQ	1	1	0.000767401	-0.181671	biphasic	NR	NR	-0.0904518	+	+	+	+	-	-	-	-
Q9UJX6	ANC2	ANAPC2	S218	NA	sp|Q9UJX6-2|ANC2_HUMAN	sp|Q9UJX6-2|ANC2_HUMAN	218	S	LDSRYARRRYYRLLQSPLCAGCSSDKQQCWC	0.999089	1	-0.13743	-0.217021	NR	NR	NR	-0.177226	+	+	+	-	-	-	-	-
Q9UJX6	ANC2	ANAPC2	S733	NA	sp|Q9UJX6-2|ANC2_HUMAN	sp|Q9UJX6-2|ANC2_HUMAN	733	S	PQDRDNMVLIDSDDESDSGMASQADQKEEEL	0.944855	2	0.0550592	-0.0258336	NR	NR	NR	0.0146128	+	+	-	-	-	-	-	+
Q9UJX6	ANC2	ANAPC2	S735	NA	sp|Q9UJX6-2|ANC2_HUMAN	sp|Q9UJX6-2|ANC2_HUMAN	735	S	DRDNMVLIDSDDESDSGMASQADQKEEELLL	0.868201	2	0.0578387	-0.0255708	NR	NR	NR	0.016134	+	+	-	-	-	-	-	+
Q9UJX6	ANC2	ANAPC2	S729	NA	sp|Q9UJX6-2|ANC2_HUMAN	sp|Q9UJX6-2|ANC2_HUMAN	729	S	EEERPQDRDNMVLIDSDDESDSGMASQADQK	0.954158	2	0.0550592	-0.0203346	NR	NR	NR	0.0173623	+	+	-	-	-	-	-	+
Q9UJX5	APC4	ANAPC4	S757	PLK1	sp|Q9UJX5|APC4_HUMAN	sp|Q9UJX5|APC4_HUMAN	757	S	RVFEMDIDDEWELDESSDEEEEASNKPVKIK	0.999999	2	0.0495003	-0.0656384	NR	NR	NR	-0.00806905	+	+	+	-	-	-	-	+
Q9UJX5	APC4	ANAPC4	S758	PLK1	sp|Q9UJX5|APC4_HUMAN	sp|Q9UJX5|APC4_HUMAN	758	S	VFEMDIDDEWELDESSDEEEEASNKPVKIKE	0.999998	2	0.0495003	-0.0656384	NR	NR	NR	-0.00806905	+	+	+	-	-	-	-	+
Q9UJX5	APC4	ANAPC4	S808	NA	sp|Q9UJX5|APC4_HUMAN	sp|Q9UJX5|APC4_HUMAN	808	S	PEIVIKVEKLDPELDS_______________	1	1	-0.00541041	0.373787	NR	hyper	NR	0.184188	+	+	+	-	-	+	+	+
P16157	ANK1	ANK1	S856	NA	sp|P16157-14|ANK1_HUMAN	sp|P16157-14|ANK1_HUMAN	856	S	KELLDFVPKLDQVVESPAIPRIPCAMPETVV	1	1	-0.067808	-0.0653261	biphasic	NR	NR	-0.066567	+	+	+	-	-	-	-	-
P16157	ANK1	ANK1	S429	NA	sp|P16157-14|ANK1_HUMAN	sp|P16157-14|ANK1_HUMAN	429	S	MGHLPIVKNLLQRGASPNVSNVKVETPLHMA	0.999912	1	0.0110577	-0.112273	NR	NR	NR	-0.0506074	+	-	-	-	-	-	+	+
P16157	ANK1	ANK1	S1686	NA	sp|P16157-14|ANK1_HUMAN	sp|P16157-14|ANK1_HUMAN	1686	S	SLVSGHQRGQARITHSPTVSQVTERSQDRLQ	0.999583	1	0.0648166	-0.15353	NR	NR	NR	-0.0443568	+	+	+	-	-	-	-	+
Q8IWZ3	ANKH1	ANKHD1	S93	NA	sp|Q8IWZ3|ANKH1_HUMAN	sp|Q8IWZ3|ANKH1_HUMAN	93	S	KLAAAVLRTGGGGGASGSDEDEVSEVESFIL	0.91027	2	0.0343673	-0.12813	NR	NR	NR	-0.0468815	+	+	-	-	-	-	-	+
Q8IWZ3	ANKH1	ANKHD1	S95	NA	sp|Q8IWZ3|ANKH1_HUMAN	sp|Q8IWZ3|ANKH1_HUMAN	95	S	AAAVLRTGGGGGASGSDEDEVSEVESFILDQ	0.736291	2	0.0582298	-0.12813	NR	NR	NR	-0.0349502	+	+	-	-	-	-	-	+
Q8IWZ3	ANKH1	ANKHD1	S1593	NA	sp|Q8IWZ3|ANKH1_HUMAN	sp|Q8IWZ3|ANKH1_HUMAN	1593	S	INGEPRGGGAGGNSDSDNLDSTDCNSESSSG	0.801362	2	0.0973719	0.0117156	NR	NR	NR	0.0545438	+	+	-	-	-	-	-	+
Q8IWZ3	ANKH1	ANKHD1	S1598	NA	sp|Q8IWZ3|ANKH1_HUMAN	sp|Q8IWZ3|ANKH1_HUMAN	1598	S	RGGGAGGNSDSDNLDSTDCNSESSSGGKSQE	0.732516	2	0.0973719	0.0117156	NR	NR	NR	0.0545438	+	+	-	-	-	-	-	+
Q8IWZ3	ANKH1	ANKHD1	T1599	NA	sp|Q8IWZ3|ANKH1_HUMAN	sp|Q8IWZ3|ANKH1_HUMAN	1599	T	GGGAGGNSDSDNLDSTDCNSESSSGGKSQEL	0.732516	2	0.0973719	0.0117156	NR	NR	NR	0.0545438	+	+	-	-	-	-	-	+
Q8IWZ3	ANKH1	ANKHD1	S1593	NA	sp|Q8IWZ3|ANKH1_HUMAN	sp|Q8IWZ3|ANKH1_HUMAN	1593	S	INGEPRGGGAGGNSDSDNLDSTDCNSESSSG	0.801362	1	0.0920153	0.139049	NR	NR	NR	0.115532	+	+	-	-	-	+	+	+
Q8IWZ3	ANKH1	ANKHD1	S1591	NA	sp|Q8IWZ3|ANKH1_HUMAN	sp|Q8IWZ3|ANKH1_HUMAN	1591	S	NKINGEPRGGGAGGNSDSDNLDSTDCNSESS	0.846799	1	0.20022	0.0754391	NR	NR	NR	0.13783	+	+	-	-	-	-	+	+
Q6UB99	ANR11	ANKRD11	S1983	NA	sp|Q6UB99|ANR11_HUMAN	sp|Q6UB99|ANR11_HUMAN	1983	S	ENPVSWPVGSDLLLKSPQRFPESPKRFCPAD	1	2	-0.340258	-0.438267	biphasic	hypo	NR	-0.389262	+	-	-	-	-	-	-	-
Q6UB99	ANR11	ANKRD11	S1990	NA	sp|Q6UB99|ANR11_HUMAN	sp|Q6UB99|ANR11_HUMAN	1990	S	VGSDLLLKSPQRFPESPKRFCPADPLHSAAP	1	2	-0.340258	-0.438267	biphasic	hypo	NR	-0.389262	+	-	-	-	-	-	-	-
Q6UB99	ANR11	ANKRD11	S832	NA	sp|Q6UB99|ANR11_HUMAN	sp|Q6UB99|ANR11_HUMAN	832	S	YCNKNQFLENEDTKFSLSDDQRDRWFSDLSD	0.913889	2	-0.231331	-0.278108	NR	NR	NR	-0.25472	+	+	-	-	-	-	-	-
Q6UB99	ANR11	ANKRD11	S834	NA	sp|Q6UB99|ANR11_HUMAN	sp|Q6UB99|ANR11_HUMAN	834	S	NKNQFLENEDTKFSLSDDQRDRWFSDLSDSS	0.999135	2	-0.231331	-0.278108	NR	NR	NR	-0.25472	+	+	-	-	-	-	-	-
Q6ZTN6	AN13D	ANKRD13D	S202	NA	sp|Q6ZTN6-2|AN13D_HUMAN	sp|Q6ZTN6-2|AN13D_HUMAN	202	S	LQESLQLSTEPRGPGSPPRTPPAPGPPSFEE	0.99996	2	0.0333158	-0.199922	biphasic	NR	NR	-0.0833033	+	+	+	-	-	-	-	-
Q6ZTN6	AN13D	ANKRD13D	T206	NA	sp|Q6ZTN6-2|AN13D_HUMAN	sp|Q6ZTN6-2|AN13D_HUMAN	206	T	LQLSTEPRGPGSPPRTPPAPGPPSFEEQLRL	0.999507	2	0.0333158	-0.199922	biphasic	NR	NR	-0.0833033	+	+	+	-	-	-	-	-
O75179	ANR17	ANKRD17	S1466	NA	sp|O75179-4|ANR17_HUMAN	sp|O75179-4|ANR17_HUMAN	1466	S	SSPSPPAQPGGVSRNSPLDCGSASPNKVASS	0.999954	2	-0.299083	-0.288709	NR	NR	NR	-0.293896	+	-	-	-	-	-	-	-
O75179	ANR17	ANKRD17	S1474	NA	sp|O75179-4|ANR17_HUMAN	sp|O75179-4|ANR17_HUMAN	1474	S	PGGVSRNSPLDCGSASPNKVASSSEQEAGSP	0.999172	2	-0.299083	-0.28751	NR	NR	NR	-0.293297	+	-	-	-	-	-	-	+
O75179	ANR17	ANKRD17	S1474	NA	sp|O75179-4|ANR17_HUMAN	sp|O75179-4|ANR17_HUMAN	1474	S	PGGVSRNSPLDCGSASPNKVASSSEQEAGSP	0.999172	1	-0.216631	-0.256016	NR	NR	NR	-0.236324	+	-	-	-	-	-	-	+
O75179	ANR17	ANKRD17	S1454	NA	sp|O75179-4|ANR17_HUMAN	sp|O75179-4|ANR17_HUMAN	1454	S	PTAKEHYPVSSPSSPSPPAQPGGVSRNSPLD	0.616049	3	-0.162414	-0.0511138	NR	NR	NR	-0.106764	+	+	-	-	-	-	-	-
O75179	ANR17	ANKRD17	S1042	NA	sp|O75179-4|ANR17_HUMAN	sp|O75179-4|ANR17_HUMAN	1042	S	SSCSDESSNSNSSRKSDNHSPAVVTTTVSSK	0.999996	2	0.0429501	-0.234027	biphasic	NR	NR	-0.0955385	+	+	+	-	-	-	-	+
O75179	ANR17	ANKRD17	S1046	NA	sp|O75179-4|ANR17_HUMAN	sp|O75179-4|ANR17_HUMAN	1046	S	DESSNSNSSRKSDNHSPAVVTTTVSSKKQPS	0.999922	2	0.0429501	-0.234027	biphasic	NR	NR	-0.0955385	+	+	+	-	-	-	-	+
O75179	ANR17	ANKRD17	S1451	NA	sp|O75179-4|ANR17_HUMAN	sp|O75179-4|ANR17_HUMAN	1451	S	YPMPTAKEHYPVSSPSSPSPPAQPGGVSRNS	0.943841	2	-0.0321103	-0.121326	NR	NR	NR	-0.0767184	+	+	+	-	-	-	-	-
O75179	ANR17	ANKRD17	S1452	NA	sp|O75179-4|ANR17_HUMAN	sp|O75179-4|ANR17_HUMAN	1452	S	PMPTAKEHYPVSSPSSPSPPAQPGGVSRNSP	0.943841	2	0.112017	-0.121326	NR	NR	NR	-0.00465454	+	+	+	-	-	-	-	+
O75179	ANR17	ANKRD17	S1449	NA	sp|O75179-4|ANR17_HUMAN	sp|O75179-4|ANR17_HUMAN	1449	S	ATYPMPTAKEHYPVSSPSSPSPPAQPGGVSR	0.920441	3	0.0774713	-0.046049	NR	NR	NR	0.0157112	+	+	+	-	-	-	-	+
O75179	ANR17	ANKRD17	S1451	NA	sp|O75179-4|ANR17_HUMAN	sp|O75179-4|ANR17_HUMAN	1451	S	YPMPTAKEHYPVSSPSSPSPPAQPGGVSRNS	0.943841	3	0.0774713	-0.046049	NR	NR	NR	0.0157112	+	+	+	-	-	-	-	+
O75179	ANR17	ANKRD17	S1452	NA	sp|O75179-4|ANR17_HUMAN	sp|O75179-4|ANR17_HUMAN	1452	S	PMPTAKEHYPVSSPSSPSPPAQPGGVSRNSP	0.943841	3	0.0774713	-0.046049	NR	NR	NR	0.0157112	+	+	+	-	-	-	-	+
O75179	ANR17	ANKRD17	S1448	NA	sp|O75179-4|ANR17_HUMAN	sp|O75179-4|ANR17_HUMAN	1448	S	NATYPMPTAKEHYPVSSPSSPSPPAQPGGVS	0.68298	3	0.105195	-0.0511138	NR	NR	NR	0.0270404	+	+	-	-	-	-	-	+
O75179	ANR17	ANKRD17	S1472	NA	sp|O75179-4|ANR17_HUMAN	sp|O75179-4|ANR17_HUMAN	1472	S	AQPGGVSRNSPLDCGSASPNKVASSSEQEAG	0.826668	1	-0.0495612	0.344357	NR	hyper	NR	0.147398	+	+	+	+	-	-	-	+
Q92625	ANS1A	ANKS1A	S647	NA	sp|Q92625|ANS1A_HUMAN	sp|Q92625|ANS1A_HUMAN	647	S	TCSPTEDATMGSRSESLSNCSIGKKRLEKSP	0.992299	1	-0.196056	-0.35716	NR	biphasic	NR	-0.276608	-	-	-	-	-	+	+	+
Q92625	ANS1A	ANKS1A	S381	NA	sp|Q92625|ANS1A_HUMAN	sp|Q92625|ANS1A_HUMAN	381	S	NAISCHSLDSMASGRSSDQDSTNKEAEAAGV	0.863121	1	-0.0266705	0.119136	NR	NR	NR	0.0462328	+	+	-	-	-	-	-	+
Q6ZW76	ANKS3	ANKS3	S298	NA	sp|Q6ZW76-2|ANKS3_HUMAN	sp|Q6ZW76-2|ANKS3_HUMAN	298	S	GLARAQGLSSEASVESNEDSDHACKSSARKQ	0.978437	2	0.108581	-0.0139821	NR	NR	NR	0.0472995	+	+	+	-	-	-	+	+
Q6ZW76	ANKS3	ANKS3	S302	NA	sp|Q6ZW76-2|ANKS3_HUMAN	sp|Q6ZW76-2|ANKS3_HUMAN	302	S	AQGLSSEASVESNEDSDHACKSSARKQAKSY	0.978432	2	0.108581	-0.0139821	NR	NR	NR	0.0472995	+	+	+	-	-	-	+	+
Q68DC2	ANKS6	ANKS6	S734	NA	sp|Q68DC2|ANKS6_HUMAN	sp|Q68DC2|ANKS6_HUMAN	734	S	SKRPPSGTSTTSKSTSPTLTPSPSPKGHTAE	0.582736	2	-0.211147	-0.277992	biphasic	NR	NR	-0.244569	+	+	+	-	-	-	-	-
Q9H8Y5	ANKZ1	ANKZF1	S56	NA	sp|Q9H8Y5|ANKZ1_HUMAN	sp|Q9H8Y5|ANKZ1_HUMAN	56	S	ARAPRTSCSGSGERESPERKLLQGPMDISEK	0.999884	1	-0.0293749	0.0782561	NR	NR	NR	0.0244406	+	+	-	-	-	-	+	+
Q9H8Y5	ANKZ1	ANKZF1	S398	NA	sp|Q9H8Y5|ANKZ1_HUMAN	sp|Q9H8Y5|ANKZ1_HUMAN	398	S	KICRDEKEALGQNEESPKQGSGSEGEDGFQV	1	1	0.0177474	0.0934564	NR	NR	NR	0.0556019	+	+	-	-	-	-	-	+
Q9NQW6	ANLN	ANLN	T320	NA	sp|Q9NQW6-2|ANLN_HUMAN	sp|Q9NQW6-2|ANLN_HUMAN	320	T	DAKSCEGQNPELLPKTPISPLKTGVSKPIVK	1	2	-0.07333	-0.613239	biphasic	hypo	NR	-0.343285	+	+	+	+	-	-	-	-
Q9NQW6	ANLN	ANLN	S323	NA	sp|Q9NQW6-2|ANLN_HUMAN	sp|Q9NQW6-2|ANLN_HUMAN	323	S	SCEGQNPELLPKTPISPLKTGVSKPIVKSTL	1	2	-0.07333	-0.613239	biphasic	hypo	NR	-0.343285	+	+	+	+	-	-	-	-
Q9NQW6	ANLN	ANLN	T320	NA	sp|Q9NQW6-2|ANLN_HUMAN	sp|Q9NQW6-2|ANLN_HUMAN	320	T	DAKSCEGQNPELLPKTPISPLKTGVSKPIVK	1	1	-0.252106	-0.334184	NR	hypo	NR	-0.293145	+	+	-	-	-	-	-	-
Q9NQW6	ANLN	ANLN	S54	NA	sp|Q9NQW6-2|ANLN_HUMAN	sp|Q9NQW6-2|ANLN_HUMAN	54	S	RARQPLSEASNQQPLSGGEEKSCTKPSPSKK	0.999325	1	0.0597523	-0.0154877	NR	NR	NR	0.0221323	+	+	-	-	-	-	-	+
Q92688	AN32B	ANP32B	T244	CSNK2A1	sp|Q92688|AN32B_HUMAN	sp|Q92688|AN32B_HUMAN	244	T	EEEEEGGKGEKRKRETDDEGEDD________	1	1	-0.107539	-0.0921427	NR	NR	NR	-0.0998411	+	-	-	-	-	-	-	-
O00203	AP3B1	AP3B1	S227	NA	sp|O00203-3|AP3B1_HUMAN	sp|O00203-3|AP3B1_HUMAN	227	S	KEGDELEDNGKNFYESDDDQKEKTDKKKKPY	1	1	-0.0265119	-0.173539	NR	NR	NR	-0.100025	+	+	+	-	-	-	-	-
O00203	AP3B1	AP3B1	S701	NA	sp|O00203-3|AP3B1_HUMAN	sp|O00203-3|AP3B1_HUMAN	701	S	ENKRTAKRNSKAKGKSDSEDGEKENEKSKTS	1	2	0.00800944	-0.012343	NR	NR	NR	-0.0021668	+	+	-	-	-	-	-	+
O00203	AP3B1	AP3B1	S703	NA	sp|O00203-3|AP3B1_HUMAN	sp|O00203-3|AP3B1_HUMAN	703	S	KRTAKRNSKAKGKSDSEDGEKENEKSKTSDS	1	2	0.00800944	-0.012343	NR	NR	NR	-0.0021668	+	+	-	-	-	-	-	+
O00203	AP3B1	AP3B1	S703	NA	sp|O00203-3|AP3B1_HUMAN	sp|O00203-3|AP3B1_HUMAN	703	S	KRTAKRNSKAKGKSDSEDGEKENEKSKTSDS	1	1	0.0442106	0.0834518	NR	NR	NR	0.0638312	+	+	-	-	-	-	-	+
Q13367	AP3B2	AP3B2	S701	NA	sp|Q13367-3|AP3B2_HUMAN	sp|Q13367-3|AP3B2_HUMAN	701	S	SDNEDQDEDEEKGRGSESEQSEEDGKRKTKK	1	3	-0.0605031	-0.045674	NR	NR	NR	-0.0530885	+	-	-	-	+	-	-	+
Q13367	AP3B2	AP3B2	S703	NA	sp|Q13367-3|AP3B2_HUMAN	sp|Q13367-3|AP3B2_HUMAN	703	S	NEDQDEDEEKGRGSESEQSEEDGKRKTKKKV	1	3	-0.0605031	-0.045674	NR	NR	NR	-0.0530885	+	-	-	-	+	-	-	+
Q13367	AP3B2	AP3B2	S706	NA	sp|Q13367-3|AP3B2_HUMAN	sp|Q13367-3|AP3B2_HUMAN	706	S	QDEDEEKGRGSESEQSEEDGKRKTKKKVPER	1	3	-0.0605031	-0.045674	NR	NR	NR	-0.0530885	+	-	-	-	+	-	-	+
Q9UPM8	AP4E1	AP4E1	S601	NA	sp|Q9UPM8-2|AP4E1_HUMAN	sp|Q9UPM8-2|AP4E1_HUMAN	601	S	PYGLSFSSSGFTGRQSPAGISLGSDVSGNSA	0.950083	2	0.0640586	-0.0695548	NR	NR	NR	-0.00274814	+	+	-	-	-	-	+	+
P25054	APC	APC	S2159	NA	sp|P25054-2|APC_HUMAN	sp|P25054-2|APC_HUMAN	2159	S	PVSKKGPPLKTPASKSPSEGQTATTSPRGAK	0.922159	2	-0.136781	-0.115353	biphasic	NR	NR	-0.126067	+	+	+	-	-	-	-	+
P25054	APC	APC	S2169	NA	sp|P25054-2|APC_HUMAN	sp|P25054-2|APC_HUMAN	2169	S	TPASKSPSEGQTATTSPRGAKPSVKSELSPV	0.986482	2	-0.0749348	-0.115353	biphasic	NR	NR	-0.0951438	+	+	+	-	-	-	-	+
P25054	APC	APC	S2143	CSNK1E	sp|P25054-2|APC_HUMAN	sp|P25054-2|APC_HUMAN	2143	S	TMIHIPGVRNSSSSTSPVSKKGPPLKTPASK	0.956059	2	0.0832398	-0.0906573	biphasic	NR	NR	-0.00370875	+	+	+	-	-	-	-	+
P25054	APC	APC	T2142	NA	sp|P25054-2|APC_HUMAN	sp|P25054-2|APC_HUMAN	2142	T	RTMIHIPGVRNSSSSTSPVSKKGPPLKTPAS	0.939878	2	0.147799	-0.0656181	NR	NR	NR	0.0410906	+	+	+	-	-	-	-	+
Q9BZZ5	API5	API5	S392	NA	sp|Q9BZZ5-1|API5_HUMAN	sp|Q9BZZ5-1|API5_HUMAN	392	S	VEIGQKRASEDTTSGSPPKKSSAGPKRDARQ	0.99857	2	-0.380668	-0.127149	hypo	NR	NR	-0.253909	+	-	-	-	-	-	-	-
Q9BZZ5	API5	API5	S398	NA	sp|Q9BZZ5-1|API5_HUMAN	sp|Q9BZZ5-1|API5_HUMAN	398	S	RASEDTTSGSPPKKSSAGPKRDARQIYNPPS	0.984182	1	-0.148937	-0.0906122	NR	NR	NR	-0.119775	+	-	-	-	-	-	-	-
Q9BZZ5	API5	API5	S392	NA	sp|Q9BZZ5-1|API5_HUMAN	sp|Q9BZZ5-1|API5_HUMAN	392	S	VEIGQKRASEDTTSGSPPKKSSAGPKRDARQ	0.99857	1	0.0175981	0.00372293	NR	NR	NR	0.0106605	+	+	-	-	-	-	-	+
Q7Z2E3	APTX	APTX	S118	NA	sp|Q7Z2E3-13|APTX_HUMAN	sp|Q7Z2E3-13|APTX_HUMAN	118	S	EAKNPGLETHRKRKRSGNSDSIERDAAQEAE	0.999656	2	-0.189194	-0.187726	NR	NR	NR	-0.18846	+	+	+	-	-	-	-	-
Q7Z2E3	APTX	APTX	S123	NA	sp|Q7Z2E3-13|APTX_HUMAN	sp|Q7Z2E3-13|APTX_HUMAN	123	S	GLETHRKRKRSGNSDSIERDAAQEAEAGTGL	0.981362	2	-0.189194	-0.187726	NR	NR	NR	-0.18846	+	+	+	-	-	-	-	-
P48444	COPD	ARCN1	S405	NA	sp|P48444-2|COPD_HUMAN	sp|P48444-2|COPD_HUMAN	405	S	YCNIQVTKVTQVDGNSPVRFSTETTFLVDKY	0.999998	1	-0.127007	-0.0375287	biphasic	NR	NR	-0.082268	+	+	-	-	-	-	-	+
Q8N6T3	ARFG1	ARFGAP1	S265	NA	sp|Q8N6T3-4|ARFG1_HUMAN	sp|Q8N6T3-4|ARFG1_HUMAN	265	S	SWEVWGSASTNRNSNSDGGEGGEGTKKAVPP	0.999341	1	0.102377	-0.177846	NR	NR	NR	-0.0377344	+	-	-	-	-	-	+	+
Q9Y6D5	BIG2	ARFGEF2	S227	NA	sp|Q9Y6D5|BIG2_HUMAN	sp|Q9Y6D5|BIG2_HUMAN	227	S	IQSKPQSPVIQAAAVSPKFVRLKHSQAQSKP	1	1	0.00425292	-0.0124303	NR	NR	NR	-0.00408871	+	-	-	-	-	+	-	+
Q07960	RHG01	ARHGAP1	T56	NA	sp|Q07960|RHG01_HUMAN	sp|Q07960|RHG01_HUMAN	56	T	FPKSDDSKSSSPELVTHLKWDDPYYDIARHQ	0.994672	2	-0.0721258	-0.115147	NR	NR	NR	-0.0936367	+	+	-	-	-	-	-	-
Q07960	RHG01	ARHGAP1	S50	NA	sp|Q07960|RHG01_HUMAN	sp|Q07960|RHG01_HUMAN	50	S	SDEMPDFPKSDDSKSSSPELVTHLKWDDPYY	0.604179	2	-0.0737896	-0.112965	NR	NR	NR	-0.0933774	+	+	-	-	-	-	-	-
Q07960	RHG01	ARHGAP1	S51	NA	sp|Q07960|RHG01_HUMAN	sp|Q07960|RHG01_HUMAN	51	S	DEMPDFPKSDDSKSSSPELVTHLKWDDPYYD	0.974556	1	0.0888902	0.0450493	biphasic	NR	NR	0.0669697	+	+	+	+	-	-	-	-
Q6P4F7	RHGBA	ARHGAP11A	S529	NA	sp|Q6P4F7-3|RHGBA_HUMAN	sp|Q6P4F7-3|RHGBA_HUMAN	529	S	IHSNMPKDYLSKQEFSSDEEIKKQQSPKDKL	1	2	0.0254298	-0.051203	NR	NR	NR	-0.0128866	+	+	-	-	-	-	-	+
Q6P4F7	RHGBA	ARHGAP11A	S530	NA	sp|Q6P4F7-3|RHGBA_HUMAN	sp|Q6P4F7-3|RHGBA_HUMAN	530	S	HSNMPKDYLSKQEFSSDEEIKKQQSPKDKLN	1	2	0.0254298	-0.051203	NR	NR	NR	-0.0128866	+	+	-	-	-	-	-	+
Q8IWW6	RHG12	ARHGAP12	Y243	NA	sp|Q8IWW6-3|RHG12_HUMAN	sp|Q8IWW6-3|RHG12_HUMAN	243	Y	RATTPPNQGRPDSPVYANLQELKISQSALPP	0.981892	2	-0.10473	-0.200068	NR	NR	NR	-0.152399	+	-	-	-	-	-	-	+
Q8IWW6	RHG12	ARHGAP12	T231	NA	sp|Q8IWW6-3|RHG12_HUMAN	sp|Q8IWW6-3|RHG12_HUMAN	231	T	GDELSSSSTEQIRATTPPNQGRPDSPVYANL	0.940344	2	-0.123653	-0.172215	NR	NR	NR	-0.147934	+	-	-	-	-	-	-	+
Q8IWW6	RHG12	ARHGAP12	S240	NA	sp|Q8IWW6-3|RHG12_HUMAN	sp|Q8IWW6-3|RHG12_HUMAN	240	S	EQIRATTPPNQGRPDSPVYANLQELKISQSA	0.996092	2	-0.117397	-0.166963	NR	NR	NR	-0.14218	+	-	-	-	-	-	-	+
Q8IWW6	RHG12	ARHGAP12	S198	NA	sp|Q8IWW6-3|RHG12_HUMAN	sp|Q8IWW6-3|RHG12_HUMAN	198	S	PEFLDVEKTSFSQEQSCDSAGEGSERIHQDS	0.965328	2	-0.0549898	-0.055847	NR	NR	NR	-0.0554184	+	-	-	-	-	-	-	-
Q8IWW6	RHG12	ARHGAP12	S206	NA	sp|Q8IWW6-3|RHG12_HUMAN	sp|Q8IWW6-3|RHG12_HUMAN	206	S	TSFSQEQSCDSAGEGSERIHQDSESGDELSS	0.9979	2	-0.0549898	-0.055847	NR	NR	NR	-0.0554184	+	-	-	-	-	-	-	-
Q8IWW6	RHG12	ARHGAP12	S213	NA	sp|Q8IWW6-3|RHG12_HUMAN	sp|Q8IWW6-3|RHG12_HUMAN	213	S	SCDSAGEGSERIHQDSESGDELSSSSTEQIR	0.999988	2	0.239573	0.0470652	NR	NR	NR	0.143319	+	+	-	+	+	+	+	+
Q8IWW6	RHG12	ARHGAP12	S215	NA	sp|Q8IWW6-3|RHG12_HUMAN	sp|Q8IWW6-3|RHG12_HUMAN	215	S	DSAGEGSERIHQDSESGDELSSSSTEQIRAT	0.999423	2	0.239573	0.0470652	NR	NR	NR	0.143319	+	+	-	+	+	+	+	+
Q8IWW6	RHG12	ARHGAP12	S198	NA	sp|Q8IWW6-3|RHG12_HUMAN	sp|Q8IWW6-3|RHG12_HUMAN	198	S	PEFLDVEKTSFSQEQSCDSAGEGSERIHQDS	0.965328	1	0.350285	0.102884	hyper	NR	NR	0.226585	+	+	+	-	-	+	+	+
Q68EM7	RHG17	ARHGAP17	S207	NA	sp|Q68EM7-7|RHG17_HUMAN	sp|Q68EM7-7|RHG17_HUMAN	207	S	TSQHPPSLSPKPPTRSPSPPTQHTGQPPGQP	0.74993	2	0.113513	-0.0308519	NR	NR	NR	0.0413304	+	+	+	-	-	-	-	+
Q68EM7	RHG17	ARHGAP17	T212	NA	sp|Q68EM7-7|RHG17_HUMAN	sp|Q68EM7-7|RHG17_HUMAN	212	T	PSLSPKPPTRSPSPPTQHTGQPPGQPSAPSQ	0.70196	2	0.143658	-0.0308519	NR	NR	NR	0.0564032	+	+	+	-	-	-	-	+
Q9NRY4	RHG35	ARHGAP35	S1179	NA	sp|Q9NRY4|RHG35_HUMAN	sp|Q9NRY4|RHG35_HUMAN	1179	S	RLGRFASYRTSFSVGSDDELGPIRKKEEDQA	1	1	-0.0162195	-0.0445595	NR	NR	NR	-0.0303895	+	+	+	-	-	-	-	+
Q13017	RHG05	ARHGAP5	S1176	NA	sp|Q13017-2|RHG05_HUMAN	sp|Q13017-2|RHG05_HUMAN	1176	S	FSKAKSYYRRTHSDASDDEAFTTSKTKRKGR	0.999998	2	-0.139869	-0.245399	NR	NR	NR	-0.192634	+	+	-	-	-	-	-	+
Q13017	RHG05	ARHGAP5	S1173	NA	sp|Q13017-2|RHG05_HUMAN	sp|Q13017-2|RHG05_HUMAN	1173	S	KTLFSKAKSYYRRTHSDASDDEAFTTSKTKR	0.992836	2	-0.0775798	-0.274385	biphasic	NR	NR	-0.175982	+	+	-	-	-	-	-	+
Q13017	RHG05	ARHGAP5	T1182	NA	sp|Q13017-2|RHG05_HUMAN	sp|Q13017-2|RHG05_HUMAN	1182	T	YYRRTHSDASDDEAFTTSKTKRKGRHRGSEE	0.852679	2	0.0439175	-0.28186	biphasic	NR	NR	-0.118971	+	+	+	-	-	-	-	+
O43182	RHG06	ARHGAP6	S464	NA	sp|O43182-4|RHG06_HUMAN	sp|O43182-4|RHG06_HUMAN	464	S	RHSSTDSNKASSGDISPYDNNSPVLSERSLL	0.999634	2	-0.329788	-0.312788	biphasic	hypo	NR	-0.321288	+	+	+	-	-	-	-	-
O43182	RHG06	ARHGAP6	S470	NA	sp|O43182-4|RHG06_HUMAN	sp|O43182-4|RHG06_HUMAN	470	S	SNKASSGDISPYDNNSPVLSERSLLAMQEDA	0.999994	2	-0.300186	-0.312788	biphasic	hypo	NR	-0.306487	+	+	+	-	-	-	-	-
Q5VV41	ARHGG	ARHGEF16	S227	NA	sp|Q5VV41|ARHGG_HUMAN	sp|Q5VV41|ARHGG_HUMAN	227	S	DPQLYQEIQERGLNTSQESDDDILDESSSPE	0.88668	2	0.0894008	-0.0830649	NR	NR	NR	0.00316792	+	+	-	-	-	-	-	+
Q5VV41	ARHGG	ARHGEF16	S230	NA	sp|Q5VV41|ARHGG_HUMAN	sp|Q5VV41|ARHGG_HUMAN	230	S	LYQEIQERGLNTSQESDDDILDESSSPEGTQ	0.999587	2	0.120817	-0.0368738	NR	NR	NR	0.0419715	+	+	+	-	-	-	-	+
Q5VV41	ARHGG	ARHGEF16	S239	NA	sp|Q5VV41|ARHGG_HUMAN	sp|Q5VV41|ARHGG_HUMAN	239	S	LNTSQESDDDILDESSSPEGTQKVDATIVVK	0.531866	2	0.290378	0.140045	NR	NR	NR	0.215211	+	+	+	-	-	-	+	+
Q6ZSZ5	ARHGI	ARHGEF18	S945	NA	sp|Q6ZSZ5-2|ARHGI_HUMAN	sp|Q6ZSZ5-2|ARHGI_HUMAN	945	S	LMGKDESTSRNRRSLSPILPGRHSPAPPPDP	0.982371	1	0.0645458	-0.237947	NR	NR	NR	-0.0867008	+	+	-	-	-	-	-	-
Q92974	ARHG2	ARHGEF2	S928	NA	sp|Q92974-3|ARHG2_HUMAN	sp|Q92974-3|ARHG2_HUMAN	928	S	SDPDTGSEEEGSSRLSPPHSPRDFTRMQDIP	1	2	-0.127219	-0.12818	NR	NR	NR	-0.1277	+	+	+	-	-	-	-	-
Q92974	ARHG2	ARHGEF2	S932	NA	sp|Q92974-3|ARHG2_HUMAN	sp|Q92974-3|ARHG2_HUMAN	932	S	TGSEEEGSSRLSPPHSPRDFTRMQDIPEETE	1	2	-0.081052	-0.12818	NR	NR	NR	-0.104616	+	+	+	+	-	-	-	-
Q92974	ARHG2	ARHGEF2	S919	NA	sp|Q92974-3|ARHG2_HUMAN	sp|Q92974-3|ARHG2_HUMAN	919	S	SPEERLQDSSDPDTGSEEEGSSRLSPPHSPR	0.997731	3	-0.00528654	0.0343302	NR	NR	NR	0.0145218	+	+	-	-	-	-	+	+
Q92974	ARHG2	ARHGEF2	T917	NA	sp|Q92974-3|ARHG2_HUMAN	sp|Q92974-3|ARHG2_HUMAN	917	T	LGSPEERLQDSSDPDTGSEEEGSSRLSPPHS	0.997006	3	0.0370249	0.0343302	NR	NR	NR	0.0356775	+	+	-	-	-	-	-	+
Q92974	ARHG2	ARHGEF2	S913	NA	sp|Q92974-3|ARHG2_HUMAN	sp|Q92974-3|ARHG2_HUMAN	913	S	ERQELGSPEERLQDSSDPDTGSEEEGSSRLS	0.999377	3	0.0678543	0.0343302	NR	NR	NR	0.0510922	+	+	-	-	-	-	+	+
Q92974	ARHG2	ARHGEF2	S912	NA	sp|Q92974-3|ARHG2_HUMAN	sp|Q92974-3|ARHG2_HUMAN	912	S	RERQELGSPEERLQDSSDPDTGSEEEGSSRL	0.999712	3	0.107269	0.0645459	NR	NR	NR	0.0859075	+	+	+	-	-	-	+	+
Q92974	ARHG2	ARHGEF2	S913	NA	sp|Q92974-3|ARHG2_HUMAN	sp|Q92974-3|ARHG2_HUMAN	913	S	ERQELGSPEERLQDSSDPDTGSEEEGSSRLS	0.999377	2	0.0542222	0.120155	NR	NR	NR	0.0871884	+	+	-	-	+	+	-	+
Q92974	ARHG2	ARHGEF2	T917	NA	sp|Q92974-3|ARHG2_HUMAN	sp|Q92974-3|ARHG2_HUMAN	917	T	LGSPEERLQDSSDPDTGSEEEGSSRLSPPHS	0.997006	2	0.257159	0.170125	NR	NR	NR	0.213642	+	+	-	+	+	+	+	+
Q92974	ARHG2	ARHGEF2	S912	NA	sp|Q92974-3|ARHG2_HUMAN	sp|Q92974-3|ARHG2_HUMAN	912	S	RERQELGSPEERLQDSSDPDTGSEEEGSSRL	0.999712	2	0.211232	0.27873	NR	NR	NR	0.244981	+	+	-	-	+	+	+	+
O14497	ARI1A	ARID1A	S696	NA	sp|O14497|ARI1A_HUMAN	sp|O14497|ARI1A_HUMAN	696	S	FSPHTSPHLPGIRGPSPSPVGSPASVAQSRS	0.999895	2	-0.401902	-0.452737	biphasic	hypo	NR	-0.42732	+	+	+	-	-	-	-	-
O14497	ARI1A	ARID1A	S702	NA	sp|O14497|ARI1A_HUMAN	sp|O14497|ARI1A_HUMAN	702	S	PHLPGIRGPSPSPVGSPASVAQSRSGPLSPA	0.985332	2	-0.370448	-0.468928	biphasic	hypo	NR	-0.419688	+	+	+	-	-	-	-	-
O14497	ARI1A	ARID1A	S698	NA	sp|O14497|ARI1A_HUMAN	sp|O14497|ARI1A_HUMAN	698	S	PHTSPHLPGIRGPSPSPVGSPASVAQSRSGP	0.999918	2	-0.273645	-0.457164	biphasic	hypo	NR	-0.365404	+	+	+	-	-	-	-	-
O14497	ARI1A	ARID1A	S363	CDK2	sp|O14497|ARI1A_HUMAN	sp|O14497|ARI1A_HUMAN	363	S	AASGGAQQRSHHAPMSPGSSGGGGQPLARTP	0.994699	1	-0.382857	0.0151838	hypo	NR	NR	-0.183837	-	+	+	-	-	-	-	-
O14497	ARI1A	ARID1A	S1755	NA	sp|O14497|ARI1A_HUMAN	sp|O14497|ARI1A_HUMAN	1755	S	GQRTLLDPGRFSKVSSPAPMEGGEEEEELLG	0.845257	1	0.0213267	-0.0160365	NR	NR	NR	0.00264507	+	+	+	-	-	-	-	+
O14497	ARI1A	ARID1A	S696	NA	sp|O14497|ARI1A_HUMAN	sp|O14497|ARI1A_HUMAN	696	S	FSPHTSPHLPGIRGPSPSPVGSPASVAQSRS	0.999895	1	0.105213	0.023601	NR	NR	NR	0.0644072	+	-	-	-	-	+	+	+
Q8NFD5	ARI1B	ARID1B	S960	NA	sp|Q8NFD5-4|ARI1B_HUMAN	sp|Q8NFD5-4|ARI1B_HUMAN	960	S	QKALDHNAARKDDSQSLADDSGKEEEDAECI	0.93115	2	0.141132	-0.0258004	biphasic	NR	NR	0.057666	+	+	+	-	-	-	+	+
Q8NFD5	ARI1B	ARID1B	S965	NA	sp|Q8NFD5-4|ARI1B_HUMAN	sp|Q8NFD5-4|ARI1B_HUMAN	965	S	HNAARKDDSQSLADDSGKEEEDAECIDDDEE	0.99987	2	0.141132	-0.0258004	biphasic	NR	NR	0.057666	+	+	+	-	-	-	+	+
Q99856	ARI3A	ARID3A	T98	NA	sp|Q99856|ARI3A_HUMAN	sp|Q99856|ARI3A_HUMAN	98	T	DGPPGSEEEDAAREGTPGSPGRGREGPGEEH	1	2	-0.0614979	-0.104479	NR	NR	NR	-0.0829884	+	+	-	-	-	-	-	+
Q99856	ARI3A	ARID3A	S101	PRKCZ	sp|Q99856|ARI3A_HUMAN	sp|Q99856|ARI3A_HUMAN	101	S	PGSEEEDAAREGTPGSPGRGREGPGEEHFED	1	2	-0.0614979	-0.104479	NR	NR	NR	-0.0829884	+	+	-	-	-	-	-	+
Q99856	ARI3A	ARID3A	S77	CLK2	sp|Q99856|ARI3A_HUMAN	sp|Q99856|ARI3A_HUMAN	77	S	LAAMRAAAAGLGHPASPGGSEDGPPGSEEED	1	3	0.0232181	-0.0650332	NR	NR	NR	-0.0209075	+	+	-	-	-	-	-	+
Q99856	ARI3A	ARID3A	S81	CLK2	sp|Q99856|ARI3A_HUMAN	sp|Q99856|ARI3A_HUMAN	81	S	RAAAAGLGHPASPGGSEDGPPGSEEEDAARE	1	3	0.0232181	-0.0650332	NR	NR	NR	-0.0209075	+	+	-	-	-	-	-	+
Q99856	ARI3A	ARID3A	S88	PRKAA2	sp|Q99856|ARI3A_HUMAN	sp|Q99856|ARI3A_HUMAN	88	S	GHPASPGGSEDGPPGSEEEDAAREGTPGSPG	1	3	0.0232181	-0.0650332	NR	NR	NR	-0.0209075	+	+	-	-	-	-	-	+
Q99856	ARI3A	ARID3A	S119	NEK3	sp|Q99856|ARI3A_HUMAN	sp|Q99856|ARI3A_HUMAN	119	S	RGREGPGEEHFEDMASDEDMKPKWEEEEMEE	1	1	0.0425757	0.0355394	NR	NR	NR	0.0390576	+	+	-	-	-	-	+	+
Q99856	ARI3A	ARID3A	S88	PRKAA2	sp|Q99856|ARI3A_HUMAN	sp|Q99856|ARI3A_HUMAN	88	S	GHPASPGGSEDGPPGSEEEDAAREGTPGSPG	1	2	0.141499	0.0203857	NR	NR	NR	0.0809426	+	+	-	-	-	-	+	+
Q99856	ARI3A	ARID3A	S101	PRKCZ	sp|Q99856|ARI3A_HUMAN	sp|Q99856|ARI3A_HUMAN	101	S	PGSEEEDAAREGTPGSPGRGREGPGEEHFED	1	1	0.156603	0.0896321	NR	NR	NR	0.123117	+	+	+	-	-	-	-	-
Q99856	ARI3A	ARID3A	S77	CLK2	sp|Q99856|ARI3A_HUMAN	sp|Q99856|ARI3A_HUMAN	77	S	LAAMRAAAAGLGHPASPGGSEDGPPGSEEED	1	2	0.0680592	0.214907	NR	NR	NR	0.141483	+	+	+	-	-	-	+	+
Q99856	ARI3A	ARID3A	S81	CLK2	sp|Q99856|ARI3A_HUMAN	sp|Q99856|ARI3A_HUMAN	81	S	RAAAAGLGHPASPGGSEDGPPGSEEEDAARE	1	2	0.143982	0.292767	NR	NR	NR	0.218374	+	+	+	+	+	+	+	+
Q8IVW6	ARI3B	ARID3B	S165	NA	sp|Q8IVW6-3|ARI3B_HUMAN	sp|Q8IVW6-3|ARI3B_HUMAN	165	S	GQQAKEDHTKDASKASPSVSTAGQPNWNLDE	0.701928	1	0.0059109	-0.206143	biphasic	NR	NR	-0.100116	+	+	+	+	-	-	-	-
Q8IVW6	ARI3B	ARID3B	S89	NA	sp|Q8IVW6-3|ARI3B_HUMAN	sp|Q8IVW6-3|ARI3B_HUMAN	89	S	PTAAVAQVFERGNMNSEPEEEDGGLEDEDGD	1	1	0.190737	0.0992877	NR	NR	NR	0.145012	+	+	-	-	-	-	+	+
P29374	ARI4A	ARID4A	S864	CDK2	sp|P29374|ARI4A_HUMAN	sp|P29374|ARI4A_HUMAN	864	S	CVKEKKLKRKILGQSSPEKKIRIENGMEMTN	0.844394	1	-0.0437268	-0.0230243	NR	NR	NR	-0.0333756	+	+	-	-	-	-	-	+
P29374	ARI4A	ARID4A	S538	NA	sp|P29374|ARI4A_HUMAN	sp|P29374|ARI4A_HUMAN	538	S	NTPKQKEKKIKKQEDSDKDSDEEEEKSQERE	1	2	-0.0195548	-0.0349911	NR	NR	NR	-0.027273	+	+	-	-	-	-	-	+
P29374	ARI4A	ARID4A	S542	NA	sp|P29374|ARI4A_HUMAN	sp|P29374|ARI4A_HUMAN	542	S	QKEKKIKKQEDSDKDSDEEEEKSQEREETES	1	2	-0.0195548	-0.0349911	NR	NR	NR	-0.027273	+	+	-	-	-	-	-	+
P29374	ARI4A	ARID4A	S453	NA	sp|P29374|ARI4A_HUMAN	sp|P29374|ARI4A_HUMAN	453	S	MPLTEVKSEPEENIDSNSESEREEIELKSPR	0.999991	3	0.121246	0.0961771	NR	NR	NR	0.108711	+	+	-	-	-	+	+	+
P29374	ARI4A	ARID4A	S455	NA	sp|P29374|ARI4A_HUMAN	sp|P29374|ARI4A_HUMAN	455	S	LTEVKSEPEENIDSNSESEREEIELKSPRGR	0.999983	3	0.121246	0.0961771	NR	NR	NR	0.108711	+	+	-	-	-	+	+	+
P29374	ARI4A	ARID4A	S457	NA	sp|P29374|ARI4A_HUMAN	sp|P29374|ARI4A_HUMAN	457	S	EVKSEPEENIDSNSESEREEIELKSPRGRRR	0.999991	3	0.121246	0.105758	NR	NR	NR	0.113502	+	+	-	-	-	+	+	+
P29374	ARI4A	ARID4A	S453	NA	sp|P29374|ARI4A_HUMAN	sp|P29374|ARI4A_HUMAN	453	S	MPLTEVKSEPEENIDSNSESEREEIELKSPR	0.999991	2	0.0204566	0.228034	NR	NR	NR	0.124245	+	+	+	-	-	-	+	+
P29374	ARI4A	ARID4A	S455	NA	sp|P29374|ARI4A_HUMAN	sp|P29374|ARI4A_HUMAN	455	S	LTEVKSEPEENIDSNSESEREEIELKSPRGR	0.999983	2	0.0204566	0.228034	NR	NR	NR	0.124245	+	+	+	-	-	-	+	+
Q4LE39	ARI4B	ARID4B	T1022	NA	sp|Q4LE39|ARI4B_HUMAN	sp|Q4LE39|ARI4B_HUMAN	1022	T	RKAEFPSSGSNSVLNTPPTTPESPSSVTVTE	0.80281	3	-0.00723321	-0.0173048	NR	NR	NR	-0.012269	+	+	-	-	-	-	-	+
Q4LE39	ARI4B	ARID4B	T1025	NA	sp|Q4LE39|ARI4B_HUMAN	sp|Q4LE39|ARI4B_HUMAN	1025	T	EFPSSGSNSVLNTPPTTPESPSSVTVTEGSR	0.71203	3	-0.00723321	-0.0173048	NR	NR	NR	-0.012269	+	+	-	-	-	-	-	+
Q4LE39	ARI4B	ARID4B	T1026	NA	sp|Q4LE39|ARI4B_HUMAN	sp|Q4LE39|ARI4B_HUMAN	1026	T	FPSSGSNSVLNTPPTTPESPSSVTVTEGSRQ	0.712028	3	-0.00723321	-0.0173048	NR	NR	NR	-0.012269	+	+	-	-	-	-	-	+
Q4LE39	ARI4B	ARID4B	S1029	NA	sp|Q4LE39|ARI4B_HUMAN	sp|Q4LE39|ARI4B_HUMAN	1029	S	SGSNSVLNTPPTTPESPSSVTVTEGSRQQSS	0.924583	3	-0.00723321	-0.0173048	NR	NR	NR	-0.012269	+	+	-	-	-	-	-	+
Q4LE39	ARI4B	ARID4B	T1025	NA	sp|Q4LE39|ARI4B_HUMAN	sp|Q4LE39|ARI4B_HUMAN	1025	T	EFPSSGSNSVLNTPPTTPESPSSVTVTEGSR	0.71203	2	0.0282245	-0.0120721	NR	NR	NR	0.00807621	+	+	+	-	-	-	-	-
Q4LE39	ARI4B	ARID4B	S296	NA	sp|Q4LE39|ARI4B_HUMAN	sp|Q4LE39|ARI4B_HUMAN	296	S	EEEEEDDEKEKEDNSSEEEEEIEPFPEEREN	1	1	0.095687	0.0900638	NR	NR	NR	0.0928754	+	+	-	-	-	-	+	+
Q66PJ3	AR6P4	ARL6IP4	S313	NA	sp|Q66PJ3-4|AR6P4_HUMAN	sp|Q66PJ3-4|AR6P4_HUMAN	313	S	QVEALPGPSLDQWHRSAGEEEDGPVLTDEQK	1	1	-0.183505	-0.212355	NR	NR	NR	-0.19793	-	-	-	-	-	-	-	-
Q9UH62	ARMX3	ARMCX3	S61	NA	sp|Q9UH62|ARMX3_HUMAN	sp|Q9UH62|ARMX3_HUMAN	61	S	VDDAGDCSGARYNDWSDDDDDSNESKSIVWY	0.99999	2	-0.0285984	0.00362303	NR	NR	NR	-0.0124877	+	+	+	+	-	-	-	+
Q9UH62	ARMX3	ARMCX3	S67	NA	sp|Q9UH62|ARMX3_HUMAN	sp|Q9UH62|ARMX3_HUMAN	67	S	CSGARYNDWSDDDDDSNESKSIVWYPPWARI	0.999263	2	-0.0285984	0.00362303	NR	NR	NR	-0.0124877	+	+	+	+	-	-	-	+
Q9UH62	ARMX3	ARMCX3	S61	NA	sp|Q9UH62|ARMX3_HUMAN	sp|Q9UH62|ARMX3_HUMAN	61	S	VDDAGDCSGARYNDWSDDDDDSNESKSIVWY	0.99999	1	-0.0151266	0.137596	NR	NR	NR	0.0612349	+	+	+	-	-	-	+	+
P27540	ARNT	ARNT	S68	NA	sp|P27540-3|ARNT_HUMAN	sp|P27540-3|ARNT_HUMAN	68	S	CDDDQMSNDKERFARSDDEQSSADKERLARE	0.991383	1	0.233035	0.0210088	NR	NR	NR	0.127022	+	+	-	-	-	+	+	+
Q9BPX5	ARP5L	ARPC5L	S64	NA	sp|Q9BPX5|ARP5L_HUMAN	sp|Q9BPX5|ARP5L_HUMAN	64	S	RQGDMLRAFHAALRNSPVNTKNQAVKERAQG	0.999901	1	0.0165011	-0.104124	NR	NR	NR	-0.0438116	+	+	-	-	-	-	-	+
P49407	ARRB1	ARRB1	T402	NA	sp|P49407-2|ARRB1_HUMAN	sp|P49407-2|ARRB1_HUMAN	402	T	RLKGMKDDKEEEEDGTGSPQLNNR_______	1	1	0.0703669	-0.169963	NR	NR	NR	-0.0497979	+	+	-	-	-	-	-	+
P49407	ARRB1	ARRB1	S404	NA	sp|P49407-2|ARRB1_HUMAN	sp|P49407-2|ARRB1_HUMAN	404	S	KGMKDDKEEEEDGTGSPQLNNR_________	1	1	-0.0347619	-0.0229689	NR	NR	NR	-0.0288654	+	+	-	-	-	-	-	+
Q9ULH1	ASAP1	ASAP1	S717	NA	sp|Q9ULH1|ASAP1_HUMAN	sp|Q9ULH1|ASAP1_HUMAN	717	S	HVEYEWNLRQEEIDESDDDLDDKPSPIKKER	1	2	-0.266691	-0.258723	NR	NR	NR	-0.262707	+	+	-	-	-	-	-	+
Q9ULH1	ASAP1	ASAP1	S726	NA	sp|Q9ULH1|ASAP1_HUMAN	sp|Q9ULH1|ASAP1_HUMAN	726	S	QEEIDESDDDLDDKPSPIKKERSPRPQSFCH	1	2	-0.266691	-0.258723	NR	NR	NR	-0.262707	+	+	-	-	-	-	-	+
Q9ULH1	ASAP1	ASAP1	S1027	NA	sp|Q9ULH1|ASAP1_HUMAN	sp|Q9ULH1|ASAP1_HUMAN	1027	S	QQPSEVTLKSHPLDLSPNVQSRDAIQKQASE	0.998866	1	-0.0861365	-0.165973	biphasic	NR	NR	-0.126055	+	+	+	-	-	-	-	-
Q9ULH1	ASAP1	ASAP1	S843	NA	sp|Q9ULH1|ASAP1_HUMAN	sp|Q9ULH1|ASAP1_HUMAN	843	S	PPPPPGHKRTLSDPPSPLPHGPPNKGAVPWG	0.997589	1	0.31113	-0.0625709	hyper	NR	NR	0.124279	+	+	+	+	-	-	-	-
Q76L83	ASXL2	ASXL2	S517	NA	sp|Q76L83|ASXL2_HUMAN	sp|Q76L83|ASXL2_HUMAN	517	S	EKNHLTTASNYNKSESQESLVTSPSKPKSPG	0.902498	2	-0.283388	-0.310188	NR	hypo	NR	-0.296788	-	-	-	-	-	-	-	-
Q76L83	ASXL2	ASXL2	T523	NA	sp|Q76L83|ASXL2_HUMAN	sp|Q76L83|ASXL2_HUMAN	523	T	TASNYNKSESQESLVTSPSKPKSPGVEKPIV	0.600284	2	-0.283388	-0.310188	NR	hypo	NR	-0.296788	-	-	-	-	-	-	-	-
Q76L83	ASXL2	ASXL2	S439	NA	sp|Q76L83|ASXL2_HUMAN	sp|Q76L83|ASXL2_HUMAN	439	S	PVVSQSECKEEALQMSSPGRKEECESQGEVQ	0.5	1	-0.40917	-0.138109	hypo	NR	NR	-0.27364	+	-	-	-	-	-	-	+
Q76L83	ASXL2	ASXL2	S440	NA	sp|Q76L83|ASXL2_HUMAN	sp|Q76L83|ASXL2_HUMAN	440	S	VVSQSECKEEALQMSSPGRKEECESQGEVQP	0.5	1	-0.40917	-0.138109	hypo	NR	NR	-0.27364	+	-	-	-	-	-	-	+
Q76L83	ASXL2	ASXL2	S562	NA	sp|Q76L83|ASXL2_HUMAN	sp|Q76L83|ASXL2_HUMAN	562	S	QETNMKEPLATLVDQSPESLKRKSSLTQEEA	0.997984	1	-0.0521712	-0.113157	NR	NR	NR	-0.082664	+	+	+	-	-	-	-	-
Q76L83	ASXL2	ASXL2	S395	NA	sp|Q76L83|ASXL2_HUMAN	sp|Q76L83|ASXL2_HUMAN	395	S	QSSGLSLEDSKKLTASPSDPKVKKTPAEQPK	0.829714	1	0.0831312	-0.143739	NR	NR	NR	-0.0303041	+	+	+	-	-	-	-	+
Q76L83	ASXL2	ASXL2	S139	NA	sp|Q76L83|ASXL2_HUMAN	sp|Q76L83|ASXL2_HUMAN	139	S	KEGKKSRWKRKVSSSSPQSGCPSPTIPAGKV	0.803795	1	-0.0423353	0.0179595	NR	NR	NR	-0.0121879	+	+	-	-	-	-	-	+
Q76L83	ASXL2	ASXL2	S845	NA	sp|Q76L83|ASXL2_HUMAN	sp|Q76L83|ASXL2_HUMAN	845	S	EKAPSPTGPALISGASPVHCAADGTVELKAG	0.992806	2	-0.0321884	0.00808149	NR	NR	NR	-0.0120535	+	+	-	-	-	-	-	+
Q76L83	ASXL2	ASXL2	S842	NA	sp|Q76L83|ASXL2_HUMAN	sp|Q76L83|ASXL2_HUMAN	842	S	CRQEKAPSPTGPALISGASPVHCAADGTVEL	0.975542	2	-0.0235478	0.00808149	NR	NR	NR	-0.00773318	+	+	-	-	-	-	-	+
Q76L83	ASXL2	ASXL2	T1181	NA	sp|Q76L83|ASXL2_HUMAN	sp|Q76L83|ASXL2_HUMAN	1181	T	CKNATGESSSSKEDDTDEESTGDEQESVTVK	0.999602	3	0.0918598	-0.0319834	NR	NR	NR	0.0299382	+	-	-	-	-	-	-	+
Q76L83	ASXL2	ASXL2	S1185	NA	sp|Q76L83|ASXL2_HUMAN	sp|Q76L83|ASXL2_HUMAN	1185	S	TGESSSSKEDDTDEESTGDEQESVTVKEEPQ	0.978402	3	0.0918598	-0.0191879	NR	NR	NR	0.0363359	+	+	-	-	-	-	-	+
Q76L83	ASXL2	ASXL2	T1186	NA	sp|Q76L83|ASXL2_HUMAN	sp|Q76L83|ASXL2_HUMAN	1186	T	GESSSSKEDDTDEESTGDEQESVTVKEEPQV	0.978402	3	0.0918598	-0.0191879	NR	NR	NR	0.0363359	+	+	-	-	-	-	-	+
Q76L83	ASXL2	ASXL2	S139	NA	sp|Q76L83|ASXL2_HUMAN	sp|Q76L83|ASXL2_HUMAN	139	S	KEGKKSRWKRKVSSSSPQSGCPSPTIPAGKV	0.803795	2	0.0212212	0.068055	biphasic	NR	NR	0.0446381	+	+	+	-	-	-	-	+
Q76L83	ASXL2	ASXL2	S146	NA	sp|Q76L83|ASXL2_HUMAN	sp|Q76L83|ASXL2_HUMAN	146	S	WKRKVSSSSPQSGCPSPTIPAGKVISPSQKH	0.954784	2	0.135699	0.0213869	NR	NR	NR	0.0785429	+	+	+	+	-	-	-	+
Q96QE3	ATAD5	ATAD5	S70	NA	sp|Q96QE3-2|ATAD5_HUMAN	sp|Q96QE3-2|ATAD5_HUMAN	70	S	APPKPSNILDYFRKTSPTNEKTQLGKECKIK	0.950341	1	0.0673344	-0.0124977	NR	NR	NR	0.0274183	+	+	+	-	-	-	+	+
Q96QE3	ATAD5	ATAD5	S1115	NA	sp|Q96QE3-2|ATAD5_HUMAN	sp|Q96QE3-2|ATAD5_HUMAN	1115	S	DEKHEDFSGGIDFKGSSDDEEESRLCNTVLI	0.997194	2	0.0132478	0.122243	NR	NR	NR	0.0677456	+	+	-	-	-	-	+	+
Q96QE3	ATAD5	ATAD5	S1116	NA	sp|Q96QE3-2|ATAD5_HUMAN	sp|Q96QE3-2|ATAD5_HUMAN	1116	S	EKHEDFSGGIDFKGSSDDEEESRLCNTVLIT	0.997088	2	0.0132478	0.122243	NR	NR	NR	0.0677456	+	+	-	-	-	-	+	+
Q5SQI0	ATAT	ATAT1	S249	NA	sp|Q5SQI0-7|ATAT_HUMAN	sp|Q5SQI0-7|ATAT_HUMAN	249	S	PRRATPPAHPPPRSSSLGNSPERGPLRPFVP	0.684881	2	0.0175828	-0.223322	NR	NR	NR	-0.10287	+	-	-	-	-	-	-	+
Q5SQI0	ATAT	ATAT1	S253	NA	sp|Q5SQI0-7|ATAT_HUMAN	sp|Q5SQI0-7|ATAT_HUMAN	253	S	TPPAHPPPRSSSLGNSPERGPLRPFVPEQEL	1	2	0.0194785	-0.223322	NR	NR	NR	-0.101922	+	-	-	-	-	-	-	+
Q6VMQ6	MCAF1	ATF7IP	S474	NA	sp|Q6VMQ6|MCAF1_HUMAN	sp|Q6VMQ6|MCAF1_HUMAN	474	S	PIDETNPDLEEKMESSFGSPSKQESSESLPK	0.928161	2	-0.176587	-0.263127	NR	NR	NR	-0.219857	+	-	-	-	-	-	-	-
Q6VMQ6	MCAF1	ATF7IP	S473	NA	sp|Q6VMQ6|MCAF1_HUMAN	sp|Q6VMQ6|MCAF1_HUMAN	473	S	LPIDETNPDLEEKMESSFGSPSKQESSESLP	0.992014	2	-0.192976	-0.238756	NR	NR	NR	-0.215866	+	-	-	-	-	-	-	-
Q6VMQ6	MCAF1	ATF7IP	S477	NA	sp|Q6VMQ6|MCAF1_HUMAN	sp|Q6VMQ6|MCAF1_HUMAN	477	S	ETNPDLEEKMESSFGSPSKQESSESLPKEAF	0.983138	2	-0.192882	-0.207522	NR	NR	NR	-0.200202	+	-	-	-	-	-	-	-
Q6VMQ6	MCAF1	ATF7IP	S486	NA	sp|Q6VMQ6|MCAF1_HUMAN	sp|Q6VMQ6|MCAF1_HUMAN	486	S	MESSFGSPSKQESSESLPKEAFLVLSDEEDI	0.997045	2	-0.0365139	-0.187671	NR	NR	NR	-0.112092	+	-	-	-	-	-	-	+
Q6VMQ6	MCAF1	ATF7IP	S559	NA	sp|Q6VMQ6|MCAF1_HUMAN	sp|Q6VMQ6|MCAF1_HUMAN	559	S	RPSEKNEFSRRKRSKSEDMDNVQSKRRRYME	0.999888	1	-0.0642944	-0.156727	NR	NR	NR	-0.11051	+	+	-	-	-	-	-	+
Q6VMQ6	MCAF1	ATF7IP	S113	NA	sp|Q6VMQ6|MCAF1_HUMAN	sp|Q6VMQ6|MCAF1_HUMAN	113	S	NVKNKQDDDLNCEPLSPHNITPEPVSKLPAE	0.999997	2	0.0133231	-0.15092	biphasic	NR	NR	-0.0687985	+	+	+	-	-	-	-	-
Q6VMQ6	MCAF1	ATF7IP	T118	NA	sp|Q6VMQ6|MCAF1_HUMAN	sp|Q6VMQ6|MCAF1_HUMAN	118	T	QDDDLNCEPLSPHNITPEPVSKLPAEPVSGD	0.998637	2	0.0133231	-0.15092	biphasic	NR	NR	-0.0687985	+	+	+	-	-	-	-	-
Q6VMQ6	MCAF1	ATF7IP	T516	NA	sp|Q6VMQ6|MCAF1_HUMAN	sp|Q6VMQ6|MCAF1_HUMAN	516	T	ISGEKDESEVISQNETCSPAEVESNEKDNKP	0.982294	2	-0.00632835	-0.0518237	NR	NR	NR	-0.029076	+	+	-	-	-	-	+	+
Q6VMQ6	MCAF1	ATF7IP	S518	NA	sp|Q6VMQ6|MCAF1_HUMAN	sp|Q6VMQ6|MCAF1_HUMAN	518	S	GEKDESEVISQNETCSPAEVESNEKDNKPEE	0.984773	2	0.0301962	-0.0518237	NR	NR	NR	-0.0108138	+	+	-	-	-	-	+	+
Q6VMQ6	MCAF1	ATF7IP	S512	NA	sp|Q6VMQ6-2|MCAF1_HUMAN	sp|Q6VMQ6-2|MCAF1_HUMAN	512	S	DEEDISGEKDESEVISQNETCSPEVESNEKD	0.99713	2	0.0344029	0.0515971	NR	NR	NR	0.043	+	+	-	-	-	-	-	+
Q6VMQ6	MCAF1	ATF7IP	S518	NA	sp|Q6VMQ6-2|MCAF1_HUMAN	sp|Q6VMQ6-2|MCAF1_HUMAN	518	S	GEKDESEVISQNETCSPEVESNEKDNKPEEE	0.727523	2	0.0344029	0.0515971	NR	NR	NR	0.043	+	+	-	-	-	-	-	+
Q9Y4P1	ATG4B	ATG4B	S321	NA	sp|Q9Y4P1-4|ATG4B_HUMAN	sp|Q9Y4P1-4|ATG4B_HUMAN	321	S	LGDSSDVERLERFFDSEDEDFEILSL_____	0.999998	1	-0.0720417	0.0259258	NR	biphasic	NR	-0.0230579	+	+	+	-	-	-	-	-
Q7Z3C6	ATG9A	ATG9A	S680	NA	sp|Q7Z3C6-2|ATG9A_HUMAN	sp|Q7Z3C6-2|ATG9A_HUMAN	680	S	ERHVWHRRESDESGESAPDEGGEGARAPQSI	1	2	-0.0720128	-0.22602	NR	NR	NR	-0.149016	+	+	+	-	-	-	-	-
Q7Z3C6	ATG9A	ATG9A	S674	NA	sp|Q7Z3C6-2|ATG9A_HUMAN	sp|Q7Z3C6-2|ATG9A_HUMAN	674	S	QAQAEPERHVWHRRESDESGESAPDEGGEGA	1	3	-0.0191229	-0.161915	NR	NR	NR	-0.0905189	+	-	-	-	-	-	-	+
Q7Z3C6	ATG9A	ATG9A	S677	NA	sp|Q7Z3C6-2|ATG9A_HUMAN	sp|Q7Z3C6-2|ATG9A_HUMAN	677	S	AEPERHVWHRRESDESGESAPDEGGEGARAP	1	3	-0.0191229	-0.161915	NR	NR	NR	-0.0905189	+	-	-	-	-	-	-	+
Q7Z3C6	ATG9A	ATG9A	S680	NA	sp|Q7Z3C6-2|ATG9A_HUMAN	sp|Q7Z3C6-2|ATG9A_HUMAN	680	S	ERHVWHRRESDESGESAPDEGGEGARAPQSI	1	3	-0.0191229	-0.161915	NR	NR	NR	-0.0905189	+	-	-	-	-	-	-	+
Q7Z3C6	ATG9A	ATG9A	S767	NA	sp|Q7Z3C6-2|ATG9A_HUMAN	sp|Q7Z3C6-2|ATG9A_HUMAN	767	S	GQSASRHPEPVPEEGSEDELPPQVHKV____	1	1	0.193181	0.190168	NR	NR	NR	0.191675	+	+	+	-	-	-	+	+
P54259	ATN1	ATN1	S748	NA	sp|P54259|ATN1_HUMAN	sp|P54259|ATN1_HUMAN	748	S	EYETPESPVPPARSPSPPPKVVDVPSHASQS	1	2	-0.111027	-0.155454	NR	NR	NR	-0.133241	+	-	-	-	-	-	-	+
P54259	ATN1	ATN1	S34	NA	sp|P54259|ATN1_HUMAN	sp|P54259|ATN1_HUMAN	34	S	EAPGPREELRSRGRASPGGVSTSSSDGKAEK	0.999987	1	-0.0909752	-0.0976809	NR	NR	NR	-0.094328	+	-	-	-	-	-	-	-
P54259	ATN1	ATN1	S81	NA	sp|P54259|ATN1_HUMAN	sp|P54259|ATN1_HUMAN	81	S	KVNKQGRSEEISESESEETNAPKKTKTEQEL	0.991805	2	-0.00280713	-0.162355	NR	NR	NR	-0.0825811	+	-	-	-	-	-	-	-
P54259	ATN1	ATN1	S77	NA	sp|P54259|ATN1_HUMAN	sp|P54259|ATN1_HUMAN	77	S	ASTPKVNKQGRSEEISESESEETNAPKKTKT	0.970674	2	0.0131895	-0.175387	NR	NR	NR	-0.0810986	+	-	-	-	-	-	-	-
P54259	ATN1	ATN1	S101	MAPK10_MAPK8	sp|P54259|ATN1_HUMAN	sp|P54259|ATN1_HUMAN	101	S	APKKTKTEQELPRPQSPSDLDSLDGRSLNDD	0.999996	3	0.0285972	-0.152443	NR	NR	NR	-0.0619228	+	+	-	-	-	-	-	+
P54259	ATN1	ATN1	S103	NA	sp|P54259|ATN1_HUMAN	sp|P54259|ATN1_HUMAN	103	S	KKTKTEQELPRPQSPSDLDSLDGRSLNDDGS	0.999999	3	0.0285972	-0.152443	NR	NR	NR	-0.0619228	+	+	-	-	-	-	-	+
P54259	ATN1	ATN1	S107	NA	sp|P54259|ATN1_HUMAN	sp|P54259|ATN1_HUMAN	107	S	TEQELPRPQSPSDLDSLDGRSLNDDGSSDPR	1	3	0.0285972	-0.152443	NR	NR	NR	-0.0619228	+	+	-	-	-	-	-	+
P54259	ATN1	ATN1	S746	NA	sp|P54259|ATN1_HUMAN	sp|P54259|ATN1_HUMAN	746	S	AEEYETPESPVPPARSPSPPPKVVDVPSHAS	1	2	-0.0299124	-0.0891204	NR	NR	NR	-0.0595164	+	-	-	-	-	-	-	+
P54259	ATN1	ATN1	S632	NA	sp|P54259|ATN1_HUMAN	sp|P54259|ATN1_HUMAN	632	S	VIATVASSPAGYKTASPPGPPPYGKRAPSPG	0.942135	1	-0.0262297	-0.0820789	NR	NR	NR	-0.0541543	+	-	-	+	+	-	-	+
P54259	ATN1	ATN1	S661	NA	sp|P54259|ATN1_HUMAN	sp|P54259|ATN1_HUMAN	661	S	PGAYKTATPPGYKPGSPPSFRTGTPPGYRGT	0.977085	1	-0.0551773	-0.0396604	NR	NR	NR	-0.0474189	+	-	-	-	-	-	-	+
P54259	ATN1	ATN1	S101	MAPK10_MAPK8	sp|P54259|ATN1_HUMAN	sp|P54259|ATN1_HUMAN	101	S	APKKTKTEQELPRPQSPSDLDSLDGRSLNDD	0.999996	2	-0.0164606	-0.0767932	NR	NR	NR	-0.0466269	+	-	-	-	-	-	-	+
P54259	ATN1	ATN1	S107	NA	sp|P54259|ATN1_HUMAN	sp|P54259|ATN1_HUMAN	107	S	TEQELPRPQSPSDLDSLDGRSLNDDGSSDPR	1	2	-0.0159751	-0.0767932	NR	NR	NR	-0.0463842	+	-	-	-	-	-	-	+
P54259	ATN1	ATN1	S79	NA	sp|P54259|ATN1_HUMAN	sp|P54259|ATN1_HUMAN	79	S	TPKVNKQGRSEEISESESEETNAPKKTKTEQ	0.962983	2	-0.0326064	-0.0579744	NR	NR	NR	-0.0452904	+	+	-	-	-	-	-	+
P54259	ATN1	ATN1	T84	NA	sp|P54259|ATN1_HUMAN	sp|P54259|ATN1_HUMAN	84	T	KQGRSEEISESESEETNAPKKTKTEQELPRP	0.999534	2	-0.0517092	-0.0384238	NR	NR	NR	-0.0450665	+	-	-	-	-	-	-	+
P54259	ATN1	ATN1	S73	NA	sp|P54259|ATN1_HUMAN	sp|P54259|ATN1_HUMAN	73	S	RVEEASTPKVNKQGRSEEISESESEETNAPK	0.980841	2	-0.0517092	-0.0314862	NR	NR	NR	-0.0415977	+	-	-	-	-	-	-	+
P54259	ATN1	ATN1	S746	NA	sp|P54259|ATN1_HUMAN	sp|P54259|ATN1_HUMAN	746	S	AEEYETPESPVPPARSPSPPPKVVDVPSHAS	1	3	-0.00654846	-0.0508937	NR	NR	NR	-0.0287211	+	+	-	-	-	-	-	+
P54259	ATN1	ATN1	T736	NA	sp|P54259|ATN1_HUMAN	sp|P54259|ATN1_HUMAN	736	T	LSATQIKQEPAEEYETPESPVPPARSPSPPP	0.981108	3	-0.00654846	-0.0442805	NR	NR	NR	-0.0254145	+	+	-	-	-	-	-	+
P54259	ATN1	ATN1	S73	NA	sp|P54259|ATN1_HUMAN	sp|P54259|ATN1_HUMAN	73	S	RVEEASTPKVNKQGRSEEISESESEETNAPK	0.980841	3	0.103802	-0.147986	NR	NR	NR	-0.022092	+	-	-	-	-	-	+	+
P54259	ATN1	ATN1	S79	NA	sp|P54259|ATN1_HUMAN	sp|P54259|ATN1_HUMAN	79	S	TPKVNKQGRSEEISESESEETNAPKKTKTEQ	0.962983	3	0.104859	-0.147986	NR	NR	NR	-0.0215635	+	-	-	-	-	-	+	+
P54259	ATN1	ATN1	S81	NA	sp|P54259|ATN1_HUMAN	sp|P54259|ATN1_HUMAN	81	S	KVNKQGRSEEISESESEETNAPKKTKTEQEL	0.991805	3	0.104859	-0.147986	NR	NR	NR	-0.0215635	+	-	-	-	-	-	+	+
P54259	ATN1	ATN1	S739	MAPK10_MAPK8	sp|P54259|ATN1_HUMAN	sp|P54259|ATN1_HUMAN	739	S	TQIKQEPAEEYETPESPVPPARSPSPPPKVV	0.98605	3	0.0040565	-0.0442805	NR	NR	NR	-0.020112	+	+	-	-	-	-	-	+
P54259	ATN1	ATN1	S748	NA	sp|P54259|ATN1_HUMAN	sp|P54259|ATN1_HUMAN	748	S	EYETPESPVPPARSPSPPPKVVDVPSHASQS	1	3	0.0238609	-0.0580044	NR	NR	NR	-0.0170718	+	+	-	-	-	-	-	+
P54259	ATN1	ATN1	S118	NA	sp|P54259|ATN1_HUMAN	sp|P54259|ATN1_HUMAN	118	S	SDLDSLDGRSLNDDGSSDPRDIDQDNRSTSP	1	2	0.0261272	-0.0253226	NR	NR	NR	0.000402293	+	-	-	-	-	-	+	+
P54259	ATN1	ATN1	S119	NA	sp|P54259|ATN1_HUMAN	sp|P54259|ATN1_HUMAN	119	S	DLDSLDGRSLNDDGSSDPRDIDQDNRSTSPS	1	2	0.0261272	-0.0253226	NR	NR	NR	0.000402293	+	-	-	-	-	-	+	+
P54259	ATN1	ATN1	S34	NA	sp|P54259|ATN1_HUMAN	sp|P54259|ATN1_HUMAN	34	S	EAPGPREELRSRGRASPGGVSTSSSDGKAEK	0.999987	2	0.0665859	-0.0507806	NR	NR	NR	0.00790268	+	-	-	-	-	-	+	+
P54259	ATN1	ATN1	T736	NA	sp|P54259|ATN1_HUMAN	sp|P54259|ATN1_HUMAN	736	T	LSATQIKQEPAEEYETPESPVPPARSPSPPP	0.981108	2	0.137023	0.0105975	NR	NR	NR	0.0738101	+	-	-	-	+	+	+	+
P20020	AT2B1	ATP2B1	S1146	NA	sp|P20020-6|AT2B1_HUMAN	sp|P20020-6|AT2B1_HUMAN	1146	S	AEDDAPTKRNSSPPPSPNKNNNAVDSGIHLT	1	2	-0.239497	-0.315945	NR	hypo	NR	-0.277721	+	-	-	-	-	-	-	-
P20020	AT2B1	ATP2B1	S1142	NA	sp|P20020-6|AT2B1_HUMAN	sp|P20020-6|AT2B1_HUMAN	1142	S	DDTDAEDDAPTKRNSSPPPSPNKNNNAVDSG	1	2	-0.23614	-0.279715	NR	NR	NR	-0.257927	+	-	-	-	-	-	-	-
P20020	AT2B1	ATP2B1	S1141	NA	sp|P20020-6|AT2B1_HUMAN	sp|P20020-6|AT2B1_HUMAN	1141	S	IDDTDAEDDAPTKRNSSPPPSPNKNNNAVDS	1	2	-0.262008	-0.128022	NR	NR	NR	-0.195015	+	+	-	-	-	-	-	-
Q04656	ATP7A	ATP7A	S1402	NA	sp|Q04656-5|ATP7A_HUMAN	sp|Q04656-5|ATP7A_HUMAN	1402	S	NSLLSDKRSLNSVVTSEPDKHSLLVGDFRED	0.943024	2	0.0369037	-0.190177	NR	NR	NR	-0.0766365	+	+	+	-	-	-	-	-
Q04656	ATP7A	ATP7A	S1398	NA	sp|Q04656-5|ATP7A_HUMAN	sp|Q04656-5|ATP7A_HUMAN	1398	S	RASINSLLSDKRSLNSVVTSEPDKHSLLVGD	0.968687	2	0.076353	-0.190177	NR	NR	NR	-0.0569119	+	+	-	-	-	-	-	+
P46100	ATRX	ATRX	S1035	NA	sp|P46100-4|ATRX_HUMAN	sp|P46100-4|ATRX_HUMAN	1035	S	DELSDYAEKSTGKGDSCDSSEDKKSKNGAYG	1	2	-0.32156	-0.200088	hypo	NR	NR	-0.260824	-	-	-	-	-	-	-	-
P46100	ATRX	ATRX	S1070	NA	sp|P46100-4|ATRX_HUMAN	sp|P46100-4|ATRX_HUMAN	1070	S	RCKLLGKSSRKRQDCSSSDTEKYSMKEDGCN	1	3	-0.259704	-0.246974	NR	NR	NR	-0.253339	+	-	-	-	-	-	-	-
P46100	ATRX	ATRX	S1071	NA	sp|P46100-4|ATRX_HUMAN	sp|P46100-4|ATRX_HUMAN	1071	S	CKLLGKSSRKRQDCSSSDTEKYSMKEDGCNS	1	3	-0.259704	-0.246974	NR	NR	NR	-0.253339	+	-	-	-	-	-	-	-
P46100	ATRX	ATRX	S1072	NA	sp|P46100-4|ATRX_HUMAN	sp|P46100-4|ATRX_HUMAN	1072	S	KLLGKSSRKRQDCSSSDTEKYSMKEDGCNSS	1	3	-0.259704	-0.246974	NR	NR	NR	-0.253339	+	-	-	-	-	-	-	-
P46100	ATRX	ATRX	S1038	NA	sp|P46100-4|ATRX_HUMAN	sp|P46100-4|ATRX_HUMAN	1038	S	SDYAEKSTGKGDSCDSSEDKKSKNGAYGREK	1	2	-0.207652	-0.264986	NR	NR	NR	-0.236319	+	-	-	-	-	-	-	-
P46100	ATRX	ATRX	S1039	NA	sp|P46100-4|ATRX_HUMAN	sp|P46100-4|ATRX_HUMAN	1039	S	DYAEKSTGKGDSCDSSEDKKSKNGAYGREKK	1	2	-0.247566	-0.195325	NR	NR	NR	-0.221445	+	-	-	-	-	-	-	-
P46100	ATRX	ATRX	T1074	NA	sp|P46100-4|ATRX_HUMAN	sp|P46100-4|ATRX_HUMAN	1074	T	LGKSSRKRQDCSSSDTEKYSMKEDGCNSSDK	1	3	-0.10479	-0.321195	NR	hypo	NR	-0.212993	+	+	-	-	-	-	-	+
P46100	ATRX	ATRX	S936	NA	sp|P46100-4|ATRX_HUMAN	sp|P46100-4|ATRX_HUMAN	936	S	DGLSDIAEKFLKKDQSDETSEDDKKQSKKGT	1	3	-0.153208	-0.228589	NR	NR	NR	-0.190899	+	-	-	-	-	-	-	-
P46100	ATRX	ATRX	T939	NA	sp|P46100-4|ATRX_HUMAN	sp|P46100-4|ATRX_HUMAN	939	T	SDIAEKFLKKDQSDETSEDDKKQSKKGTEEK	1	3	-0.153208	-0.228589	NR	NR	NR	-0.190899	+	-	-	-	-	-	-	-
P46100	ATRX	ATRX	S940	NA	sp|P46100-4|ATRX_HUMAN	sp|P46100-4|ATRX_HUMAN	940	S	DIAEKFLKKDQSDETSEDDKKQSKKGTEEKK	1	3	-0.153208	-0.228589	NR	NR	NR	-0.190899	+	-	-	-	-	-	-	-
P46100	ATRX	ATRX	S811	NA	sp|P46100-4|ATRX_HUMAN	sp|P46100-4|ATRX_HUMAN	811	S	ARTTKKRIPNTKDFDSSEDEKHSKKGMDNQG	1	2	-0.168259	-0.203234	NR	NR	NR	-0.185746	+	-	+	-	-	-	-	-
P46100	ATRX	ATRX	S812	NA	sp|P46100-4|ATRX_HUMAN	sp|P46100-4|ATRX_HUMAN	812	S	RTTKKRIPNTKDFDSSEDEKHSKKGMDNQGH	1	2	-0.168259	-0.203234	NR	NR	NR	-0.185746	+	-	+	-	-	-	-	-
P46100	ATRX	ATRX	S1310	NA	sp|P46100-4|ATRX_HUMAN	sp|P46100-4|ATRX_HUMAN	1310	S	KPRYRHRLLRHKLTVSDGESGEEKKTKPKEH	0.998036	2	-0.174633	-0.182451	NR	NR	NR	-0.178542	+	-	-	-	-	-	-	-
P46100	ATRX	ATRX	S973	NA	sp|P46100-4|ATRX_HUMAN	sp|P46100-4|ATRX_HUMAN	973	S	SDFKKKVIKMEQQYESSSDGTEKLPEREEIC	0.95033	3	-0.155544	-0.185626	NR	NR	NR	-0.170585	+	-	-	-	-	-	-	+
P46100	ATRX	ATRX	S974	NA	sp|P46100-4|ATRX_HUMAN	sp|P46100-4|ATRX_HUMAN	974	S	DFKKKVIKMEQQYESSSDGTEKLPEREEICH	0.950382	3	-0.155544	-0.185626	NR	NR	NR	-0.170585	+	-	-	-	-	-	-	+
P46100	ATRX	ATRX	S936	NA	sp|P46100-4|ATRX_HUMAN	sp|P46100-4|ATRX_HUMAN	936	S	DGLSDIAEKFLKKDQSDETSEDDKKQSKKGT	1	2	-0.222747	-0.116654	NR	NR	NR	-0.169701	+	-	-	-	-	-	-	-
P46100	ATRX	ATRX	S1314	NA	sp|P46100-4|ATRX_HUMAN	sp|P46100-4|ATRX_HUMAN	1314	S	RHRLLRHKLTVSDGESGEEKKTKPKEHKEVK	0.999995	2	-0.175192	-0.142409	NR	NR	NR	-0.158801	+	-	+	-	-	-	-	-
P46100	ATRX	ATRX	S560	NA	sp|P46100-4|ATRX_HUMAN	sp|P46100-4|ATRX_HUMAN	560	S	TKELYVKLTPVSLSNSPIKGADCQEVPQDKD	0.995448	1	-0.160457	-0.143989	NR	NR	NR	-0.152223	+	-	-	-	-	-	-	-
P46100	ATRX	ATRX	S665	NA	sp|P46100-4|ATRX_HUMAN	sp|P46100-4|ATRX_HUMAN	665	S	KQKLSVPVRKKDKRNSSDSAIDNPKPNKLPK	0.793728	2	-0.0830826	-0.213172	NR	NR	NR	-0.148127	+	-	-	-	-	-	-	-
P46100	ATRX	ATRX	S668	NA	sp|P46100-4|ATRX_HUMAN	sp|P46100-4|ATRX_HUMAN	668	S	LSVPVRKKDKRNSSDSAIDNPKPNKLPKSKQ	0.998817	2	-0.0830826	-0.213172	NR	NR	NR	-0.148127	+	-	-	-	-	-	-	-
P46100	ATRX	ATRX	S1957	NA	sp|P46100-4|ATRX_HUMAN	sp|P46100-4|ATRX_HUMAN	1957	S	SLKLEESKATSSSNPSSPAPDWYKDFVTDAD	0.913326	2	-0.133901	-0.155831	NR	NR	NR	-0.144866	+	+	+	-	-	-	-	+
P46100	ATRX	ATRX	S1954	NA	sp|P46100-4|ATRX_HUMAN	sp|P46100-4|ATRX_HUMAN	1954	S	PSVSLKLEESKATSSSNPSSPAPDWYKDFVT	0.835332	2	-0.154326	-0.126552	NR	NR	NR	-0.140439	+	+	+	-	-	-	-	+
P46100	ATRX	ATRX	T1308	NA	sp|P46100-4|ATRX_HUMAN	sp|P46100-4|ATRX_HUMAN	1308	T	SKKPRYRHRLLRHKLTVSDGESGEEKKTKPK	0.602384	2	-0.187056	-0.0864526	NR	NR	NR	-0.136754	+	+	+	-	-	-	-	-
P46100	ATRX	ATRX	S1958	NA	sp|P46100-4|ATRX_HUMAN	sp|P46100-4|ATRX_HUMAN	1958	S	LKLEESKATSSSNPSSPAPDWYKDFVTDADA	0.866187	2	-0.126695	-0.144805	NR	NR	NR	-0.13575	+	+	+	-	-	-	-	+
P46100	ATRX	ATRX	S837	NA	sp|P46100-4|ATRX_HUMAN	sp|P46100-4|ATRX_HUMAN	837	S	MDNQGHKNLKTSQEGSSDDAERKQERETFSS	0.999934	2	-0.198013	-0.0480021	NR	NR	NR	-0.123007	+	-	+	-	-	-	-	-
P46100	ATRX	ATRX	S838	NA	sp|P46100-4|ATRX_HUMAN	sp|P46100-4|ATRX_HUMAN	838	S	DNQGHKNLKTSQEGSSDDAERKQERETFSSA	0.999962	2	-0.198013	-0.0480021	NR	NR	NR	-0.123007	+	-	+	-	-	-	-	-
P46100	ATRX	ATRX	S851	NA	sp|P46100-4|ATRX_HUMAN	sp|P46100-4|ATRX_HUMAN	851	S	GSSDDAERKQERETFSSAEGTVDKDTTIMEL	0.974714	2	-0.0669874	-0.158944	NR	NR	NR	-0.112966	+	+	-	-	-	-	-	-
P46100	ATRX	ATRX	S639	NA	sp|P46100-4|ATRX_HUMAN	sp|P46100-4|ATRX_HUMAN	639	S	TPLRRPTETNPVTSNSDEECNETVKEKQKLS	0.999987	1	-0.104228	-0.0765415	NR	NR	NR	-0.0903849	+	+	+	-	-	-	-	-
P46100	ATRX	ATRX	Y779	NA	sp|P46100-4|ATRX_HUMAN	sp|P46100-4|ATRX_HUMAN	779	Y	IISKKKRQTQSESSNYDSELEKEIKSMSKIG	0.952992	3	-0.0401064	-0.121273	NR	NR	NR	-0.0806897	+	-	-	-	-	-	+	+
P46100	ATRX	ATRX	S940	NA	sp|P46100-4|ATRX_HUMAN	sp|P46100-4|ATRX_HUMAN	940	S	DIAEKFLKKDQSDETSEDDKKQSKKGTEEKK	1	2	-0.139968	-0.0106395	NR	NR	NR	-0.0753036	+	-	-	-	-	-	-	+
P46100	ATRX	ATRX	S777	NA	sp|P46100-4|ATRX_HUMAN	sp|P46100-4|ATRX_HUMAN	777	S	SSIISKKKRQTQSESSNYDSELEKEIKSMSK	0.962697	3	-0.0401064	-0.101881	NR	NR	NR	-0.0709939	+	-	-	-	-	-	+	+
P46100	ATRX	ATRX	S637	NA	sp|P46100-4|ATRX_HUMAN	sp|P46100-4|ATRX_HUMAN	637	S	KTTPLRRPTETNPVTSNSDEECNETVKEKQK	0.999987	2	-0.178589	0.0515501	NR	NR	NR	-0.0635193	+	+	+	-	-	-	-	-
P46100	ATRX	ATRX	S639	NA	sp|P46100-4|ATRX_HUMAN	sp|P46100-4|ATRX_HUMAN	639	S	TPLRRPTETNPVTSNSDEECNETVKEKQKLS	0.999987	2	-0.178589	0.0515501	NR	NR	NR	-0.0635193	+	+	+	-	-	-	-	-
P46100	ATRX	ATRX	S973	NA	sp|P46100-4|ATRX_HUMAN	sp|P46100-4|ATRX_HUMAN	973	S	SDFKKKVIKMEQQYESSSDGTEKLPEREEIC	0.95033	2	-0.116037	-0.00320909	NR	NR	NR	-0.059623	+	+	-	-	-	-	-	+
P46100	ATRX	ATRX	S974	NA	sp|P46100-4|ATRX_HUMAN	sp|P46100-4|ATRX_HUMAN	974	S	DFKKKVIKMEQQYESSSDGTEKLPEREEICH	0.950382	2	-0.116037	-0.00320909	NR	NR	NR	-0.059623	+	+	-	-	-	-	-	+
P46100	ATRX	ATRX	T636	NA	sp|P46100-4|ATRX_HUMAN	sp|P46100-4|ATRX_HUMAN	636	T	VKTTPLRRPTETNPVTSNSDEECNETVKEKQ	0.999989	3	-0.0520148	-0.0635495	NR	NR	NR	-0.0577821	+	+	-	-	-	-	-	+
P46100	ATRX	ATRX	S637	NA	sp|P46100-4|ATRX_HUMAN	sp|P46100-4|ATRX_HUMAN	637	S	KTTPLRRPTETNPVTSNSDEECNETVKEKQK	0.999987	3	-0.0520148	-0.0635495	NR	NR	NR	-0.0577821	+	+	-	-	-	-	-	+
P46100	ATRX	ATRX	S639	NA	sp|P46100-4|ATRX_HUMAN	sp|P46100-4|ATRX_HUMAN	639	S	TPLRRPTETNPVTSNSDEECNETVKEKQKLS	0.999987	3	-0.0520148	-0.0635495	NR	NR	NR	-0.0577821	+	+	-	-	-	-	-	+
P46100	ATRX	ATRX	S776	NA	sp|P46100-4|ATRX_HUMAN	sp|P46100-4|ATRX_HUMAN	776	S	KSSIISKKKRQTQSESSNYDSELEKEIKSMS	0.958569	3	-0.0401064	-0.0451052	NR	NR	NR	-0.0426058	+	+	+	-	-	-	+	+
P46100	ATRX	ATRX	S1402	NA	sp|P46100-4|ATRX_HUMAN	sp|P46100-4|ATRX_HUMAN	1402	S	RRRIKVQEDSSSENKSNSEEEEEEKEEEEEE	1	2	-0.0666153	-0.0166143	NR	NR	NR	-0.0416148	+	-	+	-	-	-	-	+
P46100	ATRX	ATRX	S1404	NA	sp|P46100-4|ATRX_HUMAN	sp|P46100-4|ATRX_HUMAN	1404	S	RIKVQEDSSSENKSNSEEEEEEKEEEEEEEE	1	2	-0.0666153	-0.0166143	NR	NR	NR	-0.0416148	+	-	+	-	-	-	-	+
P46100	ATRX	ATRX	S975	NA	sp|P46100-4|ATRX_HUMAN	sp|P46100-4|ATRX_HUMAN	975	S	FKKKVIKMEQQYESSSDGTEKLPEREEICHF	0.896794	2	-0.090244	0.0275116	NR	NR	NR	-0.0313662	+	+	+	-	-	-	-	+
P46100	ATRX	ATRX	S92	NA	sp|P46100-4|ATRX_HUMAN	sp|P46100-4|ATRX_HUMAN	92	S	SRSKRKPSIVTKYVESDDEKPLDDETVNEDA	0.999998	1	0.00302766	-0.0555198	NR	NR	NR	-0.0262461	+	+	+	-	-	-	-	+
P46100	ATRX	ATRX	S1396	NA	sp|P46100-4|ATRX_HUMAN	sp|P46100-4|ATRX_HUMAN	1396	S	YKQKKKRRRIKVQEDSSSENKSNSEEEEEEK	1	3	-0.0872618	0.0350003	NR	NR	NR	-0.0261307	+	+	-	-	-	-	-	+
P46100	ATRX	ATRX	S1397	NA	sp|P46100-4|ATRX_HUMAN	sp|P46100-4|ATRX_HUMAN	1397	S	KQKKKRRRIKVQEDSSSENKSNSEEEEEEKE	1	3	-0.0872618	0.0350003	NR	NR	NR	-0.0261307	+	+	-	-	-	-	-	+
P46100	ATRX	ATRX	S1398	NA	sp|P46100-4|ATRX_HUMAN	sp|P46100-4|ATRX_HUMAN	1398	S	QKKKRRRIKVQEDSSSENKSNSEEEEEEKEE	1	3	-0.0872618	0.0350003	NR	NR	NR	-0.0261307	+	+	-	-	-	-	-	+
P46100	ATRX	ATRX	T636	NA	sp|P46100-4|ATRX_HUMAN	sp|P46100-4|ATRX_HUMAN	636	T	VKTTPLRRPTETNPVTSNSDEECNETVKEKQ	0.999989	2	-0.137936	0.0860475	NR	NR	NR	-0.0259442	+	+	+	-	-	-	-	+
P46100	ATRX	ATRX	T939	NA	sp|P46100-4|ATRX_HUMAN	sp|P46100-4|ATRX_HUMAN	939	T	SDIAEKFLKKDQSDETSEDDKKQSKKGTEEK	1	2	-0.0980851	0.0504288	NR	NR	NR	-0.0238281	+	-	-	-	-	-	+	+
P46100	ATRX	ATRX	S1397	NA	sp|P46100-4|ATRX_HUMAN	sp|P46100-4|ATRX_HUMAN	1397	S	KQKKKRRRIKVQEDSSSENKSNSEEEEEEKE	1	2	-0.0379126	0.0303184	NR	NR	NR	-0.0037971	+	+	+	-	-	-	-	-
P46100	ATRX	ATRX	S1396	NA	sp|P46100-4|ATRX_HUMAN	sp|P46100-4|ATRX_HUMAN	1396	S	YKQKKKRRRIKVQEDSSSENKSNSEEEEEEK	1	2	0.00452394	0.0303184	NR	NR	NR	0.0174212	+	+	+	-	-	-	-	-
P46100	ATRX	ATRX	S1284	NA	sp|P46100-4|ATRX_HUMAN	sp|P46100-4|ATRX_HUMAN	1284	S	NEENPGDEEAKNQVNSESDSDSEESKKPRYR	0.999944	3	0.0573753	-0.0113107	NR	NR	NR	0.0230323	+	+	+	-	-	-	-	+
P46100	ATRX	ATRX	S1286	NA	sp|P46100-4|ATRX_HUMAN	sp|P46100-4|ATRX_HUMAN	1286	S	ENPGDEEAKNQVNSESDSDSEESKKPRYRHR	0.999571	3	0.0573753	-0.0113107	NR	NR	NR	0.0230323	+	+	+	-	-	-	-	+
P46100	ATRX	ATRX	S1288	NA	sp|P46100-4|ATRX_HUMAN	sp|P46100-4|ATRX_HUMAN	1288	S	PGDEEAKNQVNSESDSDSEESKKPRYRHRLL	0.999851	3	0.0573753	-0.0113107	NR	NR	NR	0.0230323	+	+	+	-	-	-	-	+
P46100	ATRX	ATRX	S1489	NA	sp|P46100-4|ATRX_HUMAN	sp|P46100-4|ATRX_HUMAN	1489	S	REREKLREVIEIEDASPTKCPITTKLVLDED	0.996704	1	-0.0337437	0.132989	NR	NR	NR	0.0496227	+	+	+	-	-	-	+	+
Q99700	ATX2	ATXN2	S758	NA	sp|Q99700-2|ATX2_HUMAN	sp|Q99700-2|ATX2_HUMAN	758	S	SSEAKDSRLQDQRQNSPAGNKENIKPNETSP	1	1	0.0514556	-0.0797063	NR	NR	NR	-0.0141254	+	-	-	-	+	+	+	+
Q99700	ATX2	ATXN2	S867	NA	sp|Q99700-2|ATX2_HUMAN	sp|Q99700-2|ATX2_HUMAN	867	S	CTSGSSKPNSPSISPSILSNTEHKRGPEVTS	0.806104	2	0.236313	0.0598666	NR	NR	NR	0.14809	+	+	-	-	+	-	-	+
Q99700	ATX2	ATXN2	S861	NA	sp|Q99700-2|ATX2_HUMAN	sp|Q99700-2|ATX2_HUMAN	861	S	ENSSSNCTSGSSKPNSPSISPSILSNTEHKR	0.905413	2	0.454537	-0.0470163	hyper	NR	NR	0.20376	+	+	+	+	-	-	+	+
Q99700	ATX2	ATXN2	S863	NA	sp|Q99700-2|ATX2_HUMAN	sp|Q99700-2|ATX2_HUMAN	863	S	SSSNCTSGSSKPNSPSISPSILSNTEHKRGP	0.827051	2	0.326039	0.188518	hyper	NR	NR	0.257279	+	+	+	-	-	-	+	+
Q99700	ATX2	ATXN2	S865	NA	sp|Q99700-2|ATX2_HUMAN	sp|Q99700-2|ATX2_HUMAN	865	S	SNCTSGSSKPNSPSISPSILSNTEHKRGPEV	0.993799	2	0.391527	0.163809	hyper	NR	NR	0.277668	+	+	+	+	-	-	+	+
Q8WWM7	ATX2L	ATXN2L	S339	NA	sp|Q8WWM7-6|ATX2L_HUMAN	sp|Q8WWM7-6|ATX2L_HUMAN	339	S	EEKHSAVQRQGSGRESPSLASREGKYIPLPQ	0.994364	1	-0.206765	-0.326911	biphasic	hypo	NR	-0.266838	+	+	-	-	-	-	-	+
Q8WWM7	ATX2L	ATXN2L	S684	NA	sp|Q8WWM7-6|ATX2L_HUMAN	sp|Q8WWM7-6|ATX2L_HUMAN	684	S	TKPLLSVNKSTSTPTSPGPRTHSTPSIPVLT	0.997711	1	-0.0480158	-0.330854	biphasic	hypo	NR	-0.189435	+	+	+	+	-	-	-	-
Q8WWM7	ATX2L	ATXN2L	S558	NA	sp|Q8WWM7-6|ATX2L_HUMAN	sp|Q8WWM7-6|ATX2L_HUMAN	558	S	EELRKFGAQFKLQPSSSPENSLDPFPPRILK	0.85975	2	-0.099304	-0.0588442	NR	NR	NR	-0.0790741	+	-	-	-	-	-	+	+
Q8WWM7	ATX2L	ATXN2L	S559	NA	sp|Q8WWM7-6|ATX2L_HUMAN	sp|Q8WWM7-6|ATX2L_HUMAN	559	S	ELRKFGAQFKLQPSSSPENSLDPFPPRILKE	0.85975	2	-0.099304	-0.0588442	NR	NR	NR	-0.0790741	+	-	-	-	-	-	+	+
Q8WWM7	ATX2L	ATXN2L	S604	NA	sp|Q8WWM7-6|ATX2L_HUMAN	sp|Q8WWM7-6|ATX2L_HUMAN	604	S	SEPMGSPVSSKTESVSDKEDKPPLAPSGGTE	0.999495	2	0.0917099	0.111956	NR	NR	NR	0.101833	+	+	+	+	-	-	-	+
Q8WWM7	ATX2L	ATXN2L	T600	NA	sp|Q8WWM7-6|ATX2L_HUMAN	sp|Q8WWM7-6|ATX2L_HUMAN	600	T	GLLTSEPMGSPVSSKTESVSDKEDKPPLAPS	0.938087	2	0.0917099	0.118316	NR	NR	NR	0.105013	+	+	+	+	-	-	-	+
Q14CW9	AT7L3	ATXN7L3	S281	NA	sp|Q14CW9|AT7L3_HUMAN	sp|Q14CW9|AT7L3_HUMAN	281	S	QALISRLQWDGSSDLSPSDSGSSKTSENQGW	0.979808	1	0.0198866	0.00222132	NR	NR	NR	0.011054	+	+	+	+	-	-	-	-
O15169	AXIN1	AXIN1	S217	NA	sp|O15169-2|AXIN1_HUMAN	sp|O15169-2|AXIN1_HUMAN	217	S	LKSDIYLEYTRTGSESPKVCSDQSSGSGTGK	0.99777	1	-0.27124	-0.393259	NR	hypo	NR	-0.33225	+	-	-	-	-	-	-	-
O15169	AXIN1	AXIN1	S225	NA	sp|O15169-2|AXIN1_HUMAN	sp|O15169-2|AXIN1_HUMAN	225	S	YTRTGSESPKVCSDQSSGSGTGKGISGYLPT	0.881177	2	-0.204977	-0.0349742	NR	NR	NR	-0.119975	+	+	-	-	-	-	-	-
O15169	AXIN1	AXIN1	S226	NA	sp|O15169-2|AXIN1_HUMAN	sp|O15169-2|AXIN1_HUMAN	226	S	TRTGSESPKVCSDQSSGSGTGKGISGYLPTL	0.881177	2	-0.204977	0.000334897	NR	NR	NR	-0.102321	+	+	-	-	-	-	-	-
O95429	BAG4	BAG4	S143	NA	sp|O95429-2|BAG4_HUMAN	sp|O95429-2|BAG4_HUMAN	143	S	SYSTEVPSTYRSSGNSPTPVSRWIYPQQDCQ	0.993538	1	-0.194791	-0.254515	biphasic	NR	NR	-0.224653	+	+	+	-	-	-	-	-
P46379	BAG6	BAG6	S1075	NA	sp|P46379-2|BAG6_HUMAN	sp|P46379-2|BAG6_HUMAN	1075	S	AVSRAAKAAGARPLTSPESLSRDLEAPEVQE	0.91961	1	-0.0723682	-0.141025	NR	NR	NR	-0.106697	+	+	+	-	-	-	-	-
P46379	BAG6	BAG6	S958	NA	sp|P46379-2|BAG6_HUMAN	sp|P46379-2|BAG6_HUMAN	958	S	PLPEEPMEVQGAERASPEPQRENASPAPGTT	1	1	-0.0416331	-0.11277	NR	NR	NR	-0.0772017	+	-	-	-	-	-	-	+
P46379	BAG6	BAG6	S1111	NA	sp|P46379-2|BAG6_HUMAN	sp|P46379-2|BAG6_HUMAN	1111	S	LRSDIQKRLQEDPNYSPQRFPNAQRAFADDP	1	1	0.026228	-0.0580729	NR	NR	NR	-0.0159225	+	+	-	-	-	-	-	+
P46379	BAG6	BAG6	S967	NA	sp|P46379-2|BAG6_HUMAN	sp|P46379-2|BAG6_HUMAN	967	S	QGAERASPEPQRENASPAPGTTAEEAMSRGP	0.999716	1	-0.00177894	0.0377771	NR	NR	NR	0.0179991	+	+	-	-	-	-	-	+
Q9UHR4	BI2L1	BAIAP2L1	T409	NA	sp|Q9UHR4|BI2L1_HUMAN	sp|Q9UHR4|BI2L1_HUMAN	409	T	SSYTKLLEENETEAVTVPTPSPTPVRSISTV	0.89519	1	-0.234913	-0.155267	NR	NR	NR	-0.19509	+	+	-	-	-	-	-	-
Q92560	BAP1	BAP1	S592	NA	sp|Q92560|BAP1_HUMAN	sp|Q92560|BAP1_HUMAN	592	S	EGGKGSSPSIRPIQGSQGSSSPVEKEVVEAT	0.796638	2	-0.0013907	-0.0481637	NR	NR	NR	-0.0247772	+	+	+	-	-	-	-	+
Q92560	BAP1	BAP1	S595	NA	sp|Q92560|BAP1_HUMAN	sp|Q92560|BAP1_HUMAN	595	S	KGSSPSIRPIQGSQGSSSPVEKEVVEATDSR	0.877166	3	0.0289794	-0.0777232	NR	NR	NR	-0.0243719	+	+	+	-	-	-	-	+
Q92560	BAP1	BAP1	S596	NA	sp|Q92560|BAP1_HUMAN	sp|Q92560|BAP1_HUMAN	596	S	GSSPSIRPIQGSQGSSSPVEKEVVEATDSRE	0.971161	3	0.0289794	-0.0777232	NR	NR	NR	-0.0243719	+	+	+	-	-	-	-	+
Q92560	BAP1	BAP1	S597	NA	sp|Q92560|BAP1_HUMAN	sp|Q92560|BAP1_HUMAN	597	S	SSPSIRPIQGSQGSSSPVEKEVVEATDSREK	0.849143	3	0.0289794	-0.0777232	NR	NR	NR	-0.0243719	+	+	+	-	-	-	-	+
Q92560	BAP1	BAP1	S596	NA	sp|Q92560|BAP1_HUMAN	sp|Q92560|BAP1_HUMAN	596	S	GSSPSIRPIQGSQGSSSPVEKEVVEATDSRE	0.971161	2	0.0103999	-0.0530051	NR	NR	NR	-0.0213026	+	+	+	-	-	-	-	+
Q92560	BAP1	BAP1	S596	NA	sp|Q92560|BAP1_HUMAN	sp|Q92560|BAP1_HUMAN	596	S	GSSPSIRPIQGSQGSSSPVEKEVVEATDSRE	0.971161	1	0.167769	0.0388221	biphasic	NR	NR	0.103296	+	+	+	-	-	-	+	+
Q8IXM2	BAP18	BAP18	S62	NA	sp|Q8IXM2-2|BAP18_HUMAN	sp|Q8IXM2-2|BAP18_HUMAN	62	S	KRKVYEDSGIPLPAESPKKGPKKVASGVLSP	0.999858	1	-0.223951	-0.260859	NR	NR	NR	-0.242405	+	-	-	-	-	-	-	+
Q9NRL2	BAZ1A	BAZ1A	S1381	NA	sp|Q9NRL2-2|BAZ1A_HUMAN	sp|Q9NRL2-2|BAZ1A_HUMAN	1381	S	SLQESESKRRCRKRQSPEPSPVTLGRRSSGR	1	2	-0.362157	-0.382705	biphasic	hypo	NR	-0.372431	+	+	+	-	-	-	-	-
Q9NRL2	BAZ1A	BAZ1A	S1385	NA	sp|Q9NRL2-2|BAZ1A_HUMAN	sp|Q9NRL2-2|BAZ1A_HUMAN	1385	S	SESKRRCRKRQSPEPSPVTLGRRSSGRQGGV	0.974723	2	-0.362157	-0.382705	biphasic	hypo	NR	-0.372431	+	+	+	-	-	-	-	-
Q9NRL2	BAZ1A	BAZ1A	S1381	NA	sp|Q9NRL2-2|BAZ1A_HUMAN	sp|Q9NRL2-2|BAZ1A_HUMAN	1381	S	SLQESESKRRCRKRQSPEPSPVTLGRRSSGR	1	1	-0.0887698	-0.143846	NR	NR	NR	-0.116308	+	-	-	-	-	-	-	+
Q9UIG0	BAZ1B	BAZ1B	S161	NA	sp|Q9UIG0-2|BAZ1B_HUMAN	sp|Q9UIG0-2|BAZ1B_HUMAN	161	S	EATEKKSDGACDSPSSDKENSSQIAQDHQKK	0.942794	2	-0.233433	-0.220918	NR	NR	NR	-0.227175	-	-	-	-	-	-	-	+
Q9UIG0	BAZ1B	BAZ1B	S312	NA	sp|Q9UIG0-2|BAZ1B_HUMAN	sp|Q9UIG0-2|BAZ1B_HUMAN	312	S	KYMTLNPSTKRKNTGSPDRKPSKKSKTDNSS	0.999982	1	-0.226769	-0.224415	NR	NR	NR	-0.225592	+	-	-	-	-	-	-	+
Q9UIG0	BAZ1B	BAZ1B	S158	MAPK14_MAPK3_MAPK9	sp|Q9UIG0-2|BAZ1B_HUMAN	sp|Q9UIG0-2|BAZ1B_HUMAN	158	S	VDEEATEKKSDGACDSPSSDKENSSQIAQDH	0.999525	2	-0.202063	-0.168697	NR	NR	NR	-0.18538	+	-	-	-	-	-	-	+
Q9UIG0	BAZ1B	BAZ1B	S160	NA	sp|Q9UIG0-2|BAZ1B_HUMAN	sp|Q9UIG0-2|BAZ1B_HUMAN	160	S	EEATEKKSDGACDSPSSDKENSSQIAQDHQK	0.942063	2	-0.176265	-0.129744	NR	NR	NR	-0.153004	+	-	-	-	-	-	-	+
Q9UIG0	BAZ1B	BAZ1B	S161	NA	sp|Q9UIG0-2|BAZ1B_HUMAN	sp|Q9UIG0-2|BAZ1B_HUMAN	161	S	EATEKKSDGACDSPSSDKENSSQIAQDHQKK	0.942794	3	-0.0443251	-0.222204	NR	NR	NR	-0.133264	+	-	-	-	-	-	-	-
Q9UIG0	BAZ1B	BAZ1B	S701	NA	sp|Q9UIG0-2|BAZ1B_HUMAN	sp|Q9UIG0-2|BAZ1B_HUMAN	701	S	ELVRLCLRRSDVQEESEGSDTDDNKDSAAFE	0.999994	2	-0.130354	-0.091347	NR	NR	NR	-0.11085	+	-	-	-	-	-	-	+
Q9UIG0	BAZ1B	BAZ1B	S704	NA	sp|Q9UIG0-2|BAZ1B_HUMAN	sp|Q9UIG0-2|BAZ1B_HUMAN	704	S	RLCLRRSDVQEESEGSDTDDNKDSAAFEDNE	1	2	-0.124356	-0.0950448	NR	NR	NR	-0.1097	+	-	-	-	-	-	-	+
Q9UIG0	BAZ1B	BAZ1B	S1464	NA	sp|Q9UIG0-2|BAZ1B_HUMAN	sp|Q9UIG0-2|BAZ1B_HUMAN	1464	S	KRKKFPDRLAEDEGDSEPEAVGQSRGRRQKK	1	1	0.0343846	-0.232839	NR	NR	NR	-0.0992272	+	-	-	-	-	-	+	+
Q9UIG0	BAZ1B	BAZ1B	T706	NA	sp|Q9UIG0-2|BAZ1B_HUMAN	sp|Q9UIG0-2|BAZ1B_HUMAN	706	T	CLRRSDVQEESEGSDTDDNKDSAAFEDNEVQ	1	2	-0.158939	-0.0180772	NR	NR	NR	-0.0885083	+	-	+	-	-	-	-	+
Q9UIG0	BAZ1B	BAZ1B	S152	NA	sp|Q9UIG0-2|BAZ1B_HUMAN	sp|Q9UIG0-2|BAZ1B_HUMAN	152	S	IHPLEKVDEEATEKKSDGACDSPSSDKENSS	0.999679	3	-0.0456232	-0.0894485	NR	NR	NR	-0.0675359	+	-	+	-	-	-	-	-
Q9UIG0	BAZ1B	BAZ1B	S158	MAPK14_MAPK3_MAPK9	sp|Q9UIG0-2|BAZ1B_HUMAN	sp|Q9UIG0-2|BAZ1B_HUMAN	158	S	VDEEATEKKSDGACDSPSSDKENSSQIAQDH	0.999525	3	-0.0443251	-0.0894485	NR	NR	NR	-0.0668868	+	-	-	-	-	-	-	-
Q9UIG0	BAZ1B	BAZ1B	S701	NA	sp|Q9UIG0-2|BAZ1B_HUMAN	sp|Q9UIG0-2|BAZ1B_HUMAN	701	S	ELVRLCLRRSDVQEESEGSDTDDNKDSAAFE	0.999994	3	0.00779699	-0.104548	NR	NR	NR	-0.0483755	+	-	+	+	-	-	-	+
Q9UIG0	BAZ1B	BAZ1B	S704	NA	sp|Q9UIG0-2|BAZ1B_HUMAN	sp|Q9UIG0-2|BAZ1B_HUMAN	704	S	RLCLRRSDVQEESEGSDTDDNKDSAAFEDNE	1	3	0.00779699	-0.104548	NR	NR	NR	-0.0483755	+	-	+	+	-	-	-	+
Q9UIG0	BAZ1B	BAZ1B	T706	NA	sp|Q9UIG0-2|BAZ1B_HUMAN	sp|Q9UIG0-2|BAZ1B_HUMAN	706	T	CLRRSDVQEESEGSDTDDNKDSAAFEDNEVQ	1	3	0.00779699	-0.104548	NR	NR	NR	-0.0483755	+	-	+	+	-	-	-	+
Q9UIG0	BAZ1B	BAZ1B	S160	NA	sp|Q9UIG0-2|BAZ1B_HUMAN	sp|Q9UIG0-2|BAZ1B_HUMAN	160	S	EEATEKKSDGACDSPSSDKENSSQIAQDHQK	0.942063	3	-0.0443251	-0.0415687	NR	NR	NR	-0.0429469	+	+	+	-	-	-	-	+
Q9UIF9	BAZ2A	BAZ2A	T480	NA	sp|Q9UIF9-2|BAZ2A_HUMAN	sp|Q9UIF9-2|BAZ2A_HUMAN	480	T	SPKASPVTSPAAAFPTASPANKDVSSFLETT	0.890908	2	-0.00103944	-0.117606	NR	NR	NR	-0.0593228	+	+	+	+	-	-	-	+
Q9UIF9	BAZ2A	BAZ2A	S482	NA	sp|Q9UIF9-2|BAZ2A_HUMAN	sp|Q9UIF9-2|BAZ2A_HUMAN	482	S	KASPVTSPAAAFPTASPANKDVSSFLETTAD	0.986587	1	-0.0961051	0.0992578	NR	NR	NR	0.00157634	+	+	+	-	-	-	-	+
Q9UIF9	BAZ2A	BAZ2A	S482	NA	sp|Q9UIF9-2|BAZ2A_HUMAN	sp|Q9UIF9-2|BAZ2A_HUMAN	482	S	KASPVTSPAAAFPTASPANKDVSSFLETTAD	0.986587	2	0.131609	-0.0496292	NR	biphasic	NR	0.04099	+	+	+	+	-	-	-	+
Q9P287	BCCIP	BCCIP	S42	NA	sp|Q9P287-4|BCCIP_HUMAN	sp|Q9P287-4|BCCIP_HUMAN	42	S	EEEKEVENEDEDDDDSDKEKDEEDEVIDEEV	1	1	-0.0520806	-0.169667	NR	NR	NR	-0.110874	+	-	-	-	+	-	-	-
Q9BXK5	B2L13	BCL2L13	S136	NA	sp|Q9BXK5-4|B2L13_HUMAN	sp|Q9BXK5-4|B2L13_HUMAN	136	S	PEEVKSLDSNGAGEKSENNSSNSDIVHVEKE	1	3	0.0909739	-0.154008	NR	NR	NR	-0.0315173	+	-	-	-	-	-	-	+
Q9BXK5	B2L13	BCL2L13	S140	NA	sp|Q9BXK5-4|B2L13_HUMAN	sp|Q9BXK5-4|B2L13_HUMAN	140	S	KSLDSNGAGEKSENNSSNSDIVHVEKEEVPE	1	3	0.215123	-0.154008	NR	NR	NR	0.0305572	+	+	-	-	-	-	-	+
Q9BXK5	B2L13	BCL2L13	S143	NA	sp|Q9BXK5-4|B2L13_HUMAN	sp|Q9BXK5-4|B2L13_HUMAN	143	S	DSNGAGEKSENNSSNSDIVHVEKEEVPEGME	1	3	0.215123	-0.154008	NR	NR	NR	0.0305572	+	+	-	-	-	-	-	+
Q9BXK5	B2L13	BCL2L13	S126	NA	sp|Q9BXK5-4|B2L13_HUMAN	sp|Q9BXK5-4|B2L13_HUMAN	126	S	PESWQQIAMDPEEVKSLDSNGAGEKSENNSS	1	2	0.1289	0.0514512	NR	NR	NR	0.0901757	+	+	+	-	-	-	+	+
Q9BXK5	B2L13	BCL2L13	S129	NA	sp|Q9BXK5-4|B2L13_HUMAN	sp|Q9BXK5-4|B2L13_HUMAN	129	S	WQQIAMDPEEVKSLDSNGAGEKSENNSSNSD	1	2	0.1289	0.0514512	NR	NR	NR	0.0901757	+	+	+	-	-	-	+	+
Q4VC05	BCL7A	BCL7A	S121	NA	sp|Q4VC05|BCL7A_HUMAN	sp|Q4VC05|BCL7A_HUMAN	121	S	KQENSSNSSPAPEPNSAVPSDGTEAKVDEAQ	0.716604	2	0.0947901	-0.0373305	NR	NR	NR	0.0287298	+	+	+	-	-	-	-	+
Q4VC05	BCL7A	BCL7A	S114	NA	sp|Q4VC05|BCL7A_HUMAN	sp|Q4VC05|BCL7A_HUMAN	114	S	IADASPIKQENSSNSSPAPEPNSAVPSDGTE	0.801055	2	0.0681166	-0.00627079	NR	NR	NR	0.0309229	+	+	-	-	-	-	-	+
Q4VC05	BCL7A	BCL7A	S113	NA	sp|Q4VC05|BCL7A_HUMAN	sp|Q4VC05|BCL7A_HUMAN	113	S	SIADASPIKQENSSNSSPAPEPNSAVPSDGT	0.815527	2	0.0803361	-0.00627079	NR	NR	NR	0.0370327	+	+	-	-	-	-	-	+
Q4VC05	BCL7A	BCL7A	S110	NA	sp|Q4VC05|BCL7A_HUMAN	sp|Q4VC05|BCL7A_HUMAN	110	S	NQSSIADASPIKQENSSNSSPAPEPNSAVPS	0.651833	3	0.198334	-0.0227936	NR	NR	NR	0.0877701	+	+	+	-	-	-	+	+
Q4VC05	BCL7A	BCL7A	S111	NA	sp|Q4VC05|BCL7A_HUMAN	sp|Q4VC05|BCL7A_HUMAN	111	S	QSSIADASPIKQENSSNSSPAPEPNSAVPSD	0.596737	3	0.198334	-0.0227936	NR	NR	NR	0.0877701	+	+	+	-	-	-	+	+
Q4VC05	BCL7A	BCL7A	S113	NA	sp|Q4VC05|BCL7A_HUMAN	sp|Q4VC05|BCL7A_HUMAN	113	S	SIADASPIKQENSSNSSPAPEPNSAVPSDGT	0.815527	3	0.198334	-0.0227936	NR	NR	NR	0.0877701	+	+	+	-	-	-	+	+
Q4VC05	BCL7A	BCL7A	S114	NA	sp|Q4VC05|BCL7A_HUMAN	sp|Q4VC05|BCL7A_HUMAN	114	S	IADASPIKQENSSNSSPAPEPNSAVPSDGTE	0.801055	3	0.198334	-0.0227936	NR	NR	NR	0.0877701	+	+	+	-	-	-	+	+
Q4VC05	BCL7A	BCL7A	S121	NA	sp|Q4VC05|BCL7A_HUMAN	sp|Q4VC05|BCL7A_HUMAN	121	S	KQENSSNSSPAPEPNSAVPSDGTEAKVDEAQ	0.716604	3	0.198334	-0.0227936	NR	NR	NR	0.0877701	+	+	+	-	-	-	+	+
O00512	BCL9	BCL9	S18	NA	sp|O00512|BCL9_HUMAN	sp|O00512|BCL9_HUMAN	18	S	SSNPKVRSSPSGNTQSSPKSKQEVMVRPPTV	0.905299	2	-0.108866	-0.229697	NR	NR	NR	-0.169282	+	+	-	-	-	-	-	+
O00512	BCL9	BCL9	S10	NA	sp|O00512|BCL9_HUMAN	sp|O00512|BCL9_HUMAN	10	S	______MHSSNPKVRSSPSGNTQSSPKSKQE	0.60897	2	-0.0893647	-0.186559	NR	NR	NR	-0.137962	+	+	-	-	-	-	-	+
O00512	BCL9	BCL9	S687	NA	sp|O00512|BCL9_HUMAN	sp|O00512|BCL9_HUMAN	687	S	GNNPIFPRIPVEGPLSPSRGDFPKGIPPQMG	0.998574	1	-0.0142688	-0.230906	NR	NR	NR	-0.122588	+	+	-	-	-	-	-	-
O00512	BCL9	BCL9	S19	NA	sp|O00512|BCL9_HUMAN	sp|O00512|BCL9_HUMAN	19	S	SNPKVRSSPSGNTQSSPKSKQEVMVRPPTVM	0.924499	2	-0.0380277	-0.160795	NR	NR	NR	-0.0994116	+	+	-	-	-	-	-	-
Q86UU0	BCL9L	BCL9L	S21	NA	sp|Q86UU0-3|BCL9L_HUMAN	sp|Q86UU0-3|BCL9L_HUMAN	21	S	NKTRLPHPRRREAPGSPPLSPRGHCPPAPAK	1	2	0.126728	0.00233329	NR	biphasic	NR	0.0645309	+	+	+	+	-	-	-	-
Q86UU0	BCL9L	BCL9L	S25	NA	sp|Q86UU0-3|BCL9L_HUMAN	sp|Q86UU0-3|BCL9L_HUMAN	25	S	LPHPRRREAPGSPPLSPRGHCPPAPAKPMHP	1	2	0.126728	0.00233329	NR	biphasic	NR	0.0645309	+	+	+	+	-	-	-	-
Q86UU0	BCL9L	BCL9L	S934	NA	sp|Q86UU0-3|BCL9L_HUMAN	sp|Q86UU0-3|BCL9L_HUMAN	934	S	ISINQMGSPGMGHLKSPTLSQVHSPLVTSPS	0.809261	2	0.263427	-0.0982784	NR	NR	NR	0.0825745	+	+	+	+	-	-	-	-
Q86UU0	BCL9L	BCL9L	T946	NA	sp|Q86UU0-3|BCL9L_HUMAN	sp|Q86UU0-3|BCL9L_HUMAN	946	T	HLKSPTLSQVHSPLVTSPSANLKSPQTPSQM	0.550068	2	0.321662	-0.0982784	hyper	NR	NR	0.111692	+	+	+	+	-	-	-	-
Q86UU0	BCL9L	BCL9L	S987	NA	sp|Q86UU0-3|BCL9L_HUMAN	sp|Q86UU0-3|BCL9L_HUMAN	987	S	PLKSPQVLGSSLSVRSPTGSPSRLKSPSMAV	0.999559	2	0.710785	-0.220616	hyper	NR	NR	0.245084	+	+	+	-	-	-	+	+
Q86UU0	BCL9L	BCL9L	S991	NA	sp|Q86UU0-3|BCL9L_HUMAN	sp|Q86UU0-3|BCL9L_HUMAN	991	S	PQVLGSSLSVRSPTGSPSRLKSPSMAVPSPG	0.996357	2	0.710785	-0.220616	hyper	NR	NR	0.245084	+	+	+	-	-	-	+	+
Q9NYF8	BCLF1	BCLAF1	S144	NA	sp|Q9NYF8-3|BCLF1_HUMAN	sp|Q9NYF8-3|BCLF1_HUMAN	144	S	RSYRSSRSPRSSSSRSSSPYSKSPVSKRRGS	0.998221	2	-0.313199	-0.257023	hypo	NR	NR	-0.285111	+	-	+	-	-	-	-	-
Q9NYF8	BCLF1	BCLAF1	S146	NA	sp|Q9NYF8-3|BCLF1_HUMAN	sp|Q9NYF8-3|BCLF1_HUMAN	146	S	YRSSRSPRSSSSRSSSPYSKSPVSKRRGSQE	0.916185	2	-0.321541	-0.166976	hypo	NR	NR	-0.244258	+	-	+	-	-	-	-	-
Q9NYF8	BCLF1	BCLAF1	S274	NA	sp|Q9NYF8-3|BCLF1_HUMAN	sp|Q9NYF8-3|BCLF1_HUMAN	274	S	HSHSIQHSPERSGSGSVGNGSSRYSPSQNSP	0.990969	1	-0.129505	-0.0440364	NR	NR	NR	-0.0867709	+	-	-	-	+	+	-	+
Q9NYF8	BCLF1	BCLAF1	S220	NA	sp|Q9NYF8-3|BCLF1_HUMAN	sp|Q9NYF8-3|BCLF1_HUMAN	220	S	ATSGDIWPGLSAYDNSPRSPHSPSPIATPPS	0.986085	1	0.0752172	-0.16872	NR	NR	NR	-0.0467512	+	+	-	-	-	-	-	-
Q9NYF8	BCLF1	BCLAF1	T492	NA	sp|Q9NYF8-3|BCLF1_HUMAN	sp|Q9NYF8-3|BCLF1_HUMAN	492	T	KEEDKNSERITVKKETQSPEQVKSEKLKDLF	1	2	0.0202667	-0.0992666	NR	NR	NR	-0.0394999	+	+	+	-	-	-	+	+
Q9NYF8	BCLF1	BCLAF1	S494	NA	sp|Q9NYF8-3|BCLF1_HUMAN	sp|Q9NYF8-3|BCLF1_HUMAN	494	S	EDKNSERITVKKETQSPEQVKSEKLKDLFDY	1	2	0.0202667	-0.0992666	NR	NR	NR	-0.0394999	+	+	+	-	-	-	+	+
Q9NYF8	BCLF1	BCLAF1	S758	NA	sp|Q9NYF8-3|BCLF1_HUMAN	sp|Q9NYF8-3|BCLF1_HUMAN	758	S	EQDHSRSSSSSASPSSPSSREEKESKKEREE	0.99726	1	-0.0318459	0.0108597	NR	NR	NR	-0.0104931	+	+	+	+	-	-	-	-
Q9NYF8	BCLF1	BCLAF1	S494	NA	sp|Q9NYF8-3|BCLF1_HUMAN	sp|Q9NYF8-3|BCLF1_HUMAN	494	S	EDKNSERITVKKETQSPEQVKSEKLKDLFDY	1	1	0.0157963	0.0156527	NR	NR	NR	0.0157245	-	+	+	+	-	-	-	+
Q9NYF8	BCLF1	BCLAF1	S656	NA	sp|Q9NYF8-3|BCLF1_HUMAN	sp|Q9NYF8-3|BCLF1_HUMAN	656	S	STRQKSPEIHRRIDISPSTLRKHTRLAGEER	0.99827	1	-0.0565619	0.0982634	NR	NR	NR	0.0208507	+	-	+	+	-	-	-	+
Q9NYF8	BCLF1	BCLAF1	S755	NA	sp|Q9NYF8-3|BCLF1_HUMAN	sp|Q9NYF8-3|BCLF1_HUMAN	755	S	HKREQDHSRSSSSSASPSSPSSREEKESKKE	0.955017	2	-0.0397937	0.103416	NR	biphasic	NR	0.0318111	+	+	+	+	-	-	-	-
Q9NYF8	BCLF1	BCLAF1	S757	NA	sp|Q9NYF8-3|BCLF1_HUMAN	sp|Q9NYF8-3|BCLF1_HUMAN	757	S	REQDHSRSSSSSASPSSPSSREEKESKKERE	0.869119	2	-0.0809796	0.261208	biphasic	NR	NR	0.0901142	+	+	+	-	-	-	-	+
Q9NYF8	BCLF1	BCLAF1	S13	NA	sp|Q9NYF8-3|BCLF1_HUMAN	sp|Q9NYF8-3|BCLF1_HUMAN	13	S	___MGRSNSRSHSSRSKSRSQSSSRSRSRSH	0.974334	2	-0.000998059	0.183888	NR	NR	NR	0.0914447	-	-	+	+	+	+	+	+
Q9NYF8	BCLF1	BCLAF1	S159	NA	sp|Q9NYF8-3|BCLF1_HUMAN	sp|Q9NYF8-3|BCLF1_HUMAN	159	S	SSSPYSKSPVSKRRGSQEKQTKKAEGEPQEE	1	1	0.0366591	0.154911	NR	NR	NR	0.095785	+	-	+	+	-	-	+	+
Q9NYF8	BCLF1	BCLAF1	S10	NA	sp|Q9NYF8-3|BCLF1_HUMAN	sp|Q9NYF8-3|BCLF1_HUMAN	10	S	______MGRSNSRSHSSRSKSRSQSSSRSRS	0.782846	2	0.0141932	0.183888	NR	NR	NR	0.0990404	-	-	-	+	+	+	+	+
Q9NYF8	BCLF1	BCLAF1	S760	NA	sp|Q9NYF8-3|BCLF1_HUMAN	sp|Q9NYF8-3|BCLF1_HUMAN	760	S	DHSRSSSSSASPSSPSSREEKESKKEREEEF	0.596331	2	-0.0809796	0.289291	biphasic	NR	NR	0.104156	+	+	+	+	-	-	-	+
Q9NYF8	BCLF1	BCLAF1	S758	NA	sp|Q9NYF8-3|BCLF1_HUMAN	sp|Q9NYF8-3|BCLF1_HUMAN	758	S	EQDHSRSSSSSASPSSPSSREEKESKKEREE	0.99726	2	0.0945444	0.126586	NR	NR	NR	0.110565	+	+	+	+	-	-	-	-
Q9NYF8	BCLF1	BCLAF1	S510	NA	sp|Q9NYF8-3|BCLF1_HUMAN	sp|Q9NYF8-3|BCLF1_HUMAN	510	S	PEQVKSEKLKDLFDYSPPLHKNLDAREKSTF	0.99246	1	0.037073	0.222794	NR	NR	NR	0.129933	+	+	+	+	-	-	+	+
Q9NYF8	BCLF1	BCLAF1	S712	NA	sp|Q9NYF8-3|BCLF1_HUMAN	sp|Q9NYF8-3|BCLF1_HUMAN	712	S	RRRKERSKERGDSKGSRESSGSRKQEKTPKD	0.999869	2	0.0485515	0.228015	NR	NR	NR	0.138283	+	+	+	+	+	-	-	+
Q9NYF8	BCLF1	BCLAF1	T400	NA	sp|Q9NYF8-3|BCLF1_HUMAN	sp|Q9NYF8-3|BCLF1_HUMAN	400	T	KESGKQKFNDSEGDDTEETEDYRQFRKSVLA	0.99992	2	0.136586	0.160313	NR	NR	NR	0.148449	+	+	+	+	+	-	-	+
Q9NYF8	BCLF1	BCLAF1	S761	NA	sp|Q9NYF8-3|BCLF1_HUMAN	sp|Q9NYF8-3|BCLF1_HUMAN	761	S	HSRSSSSSASPSSPSSREEKESKKEREEEFK	0.737235	2	0.0369658	0.261208	NR	NR	NR	0.149087	+	+	+	-	-	+	+	+
Q9NYF8	BCLF1	BCLAF1	T400	NA	sp|Q9NYF8-3|BCLF1_HUMAN	sp|Q9NYF8-3|BCLF1_HUMAN	400	T	KESGKQKFNDSEGDDTEETEDYRQFRKSVLA	0.99992	1	0.11508	0.197636	NR	NR	NR	0.156358	+	+	+	+	-	-	+	+
Q9NYF8	BCLF1	BCLAF1	T403	NA	sp|Q9NYF8-3|BCLF1_HUMAN	sp|Q9NYF8-3|BCLF1_HUMAN	403	T	GKQKFNDSEGDDTEETEDYRQFRKSVLADQG	0.992106	2	0.16606	0.160313	NR	NR	NR	0.163186	+	+	+	+	+	-	+	+
Q9NYF8	BCLF1	BCLAF1	S175	NA	sp|Q9NYF8-3|BCLF1_HUMAN	sp|Q9NYF8-3|BCLF1_HUMAN	175	S	QEKQTKKAEGEPQEESPLKSKSQEEPKDTFE	1	1	0.0898242	0.277594	NR	NR	NR	0.183709	+	+	+	+	-	-	+	+
Q9NYF8	BCLF1	BCLAF1	Y381	NA	sp|Q9NYF8-3|BCLF1_HUMAN	sp|Q9NYF8-3|BCLF1_HUMAN	381	Y	KGRAEGEWEDQEALDYFSDKESGKQKFNDSE	0.999224	2	0.241961	0.182329	NR	NR	NR	0.212145	+	+	+	+	-	+	+	+
Q9NYF8	BCLF1	BCLAF1	S395	NA	sp|Q9NYF8-3|BCLF1_HUMAN	sp|Q9NYF8-3|BCLF1_HUMAN	395	S	DYFSDKESGKQKFNDSEGDDTEETEDYRQFR	1	1	0.0895439	0.336037	NR	hyper	NR	0.212791	+	+	+	+	+	-	+	+
Q9NYF8	BCLF1	BCLAF1	S387	NA	sp|Q9NYF8-3|BCLF1_HUMAN	sp|Q9NYF8-3|BCLF1_HUMAN	387	S	EWEDQEALDYFSDKESGKQKFNDSEGDDTEE	0.987453	2	0.241961	0.206392	NR	NR	NR	0.224177	+	+	+	+	-	+	+	+
Q9NYF8	BCLF1	BCLAF1	S288	NA	sp|Q9NYF8-3|BCLF1_HUMAN	sp|Q9NYF8-3|BCLF1_HUMAN	288	S	GSVGNGSSRYSPSQNSPIHHIPSRRSPAKTI	0.999999	2	0.232872	0.253967	NR	NR	NR	0.243419	+	+	+	+	+	+	+	+
Q9NYF8	BCLF1	BCLAF1	S283	NA	sp|Q9NYF8-3|BCLF1_HUMAN	sp|Q9NYF8-3|BCLF1_HUMAN	283	S	ERSGSGSVGNGSSRYSPSQNSPIHHIPSRRS	0.919343	2	0.27397	0.253967	NR	NR	NR	0.263969	-	+	+	+	+	+	+	+
Q6W2J9	BCOR	BCOR	S1353	NA	sp|Q6W2J9-4|BCOR_HUMAN	sp|Q6W2J9-4|BCOR_HUMAN	1353	S	GKVTVRRFRKRPEPSSDYDLSPAKQEPKPFD	0.801069	2	-0.222402	-0.402478	biphasic	hypo	NR	-0.31244	+	-	-	-	-	-	-	+
Q6W2J9	BCOR	BCOR	S1358	NA	sp|Q6W2J9-4|BCOR_HUMAN	sp|Q6W2J9-4|BCOR_HUMAN	1358	S	RRFRKRPEPSSDYDLSPAKQEPKPFDRLQQL	0.998232	2	-0.222402	-0.402478	biphasic	hypo	NR	-0.31244	+	-	-	-	-	-	-	+
Q6W2J9	BCOR	BCOR	S1121	NA	sp|Q6W2J9-4|BCOR_HUMAN	sp|Q6W2J9-4|BCOR_HUMAN	1121	S	MPHSPTLRVDRKRKVSGDSSHTETTAEEVPE	0.893736	2	0.020242	-0.12734	NR	NR	NR	-0.0535491	+	+	+	-	-	-	-	-
Q6W2J9	BCOR	BCOR	S423	NA	sp|Q6W2J9-4|BCOR_HUMAN	sp|Q6W2J9-4|BCOR_HUMAN	423	S	GHARKTAVQDRKDGSSPPLLEKQTVTKDVTD	0.926631	1	0.00749806	-0.00477159	NR	NR	NR	0.00136323	+	+	-	-	-	-	+	+
P11274	BCR	BCR	S356	NA	sp|P11274-2|BCR_HUMAN	sp|P11274-2|BCR_HUMAN	356	S	SEEDFSSGQSSRVSPSPTTYRMFRDKSRSPS	0.994982	2	-0.222695	-0.164199	NR	NR	NR	-0.193447	+	+	-	-	-	-	-	-
Q8TD16	BICD2	BICD2	S582	NA	sp|Q8TD16|BICD2_HUMAN	sp|Q8TD16|BICD2_HUMAN	582	S	TSPGGRTSPEARGRRSPILLPKGLLAPEAGR	1	1	0.00744812	-0.0749929	NR	NR	NR	-0.0337724	+	-	-	-	-	-	-	+
Q9NZM4	BICRA	BICRA	S677	NA	sp|Q9NZM4-2|BICRA_HUMAN	sp|Q9NZM4-2|BICRA_HUMAN	677	S	SDFQLQFPPSQGPHKSPTPPPTLHLVPEPAA	0.80848	2	-0.00261894	0.107038	NR	NR	NR	0.0522096	+	+	+	+	-	-	-	+
Q9NZM4	BICRA	BICRA	T683	NA	sp|Q9NZM4-2|BICRA_HUMAN	sp|Q9NZM4-2|BICRA_HUMAN	683	T	FPPSQGPHKSPTPPPTLHLVPEPAAPPPPPP	0.80848	2	-0.00261894	0.107038	NR	NR	NR	0.0522096	+	+	+	+	-	-	-	+
Q9NR09	BIRC6	BIRC6	S2885	NA	sp|Q9NR09|BIRC6_HUMAN	sp|Q9NR09|BIRC6_HUMAN	2885	S	YITCSDKVMSRSGSDSSVGARACFGGLFANL	0.786106	2	-0.0615624	-0.27099	NR	NR	NR	-0.166276	-	-	-	-	-	-	-	+
Q9NR09	BIRC6	BIRC6	S2886	NA	sp|Q9NR09|BIRC6_HUMAN	sp|Q9NR09|BIRC6_HUMAN	2886	S	ITCSDKVMSRSGSDSSVGARACFGGLFANLI	0.997396	2	-0.0615624	-0.27099	NR	NR	NR	-0.166276	-	-	-	-	-	-	-	+
Q9NR09	BIRC6	BIRC6	S486	NA	sp|Q9NR09|BIRC6_HUMAN	sp|Q9NR09|BIRC6_HUMAN	486	S	GDSDDLLEDSDSEEHSRSDSVTGHTSQKEAM	0.999953	3	-0.0183924	-0.107348	NR	NR	NR	-0.06287	+	-	-	-	-	-	-	+
Q9NR09	BIRC6	BIRC6	S482	NA	sp|Q9NR09|BIRC6_HUMAN	sp|Q9NR09|BIRC6_HUMAN	482	S	PKLEGDSDDLLEDSDSEEHSRSDSVTGHTSQ	0.999226	2	-0.0453347	-0.0316879	NR	NR	NR	-0.0385113	+	+	-	-	-	-	-	+
Q9NR09	BIRC6	BIRC6	S480	NA	sp|Q9NR09|BIRC6_HUMAN	sp|Q9NR09|BIRC6_HUMAN	480	S	DIPKLEGDSDDLLEDSDSEEHSRSDSVTGHT	0.999939	2	0.0673434	-0.0115972	NR	NR	NR	0.0278731	+	+	-	-	-	-	-	+
Q9NR09	BIRC6	BIRC6	S480	NA	sp|Q9NR09|BIRC6_HUMAN	sp|Q9NR09|BIRC6_HUMAN	480	S	DIPKLEGDSDDLLEDSDSEEHSRSDSVTGHT	0.999939	3	0.0338733	0.0535417	NR	NR	NR	0.0437075	+	+	+	+	-	-	-	+
Q9NR09	BIRC6	BIRC6	S482	NA	sp|Q9NR09|BIRC6_HUMAN	sp|Q9NR09|BIRC6_HUMAN	482	S	PKLEGDSDDLLEDSDSEEHSRSDSVTGHTSQ	0.999226	3	0.0338733	0.0535417	NR	NR	NR	0.0437075	+	+	+	+	-	-	-	+
Q9NR09	BIRC6	BIRC6	S473	NA	sp|Q9NR09|BIRC6_HUMAN	sp|Q9NR09|BIRC6_HUMAN	473	S	EDSSSCSDIPKLEGDSDDLLEDSDSEEHSRS	0.999968	2	0.0106414	0.116013	NR	NR	NR	0.0633274	+	+	-	-	-	-	+	+
Q9NR09	BIRC6	BIRC6	S480	NA	sp|Q9NR09|BIRC6_HUMAN	sp|Q9NR09|BIRC6_HUMAN	480	S	DIPKLEGDSDDLLEDSDSEEHSRSDSVTGHT	0.999939	1	0.205951	-0.033895	NR	NR	NR	0.0860279	+	+	+	-	-	-	-	+
Q9NR09	BIRC6	BIRC6	S473	NA	sp|Q9NR09|BIRC6_HUMAN	sp|Q9NR09|BIRC6_HUMAN	473	S	EDSSSCSDIPKLEGDSDDLLEDSDSEEHSRS	0.999968	3	0.216996	0.465056	NR	hyper	NR	0.341026	+	+	+	+	+	-	+	+
Q6QNY0	BL1S3	BLOC1S3	T25	NA	sp|Q6QNY0|BL1S3_HUMAN	sp|Q6QNY0|BL1S3_HUMAN	25	T	PLRRPETVVPGEATETDSERSASSSEEEELY	0.735681	2	-0.108938	-0.22675	NR	NR	NR	-0.167844	+	-	-	-	-	-	-	+
Q6QNY0	BL1S3	BLOC1S3	T23	NA	sp|Q6QNY0|BL1S3_HUMAN	sp|Q6QNY0|BL1S3_HUMAN	23	T	RRPLRRPETVVPGEATETDSERSASSSEEEE	0.85257	2	-0.110063	-0.173364	NR	NR	NR	-0.141714	+	+	-	-	-	-	-	+
Q6QNY0	BL1S3	BLOC1S3	S27	NA	sp|Q6QNY0|BL1S3_HUMAN	sp|Q6QNY0|BL1S3_HUMAN	27	S	RRPETVVPGEATETDSERSASSSEEEELYLG	0.959807	2	-0.0632225	-0.173364	NR	NR	NR	-0.118293	+	+	-	-	-	-	-	+
Q6QNY0	BL1S3	BLOC1S3	T63	NA	sp|Q6QNY0|BL1S3_HUMAN	sp|Q6QNY0|BL1S3_HUMAN	63	T	RGRPTGLRVAGEAAETDSEPEPEPEPTAAPR	1	2	-0.0324791	-0.0763803	NR	NR	NR	-0.0544297	+	-	-	-	-	-	-	+
Q6QNY0	BL1S3	BLOC1S3	S65	NA	sp|Q6QNY0|BL1S3_HUMAN	sp|Q6QNY0|BL1S3_HUMAN	65	S	RPTGLRVAGEAAETDSEPEPEPEPTAAPRDL	0.999999	2	-0.0324791	-0.0763803	NR	NR	NR	-0.0544297	+	-	-	-	-	-	-	+
P35226	BMI1	BMI1	S251	NA	sp|P35226|BMI1_HUMAN	sp|P35226|BMI1_HUMAN	251	S	ISHQRDGLTNAGELESDSGSDKANSPAGGIP	1	3	0.0164035	-0.0496145	NR	NR	NR	-0.0166055	+	+	-	-	-	-	-	+
P35226	BMI1	BMI1	S253	NA	sp|P35226|BMI1_HUMAN	sp|P35226|BMI1_HUMAN	253	S	HQRDGLTNAGELESDSGSDKANSPAGGIPST	1	3	0.0164035	-0.0496145	NR	NR	NR	-0.0166055	+	+	-	-	-	-	-	+
P35226	BMI1	BMI1	S255	NA	sp|P35226|BMI1_HUMAN	sp|P35226|BMI1_HUMAN	255	S	RDGLTNAGELESDSGSDKANSPAGGIPSTSS	0.999999	3	0.0164035	-0.0496145	NR	NR	NR	-0.0166055	+	+	-	-	-	-	-	+
P35226	BMI1	BMI1	S251	NA	sp|P35226|BMI1_HUMAN	sp|P35226|BMI1_HUMAN	251	S	ISHQRDGLTNAGELESDSGSDKANSPAGGIP	1	2	0.043745	0.221105	NR	NR	NR	0.132425	+	+	+	-	-	-	-	+
P35226	BMI1	BMI1	S253	NA	sp|P35226|BMI1_HUMAN	sp|P35226|BMI1_HUMAN	253	S	HQRDGLTNAGELESDSGSDKANSPAGGIPST	1	2	0.043745	0.221105	NR	NR	NR	0.132425	+	+	+	-	-	-	-	+
Q9NSY1	BMP2K	BMP2K	T1037	NA	sp|Q9NSY1|BMP2K_HUMAN	sp|Q9NSY1|BMP2K_HUMAN	1037	T	KKVGRRDSQSSNEFLTISDSKENISVALTDG	0.963025	3	-0.275028	-0.243134	NR	NR	NR	-0.259081	+	-	-	-	-	-	-	-
Q9NSY1	BMP2K	BMP2K	S1029	NA	sp|Q9NSY1|BMP2K_HUMAN	sp|Q9NSY1|BMP2K_HUMAN	1029	S	TPERARRHKKVGRRDSQSSNEFLTISDSKEN	0.987296	3	-0.276123	-0.24124	NR	NR	NR	-0.258681	+	-	-	-	-	-	-	-
Q9NSY1	BMP2K	BMP2K	S1031	NA	sp|Q9NSY1|BMP2K_HUMAN	sp|Q9NSY1|BMP2K_HUMAN	1031	S	ERARRHKKVGRRDSQSSNEFLTISDSKENIS	0.985526	3	-0.276123	-0.24124	NR	NR	NR	-0.258681	+	-	-	-	-	-	-	-
Q9NSY1	BMP2K	BMP2K	S1032	NA	sp|Q9NSY1|BMP2K_HUMAN	sp|Q9NSY1|BMP2K_HUMAN	1032	S	RARRHKKVGRRDSQSSNEFLTISDSKENISV	0.96206	3	-0.276123	-0.24124	NR	NR	NR	-0.258681	+	-	-	-	-	-	-	-
Q9NSY1	BMP2K	BMP2K	S804	NA	sp|Q9NSY1|BMP2K_HUMAN	sp|Q9NSY1|BMP2K_HUMAN	804	S	MDSEDEEEEEKHSSDSDYEQAKAKYSDMSSV	0.99999	2	-0.154877	-0.0244035	NR	NR	NR	-0.0896403	+	+	-	-	-	-	-	+
Q9NSY1	BMP2K	BMP2K	S1031	NA	sp|Q9NSY1|BMP2K_HUMAN	sp|Q9NSY1|BMP2K_HUMAN	1031	S	ERARRHKKVGRRDSQSSNEFLTISDSKENIS	0.985526	2	-0.316585	0.219279	hypo	NR	NR	-0.0486527	+	+	-	-	-	-	+	+
Q9NSY1	BMP2K	BMP2K	S801	NA	sp|Q9NSY1|BMP2K_HUMAN	sp|Q9NSY1|BMP2K_HUMAN	801	S	PLLMDSEDEEEEEKHSSDSDYEQAKAKYSDM	0.923323	2	0.0924064	-0.0244035	NR	NR	NR	0.0340014	+	+	-	-	-	-	+	+
Q8NFC6	BD1L1	BOD1L1	S3019	NA	sp|Q8NFC6|BD1L1_HUMAN	sp|Q8NFC6|BD1L1_HUMAN	3019	S	RSTTRSEAQRSKTQLSPSIKRKREVSPPGAR	0.987148	1	-0.137828	-0.217127	NR	NR	NR	-0.177478	+	-	-	-	-	-	-	+
Q8NFC6	BD1L1	BOD1L1	S3029	NA	sp|Q8NFC6|BD1L1_HUMAN	sp|Q8NFC6|BD1L1_HUMAN	3029	S	SKTQLSPSIKRKREVSPPGARTRGQQRVEEA	1	1	0.0359607	-0.193001	NR	NR	NR	-0.0785203	+	-	-	-	-	-	+	+
Q8NFC6	BD1L1	BOD1L1	S1659	NA	sp|Q8NFC6|BD1L1_HUMAN	sp|Q8NFC6|BD1L1_HUMAN	1659	S	SVVTEEKDDAVTSAGSEEKCDGSLSRDSEIV	0.999965	2	0.0315217	-0.0527111	NR	NR	NR	-0.0105947	+	+	-	-	-	-	+	+
Q8NFC6	BD1L1	BOD1L1	S2779	NA	sp|Q8NFC6|BD1L1_HUMAN	sp|Q8NFC6|BD1L1_HUMAN	2779	S	EERHMPKRKRKQHYLSSEDEPDDNPDVLDSR	0.981435	2	0.0163715	-0.0314793	NR	NR	NR	-0.00755392	+	+	-	-	-	-	-	+
Q8NFC6	BD1L1	BOD1L1	S2780	NA	sp|Q8NFC6|BD1L1_HUMAN	sp|Q8NFC6|BD1L1_HUMAN	2780	S	ERHMPKRKRKQHYLSSEDEPDDNPDVLDSRI	0.981435	2	0.0163715	-0.0314793	NR	NR	NR	-0.00755392	+	+	-	-	-	-	-	+
Q8NFC6	BD1L1	BOD1L1	S2986	NA	sp|Q8NFC6|BD1L1_HUMAN	sp|Q8NFC6|BD1L1_HUMAN	2986	S	QKSVSDPVEDKKEQESDEEEEEEEEDEPSGA	1	1	0.0404651	0.10957	NR	NR	NR	0.0750177	+	+	-	-	-	-	+	+
Q8NFC6	BD1L1	BOD1L1	S484	NA	sp|Q8NFC6|BD1L1_HUMAN	sp|Q8NFC6|BD1L1_HUMAN	484	S	AYVHKPYLYSKYYSDSDDELTVEQRRQSIAK	0.991427	2	0.0740434	0.0772229	NR	NR	NR	0.0756331	+	+	-	-	-	-	-	+
Q8NFC6	BD1L1	BOD1L1	S482	NA	sp|Q8NFC6|BD1L1_HUMAN	sp|Q8NFC6|BD1L1_HUMAN	482	S	RHAYVHKPYLYSKYYSDSDDELTVEQRRQSI	0.979751	2	0.154889	0.0772229	NR	NR	NR	0.116056	+	+	-	-	-	-	+	+
Q14137	BOP1	BOP1	S14	NA	sp|Q14137-2|BOP1_HUMAN	sp|Q14137-2|BOP1_HUMAN	14	S	__MASARIGDEYAEDSSDEEDIRNTVGNVPL	0.999913	2	0.170307	0.281883	NR	NR	NR	0.226095	+	+	+	+	-	-	+	+
Q14137	BOP1	BOP1	S15	NA	sp|Q14137-2|BOP1_HUMAN	sp|Q14137-2|BOP1_HUMAN	15	S	_MASARIGDEYAEDSSDEEDIRNTVGNVPLE	0.999941	2	0.170307	0.281883	NR	NR	NR	0.226095	+	+	+	+	-	-	+	+
Q12830	BPTF	BPTF	S2471	NA	sp|Q12830-4|BPTF_HUMAN	sp|Q12830-4|BPTF_HUMAN	2471	S	QPQSNVQGQSPVRVQSPSQTRIRPSTPSQLS	0.998557	1	-0.0967881	-0.214763	NR	NR	NR	-0.155775	+	+	-	-	-	-	-	+
Q12830	BPTF	BPTF	S2465	NA	sp|Q12830-4|BPTF_HUMAN	sp|Q12830-4|BPTF_HUMAN	2465	S	QVAAQSQPQSNVQGQSPVRVQSPSQTRIRPS	0.999334	1	-0.0393437	-0.106392	NR	NR	NR	-0.0728678	+	+	+	-	-	-	-	+
Q12830	BPTF	BPTF	S1131	NA	sp|Q12830-4|BPTF_HUMAN	sp|Q12830-4|BPTF_HUMAN	1131	S	KITEKKDQDVKELLDSDSDKPCKEEPMEVDD	0.983907	1	-0.132673	0.0227594	NR	NR	NR	-0.0549569	+	+	+	-	-	-	-	+
Q12830	BPTF	BPTF	S2370	NA	sp|Q12830-4|BPTF_HUMAN	sp|Q12830-4|BPTF_HUMAN	2370	S	STTAAGTGEQRQSKLSPQMQVHQDKTLPPAQ	1	1	0.0673563	-0.0655403	NR	NR	NR	0.000907981	+	-	-	-	-	-	-	-
Q12830	BPTF	BPTF	S216	NA	sp|Q12830-4|BPTF_HUMAN	sp|Q12830-4|BPTF_HUMAN	216	S	SSTPGRRKPRVHRPRSPILEEKDIPPLEFPK	1	1	0.0360375	0.0151165	NR	NR	NR	0.025577	+	+	+	-	-	-	+	+
P15056	BRAF	BRAF	Y746	ABL2	sp|P15056|BRAF_HUMAN	sp|P15056|BRAF_HUMAN	746	Y	PSLNRAGFQTEDFSLYACASPKTPIQAGGYG	0.960263	1	-0.42078	-0.556517	biphasic	hypo	NR	-0.488649	+	+	-	-	-	-	-	-
P15056	BRAF	BRAF	S446	PAK1	sp|P15056|BRAF_HUMAN	sp|P15056|BRAF_HUMAN	446	S	SSEDRNRMKTLGRRDSSDDWEIPDGQITVGQ	0.967023	1	-0.0976339	-0.194721	NR	NR	NR	-0.146178	+	+	+	-	-	-	-	-
Q7Z569	BRAP	BRAP	T99	NA	sp|Q7Z569|BRAP_HUMAN	sp|Q7Z569|BRAP_HUMAN	99	T	LKTTVEERKSSEASPTAQRSKDHSKECINAA	0.609871	2	-0.136564	-0.246655	NR	NR	NR	-0.191609	+	+	-	-	-	-	-	+
Q7Z569	BRAP	BRAP	S93	NA	sp|Q7Z569|BRAP_HUMAN	sp|Q7Z569|BRAP_HUMAN	93	S	KSNPDELKTTVEERKSSEASPTAQRSKDHSK	0.986183	2	-0.103052	-0.246655	NR	NR	NR	-0.174854	+	+	-	-	-	-	-	+
Q7Z569	BRAP	BRAP	S117	NA	sp|Q7Z569|BRAP_HUMAN	sp|Q7Z569|BRAP_HUMAN	117	S	RSKDHSKECINAAPDSPSKQLPDQISFFSGN	0.994655	1	0.0101719	-0.0245465	biphasic	NR	NR	-0.0071873	+	+	+	-	-	-	-	-
P38398	BRCA1	BRCA1	S1142	NA	sp|P38398-8|BRCA1_HUMAN	sp|P38398-8|BRCA1_HUMAN	1142	S	SAVFSKSVQKGELSRSPSPFTHTHLAQGYRR	0.983601	3	0.0520754	-0.511353	NR	hypo	NR	-0.229639	+	-	-	-	-	-	-	+
P38398	BRCA1	BRCA1	S1144	NA	sp|P38398-8|BRCA1_HUMAN	sp|P38398-8|BRCA1_HUMAN	1144	S	VFSKSVQKGELSRSPSPFTHTHLAQGYRRGA	0.999407	3	0.0520754	-0.511353	NR	hypo	NR	-0.229639	+	-	-	-	-	-	-	+
P38398	BRCA1	BRCA1	S960	NA	sp|P38398-8|BRCA1_HUMAN	sp|P38398-8|BRCA1_HUMAN	960	S	TKCKKNLLEENFEEHSMSPEREMGNENIPST	1	2	-0.0725235	-0.186472	NR	NR	NR	-0.129498	+	+	-	-	-	-	-	-
P38398	BRCA1	BRCA1	S962	NA	sp|P38398-8|BRCA1_HUMAN	sp|P38398-8|BRCA1_HUMAN	962	S	CKKNLLEENFEEHSMSPEREMGNENIPSTVS	1	2	-0.0725235	-0.186472	NR	NR	NR	-0.129498	+	+	-	-	-	-	-	-
P38398	BRCA1	BRCA1	S67	NA	sp|P38398-8|BRCA1_HUMAN	sp|P38398-8|BRCA1_HUMAN	67	S	LEYANSYNFAKKENNSPEHLKDEVSIIQSMG	1	1	-0.0439087	-0.114834	NR	NR	NR	-0.0793713	+	+	-	-	-	-	-	+
P38398	BRCA1	BRCA1	S1477	NA	sp|P38398-8|BRCA1_HUMAN	sp|P38398-8|BRCA1_HUMAN	1477	S	YMHSCSGSLQNRNYPSQEELIKVVDVEEQQL	0.999861	1	-0.00317854	-0.139353	NR	NR	NR	-0.0712656	+	+	-	-	-	-	-	+
P38398	BRCA1	BRCA1	S1426	NA	sp|P38398-8|BRCA1_HUMAN	sp|P38398-8|BRCA1_HUMAN	1426	S	QKSSEYPISQNPEGLSADKFEVSADSSTSKN	0.999931	2	-0.0184527	-0.0631801	NR	NR	NR	-0.0408164	+	-	-	-	-	-	+	+
P38398	BRCA1	BRCA1	S1414	NA	sp|P38398-8|BRCA1_HUMAN	sp|P38398-8|BRCA1_HUMAN	1414	S	EQSTSEKAVLTSQKSSEYPISQNPEGLSADK	0.571361	2	0.0138902	-0.0631801	NR	NR	NR	-0.024645	+	-	-	-	-	-	+	+
P38398	BRCA1	BRCA1	S1144	NA	sp|P38398-8|BRCA1_HUMAN	sp|P38398-8|BRCA1_HUMAN	1144	S	VFSKSVQKGELSRSPSPFTHTHLAQGYRRGA	0.999407	2	0.073157	-0.0510665	NR	NR	NR	0.0110452	+	+	+	-	-	-	-	+
P38398	BRCA1	BRCA1	S1142	NA	sp|P38398-8|BRCA1_HUMAN	sp|P38398-8|BRCA1_HUMAN	1142	S	SAVFSKSVQKGELSRSPSPFTHTHLAQGYRR	0.983601	2	0.0825211	-0.0510665	NR	NR	NR	0.0157273	+	+	+	-	-	-	-	+
P38398	BRCA1	BRCA1	S1295	NA	sp|P38398-8|BRCA1_HUMAN	sp|P38398-8|BRCA1_HUMAN	1295	S	QSESQGVGLSDKELVSDDEERGTGLEENNQE	1	1	0.0190963	0.0639195	NR	NR	NR	0.0415079	+	+	-	-	-	-	+	+
P38398	BRCA1	BRCA1	S348	NA	sp|P38398-8|BRCA1_HUMAN	sp|P38398-8|BRCA1_HUMAN	348	S	QKVNEWFSRSDELLGSDDSHDGESESNAKVA	0.997375	2	0.207016	0.113691	NR	NR	NR	0.160354	+	+	+	-	-	-	+	+
P38398	BRCA1	BRCA1	S351	NA	sp|P38398-8|BRCA1_HUMAN	sp|P38398-8|BRCA1_HUMAN	351	S	NEWFSRSDELLGSDDSHDGESESNAKVADVL	0.996431	2	0.207016	0.113691	NR	NR	NR	0.160354	+	+	+	-	-	-	+	+
O95696	BRD1	BRD1	S1055	NA	sp|O95696|BRD1_HUMAN	sp|O95696|BRD1_HUMAN	1055	S	MNHLSRVHGEPTSDLSDID____________	0.999381	2	0.0981112	0.0180722	NR	NR	NR	0.0580917	+	-	+	-	-	-	+	+
O95696	BRD1	BRD1	S1052	NA	sp|O95696|BRD1_HUMAN	sp|O95696|BRD1_HUMAN	1052	S	DRAMNHLSRVHGEPTSDLSDID_________	0.922876	2	0.131841	0.0180722	NR	NR	NR	0.0749568	+	-	-	-	-	-	+	+
P25440	BRD2	BRD2	S178	NA	sp|P25440-4|BRD2_HUMAN	sp|P25440-4|BRD2_HUMAN	178	S	ADTTTPTPTAILAPGSPASPPGSLEPKAARL	0.999902	2	0.0451897	-0.156852	NR	NR	NR	-0.0558312	+	+	+	-	-	-	-	+
P25440	BRD2	BRD2	S181	NA	sp|P25440-4|BRD2_HUMAN	sp|P25440-4|BRD2_HUMAN	181	S	TTPTPTAILAPGSPASPPGSLEPKAARLPPM	0.999903	2	0.0451897	-0.156852	NR	NR	NR	-0.0558312	+	+	+	-	-	-	-	+
Q15059	BRD3	BRD3	S263	NA	sp|Q15059-2|BRD3_HUMAN	sp|Q15059-2|BRD3_HUMAN	263	S	TTTPTTSAITASRSESPPPLSDPKQAKVVAR	0.98623	1	-0.035535	0.0459529	NR	NR	NR	0.00520896	+	+	+	-	-	-	-	+
O60885	BRD4	BRD4	S601	NA	sp|O60885|BRD4_HUMAN	sp|O60885|BRD4_HUMAN	601	S	KEPAPMKSKPPPTYESEEEDKCKPMSYEEKR	0.999681	1	0.0254921	0.0517781	NR	NR	NR	0.0386351	+	+	+	-	-	-	-	+
Q9H0E9	BRD8	BRD8	S144	NA	sp|Q9H0E9-3|BRD8_HUMAN	sp|Q9H0E9-3|BRD8_HUMAN	144	S	PLLSELLKKGSLLPTSPRLVNESEMAVASGH	0.998296	1	-0.0786483	-0.254995	biphasic	NR	NR	-0.166822	+	+	+	-	-	-	-	-
Q9H0E9	BRD8	BRD8	S281	NA	sp|Q9H0E9-3|BRD8_HUMAN	sp|Q9H0E9-3|BRD8_HUMAN	281	S	FRSGVAEAPVGSKAPSIDGKEELDLAEKMDI	1	1	-0.0369973	-0.0808295	NR	NR	NR	-0.0589134	+	+	-	-	-	-	-	+
Q9H0E9	BRD8	BRD8	S531	NA	sp|Q9H0E9-3|BRD8_HUMAN	sp|Q9H0E9-3|BRD8_HUMAN	531	S	QIKDAPGEDEEEDGVSEAASLEEPKEEDQGE	1	2	0.0778302	-0.082939	NR	NR	NR	-0.00255438	+	+	-	-	-	-	-	+
Q9H0E9	BRD8	BRD8	S535	NA	sp|Q9H0E9-3|BRD8_HUMAN	sp|Q9H0E9-3|BRD8_HUMAN	535	S	APGEDEEEDGVSEAASLEEPKEEDQGEGYLS	1	2	0.0778302	-0.082939	NR	NR	NR	-0.00255438	+	+	-	-	-	-	-	+
Q9BX63	FANCJ	BRIP1	S990	NA	sp|Q9BX63|FANCJ_HUMAN	sp|Q9BX63|FANCJ_HUMAN	990	S	EEAGKAEKIVISRSTSPTFNKQTKRVSWSSF	0.997807	1	-0.108853	-0.150312	NR	NR	NR	-0.129583	+	+	-	-	-	-	-	+
Q9HCU9	BRMS1	BRMS1	S237	NA	sp|Q9HCU9|BRMS1_HUMAN	sp|Q9HCU9|BRMS1_HUMAN	237	S	ILEDWTAIKKARAAVSPQKRKSDGP______	1	1	-0.0440048	-0.0997047	NR	NR	NR	-0.0718547	+	-	-	-	-	-	+	+
P55201	BRPF1	BRPF1	S460	NA	sp|P55201-4|BRPF1_HUMAN	sp|P55201-4|BRPF1_HUMAN	460	S	DIHTPPGSARRLPALSHSEGEEDEDEEEDEG	1	2	-0.166781	-0.053263	NR	NR	NR	-0.110022	+	-	+	-	-	-	-	-
P55201	BRPF1	BRPF1	S462	NA	sp|P55201-4|BRPF1_HUMAN	sp|P55201-4|BRPF1_HUMAN	462	S	HTPPGSARRLPALSHSEGEEDEDEEEDEGKG	1	2	-0.166781	-0.053263	NR	NR	NR	-0.110022	+	-	+	-	-	-	-	-
P55201	BRPF1	BRPF1	S75	NA	sp|P55201-4|BRPF1_HUMAN	sp|P55201-4|BRPF1_HUMAN	75	S	KHKKKGRQSRPANKQSPSPSEVSQSPGREVM	0.996024	2	-0.131063	-0.00124442	NR	NR	NR	-0.0661537	+	+	-	-	-	-	-	+
Q9ULD4	BRPF3	BRPF3	S17	NA	sp|Q9ULD4|BRPF3_HUMAN	sp|Q9ULD4|BRPF3_HUMAN	17	S	RKPRRKSRQNAEGRRSPSPYSLKCSPTRETL	0.999971	2	-0.0644534	-0.0290565	NR	NR	NR	-0.0467549	+	+	-	-	-	-	-	+
Q9ULD4	BRPF3	BRPF3	S19	NA	sp|Q9ULD4|BRPF3_HUMAN	sp|Q9ULD4|BRPF3_HUMAN	19	S	PRRKSRQNAEGRRSPSPYSLKCSPTRETLTY	0.998516	2	-0.0644534	-0.0290565	NR	NR	NR	-0.0467549	+	+	-	-	-	-	-	+
Q9ULD4	BRPF3	BRPF3	T407	NA	sp|Q9ULD4|BRPF3_HUMAN	sp|Q9ULD4|BRPF3_HUMAN	407	T	ATARRKGDSPRSISETGDEEGLKEGDGEEEE	0.996052	2	-0.0011035	0.0712927	NR	NR	NR	0.0350946	+	+	-	-	-	-	+	+
Q9ULD4	BRPF3	BRPF3	S403	NA	sp|Q9ULD4|BRPF3_HUMAN	sp|Q9ULD4|BRPF3_HUMAN	403	S	PPGAATARRKGDSPRSISETGDEEGLKEGDG	0.994682	2	0.00533896	0.0712927	NR	NR	NR	0.0383158	+	+	+	-	-	-	+	+
Q9NSI6	BRWD1	BRWD1	S1678	NA	sp|Q9NSI6-3|BRWD1_HUMAN	sp|Q9NSI6-3|BRWD1_HUMAN	1678	S	HRNASAVARKKLLHNSEDEQSLKSEIEEEEL	1	2	-0.0960895	-0.380665	NR	hypo	NR	-0.238377	+	-	-	-	-	-	-	+
Q9NSI6	BRWD1	BRWD1	S1683	NA	sp|Q9NSI6-3|BRWD1_HUMAN	sp|Q9NSI6-3|BRWD1_HUMAN	1683	S	AVARKKLLHNSEDEQSLKSEIEEEELKDENQ	1	2	-0.0960895	-0.380665	NR	hypo	NR	-0.238377	+	-	-	-	-	-	-	+
Q9NSI6	BRWD1	BRWD1	S1788	NA	sp|Q9NSI6-3|BRWD1_HUMAN	sp|Q9NSI6-3|BRWD1_HUMAN	1788	S	AGPSTSVQKLKAESISEEADSEPGRSGGRKY	0.900748	2	-0.0777558	-0.0144375	NR	NR	NR	-0.0460967	+	-	-	-	+	-	-	-
Q9NSI6	BRWD1	BRWD1	S1793	NA	sp|Q9NSI6-3|BRWD1_HUMAN	sp|Q9NSI6-3|BRWD1_HUMAN	1793	S	SVQKLKAESISEEADSEPGRSGGRKYNTFHK	0.999867	2	-0.0713683	-0.0144375	NR	NR	NR	-0.0429029	+	-	-	-	+	-	-	+
Q6RI45	BRWD3	BRWD3	S1264	NA	sp|Q6RI45-5|BRWD3_HUMAN	sp|Q6RI45-5|BRWD3_HUMAN	1264	S	DILDTYNKIKAEERNSTDAEEDTEIVDLDSD	0.70059	3	-0.0941196	0.114884	NR	NR	NR	0.0103821	+	+	+	-	-	-	-	+
Q6RI45	BRWD3	BRWD3	T1271	NA	sp|Q6RI45-5|BRWD3_HUMAN	sp|Q6RI45-5|BRWD3_HUMAN	1271	T	KIKAEERNSTDAEEDTEIVDLDSDGPGTSSG	0.999918	3	-0.0941196	0.114884	NR	NR	NR	0.0103821	+	+	+	-	-	-	-	+
Q6RI45	BRWD3	BRWD3	S1278	NA	sp|Q6RI45-5|BRWD3_HUMAN	sp|Q6RI45-5|BRWD3_HUMAN	1278	S	NSTDAEEDTEIVDLDSDGPGTSSGRKVKCRG	0.998585	3	-0.0941196	0.114884	NR	NR	NR	0.0103821	+	+	+	-	-	-	-	+
O14981	BTAF1	BTAF1	S237	NA	sp|O14981|BTAF1_HUMAN	sp|O14981|BTAF1_HUMAN	237	S	QRSRDAVETNEKSNDSTDGEPEEKRRKIANV	1	2	-0.153859	-0.412522	NR	hypo	NR	-0.283191	+	+	-	-	-	-	-	-
O14981	BTAF1	BTAF1	S234	NA	sp|O14981|BTAF1_HUMAN	sp|O14981|BTAF1_HUMAN	234	S	FAKQRSRDAVETNEKSNDSTDGEPEEKRRKI	1	3	-0.0291057	-0.254791	NR	NR	NR	-0.141948	+	+	-	-	-	-	-	+
O14981	BTAF1	BTAF1	S237	NA	sp|O14981|BTAF1_HUMAN	sp|O14981|BTAF1_HUMAN	237	S	QRSRDAVETNEKSNDSTDGEPEEKRRKIANV	1	3	-0.0291057	-0.254791	NR	NR	NR	-0.141948	+	+	-	-	-	-	-	+
O14981	BTAF1	BTAF1	T238	NA	sp|O14981|BTAF1_HUMAN	sp|O14981|BTAF1_HUMAN	238	T	RSRDAVETNEKSNDSTDGEPEEKRRKIANVV	1	3	-0.0291057	-0.254791	NR	NR	NR	-0.141948	+	+	-	-	-	-	-	+
O43683	BUB1	BUB1	S655	NA	sp|O43683-2|BUB1_HUMAN	sp|O43683-2|BUB1_HUMAN	655	S	SCEENMVVPSRDGKFSPIQEKSPKQALSSHM	1	1	-0.195691	-0.241042	biphasic	NR	NR	-0.218366	+	+	+	-	-	-	-	-
Q9BRD0	BUD13	BUD13	S240	NA	sp|Q9BRD0|BUD13_HUMAN	sp|Q9BRD0|BUD13_HUMAN	240	S	PSPPRRARHGSSDISSPRRVHNNSPDTSRRT	0.992322	2	-0.382616	-0.2255	hypo	NR	NR	-0.304058	+	-	-	-	-	-	-	+
Q9BRD0	BUD13	BUD13	S271	NA	sp|Q9BRD0|BUD13_HUMAN	sp|Q9BRD0|BUD13_HUMAN	271	S	LGSSDTQQLRRARHDSPDLAPNVTYSLPRTK	0.999753	2	-0.297937	-0.309003	NR	hypo	NR	-0.30347	+	-	-	-	-	-	-	-
Q9BRD0	BUD13	BUD13	Y280	FER_LYN	sp|Q9BRD0|BUD13_HUMAN	sp|Q9BRD0|BUD13_HUMAN	280	Y	RRARHDSPDLAPNVTYSLPRTKSGKAPERAS	0.872756	2	-0.297937	-0.309003	NR	hypo	NR	-0.30347	+	-	-	-	-	-	-	-
Q9BRD0	BUD13	BUD13	S235	NA	sp|Q9BRD0|BUD13_HUMAN	sp|Q9BRD0|BUD13_HUMAN	235	S	HDSPDPSPPRRARHGSSDISSPRRVHNNSPD	0.991728	2	-0.370439	-0.2255	hypo	NR	NR	-0.29797	+	-	-	-	-	-	-	+
Q9BRD0	BUD13	BUD13	S354	NA	sp|Q9BRD0|BUD13_HUMAN	sp|Q9BRD0|BUD13_HUMAN	354	S	KKQLDSKGDCQKATDSDLSSPRHKQSPGHQD	0.98945	2	-0.0587639	-0.225241	NR	NR	NR	-0.142002	+	-	-	-	-	-	-	+
Q9BRD0	BUD13	BUD13	S248	NA	sp|Q9BRD0|BUD13_HUMAN	sp|Q9BRD0|BUD13_HUMAN	248	S	HGSSDISSPRRVHNNSPDTSRRTLGSSDTQQ	0.999999	1	-0.10326	-0.174067	NR	NR	NR	-0.138663	+	-	-	-	-	-	-	+
Q9BRD0	BUD13	BUD13	S175	NA	sp|Q9BRD0|BUD13_HUMAN	sp|Q9BRD0|BUD13_HUMAN	175	S	PDPSPLRGARHDSDTSPPRRIRHDSSDTSPP	0.996761	2	-0.056627	-0.176724	NR	NR	NR	-0.116676	+	-	-	-	-	-	-	+
Q9BRD0	BUD13	BUD13	S354	NA	sp|Q9BRD0|BUD13_HUMAN	sp|Q9BRD0|BUD13_HUMAN	354	S	KKQLDSKGDCQKATDSDLSSPRHKQSPGHQD	0.98945	3	-0.012857	-0.151324	NR	NR	NR	-0.0820903	+	-	-	-	-	-	+	+
Q9BRD0	BUD13	BUD13	S357	NA	sp|Q9BRD0|BUD13_HUMAN	sp|Q9BRD0|BUD13_HUMAN	357	S	LDSKGDCQKATDSDLSSPRHKQSPGHQDSDS	0.999926	3	-0.012857	-0.151324	NR	NR	NR	-0.0820903	+	-	-	-	-	-	+	+
Q9BRD0	BUD13	BUD13	S358	NA	sp|Q9BRD0|BUD13_HUMAN	sp|Q9BRD0|BUD13_HUMAN	358	S	DSKGDCQKATDSDLSSPRHKQSPGHQDSDSD	0.999968	3	-0.012857	-0.151324	NR	NR	NR	-0.0820903	+	-	-	-	-	-	+	+
Q9BRD0	BUD13	BUD13	S184	NA	sp|Q9BRD0|BUD13_HUMAN	sp|Q9BRD0|BUD13_HUMAN	184	S	RHDSDTSPPRRIRHDSSDTSPPRRARHDSPD	0.791015	2	-0.144464	-0.0180178	NR	NR	NR	-0.0812408	+	+	-	-	-	-	-	+
Q9BRD0	BUD13	BUD13	S197	NA	sp|Q9BRD0|BUD13_HUMAN	sp|Q9BRD0|BUD13_HUMAN	197	S	HDSSDTSPPRRARHDSPDPSPPRRPQHNSSG	1	2	-0.0674149	-0.0812726	NR	NR	NR	-0.0743437	+	-	-	-	-	-	+	+
Q9BRD0	BUD13	BUD13	S201	NA	sp|Q9BRD0|BUD13_HUMAN	sp|Q9BRD0|BUD13_HUMAN	201	S	DTSPPRRARHDSPDPSPPRRPQHNSSGASPR	1	2	-0.0674149	-0.0812726	NR	NR	NR	-0.0743437	+	-	-	-	-	-	+	+
Q9BRD0	BUD13	BUD13	S185	NA	sp|Q9BRD0|BUD13_HUMAN	sp|Q9BRD0|BUD13_HUMAN	185	S	HDSDTSPPRRIRHDSSDTSPPRRARHDSPDP	0.927321	3	0.0185509	-0.165236	NR	NR	NR	-0.0733427	+	-	-	-	-	-	-	+
Q9BRD0	BUD13	BUD13	T187	NA	sp|Q9BRD0|BUD13_HUMAN	sp|Q9BRD0|BUD13_HUMAN	187	T	SDTSPPRRIRHDSSDTSPPRRARHDSPDPSP	0.998959	3	0.0185509	-0.165236	NR	NR	NR	-0.0733427	+	-	-	-	-	-	-	+
Q9BRD0	BUD13	BUD13	S188	NA	sp|Q9BRD0|BUD13_HUMAN	sp|Q9BRD0|BUD13_HUMAN	188	S	DTSPPRRIRHDSSDTSPPRRARHDSPDPSPP	0.998796	3	0.0185509	-0.165236	NR	NR	NR	-0.0733427	+	-	-	-	-	-	-	+
Q9BRD0	BUD13	BUD13	S172	NA	sp|Q9BRD0|BUD13_HUMAN	sp|Q9BRD0|BUD13_HUMAN	172	S	HDTPDPSPLRGARHDSDTSPPRRIRHDSSDT	0.936797	2	0.0451686	-0.176724	NR	NR	NR	-0.0657778	+	-	-	-	-	-	-	+
Q9BRD0	BUD13	BUD13	S358	NA	sp|Q9BRD0|BUD13_HUMAN	sp|Q9BRD0|BUD13_HUMAN	358	S	DSKGDCQKATDSDLSSPRHKQSPGHQDSDSD	0.999968	2	-0.107212	-0.0159011	NR	NR	NR	-0.0615563	+	-	-	-	+	-	-	+
Q9BRD0	BUD13	BUD13	S325	NA	sp|Q9BRD0|BUD13_HUMAN	sp|Q9BRD0|BUD13_HUMAN	325	S	LSFPKNSKYEYDPDISPPRKKQAKSHFGDKK	0.99977	1	0.0695779	-0.146158	NR	NR	NR	-0.0382899	+	+	+	-	-	-	-	+
Q9BRD0	BUD13	BUD13	T187	NA	sp|Q9BRD0|BUD13_HUMAN	sp|Q9BRD0|BUD13_HUMAN	187	T	SDTSPPRRIRHDSSDTSPPRRARHDSPDPSP	0.998959	2	-0.044713	-0.0180178	NR	NR	NR	-0.0313654	+	+	-	-	-	-	-	+
Q9BRD0	BUD13	BUD13	S364	NA	sp|Q9BRD0|BUD13_HUMAN	sp|Q9BRD0|BUD13_HUMAN	364	S	QKATDSDLSSPRHKQSPGHQDSDSDLSPPRN	1	3	0.0933677	-0.138296	NR	NR	NR	-0.022464	+	-	-	-	-	-	-	+
Q9BRD0	BUD13	BUD13	S184	NA	sp|Q9BRD0|BUD13_HUMAN	sp|Q9BRD0|BUD13_HUMAN	184	S	RHDSDTSPPRRIRHDSSDTSPPRRARHDSPD	0.791015	3	0.0111871	-0.0503139	NR	NR	NR	-0.0195634	+	-	-	-	-	+	+	+
Q9BRD0	BUD13	BUD13	S401	NA	sp|Q9BRD0|BUD13_HUMAN	sp|Q9BRD0|BUD13_HUMAN	401	S	SDSDLSPPRRRQRTKSSDSDLSPPRRSQPPG	0.967843	3	0.0218643	-0.0314896	NR	NR	NR	-0.00481268	+	-	-	+	+	-	-	+
Q9BRD0	BUD13	BUD13	S404	NA	sp|Q9BRD0|BUD13_HUMAN	sp|Q9BRD0|BUD13_HUMAN	404	S	DLSPPRRRQRTKSSDSDLSPPRRSQPPGKKA	0.982787	3	0.0218643	-0.0270276	NR	NR	NR	-0.00258166	+	-	-	+	+	-	-	+
Q9BRD0	BUD13	BUD13	S407	NA	sp|Q9BRD0|BUD13_HUMAN	sp|Q9BRD0|BUD13_HUMAN	407	S	PPRRRQRTKSSDSDLSPPRRSQPPGKKAAHM	0.99959	3	0.0218643	-0.0270276	NR	NR	NR	-0.00258166	+	-	-	+	+	-	-	+
Q9BRD0	BUD13	BUD13	S372	NA	sp|Q9BRD0|BUD13_HUMAN	sp|Q9BRD0|BUD13_HUMAN	372	S	SSPRHKQSPGHQDSDSDLSPPRNRPRHRSSD	1	3	0.0933677	-0.094513	NR	NR	NR	-0.00057263	+	+	-	-	-	-	-	+
Q9BRD0	BUD13	BUD13	S402	NA	sp|Q9BRD0|BUD13_HUMAN	sp|Q9BRD0|BUD13_HUMAN	402	S	DSDLSPPRRRQRTKSSDSDLSPPRRSQPPGK	0.990061	3	0.0218643	-0.017334	NR	NR	NR	0.00226512	+	-	-	+	+	-	-	+
Q9BRD0	BUD13	BUD13	S370	NA	sp|Q9BRD0|BUD13_HUMAN	sp|Q9BRD0|BUD13_HUMAN	370	S	DLSSPRHKQSPGHQDSDSDLSPPRNRPRHRS	1	3	0.0933677	-0.0612453	NR	NR	NR	0.0160612	+	+	-	-	-	-	-	+
Q9BRD0	BUD13	BUD13	S375	NA	sp|Q9BRD0|BUD13_HUMAN	sp|Q9BRD0|BUD13_HUMAN	375	S	RHKQSPGHQDSDSDLSPPRNRPRHRSSDSDL	1	3	0.0933677	-0.0612453	NR	NR	NR	0.0160612	+	+	-	-	-	-	-	+
Q9BRD0	BUD13	BUD13	S388	NA	sp|Q9BRD0|BUD13_HUMAN	sp|Q9BRD0|BUD13_HUMAN	388	S	DLSPPRNRPRHRSSDSDLSPPRRRQRTKSSD	1	3	0.0264932	0.0236423	NR	NR	NR	0.0250678	+	-	-	-	+	-	-	+
Q9BRD0	BUD13	BUD13	S391	NA	sp|Q9BRD0|BUD13_HUMAN	sp|Q9BRD0|BUD13_HUMAN	391	S	PPRNRPRHRSSDSDLSPPRRRQRTKSSDSDL	1	3	0.0264932	0.0236423	NR	NR	NR	0.0250678	+	-	-	-	+	-	-	+
Q9BRD0	BUD13	BUD13	S385	NA	sp|Q9BRD0|BUD13_HUMAN	sp|Q9BRD0|BUD13_HUMAN	385	S	SDSDLSPPRNRPRHRSSDSDLSPPRRRQRTK	1	3	0.0264932	0.0305952	NR	NR	NR	0.0285442	+	-	-	-	+	-	-	+
Q9BRD0	BUD13	BUD13	S391	NA	sp|Q9BRD0|BUD13_HUMAN	sp|Q9BRD0|BUD13_HUMAN	391	S	PPRNRPRHRSSDSDLSPPRRRQRTKSSDSDL	1	2	0.0661921	0.164625	NR	NR	NR	0.115409	+	+	-	-	+	+	+	+
Q9BRD0	BUD13	BUD13	S385	NA	sp|Q9BRD0|BUD13_HUMAN	sp|Q9BRD0|BUD13_HUMAN	385	S	SDSDLSPPRNRPRHRSSDSDLSPPRRRQRTK	1	2	0.0848725	0.242115	NR	NR	NR	0.163494	+	+	-	-	+	+	+	+
Q13895	BYST	BYSL	S98	NA	sp|Q13895|BYST_HUMAN	sp|Q13895|BYST_HUMAN	98	S	RERTTRLGPRMPQDGSDDEDEEWPTLEKAAT	1	1	0.0472617	-0.0256353	NR	NR	NR	0.0108132	+	+	+	-	-	-	-	+
Q711Q0	CJ071	C10orf71	S323	NA	sp|Q711Q0|CJ071_HUMAN	sp|Q711Q0|CJ071_HUMAN	323	S	DTTLLREPCPPERTVSPCQVQASCSQEENRL	0.829931	1	-0.281179	-0.0671959	NR	NR	NR	-0.174188	+	+	-	-	-	-	-	-
Q9H3H3	CK068	C11orf68	S12	NA	sp|Q9H3H3|CK068_HUMAN	sp|Q9H3H3|CK068_HUMAN	12	S	____MEPGEELEEEGSPGGREDGFTAEHLAA	1	1	-0.00726787	-0.200041	NR	NR	NR	-0.103654	+	+	-	-	-	-	-	+
Q9BUA3	SPNDC	C11orf84	S308	NA	sp|Q9BUA3|SPNDC_HUMAN	sp|Q9BUA3|SPNDC_HUMAN	308	S	PKDREVAEGGLPRAESPSPAPPPGLRGTLDL	0.998057	1	-0.00755872	-0.175366	NR	NR	NR	-0.0914621	+	+	-	-	-	-	-	+
Q9BUA3	SPNDC	C11orf84	S248	NA	sp|Q9BUA3|SPNDC_HUMAN	sp|Q9BUA3|SPNDC_HUMAN	248	S	GRPMTKNLDPDPEPPSPDSPTETFAAPAEVR	0.999192	2	0.046353	-0.0833417	NR	NR	NR	-0.0184943	+	+	+	-	-	-	-	-
Q9BUA3	SPNDC	C11orf84	S251	NA	sp|Q9BUA3|SPNDC_HUMAN	sp|Q9BUA3|SPNDC_HUMAN	251	S	MTKNLDPDPEPPSPDSPTETFAAPAEVRHFT	0.99907	2	0.046353	-0.0833417	NR	NR	NR	-0.0184943	+	+	+	-	-	-	-	-
Q9BUA3	SPNDC	C11orf84	S148	NA	sp|Q9BUA3|SPNDC_HUMAN	sp|Q9BUA3|SPNDC_HUMAN	148	S	SEGVALLQDVRAEQPSPPNSDSGQDAHPDPD	1	3	-0.0182565	0.0600638	NR	NR	NR	0.0209037	+	+	-	-	-	-	-	+
Q9BUA3	SPNDC	C11orf84	S152	NA	sp|Q9BUA3|SPNDC_HUMAN	sp|Q9BUA3|SPNDC_HUMAN	152	S	ALLQDVRAEQPSPPNSDSGQDAHPDPDANPD	1	3	-0.0182565	0.0600638	NR	NR	NR	0.0209037	+	+	-	-	-	-	-	+
Q9BUA3	SPNDC	C11orf84	S154	NA	sp|Q9BUA3|SPNDC_HUMAN	sp|Q9BUA3|SPNDC_HUMAN	154	S	LQDVRAEQPSPPNSDSGQDAHPDPDANPDAA	1	3	-0.0182565	0.0600638	NR	NR	NR	0.0209037	+	+	-	-	-	-	-	+
Q9BUA3	SPNDC	C11orf84	S82	NA	sp|Q9BUA3|SPNDC_HUMAN	sp|Q9BUA3|SPNDC_HUMAN	82	S	PKQQVSWEQEFLVGSSPGGSGRALCMVCGAE	0.944161	1	0.0808885	-0.00643331	NR	NR	NR	0.0372276	+	+	-	-	-	-	-	+
Q9BUA3	SPNDC	C11orf84	S152	NA	sp|Q9BUA3|SPNDC_HUMAN	sp|Q9BUA3|SPNDC_HUMAN	152	S	ALLQDVRAEQPSPPNSDSGQDAHPDPDANPD	1	2	0.0626629	0.0550128	NR	NR	NR	0.0588378	+	-	-	-	-	-	+	+
Q9BUA3	SPNDC	C11orf84	S154	NA	sp|Q9BUA3|SPNDC_HUMAN	sp|Q9BUA3|SPNDC_HUMAN	154	S	LQDVRAEQPSPPNSDSGQDAHPDPDANPDAA	1	2	0.0626629	0.0550128	NR	NR	NR	0.0588378	+	-	-	-	-	-	+	+
Q8N5I9	CL045	C12orf45	S15	NA	sp|Q8N5I9|CL045_HUMAN	sp|Q8N5I9|CL045_HUMAN	15	S	_MEVHGKPKASPSCSSPTRDSSGVPVSKELL	0.997868	1	-0.0807603	-0.171719	NR	NR	NR	-0.12624	+	+	-	-	-	-	-	+
Q6ZRI6	CO039	C15orf39	S586	NA	sp|Q6ZRI6-2|CO039_HUMAN	sp|Q6ZRI6-2|CO039_HUMAN	586	S	EVALDLSVRKPTAEASPVKASRSVEHAKPTA	0.999378	1	-0.225491	-0.160049	NR	NR	NR	-0.19277	+	-	-	-	-	-	-	+
Q6PH81	CP087	C16orf87	S50	NA	sp|Q6PH81|CP087_HUMAN	sp|Q6PH81|CP087_HUMAN	50	S	IFISRKLLNAKHSEKSPPSTENKHEAKRRRT	1	1	-0.0539168	-0.0415914	NR	NR	NR	-0.0477541	+	+	-	-	-	-	+	+
Q9HAS0	NJMU	C17orf75	S24	NA	sp|Q9HAS0|NJMU_HUMAN	sp|Q9HAS0|NJMU_HUMAN	24	S	MDGDEKELESSEEGGSAEERRLEPPSSSHYC	0.99835	2	-0.0330344	-0.0565429	NR	NR	NR	-0.0447886	+	-	-	-	-	-	-	+
Q9HAS0	NJMU	C17orf75	S18	NA	sp|Q9HAS0|NJMU_HUMAN	sp|Q9HAS0|NJMU_HUMAN	18	S	PSLQESMDGDEKELESSEEGGSAEERRLEPP	0.982756	2	0.0102618	-0.0565429	NR	NR	NR	-0.0231405	+	-	-	-	-	-	-	+
Q9HAS0	NJMU	C17orf75	S19	NA	sp|Q9HAS0|NJMU_HUMAN	sp|Q9HAS0|NJMU_HUMAN	19	S	SLQESMDGDEKELESSEEGGSAEERRLEPPS	0.982756	2	-0.07614	0.158749	NR	NR	NR	0.0413043	+	-	-	-	-	-	+	+
Q9HAS0	NJMU	C17orf75	S18	NA	sp|Q9HAS0|NJMU_HUMAN	sp|Q9HAS0|NJMU_HUMAN	18	S	PSLQESMDGDEKELESSEEGGSAEERRLEPP	0.982756	1	0.117508	0.0621144	NR	NR	NR	0.0898114	+	+	-	-	-	-	+	+
Q96B23	CR025	C18orf25	S266	NA	sp|Q96B23-2|CR025_HUMAN	sp|Q96B23-2|CR025_HUMAN	266	S	TSAGNAPLNEEINIASSDSEVEIVGVQEHAR	0.999933	2	0.0551309	-0.199142	NR	NR	NR	-0.0720055	+	-	-	-	-	-	+	+
Q96B23	CR025	C18orf25	S267	NA	sp|Q96B23-2|CR025_HUMAN	sp|Q96B23-2|CR025_HUMAN	267	S	SAGNAPLNEEINIASSDSEVEIVGVQEHARC	0.999921	2	0.0551309	-0.199142	NR	NR	NR	-0.0720055	+	-	-	-	-	-	+	+
Q96B23	CR025	C18orf25	S269	NA	sp|Q96B23-2|CR025_HUMAN	sp|Q96B23-2|CR025_HUMAN	269	S	GNAPLNEEINIASSDSEVEIVGVQEHARCVH	0.999921	2	0.0551309	-0.199142	NR	NR	NR	-0.0720055	+	-	-	-	-	-	+	+
Q96B23	CR025	C18orf25	S266	NA	sp|Q96B23-2|CR025_HUMAN	sp|Q96B23-2|CR025_HUMAN	266	S	TSAGNAPLNEEINIASSDSEVEIVGVQEHAR	0.999933	3	0.0635587	-0.0467397	NR	NR	NR	0.00840948	+	+	+	-	-	-	-	+
Q96B23	CR025	C18orf25	S267	NA	sp|Q96B23-2|CR025_HUMAN	sp|Q96B23-2|CR025_HUMAN	267	S	SAGNAPLNEEINIASSDSEVEIVGVQEHARC	0.999921	3	0.0635587	-0.0467397	NR	NR	NR	0.00840948	+	+	+	-	-	-	-	+
Q96B23	CR025	C18orf25	S269	NA	sp|Q96B23-2|CR025_HUMAN	sp|Q96B23-2|CR025_HUMAN	269	S	GNAPLNEEINIASSDSEVEIVGVQEHARCVH	0.999921	3	0.0635587	-0.0467397	NR	NR	NR	0.00840948	+	+	+	-	-	-	-	+
Q8N6N3	CA052	C1orf52	S158	NA	sp|Q8N6N3|CA052_HUMAN	sp|Q8N6N3|CA052_HUMAN	158	S	AKKARLLPEGEETLESDDEKDEHTSKKRKVE	0.999781	1	-0.0427772	-0.0871894	NR	NR	NR	-0.0649833	+	+	-	-	-	-	-	+
O14523	C2C2L	C2CD2L	S466	NA	sp|O14523|C2C2L_HUMAN	sp|O14523|C2C2L_HUMAN	466	S	TVQSRPRIDGKLDSPSRSPSKVEVTEKTTTV	0.652258	2	-0.311933	-0.295921	hypo	NR	NR	-0.303927	+	-	-	-	-	-	-	+
O14523	C2C2L	C2CD2L	S468	NA	sp|O14523|C2C2L_HUMAN	sp|O14523|C2C2L_HUMAN	468	S	QSRPRIDGKLDSPSRSPSKVEVTEKTTTVLS	0.871881	2	-0.289243	-0.313568	NR	hypo	NR	-0.301406	+	-	-	-	-	-	-	+
O14523	C2C2L	C2CD2L	S464	NA	sp|O14523|C2C2L_HUMAN	sp|O14523|C2C2L_HUMAN	464	S	VTTVQSRPRIDGKLDSPSRSPSKVEVTEKTT	0.833403	2	-0.262614	-0.337134	NR	hypo	NR	-0.299874	+	-	-	-	-	-	-	+
O14523	C2C2L	C2CD2L	S619	NA	sp|O14523|C2C2L_HUMAN	sp|O14523|C2C2L_HUMAN	619	S	TRSDISERPSVDDIESETGSTGALETRSLKD	0.999319	2	0.0399245	0.0653835	NR	NR	NR	0.052654	+	-	-	-	-	-	+	+
O14523	C2C2L	C2CD2L	S623	NA	sp|O14523|C2C2L_HUMAN	sp|O14523|C2C2L_HUMAN	623	S	ISERPSVDDIESETGSTGALETRSLKDHKVS	0.808029	2	0.0512684	0.0653835	NR	NR	NR	0.0583259	+	-	-	-	-	-	+	+
O14523	C2C2L	C2CD2L	S613	NA	sp|O14523|C2C2L_HUMAN	sp|O14523|C2C2L_HUMAN	613	S	QEADETTRSDISERPSVDDIESETGSTGALE	0.887335	3	0.303884	0.250439	hyper	NR	NR	0.277162	+	+	+	+	-	-	+	+
O14523	C2C2L	C2CD2L	S619	NA	sp|O14523|C2C2L_HUMAN	sp|O14523|C2C2L_HUMAN	619	S	TRSDISERPSVDDIESETGSTGALETRSLKD	0.999319	3	0.370934	0.259174	hyper	NR	NR	0.315054	+	+	+	+	-	-	+	+
O14523	C2C2L	C2CD2L	S623	NA	sp|O14523|C2C2L_HUMAN	sp|O14523|C2C2L_HUMAN	623	S	ISERPSVDDIESETGSTGALETRSLKDHKVS	0.808029	3	0.370934	0.259174	hyper	NR	NR	0.315054	+	+	+	+	-	-	+	+
O14523	C2C2L	C2CD2L	T621	NA	sp|O14523|C2C2L_HUMAN	sp|O14523|C2C2L_HUMAN	621	T	SDISERPSVDDIESETGSTGALETRSLKDHK	0.808209	3	0.370934	0.277164	hyper	NR	NR	0.324049	+	+	+	+	-	-	+	+
Q86YS7	C2CD5	C2CD5	S260	NA	sp|Q86YS7|C2CD5_HUMAN	sp|Q86YS7|C2CD5_HUMAN	260	S	LDKLSSPAAFLPACNSPSKEMKEIPFNEDPN	0.97006	1	-0.213285	-0.284368	biphasic	NR	NR	-0.248827	+	+	+	-	-	-	-	-
Q86YS7	C2CD5	C2CD5	T666	NA	sp|Q86YS7|C2CD5_HUMAN	sp|Q86YS7|C2CD5_HUMAN	666	T	RSRLLRSQSESSDEVTELDLSHGKKDAFVLE	0.980437	2	-0.170104	-0.263738	NR	NR	NR	-0.216921	+	+	+	-	-	-	-	-
Q86YS7	C2CD5	C2CD5	S661	NA	sp|Q86YS7|C2CD5_HUMAN	sp|Q86YS7|C2CD5_HUMAN	661	S	PEPRQRSRLLRSQSESSDEVTELDLSHGKKD	0.82797	2	-0.19073	-0.242236	NR	NR	NR	-0.216483	+	+	+	-	-	-	-	-
Q86YS7	C2CD5	C2CD5	S659	NA	sp|Q86YS7|C2CD5_HUMAN	sp|Q86YS7|C2CD5_HUMAN	659	S	PIPEPRQRSRLLRSQSESSDEVTELDLSHGK	0.602002	2	-0.11956	-0.277236	NR	NR	NR	-0.198398	+	+	+	-	-	-	-	-
Q9BVC5	ASHWN	C2orf49	S182	NA	sp|Q9BVC5|ASHWN_HUMAN	sp|Q9BVC5|ASHWN_HUMAN	182	S	NNNDAKQNHDLTHRKSPSGPVKSPPLSPVGT	0.997917	1	-0.065443	-0.130379	biphasic	NR	NR	-0.097911	+	+	+	-	-	-	-	-
Q96GV9	CE030	C5orf30	S25	NA	sp|Q96GV9|CE030_HUMAN	sp|Q96GV9|CE030_HUMAN	25	S	RSTLTTLPFPGAEANSPGKAEAEKPRCSSTP	0.999976	1	-0.208554	-0.398333	NR	hypo	NR	-0.303443	+	-	-	-	-	-	-	-
Q9P0P8	CF203	C6orf203	S106	NA	sp|Q9P0P8|CF203_HUMAN	sp|Q9P0P8|CF203_HUMAN	106	S	TKSTKKSLQKVDEEDSDEESHHDEMSEQEEE	0.999795	2	-0.121387	0.0160253	NR	NR	NR	-0.0526809	+	+	+	-	-	-	-	-
Q9P0P8	CF203	C6orf203	S116	NA	sp|Q9P0P8|CF203_HUMAN	sp|Q9P0P8|CF203_HUMAN	116	S	VDEEDSDEESHHDEMSEQEEELEDDPTVVKN	0.999855	2	-0.121387	0.0160253	NR	NR	NR	-0.0526809	+	+	+	-	-	-	-	-
Q9P0P8	CF203	C6orf203	S106	NA	sp|Q9P0P8|CF203_HUMAN	sp|Q9P0P8|CF203_HUMAN	106	S	TKSTKKSLQKVDEEDSDEESHHDEMSEQEEE	0.999795	3	0.0897464	-0.0976494	NR	NR	NR	-0.00395149	+	-	-	-	-	-	-	+
Q9P0P8	CF203	C6orf203	S110	NA	sp|Q9P0P8|CF203_HUMAN	sp|Q9P0P8|CF203_HUMAN	110	S	KKSLQKVDEEDSDEESHHDEMSEQEEELEDD	0.998524	3	0.0897464	-0.0976494	NR	NR	NR	-0.00395149	+	-	-	-	-	-	-	+
Q9P0P8	CF203	C6orf203	S116	NA	sp|Q9P0P8|CF203_HUMAN	sp|Q9P0P8|CF203_HUMAN	116	S	VDEEDSDEESHHDEMSEQEEELEDDPTVVKN	0.999855	3	0.0897464	-0.0976494	NR	NR	NR	-0.00395149	+	-	-	-	-	-	-	+
Q8IXQ3	CI040	C9orf40	S76	NA	sp|Q8IXQ3|CI040_HUMAN	sp|Q8IXQ3|CI040_HUMAN	76	S	GTMAEPSASPSKRRDSGDNSAPSGQEREDHG	0.999868	1	-0.0453839	-0.223581	NR	NR	NR	-0.134483	+	+	-	-	-	-	-	+
Q9NZ63	TLS1	C9orf78	S261	NA	sp|Q9NZ63|TLS1_HUMAN	sp|Q9NZ63|TLS1_HUMAN	261	S	RPLRVGDTEKPEPERSPPNRKRPANEKATDD	1	1	0.0471457	-0.0401263	NR	NR	NR	0.00350969	+	+	-	-	-	-	-	+
Q9NZ63	TLS1	C9orf78	S17	NA	sp|Q9NZ63|TLS1_HUMAN	sp|Q9NZ63|TLS1_HUMAN	17	S	PVVRKIFRRRRGDSESEEDEQDSEEVRLKLE	0.999929	2	0.144185	0.0166633	NR	NR	NR	0.0804243	+	+	+	-	-	-	-	+
Q9NZ63	TLS1	C9orf78	S24	NA	sp|Q9NZ63|TLS1_HUMAN	sp|Q9NZ63|TLS1_HUMAN	24	S	RRRRGDSESEEDEQDSEEVRLKLEETREVQN	0.999997	2	0.160903	0.010328	NR	NR	NR	0.0856156	+	+	+	-	-	-	-	+
Q9NZ63	TLS1	C9orf78	S15	NA	sp|Q9NZ63|TLS1_HUMAN	sp|Q9NZ63|TLS1_HUMAN	15	S	_MPVVRKIFRRRRGDSESEEDEQDSEEVRLK	0.999946	2	0.172118	0.0495603	NR	NR	NR	0.110839	+	+	-	-	-	-	-	+
Q9Y6J0	CABIN	CABIN1	S11	NA	sp|Q9Y6J0-2|CABIN_HUMAN	sp|Q9Y6J0-2|CABIN_HUMAN	11	S	_____MIRIAALNASSTIEDDHEGSFKSHKT	0.972934	2	-0.212451	-0.212826	biphasic	NR	NR	-0.212638	+	+	-	-	-	-	-	-
Q9Y6J0	CABIN	CABIN1	T12	NA	sp|Q9Y6J0-2|CABIN_HUMAN	sp|Q9Y6J0-2|CABIN_HUMAN	12	T	____MIRIAALNASSTIEDDHEGSFKSHKTQ	0.972934	2	-0.212451	-0.212826	biphasic	NR	NR	-0.212638	+	+	-	-	-	-	-	-
Q9Y6J0	CABIN	CABIN1	S10	NA	sp|Q9Y6J0-2|CABIN_HUMAN	sp|Q9Y6J0-2|CABIN_HUMAN	10	S	______MIRIAALNASSTIEDDHEGSFKSHK	0.666618	2	-0.0914161	-0.212826	NR	NR	NR	-0.152121	+	+	-	-	-	-	-	+
Q9Y6J0	CABIN	CABIN1	T2072	NA	sp|Q9Y6J0-2|CABIN_HUMAN	sp|Q9Y6J0-2|CABIN_HUMAN	2072	T	VIPSAATKFPPEITVTPPTPTLLSPKGSISE	0.977731	2	-0.104673	-0.127067	NR	NR	NR	-0.11587	+	+	+	-	-	-	-	-
Q9Y6J0	CABIN	CABIN1	T2075	NA	sp|Q9Y6J0-2|CABIN_HUMAN	sp|Q9Y6J0-2|CABIN_HUMAN	2075	T	SAATKFPPEITVTPPTPTLLSPKGSISEETK	0.972017	2	-0.104673	-0.127067	NR	NR	NR	-0.11587	+	+	+	-	-	-	-	-
Q8WUQ7	CATIN	CACTIN	S489	NA	sp|Q8WUQ7|CATIN_HUMAN	sp|Q8WUQ7|CATIN_HUMAN	489	S	VESEPLFPILKQEPQSPSRSLEPEDAAPTPP	0.982817	1	-0.0646189	0.0675029	NR	NR	NR	0.00144204	+	-	-	-	+	-	-	+
P27708	PYR1	CAD	S1859	PRKACA_RPS6KB1	sp|P27708|PYR1_HUMAN	sp|P27708|PYR1_HUMAN	1859	S	LPDGRFHLPPRIHRASDPGLPAEEPKEKSSR	1	1	-0.0516108	-0.18189	biphasic	NR	NR	-0.116751	+	-	-	-	+	+	+	+
Q13557	KCC2D	CAMK2D	S330	NA	sp|Q13557-8|KCC2D_HUMAN	sp|Q13557-8|KCC2D_HUMAN	330	S	SAAKSLLKKPDGVKESTESSNTTIEDEDVKA	0.729305	2	-0.102456	-0.127719	NR	NR	NR	-0.115088	-	-	-	-	-	-	-	+
Q13555	KCC2G	CAMK2G	T353	NA	sp|Q13555-10|KCC2G_HUMAN	sp|Q13555-10|KCC2G_HUMAN	353	T	HNATDGIKGSTESCNTTTEDEDLKVRKQEII	0.826809	2	-0.641918	-0.144409	hypo	NR	NR	-0.393163	-	-	-	-	-	-	+	+
Q96RR4	KKCC2	CAMKK2	S133	NA	sp|Q96RR4-6|KKCC2_HUMAN	sp|Q96RR4-6|KKCC2_HUMAN	133	S	NGRCICPSLPYSPVSSPQSSPRLPRRPTVES	0.576866	2	-0.0694127	-0.615017	NR	hypo	NR	-0.342215	+	-	-	-	-	-	-	-
Q5T5Y3	CAMP1	CAMSAP1	S297	NA	sp|Q5T5Y3-2|CAMP1_HUMAN	sp|Q5T5Y3-2|CAMP1_HUMAN	297	S	PRASPRALGLTANARSPQGQLDTSESKPDSF	0.999983	1	-0.263848	-0.441781	biphasic	hypo	NR	-0.352814	+	+	+	-	-	-	-	-
Q5T5Y3	CAMP1	CAMSAP1	T552	NA	sp|Q5T5Y3-2|CAMP1_HUMAN	sp|Q5T5Y3-2|CAMP1_HUMAN	552	T	TSFAERKLQRLNSCETKSSTSSSQKTTPDAS	0.969693	1	-0.248452	-0.364289	NR	hypo	NR	-0.30637	-	-	-	-	-	-	-	-
Q9P1Y5	CAMP3	CAMSAP3	S341	NA	sp|Q9P1Y5|CAMP3_HUMAN	sp|Q9P1Y5|CAMP3_HUMAN	341	S	DLPDGHAASPRGTEASPPQNNSGSSSPVFTF	0.98468	2	0.0684948	-0.186649	NR	biphasic	NR	-0.059077	+	+	+	+	-	-	-	-
Q9P1Y5	CAMP3	CAMSAP3	S351	NA	sp|Q9P1Y5|CAMP3_HUMAN	sp|Q9P1Y5|CAMP3_HUMAN	351	S	RGTEASPPQNNSGSSSPVFTFRHPLLSSGGP	0.688386	2	0.0684948	-0.156207	NR	biphasic	NR	-0.0438563	+	+	+	+	-	-	-	-
P27824	CALX	CANX	S475	NA	sp|P27824-3|CALX_HUMAN	sp|P27824-3|CALX_HUMAN	475	S	EDRKPKAEEDEILNRSPRNRKPRRE______	1	1	-0.144132	-0.218614	NR	NR	NR	-0.181373	+	+	+	-	-	-	-	-
P27824	CALX	CANX	T454	NA	sp|P27824-3|CALX_HUMAN	sp|P27824-3|CALX_HUMAN	454	T	KLEEKQKSDAEEDGGTVSQEEEDRKPKAEED	0.999971	2	-0.0126714	-0.0142052	NR	NR	NR	-0.0134383	+	+	+	+	-	-	-	-
P27824	CALX	CANX	S456	NA	sp|P27824-3|CALX_HUMAN	sp|P27824-3|CALX_HUMAN	456	S	EEKQKSDAEEDGGTVSQEEEDRKPKAEEDEI	1	2	0.0575092	-0.00693466	NR	NR	NR	0.0252873	+	+	+	+	-	-	-	-
P27824	CALX	CANX	S446	NA	sp|P27824-3|CALX_HUMAN	sp|P27824-3|CALX_HUMAN	446	S	DEEEEGEEKLEEKQKSDAEEDGGTVSQEEED	1	1	0.149291	-0.0643535	NR	NR	NR	0.0424686	+	+	+	+	-	-	-	+
P27824	CALX	CANX	S456	NA	sp|P27824-3|CALX_HUMAN	sp|P27824-3|CALX_HUMAN	456	S	EEKQKSDAEEDGGTVSQEEEDRKPKAEEDEI	1	1	0.0290277	0.0735321	NR	NR	NR	0.0512799	+	+	+	+	-	-	-	-
P27824	CALX	CANX	S446	NA	sp|P27824-3|CALX_HUMAN	sp|P27824-3|CALX_HUMAN	446	S	DEEEEGEEKLEEKQKSDAEEDGGTVSQEEED	1	2	0.11295	0.0466357	NR	NR	NR	0.079793	+	+	+	+	-	-	-	+
P27824	CALX	CANX	T454	NA	sp|P27824-3|CALX_HUMAN	sp|P27824-3|CALX_HUMAN	454	T	KLEEKQKSDAEEDGGTVSQEEEDRKPKAEED	0.999971	1	0.0722708	0.111733	NR	NR	NR	0.0920017	+	+	+	-	-	+	+	+
Q01518	CAP1	CAP1	S307	NA	sp|Q01518-2|CAP1_HUMAN	sp|Q01518-2|CAP1_HUMAN	307	S	VRSGPKPFSAPKPQTSPSPKRATKKEPAVLE	0.940707	2	-0.0676032	-0.0933806	NR	NR	NR	-0.0804919	+	-	-	-	-	-	-	+
Q01518	CAP1	CAP1	S309	NA	sp|Q01518-2|CAP1_HUMAN	sp|Q01518-2|CAP1_HUMAN	309	S	SGPKPFSAPKPQTSPSPKRATKKEPAVLELE	0.981565	2	-0.0673122	-0.0933806	NR	NR	NR	-0.0803464	+	-	-	-	-	-	-	+
Q01518	CAP1	CAP1	S309	NA	sp|Q01518-2|CAP1_HUMAN	sp|Q01518-2|CAP1_HUMAN	309	S	SGPKPFSAPKPQTSPSPKRATKKEPAVLELE	0.981565	1	0.287989	0.192512	NR	NR	NR	0.240251	+	-	-	+	+	+	+	+
Q9BWT7	CAR10	CARD10	S18	NA	sp|Q9BWT7|CAR10_HUMAN	sp|Q9BWT7|CAR10_HUMAN	18	S	GRAEAGEAEEEAGAGSGSEAEEDALWERIEG	1	2	-0.036333	-0.0433594	NR	NR	NR	-0.0398462	+	+	-	-	-	-	-	+
Q9BWT7	CAR10	CARD10	S20	NA	sp|Q9BWT7|CAR10_HUMAN	sp|Q9BWT7|CAR10_HUMAN	20	S	AEAGEAEEEAGAGSGSEAEEDALWERIEGVR	1	2	-0.036333	-0.0433594	NR	NR	NR	-0.0398462	+	+	-	-	-	-	-	+
Q9BXL7	CAR11	CARD11	S593	NA	sp|Q9BXL7|CAR11_HUMAN	sp|Q9BXL7|CAR11_HUMAN	593	S	KEDAPHRSTVEEDNDSGGFDALDLDDDSHER	0.998928	1	0.0591463	0.0249148	NR	NR	NR	0.0420305	+	+	-	-	-	-	+	+
Q9Y2V2	CHSP1	CARHSP1	S30	DYRK2	sp|Q9Y2V2|CHSP1_HUMAN	sp|Q9Y2V2|CHSP1_HUMAN	30	S	QASVGLLDTPRSRERSPSPLRGNVVPSPLPT	1	2	-0.0471575	-0.112582	NR	NR	NR	-0.0798697	+	+	-	-	-	-	-	+
Q9Y2V2	CHSP1	CARHSP1	S32	DYRK2	sp|Q9Y2V2|CHSP1_HUMAN	sp|Q9Y2V2|CHSP1_HUMAN	32	S	SVGLLDTPRSRERSPSPLRGNVVPSPLPTRR	1	2	-0.0471575	-0.112582	NR	NR	NR	-0.0798697	+	+	-	-	-	-	-	+
Q9Y2V2	CHSP1	CARHSP1	S30	DYRK2	sp|Q9Y2V2|CHSP1_HUMAN	sp|Q9Y2V2|CHSP1_HUMAN	30	S	QASVGLLDTPRSRERSPSPLRGNVVPSPLPT	1	1	0.140526	-0.109484	NR	NR	NR	0.0155209	+	+	-	-	-	-	-	+
P49589	SYCC	CARS	S19	NA	sp|P49589-2|SYCC_HUMAN	sp|P49589-2|SYCC_HUMAN	19	S	SSGQQGKGRRVQPQWSPPAGTQPCRLHLYNS	0.999951	1	-0.0322176	-0.179216	NR	NR	NR	-0.105717	+	+	+	-	-	-	-	+
O15234	CASC3	CASC3	S363	NA	sp|O15234|CASC3_HUMAN	sp|O15234|CASC3_HUMAN	363	S	SYRSRRLEQTSVRDPSPEADAPVLGSPEKEE	1	2	0.0612248	-0.0555784	NR	NR	NR	0.00282317	+	+	+	-	-	-	-	-
O15234	CASC3	CASC3	S373	NA	sp|O15234|CASC3_HUMAN	sp|O15234|CASC3_HUMAN	373	S	SVRDPSPEADAPVLGSPEKEEAASEPPAAAP	1	2	0.0612248	-0.0555784	NR	NR	NR	0.00282317	+	+	+	-	-	-	-	-
O15234	CASC3	CASC3	S45	NA	sp|O15234|CASC3_HUMAN	sp|O15234|CASC3_HUMAN	45	S	LRGGGSCSGSAGGGGSGSLPSQRGGRTGALH	0.980745	1	0.138087	0.376278	NR	hyper	NR	0.257183	+	+	+	-	+	+	+	-
Q9UKL3	C8AP2	CASP8AP2	S858	NA	sp|Q9UKL3|C8AP2_HUMAN	sp|Q9UKL3|C8AP2_HUMAN	858	S	LSIDLNHLRPIPEAISPLNSPVRPVAKVLRN	1	2	-0.213041	-0.408695	biphasic	hypo	NR	-0.310868	+	+	+	-	-	-	-	-
Q9UKL3	C8AP2	CASP8AP2	S862	NA	sp|Q9UKL3|C8AP2_HUMAN	sp|Q9UKL3|C8AP2_HUMAN	862	S	LNHLRPIPEAISPLNSPVRPVAKVLRNESPP	1	2	-0.213041	-0.408695	biphasic	hypo	NR	-0.310868	+	+	+	-	-	-	-	-
O95810	CAVN2	CAVIN2	S203	NA	sp|O95810|CAVN2_HUMAN	sp|O95810|CAVN2_HUMAN	203	S	DENKSLEETLHTVDLSSDDDLPHDEEALEDS	0.999923	2	0.0760898	0.00905611	NR	NR	NR	0.042573	+	+	-	-	-	-	+	+
O95810	CAVN2	CAVIN2	S204	NA	sp|O95810|CAVN2_HUMAN	sp|O95810|CAVN2_HUMAN	204	S	ENKSLEETLHTVDLSSDDDLPHDEEALEDSA	0.999973	2	0.0760898	0.00905611	NR	NR	NR	0.042573	+	+	-	-	-	-	+	+
O95810	CAVN2	CAVIN2	S203	NA	sp|O95810|CAVN2_HUMAN	sp|O95810|CAVN2_HUMAN	203	S	DENKSLEETLHTVDLSSDDDLPHDEEALEDS	0.999923	3	0.150845	0.0749877	NR	NR	NR	0.112916	+	+	-	-	-	-	+	+
O95810	CAVN2	CAVIN2	S204	NA	sp|O95810|CAVN2_HUMAN	sp|O95810|CAVN2_HUMAN	204	S	ENKSLEETLHTVDLSSDDDLPHDEEALEDSA	0.999973	3	0.150845	0.0749877	NR	NR	NR	0.112916	+	+	-	-	-	-	+	+
O95810	CAVN2	CAVIN2	S218	NA	sp|O95810|CAVN2_HUMAN	sp|O95810|CAVN2_HUMAN	218	S	SSDDDLPHDEEALEDSAEEKVEESRAEKIKR	0.999999	3	0.150845	0.0749877	NR	NR	NR	0.112916	+	+	-	-	-	-	+	+
Q8N350	CBARP	CBARP	S396	NA	sp|Q8N350|CBARP_HUMAN	sp|Q8N350|CBARP_HUMAN	396	S	PALGRLEAAEAAGGASPDSPPERGAGSAGPE	1	2	0.157343	-0.00223708	NR	NR	NR	0.0775532	+	+	+	+	-	-	-	-
Q8N350	CBARP	CBARP	S399	NA	sp|Q8N350|CBARP_HUMAN	sp|Q8N350|CBARP_HUMAN	399	S	GRLEAAEAAGGASPDSPPERGAGSAGPEQQQ	1	2	0.157343	-0.00223708	NR	NR	NR	0.0775532	+	+	+	+	-	-	-	-
O43439	MTG8R	CBFA2T2	S522	NA	sp|O43439-2|MTG8R_HUMAN	sp|O43439-2|MTG8R_HUMAN	522	S	WERHHRLCGQNLHGQSPHGQGRPLLPVGRGS	1	1	-0.249661	-0.214447	NR	NR	NR	-0.232054	+	-	-	-	-	-	-	+
O75081	MTG16	CBFA2T3	S244	NA	sp|O75081-2|MTG16_HUMAN	sp|O75081-2|MTG16_HUMAN	244	S	SKRPCTLNPAQRYSPSNGPPQPTPPPHYRLE	0.607826	1	-0.248271	-0.173127	biphasic	NR	NR	-0.210699	+	+	+	-	-	-	-	-
O75081	MTG16	CBFA2T3	S373	NA	sp|O75081-2|MTG16_HUMAN	sp|O75081-2|MTG16_HUMAN	373	S	TKKGPAPAAARPRSSSAGPEGPQLDVPREFL	0.997172	1	-0.095443	-0.288769	biphasic	NR	NR	-0.192106	+	-	-	-	-	-	+	+
O75081	MTG16	CBFA2T3	S242	NA	sp|O75081-2|MTG16_HUMAN	sp|O75081-2|MTG16_HUMAN	242	S	HLSKRPCTLNPAQRYSPSNGPPQPTPPPHYR	0.775144	1	-0.102388	-0.17806	NR	NR	NR	-0.140224	+	+	+	+	-	-	-	-
O75081	MTG16	CBFA2T3	S555	NA	sp|O75081-2|MTG16_HUMAN	sp|O75081-2|MTG16_HUMAN	555	S	ASPSEAGSAGPSRPGSPSPPGPLDTVPR___	0.999949	2	0.191024	-0.0300087	NR	NR	NR	0.0805077	+	+	+	-	-	-	-	+
O75081	MTG16	CBFA2T3	S557	NA	sp|O75081-2|MTG16_HUMAN	sp|O75081-2|MTG16_HUMAN	557	S	PSEAGSAGPSRPGSPSPPGPLDTVPR_____	0.999591	2	0.191024	-0.0300087	NR	NR	NR	0.0805077	+	+	+	-	-	-	-	+
O75081	MTG16	CBFA2T3	S555	NA	sp|O75081-2|MTG16_HUMAN	sp|O75081-2|MTG16_HUMAN	555	S	ASPSEAGSAGPSRPGSPSPPGPLDTVPR___	0.999949	1	0.162585	0.157348	NR	NR	NR	0.159967	+	+	+	+	-	-	-	+
P22681	CBL	CBL	S452	CDK4_CDK7_WEE1	sp|P22681|CBL_HUMAN	sp|P22681|CBL_HUMAN	452	S	RGSGSLLRQGAEGAPSPNYDDDDDERADDTL	0.991804	1	0.00162554	0.0541288	NR	biphasic	NR	0.0278772	+	+	+	-	-	-	-	+
Q13191	CBLB	CBLB	S529	NA	sp|Q13191-3|CBLB_HUMAN	sp|Q13191-3|CBLB_HUMAN	529	S	IQKGIVRSPCGSPTGSPKSSPCMVRKQDKPL	0.910494	2	-0.292458	-0.632926	biphasic	hypo	NR	-0.462692	+	+	-	-	-	-	-	-
Q13191	CBLB	CBLB	S521	NA	sp|Q13191-3|CBLB_HUMAN	sp|Q13191-3|CBLB_HUMAN	521	S	PVPPRLDLIQKGIVRSPCGSPTGSPKSSPCM	0.942333	2	-0.208499	-0.632926	biphasic	hypo	NR	-0.420712	+	+	-	-	-	-	-	-
Q13191	CBLB	CBLB	S484	NA	sp|Q13191-3|CBLB_HUMAN	sp|Q13191-3|CBLB_HUMAN	484	S	KCTDRQNSPVTSPGSSPLAQRRKPQPDPLQI	0.800594	2	-0.0920823	-0.225487	NR	NR	NR	-0.158785	+	+	-	-	-	-	-	+
Q13191	CBLB	CBLB	S480	NA	sp|Q13191-3|CBLB_HUMAN	sp|Q13191-3|CBLB_HUMAN	480	S	ANVRKCTDRQNSPVTSPGSSPLAQRRKPQPD	0.866223	2	-0.0920823	-0.177661	NR	NR	NR	-0.134872	+	+	-	-	-	-	-	+
P83916	CBX1	CBX1	S89	NA	sp|P83916|CBX1_HUMAN	sp|P83916|CBX1_HUMAN	89	S	AHETDKSEGGKRKADSDSEDKGEESKPKKKK	1	2	-0.196617	0.149826	NR	NR	NR	-0.0233955	+	+	+	-	-	-	-	-
P83916	CBX1	CBX1	S91	NA	sp|P83916|CBX1_HUMAN	sp|P83916|CBX1_HUMAN	91	S	ETDKSEGGKRKADSDSEDKGEESKPKKKKEE	1	2	-0.145134	0.149826	NR	NR	NR	0.00234604	+	+	+	-	-	-	+	-
P83916	CBX1	CBX1	S89	NA	sp|P83916|CBX1_HUMAN	sp|P83916|CBX1_HUMAN	89	S	AHETDKSEGGKRKADSDSEDKGEESKPKKKK	1	1	-0.0205543	0.169924	NR	NR	NR	0.074685	+	+	+	-	-	-	+	+
Q13185	CBX3	CBX3	S102	NA	sp|Q13185|CBX3_HUMAN	sp|Q13185|CBX3_HUMAN	102	S	DGTKRKSLSDSESDDSKSKKKRDAADKPRGF	0.999918	2	-0.0764925	-0.100341	NR	NR	NR	-0.0884168	-	-	-	-	-	-	+	+
Q13185	CBX3	CBX3	S176	NA	sp|Q13185|CBX3_HUMAN	sp|Q13185|CBX3_HUMAN	176	S	PQIVIAFYEERLTWHSCPEDEAQ________	0.999027	1	-0.100629	-0.0726577	NR	NR	NR	-0.0866434	-	-	+	-	-	-	-	+
Q13185	CBX3	CBX3	S93	PRKACA	sp|Q13185|CBX3_HUMAN	sp|Q13185|CBX3_HUMAN	93	S	NSQKAGKEKDGTKRKSLSDSESDDSKSKKKR	0.999915	2	-0.0216388	-0.0998489	NR	NR	NR	-0.0607438	+	-	-	-	-	-	+	+
Q13185	CBX3	CBX3	S97	NA	sp|Q13185|CBX3_HUMAN	sp|Q13185|CBX3_HUMAN	97	S	AGKEKDGTKRKSLSDSESDDSKSKKKRDAAD	0.999293	1	0.0178424	-0.0836098	NR	NR	NR	-0.0328837	+	+	-	-	-	-	+	+
Q13185	CBX3	CBX3	S93	PRKACA	sp|Q13185|CBX3_HUMAN	sp|Q13185|CBX3_HUMAN	93	S	NSQKAGKEKDGTKRKSLSDSESDDSKSKKKR	0.999915	3	0.0175885	-0.0110571	NR	NR	NR	0.00326569	+	+	+	-	-	-	-	+
Q13185	CBX3	CBX3	S97	NA	sp|Q13185|CBX3_HUMAN	sp|Q13185|CBX3_HUMAN	97	S	AGKEKDGTKRKSLSDSESDDSKSKKKRDAAD	0.999293	3	-0.0111118	0.0227104	NR	NR	NR	0.00579932	+	+	+	-	-	-	+	+
Q13185	CBX3	CBX3	S95	NA	sp|Q13185|CBX3_HUMAN	sp|Q13185|CBX3_HUMAN	95	S	QKAGKEKDGTKRKSLSDSESDDSKSKKKRDA	0.999254	3	-0.00998293	0.0227104	NR	NR	NR	0.00636373	+	+	+	-	-	-	+	+
Q13185	CBX3	CBX3	S99	NA	sp|Q13185|CBX3_HUMAN	sp|Q13185|CBX3_HUMAN	99	S	KEKDGTKRKSLSDSESDDSKSKKKRDAADKP	0.997174	3	-0.0218877	0.041603	NR	NR	NR	0.00985763	+	+	-	-	-	-	+	+
Q13185	CBX3	CBX3	S95	NA	sp|Q13185|CBX3_HUMAN	sp|Q13185|CBX3_HUMAN	95	S	QKAGKEKDGTKRKSLSDSESDDSKSKKKRDA	0.999254	2	0.0169425	0.00674792	NR	NR	NR	0.0118452	+	+	+	-	-	-	-	+
Q13185	CBX3	CBX3	S99	NA	sp|Q13185|CBX3_HUMAN	sp|Q13185|CBX3_HUMAN	99	S	KEKDGTKRKSLSDSESDDSKSKKKRDAADKP	0.997174	2	0.0544179	0.0351298	NR	NR	NR	0.0447739	+	+	+	-	-	-	-	+
Q13185	CBX3	CBX3	S97	NA	sp|Q13185|CBX3_HUMAN	sp|Q13185|CBX3_HUMAN	97	S	AGKEKDGTKRKSLSDSESDDSKSKKKRDAAD	0.999293	2	0.0256925	0.1208	NR	NR	NR	0.0732461	+	+	+	-	-	-	+	+
P45973	CBX5	CBX5	S11	NA	sp|P45973|CBX5_HUMAN	sp|P45973|CBX5_HUMAN	11	S	_____MGKKTKRTADSSSSEDEEEYVVEKVL	0.933082	3	-0.0298354	0.0472071	biphasic	NR	NR	0.00868588	+	-	+	+	-	-	-	+
P45973	CBX5	CBX5	S12	NA	sp|P45973|CBX5_HUMAN	sp|P45973|CBX5_HUMAN	12	S	____MGKKTKRTADSSSSEDEEEYVVEKVLD	0.91651	3	-0.0298354	0.0472071	biphasic	NR	NR	0.00868588	+	-	+	+	-	-	-	+
P45973	CBX5	CBX5	S13	NA	sp|P45973|CBX5_HUMAN	sp|P45973|CBX5_HUMAN	13	S	___MGKKTKRTADSSSSEDEEEYVVEKVLDR	0.963788	3	-0.0298354	0.0472071	biphasic	NR	NR	0.00868588	+	-	+	+	-	-	-	+
P45973	CBX5	CBX5	S14	NA	sp|P45973|CBX5_HUMAN	sp|P45973|CBX5_HUMAN	14	S	__MGKKTKRTADSSSSEDEEEYVVEKVLDRR	0.963742	3	-0.0298354	0.0472071	biphasic	NR	NR	0.00868588	+	-	+	+	-	-	-	+
Q9HC52	CBX8	CBX8	S191	NA	sp|Q9HC52|CBX8_HUMAN	sp|Q9HC52|CBX8_HUMAN	191	S	RERERGTSRVDDKPSSPGDSSKKRGPKPRKE	0.966435	1	-0.171423	-0.097842	NR	NR	NR	-0.134632	+	-	-	-	-	-	-	+
Q8N163	CCAR2	CCAR2	S686	NA	sp|Q8N163-2|CCAR2_HUMAN	sp|Q8N163-2|CCAR2_HUMAN	686	S	SEVRSVASNQSEMEFSSLQDMPKELDPSAVL	0.533262	2	-0.260317	-0.2251	NR	NR	NR	-0.242708	+	-	-	-	-	-	-	+
Q8N163	CCAR2	CCAR2	S681	NA	sp|Q8N163-2|CCAR2_HUMAN	sp|Q8N163-2|CCAR2_HUMAN	681	S	AKLEDSEVRSVASNQSEMEFSSLQDMPKELD	0.997277	1	-0.0706342	-0.136725	NR	NR	NR	-0.103679	+	-	-	-	-	-	-	+
Q8N163	CCAR2	CCAR2	S678	NA	sp|Q8N163-2|CCAR2_HUMAN	sp|Q8N163-2|CCAR2_HUMAN	678	S	FAGAKLEDSEVRSVASNQSEMEFSSLQDMPK	0.993377	1	-0.0717998	-0.0838739	NR	NR	NR	-0.0778369	+	+	-	-	-	-	-	+
Q8N163	CCAR2	CCAR2	S687	NA	sp|Q8N163-2|CCAR2_HUMAN	sp|Q8N163-2|CCAR2_HUMAN	687	S	EVRSVASNQSEMEFSSLQDMPKELDPSAVLP	0.94446	2	0.00185893	-0.113689	NR	NR	NR	-0.0559151	+	+	-	-	-	-	-	+
Q8N163	CCAR2	CCAR2	S678	NA	sp|Q8N163-2|CCAR2_HUMAN	sp|Q8N163-2|CCAR2_HUMAN	678	S	FAGAKLEDSEVRSVASNQSEMEFSSLQDMPK	0.993377	2	0.0460634	-0.0636764	NR	NR	NR	-0.00880647	+	+	-	-	-	-	+	+
Q8N163	CCAR2	CCAR2	S681	NA	sp|Q8N163-2|CCAR2_HUMAN	sp|Q8N163-2|CCAR2_HUMAN	681	S	AKLEDSEVRSVASNQSEMEFSSLQDMPKELD	0.997277	2	0.0461331	-0.029554	NR	NR	NR	0.00828953	+	+	-	-	-	-	+	+
Q8N163	CCAR2	CCAR2	S675	NA	sp|Q8N163-2|CCAR2_HUMAN	sp|Q8N163-2|CCAR2_HUMAN	675	S	EEEFAGAKLEDSEVRSVASNQSEMEFSSLQD	0.999429	2	0.0828704	-0.0259819	NR	NR	NR	0.0284443	+	+	+	-	-	-	+	+
Q8N163	CCAR2	CCAR2	S626	NA	sp|Q8N163-2|CCAR2_HUMAN	sp|Q8N163-2|CCAR2_HUMAN	626	S	SEAPLKEDGLLPKPLSSGGEEEEKPRGEASE	1	2	0.0381118	0.0303927	NR	NR	NR	0.0342522	+	+	+	-	-	-	+	+
Q8N163	CCAR2	CCAR2	S627	NA	sp|Q8N163-2|CCAR2_HUMAN	sp|Q8N163-2|CCAR2_HUMAN	627	S	EAPLKEDGLLPKPLSSGGEEEEKPRGEASED	1	2	0.0381118	0.0303927	NR	NR	NR	0.0342522	+	+	+	-	-	-	+	+
Q6PK04	CC137	CCDC137	S19	NA	sp|Q6PK04|CC137_HUMAN	sp|Q6PK04|CC137_HUMAN	19	S	AGRGAAVSRVQAGPGSPRRARGRQQVQPLGK	1	1	-0.151524	-0.318496	NR	hypo	NR	-0.23501	+	-	-	-	-	-	-	+
Q86WR0	CCD25	CCDC25	S136	NA	sp|Q86WR0-2|CCD25_HUMAN	sp|Q86WR0-2|CCD25_HUMAN	136	S	LMKVENMSSNQDGNDSDEFM___________	1	1	0.0973132	-0.0125397	NR	NR	NR	0.0423868	+	+	+	-	-	-	-	+
Q96MW1	CCD43	CCDC43	T139	NA	sp|Q96MW1|CCD43_HUMAN	sp|Q96MW1|CCD43_HUMAN	139	T	EKQRKAALLAQYADVTDEEDEADEKDDSGAT	0.999897	1	0.057566	-0.0911153	NR	NR	NR	-0.0167747	+	+	-	-	-	-	-	-
Q16204	CCDC6	CCDC6	S244	CDK2_CHEK1	sp|Q16204|CCDC6_HUMAN	sp|Q16204|CCDC6_HUMAN	244	S	RILQEKLDQPVSAPPSPRDISMEIDSPENMM	0.999997	1	-0.19723	-0.293941	biphasic	NR	NR	-0.245586	+	+	+	-	-	-	-	-
Q16204	CCDC6	CCDC6	S325	NA	sp|Q16204|CCDC6_HUMAN	sp|Q16204|CCDC6_HUMAN	325	S	REMERREALCRQLSESESSLEMDDERYFNEM	0.852328	3	-0.168568	-0.208068	NR	NR	NR	-0.188318	+	-	-	-	-	-	-	-
Q16204	CCDC6	CCDC6	S327	NA	sp|Q16204|CCDC6_HUMAN	sp|Q16204|CCDC6_HUMAN	327	S	MERREALCRQLSESESSLEMDDERYFNEMSA	0.998958	3	-0.168568	-0.208068	NR	NR	NR	-0.188318	+	-	-	-	-	-	-	-
Q16204	CCDC6	CCDC6	S328	NA	sp|Q16204|CCDC6_HUMAN	sp|Q16204|CCDC6_HUMAN	328	S	ERREALCRQLSESESSLEMDDERYFNEMSAQ	0.998845	3	-0.168568	-0.208068	NR	NR	NR	-0.188318	+	-	-	-	-	-	-	-
Q16204	CCDC6	CCDC6	S327	NA	sp|Q16204|CCDC6_HUMAN	sp|Q16204|CCDC6_HUMAN	327	S	MERREALCRQLSESESSLEMDDERYFNEMSA	0.998958	2	-0.16463	-0.0843488	NR	NR	NR	-0.124489	+	+	-	-	-	-	-	+
Q16204	CCDC6	CCDC6	S328	NA	sp|Q16204|CCDC6_HUMAN	sp|Q16204|CCDC6_HUMAN	328	S	ERREALCRQLSESESSLEMDDERYFNEMSAQ	0.998845	2	-0.16463	-0.0843488	NR	NR	NR	-0.124489	+	+	-	-	-	-	-	+
Q16204	CCDC6	CCDC6	S419	NA	sp|Q16204|CCDC6_HUMAN	sp|Q16204|CCDC6_HUMAN	419	S	GTSHGITRPSPRRSNSPDKFKRPTPPPSPNT	1	1	-0.0670221	-0.159546	NR	NR	NR	-0.113284	+	-	-	-	-	-	-	-
Q8N4S0	CCD82	CCDC82	S131	NA	sp|Q8N4S0-2|CCD82_HUMAN	sp|Q8N4S0-2|CCD82_HUMAN	131	S	IKHRNIDLQDQEKHLSQEDNDLNKQTGQIIE	1	1	-0.0805278	-0.0148601	NR	NR	NR	-0.047694	+	+	+	-	-	-	-	+
Q9H6F5	CCD86	CCDC86	S80	NA	sp|Q9H6F5|CCD86_HUMAN	sp|Q9H6F5|CCD86_HUMAN	80	S	TSPGSPRLQQGAGLESPQGQPEPGAASPQRQ	1	2	-0.243974	-0.273096	NR	NR	NR	-0.258535	+	-	-	-	-	-	-	-
Q9H6F5	CCD86	CCDC86	S91	NA	sp|Q9H6F5|CCD86_HUMAN	sp|Q9H6F5|CCD86_HUMAN	91	S	AGLESPQGQPEPGAASPQRQQDLHLESPQRQ	1	2	-0.243974	-0.273096	NR	NR	NR	-0.258535	+	-	-	-	-	-	-	-
Q9H6F5	CCD86	CCDC86	S47	NA	sp|Q9H6F5|CCD86_HUMAN	sp|Q9H6F5|CCD86_HUMAN	47	S	LVEFESNPEETREPGSPPSVQRAGLGSPERP	0.999497	1	-0.208843	-0.231055	NR	NR	NR	-0.219949	+	-	-	-	-	-	-	+
Q9H6F5	CCD86	CCDC86	S18	NA	sp|Q9H6F5|CCD86_HUMAN	sp|Q9H6F5|CCD86_HUMAN	18	S	TPLRRSRRLGGLRPESPESLTSVSRTRRALV	0.983926	1	-0.215608	-0.188582	NR	NR	NR	-0.202095	+	-	-	-	-	-	-	+
Q9H6F5	CCD86	CCDC86	S113	NA	sp|Q9H6F5|CCD86_HUMAN	sp|Q9H6F5|CCD86_HUMAN	113	S	LHLESPQRQPEYSPESPRCQPKPSEEAPKCS	0.999988	2	-0.227872	-0.154962	NR	NR	NR	-0.191417	+	+	+	-	-	-	-	-
Q9H6F5	CCD86	CCDC86	S91	NA	sp|Q9H6F5|CCD86_HUMAN	sp|Q9H6F5|CCD86_HUMAN	91	S	AGLESPQGQPEPGAASPQRQQDLHLESPQRQ	1	1	-0.205414	-0.171821	NR	NR	NR	-0.188617	+	-	-	-	-	-	-	+
Q9H6F5	CCD86	CCDC86	S110	NA	sp|Q9H6F5|CCD86_HUMAN	sp|Q9H6F5|CCD86_HUMAN	110	S	QQDLHLESPQRQPEYSPESPRCQPKPSEEAP	0.999471	2	-0.211429	-0.153612	NR	NR	NR	-0.182521	+	+	+	-	-	-	-	-
Q9H6F5	CCD86	CCDC86	T65	NA	sp|Q9H6F5|CCD86_HUMAN	sp|Q9H6F5|CCD86_HUMAN	65	T	SVQRAGLGSPERPPKTSPGSPRLQQGAGLES	0.985119	2	-0.169408	-0.154723	NR	NR	NR	-0.162066	+	-	-	-	-	-	-	+
Q9H6F5	CCD86	CCDC86	S69	NA	sp|Q9H6F5|CCD86_HUMAN	sp|Q9H6F5|CCD86_HUMAN	69	S	AGLGSPERPPKTSPGSPRLQQGAGLESPQGQ	0.999999	2	-0.169408	-0.154723	NR	NR	NR	-0.162066	+	-	-	-	-	-	-	+
Q9H6F5	CCD86	CCDC86	S113	NA	sp|Q9H6F5|CCD86_HUMAN	sp|Q9H6F5|CCD86_HUMAN	113	S	LHLESPQRQPEYSPESPRCQPKPSEEAPKCS	0.999988	1	-0.0639587	-0.244271	NR	NR	NR	-0.154115	+	+	-	-	-	-	-	+
Q9H6F5	CCD86	CCDC86	S102	NA	sp|Q9H6F5|CCD86_HUMAN	sp|Q9H6F5|CCD86_HUMAN	102	S	PGAASPQRQQDLHLESPQRQPEYSPESPRCQ	1	1	-0.0891861	-0.13822	NR	NR	NR	-0.113703	+	-	-	-	-	-	+	+
Q9H6F5	CCD86	CCDC86	S80	NA	sp|Q9H6F5|CCD86_HUMAN	sp|Q9H6F5|CCD86_HUMAN	80	S	TSPGSPRLQQGAGLESPQGQPEPGAASPQRQ	1	1	-0.0762834	-0.0498536	NR	NR	NR	-0.0630685	+	+	+	-	-	-	-	+
Q9H6F5	CCD86	CCDC86	S102	NA	sp|Q9H6F5|CCD86_HUMAN	sp|Q9H6F5|CCD86_HUMAN	102	S	PGAASPQRQQDLHLESPQRQPEYSPESPRCQ	1	2	-0.0251863	-0.0849011	NR	NR	NR	-0.0550437	+	+	-	-	-	-	+	+
Q9Y3X0	CCDC9	CCDC9	S80	NA	sp|Q9Y3X0|CCDC9_HUMAN	sp|Q9Y3X0|CCDC9_HUMAN	80	S	NVAVESEKNLGPSRRSPGTPRPPGASKGGRT	0.984001	1	-0.235642	-0.166419	biphasic	NR	NR	-0.201031	+	+	+	-	-	-	-	-
Q9Y3X0	CCDC9	CCDC9	S376	NA	sp|Q9Y3X0|CCDC9_HUMAN	sp|Q9Y3X0|CCDC9_HUMAN	376	S	YSDHDDRWETKEGAASPAPETPQPTSPETSP	0.891332	3	0.0240752	-0.124275	NR	NR	NR	-0.0500998	+	-	-	-	-	-	+	+
Q9Y3X0	CCDC9	CCDC9	T385	NA	sp|Q9Y3X0|CCDC9_HUMAN	sp|Q9Y3X0|CCDC9_HUMAN	385	T	TKEGAASPAPETPQPTSPETSPKETPMQPPE	0.945975	3	0.0470427	-0.140376	NR	NR	NR	-0.0466668	+	-	-	-	-	-	+	+
Q9Y3X0	CCDC9	CCDC9	T389	NA	sp|Q9Y3X0|CCDC9_HUMAN	sp|Q9Y3X0|CCDC9_HUMAN	389	T	AASPAPETPQPTSPETSPKETPMQPPEIPAP	0.752374	3	0.0328494	-0.124275	NR	NR	NR	-0.0457127	+	-	-	-	-	-	+	+
Q9Y3X0	CCDC9	CCDC9	T381	NA	sp|Q9Y3X0|CCDC9_HUMAN	sp|Q9Y3X0|CCDC9_HUMAN	381	T	DRWETKEGAASPAPETPQPTSPETSPKETPM	0.807967	3	0.0470427	-0.124275	NR	NR	NR	-0.038616	+	-	-	-	-	-	+	+
Q9Y3X0	CCDC9	CCDC9	S386	NA	sp|Q9Y3X0|CCDC9_HUMAN	sp|Q9Y3X0|CCDC9_HUMAN	386	S	KEGAASPAPETPQPTSPETSPKETPMQPPEI	0.924933	3	0.0457174	-0.0684826	NR	NR	NR	-0.0113826	+	-	-	-	-	-	+	+
Q9Y3X0	CCDC9	CCDC9	T389	NA	sp|Q9Y3X0|CCDC9_HUMAN	sp|Q9Y3X0|CCDC9_HUMAN	389	T	AASPAPETPQPTSPETSPKETPMQPPEIPAP	0.752374	2	0.10467	-0.0635784	NR	NR	NR	0.0205457	+	+	+	-	-	-	-	+
Q9Y3X0	CCDC9	CCDC9	T381	NA	sp|Q9Y3X0|CCDC9_HUMAN	sp|Q9Y3X0|CCDC9_HUMAN	381	T	DRWETKEGAASPAPETPQPTSPETSPKETPM	0.807967	2	0.191395	-0.143276	NR	NR	NR	0.0240593	+	+	+	-	-	-	-	+
Q9Y3X0	CCDC9	CCDC9	S386	NA	sp|Q9Y3X0|CCDC9_HUMAN	sp|Q9Y3X0|CCDC9_HUMAN	386	S	KEGAASPAPETPQPTSPETSPKETPMQPPEI	0.924933	2	0.0378589	0.0422403	NR	NR	NR	0.0400496	+	+	-	-	-	-	-	+
Q9Y3X0	CCDC9	CCDC9	T385	NA	sp|Q9Y3X0|CCDC9_HUMAN	sp|Q9Y3X0|CCDC9_HUMAN	385	T	TKEGAASPAPETPQPTSPETSPKETPMQPPE	0.945975	2	0.0569837	0.0338364	NR	NR	NR	0.04541	+	+	+	-	-	-	-	+
Q9BW85	CCD94	CCDC94	S213	NA	sp|Q9BW85|CCD94_HUMAN	sp|Q9BW85|CCD94_HUMAN	213	S	LLEEARKRRLLEDSDSEDEAAPSPLQPALRP	0.999745	2	0.173408	0.0900768	NR	NR	NR	0.131743	+	+	-	-	-	+	+	+
Q9BW85	CCD94	CCDC94	S211	NA	sp|Q9BW85|CCD94_HUMAN	sp|Q9BW85|CCD94_HUMAN	211	S	AALLEEARKRRLLEDSDSEDEAAPSPLQPAL	0.999628	2	0.239169	0.0900768	NR	NR	NR	0.164623	+	+	-	-	-	+	+	+
Q96F63	CCD97	CCDC97	S257	NA	sp|Q96F63|CCD97_HUMAN	sp|Q96F63|CCD97_HUMAN	257	S	EEEEACLEEEEEEEDSDEEDQRSGKDSEAWV	1	1	0.0981575	0.00797406	NR	NR	NR	0.0530658	+	+	+	-	-	-	-	+
Q96F63	CCD97	CCDC97	S257	NA	sp|Q96F63|CCD97_HUMAN	sp|Q96F63|CCD97_HUMAN	257	S	EEEEACLEEEEEEEDSDEEDQRSGKDSEAWV	1	2	0.125761	0.0152541	NR	NR	NR	0.0705073	+	+	+	-	-	-	-	+
Q96F63	CCD97	CCDC97	S264	NA	sp|Q96F63|CCD97_HUMAN	sp|Q96F63|CCD97_HUMAN	264	S	EEEEEEEDSDEEDQRSGKDSEAWVPDSEERL	1	2	0.125761	0.0152541	NR	NR	NR	0.0705073	+	+	+	-	-	-	-	+
O95067	CCNB2	CCNB2	S99	NA	sp|O95067|CCNB2_HUMAN	sp|O95067|CCNB2_HUMAN	99	S	EKLAPKGPSPTPEDVSMKEENLCQAFSDALL	0.999622	1	-0.10819	-0.169897	NR	NR	NR	-0.139043	+	+	-	-	-	-	-	+
O75909	CCNK	CCNK	S340	NA	sp|O75909-1|CCNK_HUMAN	sp|O75909-1|CCNK_HUMAN	340	S	PQPSSPRQVKRAVVVSPKEENKAAEPAPSQH	1	1	-0.185138	-0.21286	NR	NR	NR	-0.198999	+	-	-	-	-	-	-	-
O75909	CCNK	CCNK	S324	NA	sp|O75909-1|CCNK_HUMAN	sp|O75909-1|CCNK_HUMAN	324	S	QPAQQQQPAQQPKKPSPQPSSPRQVKRAVVV	0.999841	2	-0.174615	-0.168265	NR	NR	NR	-0.17144	+	-	-	-	-	-	-	-
O75909	CCNK	CCNK	S329	NA	sp|O75909-1|CCNK_HUMAN	sp|O75909-1|CCNK_HUMAN	329	S	QQPAQQPKKPSPQPSSPRQVKRAVVVSPKEE	0.998347	2	-0.174615	-0.168265	NR	NR	NR	-0.17144	+	-	-	-	-	-	-	-
O75909	CCNK	CCNK	S329	NA	sp|O75909-1|CCNK_HUMAN	sp|O75909-1|CCNK_HUMAN	329	S	QQPAQQPKKPSPQPSSPRQVKRAVVVSPKEE	0.998347	1	-0.137854	-0.114732	NR	NR	NR	-0.126293	+	+	-	-	-	-	-	+
Q9UK58	CCNL1	CCNL1	S352	NA	sp|Q9UK58-6|CCNL1_HUMAN	sp|Q9UK58-6|CCNL1_HUMAN	352	S	ASKPSSPREVKAEEKSPISINVKTVKKEPED	0.999941	1	-0.0411574	-0.0633323	NR	NR	NR	-0.0522448	+	-	-	-	-	-	-	+
O60583	CCNT2	CCNT2	S536	NA	sp|O60583-2|CCNT2_HUMAN	sp|O60583-2|CCNT2_HUMAN	536	S	EELKMKIKVSSSERHSSSDEGSGKSKHSSPH	0.916684	3	0.0117202	-0.0637038	NR	NR	NR	-0.0259918	-	-	-	-	-	-	+	+
O60583	CCNT2	CCNT2	S537	NA	sp|O60583-2|CCNT2_HUMAN	sp|O60583-2|CCNT2_HUMAN	537	S	ELKMKIKVSSSERHSSSDEGSGKSKHSSPHI	0.991304	3	0.0117202	-0.0637038	NR	NR	NR	-0.0259918	-	-	-	-	-	-	+	+
O60583	CCNT2	CCNT2	S538	NA	sp|O60583-2|CCNT2_HUMAN	sp|O60583-2|CCNT2_HUMAN	538	S	LKMKIKVSSSERHSSSDEGSGKSKHSSPHIS	0.992269	3	0.0117202	-0.0637038	NR	NR	NR	-0.0259918	-	-	-	-	-	-	+	+
Q8ND76	CCNY	CCNY	S272	NA	sp|Q8ND76-3|CCNY_HUMAN	sp|Q8ND76-3|CCNY_HUMAN	272	S	DKYKDLRRSARKRSASADNLTLPRWSPAIIS	0.950445	1	0.1225	-0.2321	NR	NR	NR	-0.0547996	+	+	-	-	-	-	-	+
P50991	TCPD	CCT4	S381	NA	sp|P50991|TCPD_HUMAN	sp|P50991|TCPD_HUMAN	381	S	NLNGSGKLLKITGCASPGKTVTIVVRGSNKL	0.999349	1	-0.088932	-0.157333	NR	NR	NR	-0.123133	+	-	-	-	-	-	-	-
P50990	TCPQ	CCT8	S537	NA	sp|P50990|TCPQ_HUMAN	sp|P50990|TCPQ_HUMAN	537	S	DQIIMAKPAGGPKPPSGKKDWDDDQND____	1	1	0.0572615	-0.0967055	NR	NR	NR	-0.019722	+	-	-	-	-	-	+	+
P86791	CCZ1	CCZ1	S266	NA	sp|P86791|CCZ1_HUMAN	sp|P86791|CCZ1_HUMAN	266	S	SLFPRHIEPELAGRDSPIRAEMPGNLQHYGR	1	1	-0.0804088	-0.178637	NR	NR	NR	-0.129523	+	+	+	-	-	-	-	+
Q9Y5K6	CD2AP	CD2AP	S233	NA	sp|Q9Y5K6|CD2AP_HUMAN	sp|Q9Y5K6|CD2AP_HUMAN	233	S	DIFKEGSVKLRTRTSSSETEEKKPEKPLILQ	0.953351	2	-0.132978	-0.514489	NR	hypo	NR	-0.323734	+	+	-	-	-	-	-	-
Q9Y5K6	CD2AP	CD2AP	T236	NA	sp|Q9Y5K6|CD2AP_HUMAN	sp|Q9Y5K6|CD2AP_HUMAN	236	T	KEGSVKLRTRTSSSETEEKKPEKPLILQSLG	0.98293	2	-0.315986	-0.298819	hypo	NR	NR	-0.307402	+	-	-	-	-	-	-	-
Q9Y5K6	CD2AP	CD2AP	T231	NA	sp|Q9Y5K6|CD2AP_HUMAN	sp|Q9Y5K6|CD2AP_HUMAN	231	T	FGDIFKEGSVKLRTRTSSSETEEKKPEKPLI	0.994653	2	-0.280809	-0.319865	NR	hypo	NR	-0.300337	+	-	-	-	-	-	-	-
Q9Y5K6	CD2AP	CD2AP	S510	NA	sp|Q9Y5K6|CD2AP_HUMAN	sp|Q9Y5K6|CD2AP_HUMAN	510	S	KMPGRRLPGRFNGGHSPTHSPEKILKLPKEE	0.984135	2	-0.194833	-0.221635	NR	NR	NR	-0.208234	+	-	-	-	-	+	+	+
Q9Y5K6	CD2AP	CD2AP	S514	NA	sp|Q9Y5K6|CD2AP_HUMAN	sp|Q9Y5K6|CD2AP_HUMAN	514	S	RRLPGRFNGGHSPTHSPEKILKLPKEEDSAN	0.998504	2	-0.173498	-0.221635	NR	NR	NR	-0.197566	+	-	-	-	-	+	+	+
O95400	CD2B2	CD2BP2	S195	NA	sp|O95400|CD2B2_HUMAN	sp|O95400|CD2B2_HUMAN	195	S	ARGGGKGRKGPGQPSSPQRLDRLSGLADQMV	0.998853	1	-0.0993771	-0.0836867	NR	NR	NR	-0.0915319	+	+	+	-	-	-	-	+
O95400	CD2B2	CD2BP2	S49	NA	sp|O95400|CD2B2_HUMAN	sp|O95400|CD2B2_HUMAN	49	S	SGGPGSRFKGKHSLDSDEEEDDDDGGSSKYD	0.999059	1	0.022671	-0.0199119	NR	NR	NR	0.00137955	+	+	+	-	-	-	+	+
Q9UJX2	CDC23	CDC23	S470	NA	sp|Q9UJX2-3|CDC23_HUMAN	sp|Q9UJX2-3|CDC23_HUMAN	470	S	LPASLSANNTPTRRVSPLNLSSVTP______	0.999391	2	-0.243781	-0.427834	biphasic	hypo	NR	-0.335807	+	+	-	-	-	-	-	-
Q9UJX2	CDC23	CDC23	T478	NA	sp|Q9UJX2-3|CDC23_HUMAN	sp|Q9UJX2-3|CDC23_HUMAN	478	T	NTPTRRVSPLNLSSVTP______________	0.99978	2	-0.243781	-0.427834	biphasic	hypo	NR	-0.335807	+	+	-	-	-	-	-	-
Q9UJX2	CDC23	CDC23	S470	NA	sp|Q9UJX2-3|CDC23_HUMAN	sp|Q9UJX2-3|CDC23_HUMAN	470	S	LPASLSANNTPTRRVSPLNLSSVTP______	0.999391	1	0.119808	-0.0373479	NR	NR	NR	0.04123	+	+	+	+	-	-	-	+
P30305	MPIP2	CDC25B	S312	NA	sp|P30305-3|MPIP2_HUMAN	sp|P30305-3|MPIP2_HUMAN	312	S	RPQDRDTPVQNKRRRSVTPPEEQQEAEEPKA	1	2	-0.145437	-0.462492	NR	hypo	NR	-0.303964	+	-	-	-	-	-	-	+
P30305	MPIP2	CDC25B	T314	NA	sp|P30305-3|MPIP2_HUMAN	sp|P30305-3|MPIP2_HUMAN	314	T	QDRDTPVQNKRRRSVTPPEEQQEAEEPKARV	1	2	-0.145437	-0.462492	NR	hypo	NR	-0.303964	+	-	-	-	-	-	-	+
Q8NHZ8	CDC26	CDC26	S42	NA	sp|Q8NHZ8|CDC26_HUMAN	sp|Q8NHZ8|CDC26_HUMAN	42	S	ETRKKQKEDVEVVGGSDGEGAIGLSSDPKSR	0.999995	1	-0.00292146	-0.0457363	NR	NR	NR	-0.0243289	+	+	+	-	-	-	-	+
Q5VT25	MRCKA	CDC42BPA	T1631	NA	sp|Q5VT25-3|MRCKA_HUMAN	sp|Q5VT25-3|MRCKA_HUMAN	1631	T	SPASPRKTKSLSLESTDRGSWDP________	0.979788	2	-0.0697131	-0.110816	NR	NR	NR	-0.0902645	+	-	-	-	+	-	-	-
Q5VT25	MRCKA	CDC42BPA	S1625	NA	sp|Q5VT25-3|MRCKA_HUMAN	sp|Q5VT25-3|MRCKA_HUMAN	1625	S	NLSSPPSPASPRKTKSLSLESTDRGSWDP__	0.994861	2	0.0145274	0.181002	NR	NR	NR	0.0977647	+	-	-	+	+	+	-	-
Q5VT25	MRCKA	CDC42BPA	S1597	NA	sp|Q5VT25-3|MRCKA_HUMAN	sp|Q5VT25-3|MRCKA_HUMAN	1597	S	DQGSDAPARDFDGEDSDSPRHSTASNSSNLS	1	2	0.156283	0.292454	NR	NR	NR	0.224368	+	+	-	-	+	+	+	+
Q5VT25	MRCKA	CDC42BPA	S1599	NA	sp|Q5VT25-3|MRCKA_HUMAN	sp|Q5VT25-3|MRCKA_HUMAN	1599	S	GSDAPARDFDGEDSDSPRHSTASNSSNLSSP	1	2	0.156283	0.292454	NR	NR	NR	0.224368	+	+	-	-	+	+	+	+
Q9H3Q1	BORG4	CDC42EP4	S71	NA	sp|Q9H3Q1-2|BORG4_HUMAN	sp|Q9H3Q1-2|BORG4_HUMAN	71	S	KAAEKGTSKLPKSLSSSPVKKANDGEGGDEE	0.910859	2	-0.201703	-0.18885	NR	NR	NR	-0.195276	-	-	-	-	-	-	-	-
O75419	CDC45	CDC45	S98	NA	sp|O75419-2|CDC45_HUMAN	sp|O75419-2|CDC45_HUMAN	98	S	AYEDIFRDEEEDEEHSGNDSDGSEPSEKRTR	1	2	-0.0643994	-0.0516198	NR	NR	NR	-0.0580096	+	+	-	-	-	-	-	+
O75419	CDC45	CDC45	S102	NA	sp|O75419-2|CDC45_HUMAN	sp|O75419-2|CDC45_HUMAN	102	S	IFRDEEEDEEHSGNDSDGSEPSEKRTRLEEE	0.999996	2	-0.0643994	-0.0516198	NR	NR	NR	-0.0580096	+	+	-	-	-	-	-	+
O75419	CDC45	CDC45	S105	NA	sp|O75419-2|CDC45_HUMAN	sp|O75419-2|CDC45_HUMAN	105	S	DEEEDEEHSGNDSDGSEPSEKRTRLEEEIVE	0.998763	2	-0.065289	-0.0108146	NR	NR	NR	-0.0380518	+	+	-	-	-	-	-	+
O75419	CDC45	CDC45	S98	NA	sp|O75419-2|CDC45_HUMAN	sp|O75419-2|CDC45_HUMAN	98	S	AYEDIFRDEEEDEEHSGNDSDGSEPSEKRTR	1	3	0.0491002	0.012366	NR	NR	NR	0.0307331	+	+	+	-	-	-	-	+
O75419	CDC45	CDC45	S105	NA	sp|O75419-2|CDC45_HUMAN	sp|O75419-2|CDC45_HUMAN	105	S	DEEEDEEHSGNDSDGSEPSEKRTRLEEEIVE	0.998763	3	0.0491002	0.012366	NR	NR	NR	0.0307331	+	+	+	-	-	-	-	+
O75419	CDC45	CDC45	S102	NA	sp|O75419-2|CDC45_HUMAN	sp|O75419-2|CDC45_HUMAN	102	S	IFRDEEEDEEHSGNDSDGSEPSEKRTRLEEE	0.999996	3	0.0572948	0.012366	NR	NR	NR	0.0348304	+	+	+	-	-	-	-	+
Q96GN5	CDA7L	CDCA7L	S68	NA	sp|Q96GN5-5|CDA7L_HUMAN	sp|Q96GN5-5|CDA7L_HUMAN	68	S	EVMVVESDLSDDGKASLVSEEEEDEEEDKAT;GKQVVESDLSDDGKASLVSEEEEDEEEDKAT	1	2	-0.114765	-0.168177	NR	NR	NR	-0.141471	+	-	-	-	-	-	-	-
Q96GN5	CDA7L	CDCA7L	S71	NA	sp|Q96GN5-5|CDA7L_HUMAN	sp|Q96GN5-5|CDA7L_HUMAN	71	S	VVESDLSDDGKASLVSEEEEDEEEDKATPRR	1	2	-0.114765	-0.168177	NR	NR	NR	-0.141471	+	-	-	-	-	-	-	-
Q96GN5	CDA7L	CDCA7L	S71	NA	sp|Q96GN5-4|CDA7L_HUMAN	sp|Q96GN5-4|CDA7L_HUMAN	71	S	SDLNGKTNPEVMVVESDLSDDGKASLVSEEE	0.999875	2	-0.0252516	0.0369472	NR	NR	NR	0.00584783	+	+	+	+	-	-	-	+
Q96GN5	CDA7L	CDCA7L	S74	NA	sp|Q96GN5-4|CDA7L_HUMAN	sp|Q96GN5-4|CDA7L_HUMAN	74	S	NGKTNPEVMVVESDLSDDGKASLVSEEEEDE	0.999832	2	-0.0252516	0.0369472	NR	NR	NR	0.00584783	+	+	+	+	-	-	-	+
Q96GN5	CDA7L	CDCA7L	S59	NA	sp|Q96GN5-5|CDA7L_HUMAN	sp|Q96GN5-5|CDA7L_HUMAN	59	S	CDSFDSLESGKQVVESDLSDDGKASLVSEEE	1	2	0.0929483	0.0681708	NR	NR	NR	0.0805595	+	+	+	+	-	-	+	+
Q96GN5	CDA7L	CDCA7L	S62	NA	sp|Q96GN5-5|CDA7L_HUMAN	sp|Q96GN5-5|CDA7L_HUMAN	62	S	FDSLESGKQVVESDLSDDGKASLVSEEEEDE	1	2	0.0929483	0.0681708	NR	NR	NR	0.0805595	+	+	+	+	-	-	+	+
P21127	CD11B	CDK11B	S2	NA	sp|P21127-9|CD11B_HUMAN	sp|P21127-9|CD11B_HUMAN	2	S	______________MSQSDDRDSKRDSLEEG	1	2	-0.124149	-0.12411	NR	NR	NR	-0.124129	+	-	-	-	-	-	-	+
P21127	CD11B	CDK11B	S4	NA	sp|P21127-9|CD11B_HUMAN	sp|P21127-9|CD11B_HUMAN	4	S	____________MSQSDDRDSKRDSLEEGEL	1	2	-0.124149	-0.12411	NR	NR	NR	-0.124129	+	-	-	-	-	-	-	+
P21127	CD11B	CDK11B	S2	NA	sp|P21127-9|CD11B_HUMAN	sp|P21127-9|CD11B_HUMAN	2	S	______________MSQSDDRDSKRDSLEEG	1	1	-0.0362084	-0.147067	NR	NR	NR	-0.0916379	+	+	-	-	-	-	-	+
P21127	CD11B	CDK11B	S4	NA	sp|P21127-9|CD11B_HUMAN	sp|P21127-9|CD11B_HUMAN	4	S	____________MSQSDDRDSKRDSLEEGEL	1	1	-0.0362084	-0.147067	NR	NR	NR	-0.0916379	+	+	-	-	-	-	-	+
P21127	CD11B	CDK11B	S542	NA	sp|P21127-9|CD11B_HUMAN	sp|P21127-9|CD11B_HUMAN	542	S	GILKVGDFGLAREYGSPLKAYTPVVVTLWYR	0.999996	1	-0.0522995	-0.028733	NR	NR	NR	-0.0405163	+	+	-	-	-	-	-	+
P21127	CD11B	CDK11B	S236	NA	sp|P21127-9|CD11B_HUMAN	sp|P21127-9|CD11B_HUMAN	236	S	EKMEERDLLSDLQDISDSERKTSSAESSSAE	0.999812	1	-0.0197018	-0.0236318	NR	NR	NR	-0.0216668	+	-	-	-	-	-	+	+
P21127	CD11B	CDK11B	S236	NA	sp|P21127-9|CD11B_HUMAN	sp|P21127-9|CD11B_HUMAN	236	S	EKMEERDLLSDLQDISDSERKTSSAESSSAE	0.999812	2	-0.067587	0.0247271	NR	NR	NR	-0.02143	+	+	+	-	-	-	-	+
P21127	CD11B	CDK11B	S230	NA	sp|P21127-9|CD11B_HUMAN	sp|P21127-9|CD11B_HUMAN	230	S	RKPVKEEKMEERDLLSDLQDISDSERKTSSA	0.999997	2	-0.067587	0.163258	NR	NR	NR	0.0478357	+	+	+	-	-	-	+	+
P21127	CD11B	CDK11B	Y715	NA	sp|P21127-9|CD11B_HUMAN	sp|P21127-9|CD11B_HUMAN	715	Y	VKRGTSPRPPEGGLGYSQLGDDDLKETGFHL	0.82737	2	0.140278	-0.0318264	NR	NR	NR	0.0542258	+	+	-	-	-	-	+	+
P21127	CD11B	CDK11B	T704	NA	sp|P21127-9|CD11B_HUMAN	sp|P21127-9|CD11B_HUMAN	704	T	PTWPAKSEQQRVKRGTSPRPPEGGLGYSQLG	0.957958	2	0.109571	0.0132069	NR	NR	NR	0.0613888	+	+	+	-	-	-	+	+
P21127	CD11B	CDK11B	S716	NA	sp|P21127-9|CD11B_HUMAN	sp|P21127-9|CD11B_HUMAN	716	S	KRGTSPRPPEGGLGYSQLGDDDLKETGFHLT	0.799476	2	0.194371	0.0395002	NR	NR	NR	0.116935	+	+	+	+	-	-	+	+
Q9NYV4	CDK12	CDK12	Y242	NA	sp|Q9NYV4-2|CDK12_HUMAN	sp|Q9NYV4-2|CDK12_HUMAN	242	Y	WSDSSKQDDSPSGASYGQDYDLSPSRSHTSS	0.641279	2	-0.183772	-0.342165	NR	hypo	NR	-0.262969	+	-	-	-	-	-	+	+
Q9NYV4	CDK12	CDK12	S238	NA	sp|Q9NYV4-2|CDK12_HUMAN	sp|Q9NYV4-2|CDK12_HUMAN	238	S	PHRKWSDSSKQDDSPSGASYGQDYDLSPSRS	0.810878	2	-0.193051	-0.215838	NR	NR	NR	-0.204444	+	+	-	-	-	-	-	+
Q9NYV4	CDK12	CDK12	S249	NA	sp|Q9NYV4-2|CDK12_HUMAN	sp|Q9NYV4-2|CDK12_HUMAN	249	S	DDSPSGASYGQDYDLSPSRSHTSSNYDSYKK	0.991441	2	-0.188457	-0.196859	NR	NR	NR	-0.192658	+	+	-	-	-	-	-	+
Q9NYV4	CDK12	CDK12	S303	NA	sp|Q9NYV4-2|CDK12_HUMAN	sp|Q9NYV4-2|CDK12_HUMAN	303	S	STRSPSPYSRRQRSVSPYSRRRSSSYERSGS	0.997567	1	-0.188946	-0.158578	NR	NR	NR	-0.173762	+	-	-	-	-	-	+	+
Q9NYV4	CDK12	CDK12	S1083	NA	sp|Q9NYV4-2|CDK12_HUMAN	sp|Q9NYV4-2|CDK12_HUMAN	1083	S	KETTSGTSTEPVKNSSPAPPQPAPGKVESGA	0.989931	1	-0.0871913	-0.16464	NR	NR	NR	-0.125916	+	+	-	-	-	-	-	-
Q9NYV4	CDK12	CDK12	S681	NA	sp|Q9NYV4-2|CDK12_HUMAN	sp|Q9NYV4-2|CDK12_HUMAN	681	S	LTDLPLPPELPGGDLSPPDSPEPKAITPPQQ	0.999829	2	-0.00632953	-0.0640667	NR	NR	NR	-0.0351981	+	+	-	-	-	-	-	-
Q9NYV4	CDK12	CDK12	S685	NA	sp|Q9NYV4-2|CDK12_HUMAN	sp|Q9NYV4-2|CDK12_HUMAN	685	S	PLPPELPGGDLSPPDSPEPKAITPPQQPYKK	0.999961	2	-0.00632953	-0.0640667	NR	NR	NR	-0.0351981	+	+	-	-	-	-	-	-
Q9NYV4	CDK12	CDK12	T692	NA	sp|Q9NYV4-2|CDK12_HUMAN	sp|Q9NYV4-2|CDK12_HUMAN	692	T	GGDLSPPDSPEPKAITPPQQPYKKRPKICCP	0.998293	1	0.0406777	-0.0628514	NR	NR	NR	-0.0110869	+	+	-	-	-	-	-	+
Q14004	CDK13	CDK13	S340	NA	sp|Q14004-2|CDK13_HUMAN	sp|Q14004-2|CDK13_HUMAN	340	S	SPVSHRASQSLRSRKSPSPAGGGSSPYSRRL	1	2	-0.296821	-0.242832	NR	NR	NR	-0.269826	-	-	-	-	-	-	-	+
Q14004	CDK13	CDK13	S342	NA	sp|Q14004-2|CDK13_HUMAN	sp|Q14004-2|CDK13_HUMAN	342	S	VSHRASQSLRSRKSPSPAGGGSSPYSRRLPR	0.999986	2	-0.296821	-0.242832	NR	NR	NR	-0.269826	-	-	-	-	-	-	-	+
Q96SN8	CK5P2	CDK5RAP2	S1808	NA	sp|Q96SN8-4|CK5P2_HUMAN	sp|Q96SN8-4|CK5P2_HUMAN	1808	S	GNLELRPGGAHPGTCSPSRPGS_________	0.806997	2	-0.211149	-0.234591	NR	NR	NR	-0.22287	+	+	-	-	-	-	-	-
P50613	CDK7	CDK7	S164	CDK1_CDK2	sp|P50613|CDK7_HUMAN	sp|P50613|CDK7_HUMAN	164	S	GVLKLADFGLAKSFGSPNRAYTHQVVTRWYR	0.999995	1	-0.0304075	-0.0881457	NR	NR	NR	-0.0592766	+	+	-	-	-	-	-	+
Q9NXV6	CARF	CDKN2AIP	S268	NA	sp|Q9NXV6|CARF_HUMAN	sp|Q9NXV6|CARF_HUMAN	268	S	NSHMTQSTDSRQQSGSPKKSALEGSSASASQ	0.991812	1	-0.0520596	-0.102704	NR	NR	NR	-0.0773816	+	-	-	-	-	-	-	+
O95674	CDS2	CDS2	S33	NA	sp|O95674|CDS2_HUMAN	sp|O95674|CDS2_HUMAN	33	S	DKESESEAKVDGETASDSESRAESAPLPVSA	0.986946	1	-0.185988	-0.150516	NR	NR	NR	-0.168252	+	+	-	-	+	-	-	-
Q9UKY7	CDV3	CDV3	S106	NA	sp|Q9UKY7|CDV3_HUMAN	sp|Q9UKY7|CDV3_HUMAN	106	S	KEVDYSGLRVQAMQISSEKEEDDNEKRQDPG	1	2	-0.26637	-0.306388	NR	hypo	NR	-0.286379	+	-	-	-	-	-	-	-
Q9UKY7	CDV3	CDV3	S107	NA	sp|Q9UKY7|CDV3_HUMAN	sp|Q9UKY7|CDV3_HUMAN	107	S	EVDYSGLRVQAMQISSEKEEDDNEKRQDPGD	1	2	-0.26637	-0.306388	NR	hypo	NR	-0.286379	+	-	-	-	-	-	-	-
Q9UKY7	CDV3	CDV3	S106	NA	sp|Q9UKY7|CDV3_HUMAN	sp|Q9UKY7|CDV3_HUMAN	106	S	KEVDYSGLRVQAMQISSEKEEDDNEKRQDPG	1	1	-0.000553539	-0.0815303	NR	NR	NR	-0.0410419	+	+	+	-	-	-	-	+
Q9Y232	CDYL	CDYL	S216	NA	sp|Q9Y232|CDYL_HUMAN	sp|Q9Y232|CDYL_HUMAN	216	S	SPVKSRTAVDGFQSESPEKLDPVEQGQEDTV	0.999509	1	-0.0598926	-0.0969107	NR	NR	NR	-0.0784016	+	-	-	-	-	-	-	+
Q9Y232	CDYL	CDYL	T128	NA	sp|Q9Y232|CDYL_HUMAN	sp|Q9Y232|CDYL_HUMAN	128	T	HTEKQKESTLTRTNRTSPNNARKQISRSTNS	0.929578	1	-0.0607052	-0.0334002	NR	NR	NR	-0.0470527	+	-	-	-	-	-	-	+
P49450	CENPA	CENPA	S17	NA	sp|P49450-2|CENPA_HUMAN	sp|P49450-2|CENPA_HUMAN	17	S	GPRRRSRKPEAPRRRSPSPTPTPGPSRRGPS	0.999954	2	-0.00207507	-0.199601	NR	NR	NR	-0.100838	+	+	-	-	-	-	-	+
P49450	CENPA	CENPA	S19	CDK2	sp|P49450-2|CENPA_HUMAN	sp|P49450-2|CENPA_HUMAN	19	S	RRRSRKPEAPRRRSPSPTPTPGPSRRGPSLG	0.983337	2	0.0005024	-0.199601	NR	NR	NR	-0.0995493	+	+	-	-	-	-	-	+
Q03188	CENPC	CENPC	S232	NA	sp|Q03188|CENPC_HUMAN	sp|Q03188|CENPC_HUMAN	232	S	KIEIDNKVSDEEDKTSEGQERKPSGSSQNRI	0.987261	2	-0.0317382	0.0946833	NR	NR	NR	0.0314726	+	+	-	-	-	-	+	+
Q03188	CENPC	CENPC	S225	NA	sp|Q03188|CENPC_HUMAN	sp|Q03188|CENPC_HUMAN	225	S	DDKVMLKKIEIDNKVSDEEDKTSEGQERKPS	1	1	0.0657988	0.222863	NR	NR	NR	0.144331	+	+	-	-	-	-	+	+
P49454	CENPF	CENPF	S821	NA	sp|P49454|CENPF_HUMAN	sp|P49454|CENPF_HUMAN	821	S	SMPSERSECRLEADQSPKNSAILQNRVDSLE	1	1	-0.134382	-0.116775	NR	NR	NR	-0.125579	+	-	-	-	-	-	-	+
Q9HC77	CENPJ	CENPJ	S759	NA	sp|Q9HC77-2|CENPJ_HUMAN	sp|Q9HC77-2|CENPJ_HUMAN	759	S	TRTQEDKRRDVDLDLSDKDYSSDESIMESIK	1	1	-0.067999	0.0301098	NR	NR	NR	-0.0189446	+	+	-	-	-	-	-	+
Q9HC77	CENPJ	CENPJ	S768	NA	sp|Q9HC77-2|CENPJ_HUMAN	sp|Q9HC77-2|CENPJ_HUMAN	768	S	DVDLDLSDKDYSSDESIMESIKHKVSEPSRS	0.998393	2	-0.0125875	0.0157866	NR	NR	NR	0.00159958	+	+	+	-	-	-	-	+
Q9HC77	CENPJ	CENPJ	S764	NA	sp|Q9HC77-2|CENPJ_HUMAN	sp|Q9HC77-2|CENPJ_HUMAN	764	S	DKRRDVDLDLSDKDYSSDESIMESIKHKVSE	0.859558	2	-0.0125875	0.0531734	NR	NR	NR	0.020293	+	+	+	+	-	-	-	-
Q9HC77	CENPJ	CENPJ	S765	NA	sp|Q9HC77-2|CENPJ_HUMAN	sp|Q9HC77-2|CENPJ_HUMAN	765	S	KRRDVDLDLSDKDYSSDESIMESIKHKVSEP	0.580089	2	0.0612554	0.00424188	NR	NR	NR	0.0327486	+	+	-	-	-	-	+	+
Q71F23	CENPU	CENPU	S116	NA	sp|Q71F23-3|CENPU_HUMAN	sp|Q71F23-3|CENPU_HUMAN	116	S	GKEAKRSSDTSGNEASEIESVKISAKKPGRK	0.928199	3	-0.000216797	-0.029403	NR	NR	NR	-0.0148099	+	-	-	-	-	-	+	+
Q71F23	CENPU	CENPU	S111	NA	sp|Q71F23-3|CENPU_HUMAN	sp|Q71F23-3|CENPU_HUMAN	111	S	SSTPPGKEAKRSSDTSGNEASEIESVKISAK	0.848764	3	0.0224227	-0.029403	NR	NR	NR	-0.00349014	+	-	-	-	-	-	+	+
Q71F23	CENPU	CENPU	S94	NA	sp|Q71F23-3|CENPU_HUMAN	sp|Q71F23-3|CENPU_HUMAN	94	S	AIYADEEEFSKHCGLSLSSTPPGKEAKRSSD	0.896177	3	-0.022121	0.0170841	NR	NR	NR	-0.00251847	+	-	-	-	-	-	+	+
Q71F23	CENPU	CENPU	S97	NA	sp|Q71F23-3|CENPU_HUMAN	sp|Q71F23-3|CENPU_HUMAN	97	S	ADEEEFSKHCGLSLSSTPPGKEAKRSSDTSG	0.965097	3	-0.022121	0.0170841	NR	NR	NR	-0.00251847	+	-	-	-	-	-	+	+
Q71F23	CENPU	CENPU	T98	NA	sp|Q71F23-3|CENPU_HUMAN	sp|Q71F23-3|CENPU_HUMAN	98	T	DEEEFSKHCGLSLSSTPPGKEAKRSSDTSGN	0.960383	3	-0.022121	0.0170841	NR	NR	NR	-0.00251847	+	-	-	-	-	-	+	+
Q71F23	CENPU	CENPU	S96	NA	sp|Q71F23-3|CENPU_HUMAN	sp|Q71F23-3|CENPU_HUMAN	96	S	YADEEEFSKHCGLSLSSTPPGKEAKRSSDTS	0.798153	3	-0.00933562	0.0170841	NR	NR	NR	0.00387423	+	-	-	-	-	+	+	+
Q71F23	CENPU	CENPU	T110	NA	sp|Q71F23-3|CENPU_HUMAN	sp|Q71F23-3|CENPU_HUMAN	110	T	LSSTPPGKEAKRSSDTSGNEASEIESVKISA	0.948839	2	-0.0128822	0.0323789	NR	NR	NR	0.00974835	+	+	-	-	-	-	-	+
Q71F23	CENPU	CENPU	S145	NA	sp|Q71F23-3|CENPU_HUMAN	sp|Q71F23-3|CENPU_HUMAN	145	S	RKLRPISDDSESIEESDTRRKVKSAEKISTQ	0.894234	3	-0.0602792	0.0895616	NR	NR	NR	0.0146412	+	-	-	-	+	-	-	+
Q71F23	CENPU	CENPU	S136	NA	sp|Q71F23-3|CENPU_HUMAN	sp|Q71F23-3|CENPU_HUMAN	136	S	VKISAKKPGRKLRPISDDSESIEESDTRRKV	0.951999	3	0.0288864	0.0164916	NR	NR	NR	0.022689	+	+	-	-	-	-	-	+
Q71F23	CENPU	CENPU	S139	NA	sp|Q71F23-3|CENPU_HUMAN	sp|Q71F23-3|CENPU_HUMAN	139	S	SAKKPGRKLRPISDDSESIEESDTRRKVKSA	0.989608	3	-0.0144697	0.0679721	NR	NR	NR	0.0267512	+	-	-	-	-	-	-	+
Q71F23	CENPU	CENPU	S141	NA	sp|Q71F23-3|CENPU_HUMAN	sp|Q71F23-3|CENPU_HUMAN	141	S	KKPGRKLRPISDDSESIEESDTRRKVKSAEK	0.990933	3	-0.0144697	0.0679721	NR	NR	NR	0.0267512	+	-	-	-	-	-	-	+
Q71F23	CENPU	CENPU	S139	NA	sp|Q71F23-3|CENPU_HUMAN	sp|Q71F23-3|CENPU_HUMAN	139	S	SAKKPGRKLRPISDDSESIEESDTRRKVKSA	0.989608	2	0.0239471	0.0375064	NR	NR	NR	0.0307268	+	+	+	-	-	-	-	+
Q71F23	CENPU	CENPU	S116	NA	sp|Q71F23-3|CENPU_HUMAN	sp|Q71F23-3|CENPU_HUMAN	116	S	GKEAKRSSDTSGNEASEIESVKISAKKPGRK	0.928199	2	0.0518819	0.0140033	NR	NR	NR	0.0329426	+	+	+	-	-	+	+	-
Q71F23	CENPU	CENPU	S141	NA	sp|Q71F23-3|CENPU_HUMAN	sp|Q71F23-3|CENPU_HUMAN	141	S	KKPGRKLRPISDDSESIEESDTRRKVKSAEK	0.990933	2	0.0239471	0.0784131	NR	NR	NR	0.0511801	+	+	+	-	-	-	-	+
Q8N960	CE120	CEP120	S354	NA	sp|Q8N960-2|CE120_HUMAN	sp|Q8N960-2|CE120_HUMAN	354	S	KVLTPIKEKTLTGPKSPTVSPVPSHNQSPPT	0.897033	3	-0.0975962	-0.0469135	NR	NR	NR	-0.0722548	+	-	-	-	-	-	+	+
Q8N960	CE120	CEP120	S366	NA	sp|Q8N960-2|CE120_HUMAN	sp|Q8N960-2|CE120_HUMAN	366	S	GPKSPTVSPVPSHNQSPPTKDDATESEVESL	0.995891	3	-0.0784574	-0.0469135	NR	NR	NR	-0.0626855	+	-	-	-	-	-	+	+
Q5TB80	CE162	CEP162	S21	NA	sp|Q5TB80|CE162_HUMAN	sp|Q5TB80|CE162_HUMAN	21	S	QEELDEEFEQFMKELSDDSFENSDKTARQSK	0.999918	2	-0.0606824	-0.115963	NR	NR	NR	-0.0883229	+	-	-	-	-	-	-	+
Q5TB80	CE162	CEP162	S24	NA	sp|Q5TB80|CE162_HUMAN	sp|Q5TB80|CE162_HUMAN	24	S	LDEEFEQFMKELSDDSFENSDKTARQSKKEM	0.999177	2	-0.0606824	-0.115963	NR	NR	NR	-0.0883229	+	-	-	-	-	-	-	+
Q5SW79	CE170	CEP170	S1079	NA	sp|Q5SW79|CE170_HUMAN	sp|Q5SW79|CE170_HUMAN	1079	S	VHSKLEGSKVTKSKTSPVVSGSSSKSTTLPR	0.877702	1	-0.158378	-0.236178	NR	NR	NR	-0.197278	+	-	-	-	-	-	-	+
Q5SW79	CE170	CEP170	S1239	NA	sp|Q5SW79|CE170_HUMAN	sp|Q5SW79|CE170_HUMAN	1239	S	ASVNSRWRRFPTDYASTSEDEFGSNRNSPKH	0.918976	2	0.0119787	-0.160752	biphasic	NR	NR	-0.0743868	+	-	-	+	-	-	-	-
Q5SW79	CE170	CEP170	T1240	NA	sp|Q5SW79|CE170_HUMAN	sp|Q5SW79|CE170_HUMAN	1240	T	SVNSRWRRFPTDYASTSEDEFGSNRNSPKHT	0.918976	2	0.0119787	-0.160752	biphasic	NR	NR	-0.0743868	+	-	-	+	-	-	-	-
Q5SW79	CE170	CEP170	S497	NA	sp|Q5SW79|CE170_HUMAN	sp|Q5SW79|CE170_HUMAN	497	S	QATSATSEKDNDDDQSDKGTYTIELENPNSE	1	1	0.011853	-0.00457735	NR	NR	NR	0.00363782	+	+	-	-	-	-	+	+
Q5SW79	CE170	CEP170	S488	NA	sp|Q5SW79|CE170_HUMAN	sp|Q5SW79|CE170_HUMAN	488	S	QEMDKMLKNQATSATSEKDNDDDQSDKGTYT	0.970482	1	0.229216	-0.0333308	NR	NR	NR	0.0979424	+	-	-	-	+	+	+	+
Q5SW79	CE170	CEP170	S627	NA	sp|Q5SW79|CE170_HUMAN	sp|Q5SW79|CE170_HUMAN	627	S	LENETEISESGMTVRSTGSATSLASQGERRR	0.986012	2	0.332804	0.124815	hyper	NR	NR	0.228809	+	-	-	+	+	+	+	+
Q5SW79	CE170	CEP170	S630	NA	sp|Q5SW79|CE170_HUMAN	sp|Q5SW79|CE170_HUMAN	630	S	ETEISESGMTVRSTGSATSLASQGERRRRTL	0.939988	2	0.377615	0.124815	hyper	NR	NR	0.251215	+	-	-	+	+	+	+	+
Q5SW79	CE170	CEP170	S488	NA	sp|Q5SW79|CE170_HUMAN	sp|Q5SW79|CE170_HUMAN	488	S	QEMDKMLKNQATSATSEKDNDDDQSDKGTYT	0.970482	2	0.408469	0.0995635	hyper	NR	NR	0.254017	+	-	-	+	+	+	+	+
Q5SW79	CE170	CEP170	T484	NA	sp|Q5SW79|CE170_HUMAN	sp|Q5SW79|CE170_HUMAN	484	T	HRPSQEMDKMLKNQATSATSEKDNDDDQSDK	0.734277	2	0.420389	0.091263	hyper	NR	NR	0.255826	+	-	-	+	+	+	+	+
Q5SW79	CE170	CEP170	T487	NA	sp|Q5SW79|CE170_HUMAN	sp|Q5SW79|CE170_HUMAN	487	T	SQEMDKMLKNQATSATSEKDNDDDQSDKGTY	0.934324	2	0.39977	0.175041	hyper	NR	NR	0.287405	+	-	-	+	+	+	+	+
Q5VT06	CE350	CEP350	S1256	NA	sp|Q5VT06|CE350_HUMAN	sp|Q5VT06|CE350_HUMAN	1256	S	VSVSSDKGRSQKTPTSPLSPSSQKSLQFDVA	0.833182	3	-0.221903	-0.405453	biphasic	hypo	NR	-0.313678	+	+	-	-	-	-	-	-
Q5VT06	CE350	CEP350	T1253	NA	sp|Q5VT06|CE350_HUMAN	sp|Q5VT06|CE350_HUMAN	1253	T	GHSVSVSSDKGRSQKTPTSPLSPSSQKSLQF	0.989895	3	-0.152143	-0.405453	NR	hypo	NR	-0.278798	+	+	-	-	-	-	-	-
Q5VT06	CE350	CEP350	T1255	NA	sp|Q5VT06|CE350_HUMAN	sp|Q5VT06|CE350_HUMAN	1255	T	SVSVSSDKGRSQKTPTSPLSPSSQKSLQFDV	0.958886	3	-0.152143	-0.405453	NR	hypo	NR	-0.278798	+	+	-	-	-	-	-	-
Q5VT06	CE350	CEP350	S1259	NA	sp|Q5VT06|CE350_HUMAN	sp|Q5VT06|CE350_HUMAN	1259	S	SSDKGRSQKTPTSPLSPSSQKSLQFDVAGTS	0.981546	3	-0.136653	-0.405453	NR	hypo	NR	-0.271053	+	+	-	-	-	-	-	-
Q5VT06	CE350	CEP350	S1830	NA	sp|Q5VT06|CE350_HUMAN	sp|Q5VT06|CE350_HUMAN	1830	S	KATSPGPTDLETRSPSPISISSSETSSIMQK	0.859077	2	-0.0621975	-0.115468	NR	NR	NR	-0.0888329	+	+	+	-	-	-	-	-
Q5VT06	CE350	CEP350	S1828	NA	sp|Q5VT06|CE350_HUMAN	sp|Q5VT06|CE350_HUMAN	1828	S	DNKATSPGPTDLETRSPSPISISSSETSSIM	0.955417	2	-0.0566874	-0.100981	NR	NR	NR	-0.0788344	+	+	+	-	-	-	-	+
Q5VT06	CE350	CEP350	S1833	NA	sp|Q5VT06|CE350_HUMAN	sp|Q5VT06|CE350_HUMAN	1833	S	SPGPTDLETRSPSPISISSSETSSIMQKLKK	0.831759	2	-0.0566874	-0.0901177	NR	NR	NR	-0.0734025	-	+	+	-	-	-	+	+
Q5VT06	CE350	CEP350	S1805	NA	sp|Q5VT06|CE350_HUMAN	sp|Q5VT06|CE350_HUMAN	1805	S	KLQEKLKSAGESKLDSHSDDDTKDNKATSPG	0.991074	2	0.0159829	0.0644254	NR	NR	NR	0.0402041	+	+	-	-	-	-	-	+
Q5VT06	CE350	CEP350	T1811	NA	sp|Q5VT06|CE350_HUMAN	sp|Q5VT06|CE350_HUMAN	1811	T	KSAGESKLDSHSDDDTKDNKATSPGPTDLET	0.99999	2	0.0216828	0.0644254	NR	NR	NR	0.0430541	+	+	+	-	-	-	+	+
Q96GE4	CEP95	CEP95	S449	NA	sp|Q96GE4|CEP95_HUMAN	sp|Q96GE4|CEP95_HUMAN	449	S	RPGLSMRRKPPYRSHSLSPSPVNKHKQFHLE	0.97076	2	-0.138607	-0.255558	NR	NR	NR	-0.197083	+	-	-	-	-	-	-	+
Q96GE4	CEP95	CEP95	S451	NA	sp|Q96GE4|CEP95_HUMAN	sp|Q96GE4|CEP95_HUMAN	451	S	GLSMRRKPPYRSHSLSPSPVNKHKQFHLERK	0.996265	2	-0.138607	-0.255558	NR	NR	NR	-0.197083	+	-	-	-	-	-	-	+
Q96G23	CERS2	CERS2	S341	NA	sp|Q96G23|CERS2_HUMAN	sp|Q96G23|CERS2_HUMAN	341	S	MAHKFITGKLVEDERSDREETESSEGEEAAA	1	3	-0.14272	-0.277894	NR	NR	NR	-0.210307	+	-	-	-	-	-	-	-
Q96G23	CERS2	CERS2	T346	NA	sp|Q96G23|CERS2_HUMAN	sp|Q96G23|CERS2_HUMAN	346	T	ITGKLVEDERSDREETESSEGEEAAAGGGAK	1	3	-0.185648	-0.215915	NR	NR	NR	-0.200781	+	-	-	-	-	-	-	-
Q96G23	CERS2	CERS2	S348	NA	sp|Q96G23|CERS2_HUMAN	sp|Q96G23|CERS2_HUMAN	348	S	GKLVEDERSDREETESSEGEEAAAGGGAKSR	1	3	-0.185648	-0.215915	NR	NR	NR	-0.200781	+	-	-	-	-	-	-	-
Q96G23	CERS2	CERS2	S349	NA	sp|Q96G23|CERS2_HUMAN	sp|Q96G23|CERS2_HUMAN	349	S	KLVEDERSDREETESSEGEEAAAGGGAKSRP	1	3	-0.185648	-0.215915	NR	NR	NR	-0.200781	+	-	-	-	-	-	-	-
Q9P2B7	CFA97	CFAP97	T133	NA	sp|Q9P2B7-2|CFA97_HUMAN	sp|Q9P2B7-2|CFA97_HUMAN	133	T	NRIPKIVKEGEDDYYTDGEESSDDGKKYHVK	0.982718	3	0.161208	0.197707	NR	NR	NR	0.179457	+	+	+	-	-	-	+	+
Q9P2B7	CFA97	CFAP97	S138	NA	sp|Q9P2B7-2|CFA97_HUMAN	sp|Q9P2B7-2|CFA97_HUMAN	138	S	IVKEGEDDYYTDGEESSDDGKKYHVKSKSAK	0.982718	3	0.161208	0.197707	NR	NR	NR	0.179457	+	+	+	-	-	-	+	+
Q9P2B7	CFA97	CFAP97	S139	NA	sp|Q9P2B7-2|CFA97_HUMAN	sp|Q9P2B7-2|CFA97_HUMAN	139	S	VKEGEDDYYTDGEESSDDGKKYHVKSKSAKP	0.972899	3	0.161208	0.197707	NR	NR	NR	0.179457	+	+	+	-	-	-	+	+
P23528	COF1	CFL1	T25	NA	sp|P23528|COF1_HUMAN	sp|P23528|COF1_HUMAN	25	T	GVIKVFNDMKVRKSSTPEEVKKRKKAVLFCL	0.998254	1	-0.0474403	-0.0685173	NR	NR	NR	-0.0579788	+	+	-	-	-	-	-	+
Q13111	CAF1A	CHAF1A	S199	NA	sp|Q13111|CAF1A_HUMAN	sp|Q13111|CAF1A_HUMAN	199	S	EEEGVGCGGAGRRGDSQECSPRSCPELTSGP	1	2	-0.256477	-0.248079	NR	NR	NR	-0.252278	+	+	-	-	-	-	-	-
Q13111	CAF1A	CHAF1A	S203	NA	sp|Q13111|CAF1A_HUMAN	sp|Q13111|CAF1A_HUMAN	203	S	VGCGGAGRRGDSQECSPRSCPELTSGPRMCP	1	2	-0.256477	-0.248079	NR	NR	NR	-0.252278	+	+	-	-	-	-	-	-
Q13111	CAF1A	CHAF1A	S951	NA	sp|Q13111|CAF1A_HUMAN	sp|Q13111|CAF1A_HUMAN	951	S	GGGVGVDTGKATLTASPLGAS__________	0.988954	1	-0.116131	-0.246578	biphasic	NR	NR	-0.181354	+	+	+	+	-	-	-	-
Q13111	CAF1A	CHAF1A	S141	NA	sp|Q13111|CAF1A_HUMAN	sp|Q13111|CAF1A_HUMAN	141	S	QPDSLVDHNKLNSEASPSREAINGQREDTGD	0.999639	1	0.0511396	-0.0195727	NR	NR	NR	0.0157834	+	+	+	-	-	-	-	+
Q13112	CAF1B	CHAF1B	S410	PRKACA_STK16	sp|Q13112|CAF1B_HUMAN	sp|Q13112|CAF1B_HUMAN	410	S	PDTAKKTKSQTHRGSSPGPRPVEGTPASRTQ	0.9784	1	-0.152774	-0.242145	NR	NR	NR	-0.197459	+	+	-	-	-	-	-	+
Q13112	CAF1B	CHAF1B	S429	STK16	sp|Q13112|CAF1B_HUMAN	sp|Q13112|CAF1B_HUMAN	429	S	RPVEGTPASRTQDPSSPGTTPPQARQAPAPT	0.995098	2	-0.157143	-0.157037	NR	NR	NR	-0.15709	+	+	-	-	-	-	-	+
Q13112	CAF1B	CHAF1B	T433	NA	sp|Q13112|CAF1B_HUMAN	sp|Q13112|CAF1B_HUMAN	433	T	GTPASRTQDPSSPGTTPPQARQAPAPTVIRD	0.919223	2	-0.136729	-0.142007	NR	NR	NR	-0.139368	+	-	-	-	-	-	-	+
Q13112	CAF1B	CHAF1B	S428	NA	sp|Q13112|CAF1B_HUMAN	sp|Q13112|CAF1B_HUMAN	428	S	PRPVEGTPASRTQDPSSPGTTPPQARQAPAP	0.845901	2	-0.098186	-0.123537	NR	NR	NR	-0.110862	+	-	-	-	-	-	-	+
Q96JM3	CHAP1	CHAMP1	S376	NA	sp|Q96JM3|CHAP1_HUMAN	sp|Q96JM3|CHAP1_HUMAN	376	S	PTPSVSSASWKSSSVSPSSWKSPPASPESWK	0.995272	1	-0.533091	-0.517996	biphasic	hypo	NR	-0.525544	+	+	+	-	-	-	-	-
Q96JM3	CHAP1	CHAMP1	S319	NA	sp|Q96JM3|CHAP1_HUMAN	sp|Q96JM3|CHAP1_HUMAN	319	S	APAVSPGSWKPGPPGSPRPWKSNPSASSGPW	1	1	-0.382505	-0.530536	biphasic	hypo	NR	-0.45652	+	+	-	-	-	-	-	-
Q96JM3	CHAP1	CHAMP1	S507	NA	sp|Q96JM3|CHAP1_HUMAN	sp|Q96JM3|CHAP1_HUMAN	507	S	VFPETRKPGPSGPSESPKAASDIWKPVLSID	0.999857	1	-0.311452	-0.341547	biphasic	hypo	NR	-0.326499	+	+	-	-	-	-	-	-
Q96JM3	CHAP1	CHAMP1	S427	NA	sp|Q96JM3|CHAP1_HUMAN	sp|Q96JM3|CHAP1_HUMAN	427	S	VPPVSPELRKPGPPLSPEIRSPAGSPELRKP	1	2	0.0157246	-0.387571	biphasic	hypo	NR	-0.185923	+	-	+	+	-	-	-	-
Q96JM3	CHAP1	CHAMP1	S445	NA	sp|Q96JM3|CHAP1_HUMAN	sp|Q96JM3|CHAP1_HUMAN	445	S	IRSPAGSPELRKPSGSPDLWKLSPDQRKTSP	0.997602	2	-0.115379	-0.223516	NR	NR	NR	-0.169447	+	-	+	-	-	-	-	-
Q96JM3	CHAP1	CHAMP1	S452	NA	sp|Q96JM3|CHAP1_HUMAN	sp|Q96JM3|CHAP1_HUMAN	452	S	PELRKPSGSPDLWKLSPDQRKTSPASLDFPE	1	2	-0.115379	-0.223516	NR	NR	NR	-0.169447	+	-	+	-	-	-	-	-
Q96JM3	CHAP1	CHAMP1	S405	NA	sp|Q96JM3|CHAP1_HUMAN	sp|Q96JM3|CHAP1_HUMAN	405	S	WKSGPPELRKTAPTLSPEHWKAVPPVSPELR	0.999935	1	-0.128367	-0.112088	NR	NR	NR	-0.120228	+	+	+	-	-	-	-	-
Q96JM3	CHAP1	CHAMP1	S344	NA	sp|Q96JM3|CHAP1_HUMAN	sp|Q96JM3|CHAP1_HUMAN	344	S	ASSGPWKPAKPAPSVSPGPWKPIPSVSPGPW	0.962067	1	0.0547294	-0.289114	biphasic	NR	NR	-0.117192	+	+	+	-	-	-	-	-
Q96JM3	CHAP1	CHAMP1	S284	NA	sp|Q96JM3|CHAP1_HUMAN	sp|Q96JM3|CHAP1_HUMAN	284	S	KSARTTSPEPRKPSPSESPEPWKPFPAVSPE	0.977495	2	-0.171631	-0.0518817	NR	NR	NR	-0.111756	+	+	+	-	-	-	-	-
Q96JM3	CHAP1	CHAMP1	S286	NA	sp|Q96JM3|CHAP1_HUMAN	sp|Q96JM3|CHAP1_HUMAN	286	S	ARTTSPEPRKPSPSESPEPWKPFPAVSPEPR	0.99096	2	-0.171631	-0.0518817	NR	NR	NR	-0.111756	+	+	+	-	-	-	-	-
Q96JM3	CHAP1	CHAMP1	S183	NA	sp|Q96JM3|CHAP1_HUMAN	sp|Q96JM3|CHAP1_HUMAN	183	S	QTPLPSPEPSKPASVSSPEPPKSVPVCESQK	0.994536	2	-0.0401559	-0.166905	NR	NR	NR	-0.10353	+	+	+	-	-	-	-	-
Q96JM3	CHAP1	CHAMP1	S184	NA	sp|Q96JM3|CHAP1_HUMAN	sp|Q96JM3|CHAP1_HUMAN	184	S	TPLPSPEPSKPASVSSPEPPKSVPVCESQKL	0.992722	2	-0.0401559	-0.166905	NR	NR	NR	-0.10353	+	+	+	-	-	-	-	-
Q96JM3	CHAP1	CHAMP1	S542	NA	sp|Q96JM3|CHAP1_HUMAN	sp|Q96JM3|CHAP1_HUMAN	542	S	KPALFPEPAKTAPPASPEARKRALFPEPRKH	0.999999	1	-0.04195	-0.138766	NR	NR	NR	-0.0903579	+	+	-	-	-	-	-	-
Q96JM3	CHAP1	CHAMP1	S173	NA	sp|Q96JM3|CHAP1_HUMAN	sp|Q96JM3|CHAP1_HUMAN	173	S	KPGSVVSPELQTPLPSPEPSKPASVSSPEPP	0.641995	1	0.00285331	-0.170283	NR	NR	NR	-0.0837147	+	+	+	-	-	-	-	-
Q96JM3	CHAP1	CHAMP1	S627	NA	sp|Q96JM3|CHAP1_HUMAN	sp|Q96JM3|CHAP1_HUMAN	627	S	LFPSSKKLKKDNQESSDAELSSSEYIKTDLD	0.977978	2	-0.0163186	-0.143815	NR	NR	NR	-0.0800666	+	+	+	-	-	-	-	-
Q96JM3	CHAP1	CHAMP1	S476	NA	sp|Q96JM3|CHAP1_HUMAN	sp|Q96JM3|CHAP1_HUMAN	476	S	ASLDFPESQKSSRGGSPDLWKSSFFIEPQKP	1	1	-0.0540654	-0.0816755	NR	NR	NR	-0.0678705	+	+	-	-	-	-	-	+
Q96JM3	CHAP1	CHAMP1	S445	NA	sp|Q96JM3|CHAP1_HUMAN	sp|Q96JM3|CHAP1_HUMAN	445	S	IRSPAGSPELRKPSGSPDLWKLSPDQRKTSP	0.997602	1	-0.0497317	-0.0736456	NR	NR	NR	-0.0616886	+	+	+	-	-	-	-	+
Q96JM3	CHAP1	CHAMP1	S308	NA	sp|Q96JM3|CHAP1_HUMAN	sp|Q96JM3|CHAP1_HUMAN	308	S	FPAVSPEPRRPAPAVSPGSWKPGPPGSPRPW	0.996653	1	-0.0172642	-0.106003	NR	NR	NR	-0.0616338	+	+	-	-	-	-	-	+
Q96JM3	CHAP1	CHAMP1	S416	NA	sp|Q96JM3|CHAP1_HUMAN	sp|Q96JM3|CHAP1_HUMAN	416	S	APTLSPEHWKAVPPVSPELRKPGPPLSPEIR	1	1	-0.056382	-0.0421642	biphasic	NR	NR	-0.0492731	+	+	+	-	-	-	-	+
Q96JM3	CHAP1	CHAMP1	S626	NA	sp|Q96JM3|CHAP1_HUMAN	sp|Q96JM3|CHAP1_HUMAN	626	S	TLFPSSKKLKKDNQESSDAELSSSEYIKTDL	0.969544	2	-0.0830385	-0.00785265	NR	NR	NR	-0.0454456	+	+	-	-	-	-	-	+
Q96JM3	CHAP1	CHAMP1	S184	NA	sp|Q96JM3|CHAP1_HUMAN	sp|Q96JM3|CHAP1_HUMAN	184	S	TPLPSPEPSKPASVSSPEPPKSVPVCESQKL	0.992722	1	-0.0104079	-0.0346563	NR	NR	NR	-0.0225321	+	+	+	-	-	-	+	+
Q96JM3	CHAP1	CHAMP1	S632	NA	sp|Q96JM3|CHAP1_HUMAN	sp|Q96JM3|CHAP1_HUMAN	632	S	KKLKKDNQESSDAELSSSEYIKTDLDAMDIK	0.847811	2	0.0272144	-0.0466941	NR	NR	NR	-0.00973982	+	+	-	-	-	-	-	+
Q96JM3	CHAP1	CHAMP1	S653	NA	sp|Q96JM3|CHAP1_HUMAN	sp|Q96JM3|CHAP1_HUMAN	653	S	KTDLDAMDIKGQESSSDQEQVDVESIDFSKE	0.969455	1	-0.0138276	0.00372918	NR	NR	NR	-0.00504922	+	+	-	-	-	-	-	+
Q96JM3	CHAP1	CHAMP1	S275	NA	sp|Q96JM3|CHAP1_HUMAN	sp|Q96JM3|CHAP1_HUMAN	275	S	SPAASPESRKSARTTSPEPRKPSPSESPEPW	0.984291	1	0.02984	0.0124762	NR	NR	NR	0.0211581	+	+	+	-	-	-	-	+
Q96JM3	CHAP1	CHAMP1	S214	NA	sp|Q96JM3|CHAP1_HUMAN	sp|Q96JM3|CHAP1_HUMAN	214	S	LAPVPSPEPQKPAPVSPESVKATLSNPKPQK	1	1	0.0613574	6.5e-05	NR	NR	NR	0.0307112	+	+	+	-	-	-	-	+
Q96JM3	CHAP1	CHAMP1	S627	NA	sp|Q96JM3|CHAP1_HUMAN	sp|Q96JM3|CHAP1_HUMAN	627	S	LFPSSKKLKKDNQESSDAELSSSEYIKTDLD	0.977978	1	0.0934602	-0.0168518	NR	NR	NR	0.0383042	+	+	+	-	-	-	-	+
Q96JM3	CHAP1	CHAMP1	S652	NA	sp|Q96JM3|CHAP1_HUMAN	sp|Q96JM3|CHAP1_HUMAN	652	S	IKTDLDAMDIKGQESSSDQEQVDVESIDFSK	0.855711	2	0.0236824	0.0688543	NR	NR	NR	0.0462684	+	+	+	-	-	-	+	+
Q96JM3	CHAP1	CHAMP1	S653	NA	sp|Q96JM3|CHAP1_HUMAN	sp|Q96JM3|CHAP1_HUMAN	653	S	KTDLDAMDIKGQESSSDQEQVDVESIDFSKE	0.969455	2	0.0236824	0.0688543	NR	NR	NR	0.0462684	+	+	+	-	-	-	+	+
Q96JM3	CHAP1	CHAMP1	S204	NA	sp|Q96JM3|CHAP1_HUMAN	sp|Q96JM3|CHAP1_HUMAN	204	S	KSVPVCESQKLAPVPSPEPQKPAPVSPESVK	1	1	-0.0325901	0.180058	NR	NR	NR	0.073734	+	+	+	-	-	-	-	+
Q96JM3	CHAP1	CHAMP1	S633	NA	sp|Q96JM3|CHAP1_HUMAN	sp|Q96JM3|CHAP1_HUMAN	633	S	KLKKDNQESSDAELSSSEYIKTDLDAMDIKG	0.824558	2	0.0272144	0.145144	NR	NR	NR	0.0861791	+	+	-	-	-	-	+	+
Q96JM3	CHAP1	CHAMP1	S427	NA	sp|Q96JM3|CHAP1_HUMAN	sp|Q96JM3|CHAP1_HUMAN	427	S	VPPVSPELRKPGPPLSPEIRSPAGSPELRKP	1	1	0.18758	0.175407	NR	NR	NR	0.181494	+	+	+	+	+	+	-	+
O14646	CHD1	CHD1	S1096	NA	sp|O14646-2|CHD1_HUMAN	sp|O14646-2|CHD1_HUMAN	1096	S	SFNGSEGRRSRSRRYSGSDSDSISEGKRPKK	0.97159	2	-0.289901	0.0656766	NR	biphasic	NR	-0.112112	-	+	+	+	-	-	-	+
O14646	CHD1	CHD1	S1102	NA	sp|O14646-2|CHD1_HUMAN	sp|O14646-2|CHD1_HUMAN	1102	S	GRRSRSRRYSGSDSDSISEGKRPKKRGRPRT	0.956325	2	-0.26384	0.0656766	NR	biphasic	NR	-0.0990818	-	+	+	+	-	-	-	+
O14646	CHD1	CHD1	S173	NA	sp|O14646-2|CHD1_HUMAN	sp|O14646-2|CHD1_HUMAN	173	S	SQSGSDSESEEEREKSSCDETESDYEPKNKV	0.900914	2	-0.200679	0.0458713	NR	NR	NR	-0.0774036	+	-	+	+	-	-	-	+
O14646	CHD1	CHD1	Y225	NA	sp|O14646-2|CHD1_HUMAN	sp|O14646-2|CHD1_HUMAN	225	Y	KRQIDSSEEDDDEEDYDNDKRSSRRQATVNV	1	2	-0.16478	0.0212458	NR	NR	NR	-0.0717673	+	+	+	+	-	-	-	+
O14646	CHD1	CHD1	S1096	NA	sp|O14646-2|CHD1_HUMAN	sp|O14646-2|CHD1_HUMAN	1096	S	SFNGSEGRRSRSRRYSGSDSDSISEGKRPKK	0.97159	3	-0.153891	0.0209528	NR	NR	NR	-0.0664689	+	+	+	+	-	-	-	+
O14646	CHD1	CHD1	S1100	NA	sp|O14646-2|CHD1_HUMAN	sp|O14646-2|CHD1_HUMAN	1100	S	SEGRRSRSRRYSGSDSDSISEGKRPKKRGRP	0.863514	3	-0.153891	0.0209528	NR	NR	NR	-0.0664689	+	+	+	+	-	-	-	+
O14646	CHD1	CHD1	S1102	NA	sp|O14646-2|CHD1_HUMAN	sp|O14646-2|CHD1_HUMAN	1102	S	GRRSRSRRYSGSDSDSISEGKRPKKRGRPRT	0.956325	3	-0.153891	0.0209528	NR	NR	NR	-0.0664689	+	+	+	+	-	-	-	+
O14646	CHD1	CHD1	Y182	NA	sp|O14646-2|CHD1_HUMAN	sp|O14646-2|CHD1_HUMAN	182	Y	EEEREKSSCDETESDYEPKNKVKSRKPQNRS	0.999231	2	-0.23694	0.140386	NR	NR	NR	-0.0482769	+	+	+	+	-	-	-	+
O14646	CHD1	CHD1	S174	NA	sp|O14646-2|CHD1_HUMAN	sp|O14646-2|CHD1_HUMAN	174	S	QSGSDSESEEEREKSSCDETESDYEPKNKVK	0.912793	2	-0.240393	0.146387	NR	NR	NR	-0.0470032	+	+	+	+	-	-	-	+
O14646	CHD1	CHD1	S1356	NA	sp|O14646-2|CHD1_HUMAN	sp|O14646-2|CHD1_HUMAN	1356	S	AMKSIKVKEEIKSDSSPLPSEKSDEDDDKLS	0.999716	3	-0.0524302	0.0569954	NR	NR	NR	0.0022826	+	+	+	+	-	-	-	+
O14646	CHD1	CHD1	S215	NA	sp|O14646-2|CHD1_HUMAN	sp|O14646-2|CHD1_HUMAN	215	S	KNGKKILGQKKRQIDSSEEDDDEEDYDNDKR	0.999997	2	-0.0721494	0.0781519	NR	NR	NR	0.00300125	+	+	+	+	-	-	-	+
O14646	CHD1	CHD1	S173	NA	sp|O14646-2|CHD1_HUMAN	sp|O14646-2|CHD1_HUMAN	173	S	SQSGSDSESEEEREKSSCDETESDYEPKNKV	0.900914	3	-0.0840303	0.095193	NR	NR	NR	0.00558136	+	+	+	-	-	-	+	+
O14646	CHD1	CHD1	Y182	NA	sp|O14646-2|CHD1_HUMAN	sp|O14646-2|CHD1_HUMAN	182	Y	EEEREKSSCDETESDYEPKNKVKSRKPQNRS	0.999231	3	-0.0670239	0.128084	NR	NR	NR	0.0305299	+	+	+	-	-	-	+	+
O14646	CHD1	CHD1	T178	NA	sp|O14646-2|CHD1_HUMAN	sp|O14646-2|CHD1_HUMAN	178	T	DSESEEEREKSSCDETESDYEPKNKVKSRKP	0.999075	3	-0.0670239	0.154782	NR	NR	NR	0.0438788	+	+	+	+	-	-	+	+
O14646	CHD1	CHD1	S1353	NA	sp|O14646-2|CHD1_HUMAN	sp|O14646-2|CHD1_HUMAN	1353	S	KNKAMKSIKVKEEIKSDSSPLPSEKSDEDDD	0.998275	3	-0.0524302	0.142132	NR	NR	NR	0.0448507	+	+	+	-	-	-	+	+
O14646	CHD1	CHD1	S1355	NA	sp|O14646-2|CHD1_HUMAN	sp|O14646-2|CHD1_HUMAN	1355	S	KAMKSIKVKEEIKSDSSPLPSEKSDEDDDKL	0.998577	3	-0.0524302	0.142132	NR	NR	NR	0.0448507	+	+	+	-	-	-	+	+
O14646	CHD1	CHD1	S216	NA	sp|O14646-2|CHD1_HUMAN	sp|O14646-2|CHD1_HUMAN	216	S	NGKKILGQKKRQIDSSEEDDDEEDYDNDKRS	1	2	-0.113398	0.205782	NR	NR	NR	0.0461923	+	+	+	+	-	-	-	+
O14646	CHD1	CHD1	S180	NA	sp|O14646-2|CHD1_HUMAN	sp|O14646-2|CHD1_HUMAN	180	S	ESEEEREKSSCDETESDYEPKNKVKSRKPQN	0.998925	3	-0.0670239	0.169831	NR	NR	NR	0.0514037	+	+	+	+	-	-	+	+
O14646	CHD1	CHD1	S174	NA	sp|O14646-2|CHD1_HUMAN	sp|O14646-2|CHD1_HUMAN	174	S	QSGSDSESEEEREKSSCDETESDYEPKNKVK	0.912793	3	-0.0171746	0.248404	NR	NR	NR	0.115615	+	+	+	+	-	-	+	+
O14647	CHD2	CHD2	T1089	NA	sp|O14647|CHD2_HUMAN	sp|O14647|CHD2_HUMAN	1089	T	RSSTKKAQTNDSDSDTESKRQAQRSSASESE	0.965816	2	-0.149084	-0.0429323	NR	NR	NR	-0.0960081	+	+	+	-	-	-	-	+
O14647	CHD2	CHD2	S207	NA	sp|O14647|CHD2_HUMAN	sp|O14647|CHD2_HUMAN	207	S	KKQPKTQRGKRKKQDSSDEDDDDDEAPKRQT	1	2	-0.0561918	-0.0785184	NR	NR	NR	-0.0673551	+	-	+	-	-	-	-	+
O14647	CHD2	CHD2	S208	NA	sp|O14647|CHD2_HUMAN	sp|O14647|CHD2_HUMAN	208	S	KQPKTQRGKRKKQDSSDEDDDDDEAPKRQTR	1	2	-0.0561918	-0.0785184	NR	NR	NR	-0.0673551	+	-	+	-	-	-	-	+
O14647	CHD2	CHD2	S1369	NA	sp|O14647|CHD2_HUMAN	sp|O14647|CHD2_HUMAN	1369	S	RLKEEHGIELSSPRHSDNPSEEGEVKDDGLE	1	2	0.134851	0.14779	NR	NR	NR	0.14132	+	+	+	-	-	-	+	+
O14647	CHD2	CHD2	S1373	NA	sp|O14647|CHD2_HUMAN	sp|O14647|CHD2_HUMAN	1373	S	EHGIELSSPRHSDNPSEEGEVKDDGLEKSPM	1	2	0.134851	0.14779	NR	NR	NR	0.14132	+	+	+	-	-	-	+	+
Q12873	CHD3	CHD3	S73	NA	sp|Q12873-2|CHD3_HUMAN	sp|Q12873-2|CHD3_HUMAN	73	S	KENKPGKPRKRKKRDSEEEFGSERDEYREKS	1	2	-0.146274	-0.0744913	NR	NR	NR	-0.110383	+	-	-	-	-	-	-	+
Q12873	CHD3	CHD3	S79	NA	sp|Q12873-2|CHD3_HUMAN	sp|Q12873-2|CHD3_HUMAN	79	S	KPRKRKKRDSEEEFGSERDEYREKSESGGSE	1	2	-0.146274	-0.0744913	NR	NR	NR	-0.110383	+	-	-	-	-	-	-	+
Q12873	CHD3	CHD3	S1549	NA	sp|Q12873-2|CHD3_HUMAN	sp|Q12873-2|CHD3_HUMAN	1549	S	PTKTSPTTPEASATNSPCTSKPATPAPSEKG	0.988267	2	0.0412831	-0.0336356	NR	NR	NR	0.00382374	+	-	-	-	-	-	+	+
Q12873	CHD3	CHD3	T1541	NA	sp|Q12873-2|CHD3_HUMAN	sp|Q12873-2|CHD3_HUMAN	1541	T	KRSSRASSPTKTSPTTPEASATNSPCTSKPA	0.864529	2	0.0529136	-0.0336356	NR	NR	NR	0.009639	+	-	-	-	-	-	+	+
Q12873	CHD3	CHD3	S1605	NA	sp|Q12873-2|CHD3_HUMAN	sp|Q12873-2|CHD3_HUMAN	1605	S	GEKMETEADAPSPAPSLGERLEPRKIPLEDE	0.997294	2	0.188839	-0.138698	NR	NR	NR	0.0250705	+	+	+	-	-	-	-	-
Q14839	CHD4	CHD4	S1544	NA	sp|Q14839|CHD4_HUMAN	sp|Q14839|CHD4_HUMAN	1544	S	KMSQPGSPSPKTPTPSTPGDTQPNTPAPVPP	0.516005	3	-0.360974	-0.24171	biphasic	NR	NR	-0.301342	+	+	+	-	-	-	-	-
Q14839	CHD4	CHD4	T1545	NA	sp|Q14839|CHD4_HUMAN	sp|Q14839|CHD4_HUMAN	1545	T	MSQPGSPSPKTPTPSTPGDTQPNTPAPVPPA	0.744374	3	-0.360974	-0.24171	biphasic	NR	NR	-0.301342	+	+	+	-	-	-	-	-
Q14839	CHD4	CHD4	T1540	NA	sp|Q14839|CHD4_HUMAN	sp|Q14839|CHD4_HUMAN	1540	T	EENKKMSQPGSPSPKTPTPSTPGDTQPNTPA	0.78089	3	-0.319201	-0.24171	biphasic	NR	NR	-0.280455	+	+	+	-	-	-	-	-
Q14839	CHD4	CHD4	S1349	ATM	sp|Q14839|CHD4_HUMAN	sp|Q14839|CHD4_HUMAN	1349	S	GKGKRIRKQVNYNDGSQEDRDWQDDQSDNQS	1	1	-0.183318	-0.084662	NR	NR	NR	-0.13399	-	-	-	-	-	-	+	+
Q14839	CHD4	CHD4	S531	NA	sp|Q14839|CHD4_HUMAN	sp|Q14839|CHD4_HUMAN	531	S	PTPVPRPPDADPNTPSPKPLEGRPERQFFVK	0.998347	2	-0.00369308	-0.0669947	NR	NR	NR	-0.0353439	+	+	-	-	-	-	-	+
Q14839	CHD4	CHD4	S108	NA	sp|Q14839|CHD4_HUMAN	sp|Q14839|CHD4_HUMAN	108	S	VEEEEEVALRSDSEGSDYTPGKKKKKKLGPK	0.958355	2	0.042658	-0.0463485	NR	NR	NR	-0.00184524	+	+	+	-	-	-	+	+
Q14839	CHD4	CHD4	T517	NA	sp|Q14839|CHD4_HUMAN	sp|Q14839|CHD4_HUMAN	517	T	VQKILIWKWGQPPSPTPVPRPPDADPNTPSP	0.623708	2	0.0153438	-0.0163356	NR	NR	NR	-0.000495884	+	+	+	-	-	-	+	+
Q14839	CHD4	CHD4	S1370	NA	sp|Q14839|CHD4_HUMAN	sp|Q14839|CHD4_HUMAN	1370	S	WQDDQSDNQSDYSVASEEGDEDFDERSEAPR	0.9346	2	0.0771735	-0.0640053	NR	NR	NR	0.00658412	+	+	-	-	-	-	-	+
Q14839	CHD4	CHD4	T529	NA	sp|Q14839|CHD4_HUMAN	sp|Q14839|CHD4_HUMAN	529	T	PSPTPVPRPPDADPNTPSPKPLEGRPERQFF	0.994728	2	0.047603	-0.0297517	NR	NR	NR	0.00892563	+	+	+	-	-	-	+	+
Q14839	CHD4	CHD4	S1535	NA	sp|Q14839|CHD4_HUMAN	sp|Q14839|CHD4_HUMAN	1535	S	ELAEVEENKKMSQPGSPSPKTPTPSTPGDTQ	1	1	0.0220691	-0.00331651	NR	NR	NR	0.00937628	+	+	+	+	-	-	-	+
Q14839	CHD4	CHD4	S1360	NA	sp|Q14839|CHD4_HUMAN	sp|Q14839|CHD4_HUMAN	1360	S	YNDGSQEDRDWQDDQSDNQSDYSVASEEGDE	0.977717	3	0.0723074	0.00222626	NR	NR	NR	0.0372668	+	+	-	-	-	-	-	+
Q14839	CHD4	CHD4	S1370	NA	sp|Q14839|CHD4_HUMAN	sp|Q14839|CHD4_HUMAN	1370	S	WQDDQSDNQSDYSVASEEGDEDFDERSEAPR	0.9346	3	0.0780081	0.0098779	NR	NR	NR	0.043943	+	+	-	-	-	-	-	+
Q14839	CHD4	CHD4	S1364	NA	sp|Q14839|CHD4_HUMAN	sp|Q14839|CHD4_HUMAN	1364	S	SQEDRDWQDDQSDNQSDYSVASEEGDEDFDE	0.934243	2	0.0300123	0.0648972	NR	NR	NR	0.0474547	+	+	-	-	-	-	-	+
Q14839	CHD4	CHD4	S1364	NA	sp|Q14839|CHD4_HUMAN	sp|Q14839|CHD4_HUMAN	1364	S	SQEDRDWQDDQSDNQSDYSVASEEGDEDFDE	0.934243	3	0.0639941	0.0319272	NR	NR	NR	0.0479607	+	+	-	-	-	+	+	+
Q14839	CHD4	CHD4	Y1366	NA	sp|Q14839|CHD4_HUMAN	sp|Q14839|CHD4_HUMAN	1366	Y	EDRDWQDDQSDNQSDYSVASEEGDEDFDERS	0.503893	3	0.0639941	0.0319272	NR	NR	NR	0.0479607	+	+	-	-	-	+	+	+
Q14839	CHD4	CHD4	S1367	NA	sp|Q14839|CHD4_HUMAN	sp|Q14839|CHD4_HUMAN	1367	S	DRDWQDDQSDNQSDYSVASEEGDEDFDERSE	0.737651	3	0.0639941	0.0319272	NR	NR	NR	0.0479607	+	+	-	-	-	+	+	+
Q14839	CHD4	CHD4	Y1366	NA	sp|Q14839|CHD4_HUMAN	sp|Q14839|CHD4_HUMAN	1366	Y	EDRDWQDDQSDNQSDYSVASEEGDEDFDERS	0.503893	2	0.100483	0.00135355	NR	NR	NR	0.0509181	+	+	+	-	-	-	+	+
Q14839	CHD4	CHD4	T111	NA	sp|Q14839|CHD4_HUMAN	sp|Q14839|CHD4_HUMAN	111	T	EEEVALRSDSEGSDYTPGKKKKKKLGPKKEK	0.980896	2	-0.0128065	0.117298	NR	NR	NR	0.0522457	+	+	+	-	-	-	-	+
Q14839	CHD4	CHD4	S1367	NA	sp|Q14839|CHD4_HUMAN	sp|Q14839|CHD4_HUMAN	1367	S	DRDWQDDQSDNQSDYSVASEEGDEDFDERSE	0.737651	2	0.0300123	0.0958773	NR	NR	NR	0.0629448	+	+	-	-	-	-	-	+
Q14839	CHD4	CHD4	S105	NA	sp|Q14839|CHD4_HUMAN	sp|Q14839|CHD4_HUMAN	105	S	PEFVEEEEEVALRSDSEGSDYTPGKKKKKKL	0.857356	2	0.0718623	0.0740455	NR	NR	NR	0.0729539	+	+	+	-	-	-	+	+
Q14839	CHD4	CHD4	S1360	NA	sp|Q14839|CHD4_HUMAN	sp|Q14839|CHD4_HUMAN	1360	S	YNDGSQEDRDWQDDQSDNQSDYSVASEEGDE	0.977717	2	0.122908	0.0899306	NR	NR	NR	0.10642	+	+	-	+	-	-	+	+
Q9P2D1	CHD7	CHD7	S2956	NA	sp|Q9P2D1|CHD7_HUMAN	sp|Q9P2D1|CHD7_HUMAN	2956	S	KAEGGPFKDGETLEGSDAEESLDKTAESSLL	0.999452	2	-0.0280598	0.00511855	NR	NR	NR	-0.0114706	+	+	-	-	-	-	+	+
Q9P2D1	CHD7	CHD7	S2961	NA	sp|Q9P2D1|CHD7_HUMAN	sp|Q9P2D1|CHD7_HUMAN	2961	S	PFKDGETLEGSDAEESLDKTAESSLLEDEIA	1	2	-0.0280598	0.00511855	NR	NR	NR	-0.0114706	+	+	-	-	-	-	+	+
Q9P2D1	CHD7	CHD7	S2251	NA	sp|Q9P2D1|CHD7_HUMAN	sp|Q9P2D1|CHD7_HUMAN	2251	S	GSEEDEEEKLEDDDKSEESSQPEAGAVSRGK	0.999987	2	0.0979233	0.0871184	NR	NR	NR	0.0925209	+	+	+	-	-	-	+	+
Q9P2D1	CHD7	CHD7	S2254	NA	sp|Q9P2D1|CHD7_HUMAN	sp|Q9P2D1|CHD7_HUMAN	2254	S	EDEEEKLEDDDKSEESSQPEAGAVSRGKNFD	0.999923	2	0.0979233	0.0871184	NR	NR	NR	0.0925209	+	+	+	-	-	-	+	+
Q9HCK8	CHD8	CHD8	S274	NA	sp|Q9HCK8-2|CHD8_HUMAN	sp|Q9HCK8-2|CHD8_HUMAN	274	S	PVVGKKRKRNTSSDNSDVEVMPAQSPREDEE	0.999628	3	-0.107037	-0.13993	NR	NR	NR	-0.123483	+	+	+	-	-	-	-	+
Q9HCK8	CHD8	CHD8	S283	NA	sp|Q9HCK8-2|CHD8_HUMAN	sp|Q9HCK8-2|CHD8_HUMAN	283	S	NTSSDNSDVEVMPAQSPREDEESSIQKRRSN	0.999993	3	-0.107037	-0.13993	NR	NR	NR	-0.123483	+	+	+	-	-	-	-	+
Q9HCK8	CHD8	CHD8	S271	NA	sp|Q9HCK8-2|CHD8_HUMAN	sp|Q9HCK8-2|CHD8_HUMAN	271	S	TITPVVGKKRKRNTSSDNSDVEVMPAQSPRE	0.766175	3	-0.0868014	-0.13993	NR	NR	NR	-0.113366	+	+	+	-	-	-	-	+
Q9HCK8	CHD8	CHD8	S1790	NA	sp|Q9HCK8-2|CHD8_HUMAN	sp|Q9HCK8-2|CHD8_HUMAN	1790	S	VSRSVPPVKLEDEDDSDSELDLSKLSPSSSS	0.998483	2	-0.0187818	-0.0319674	NR	NR	NR	-0.0253746	+	-	-	-	-	-	+	+
Q9HCK8	CHD8	CHD8	S1792	NA	sp|Q9HCK8-2|CHD8_HUMAN	sp|Q9HCK8-2|CHD8_HUMAN	1792	S	RSVPPVKLEDEDDSDSELDLSKLSPSSSSSS	0.999632	2	-0.0187818	-0.0319674	NR	NR	NR	-0.0253746	+	-	-	-	-	-	+	+
Q9HCK8	CHD8	CHD8	S1141	NA	sp|Q9HCK8-2|CHD8_HUMAN	sp|Q9HCK8-2|CHD8_HUMAN	1141	S	TRHFSTLKDDDLVEFSDLESEDDERPRSRRH	1	2	0.125423	-0.174468	NR	NR	NR	-0.0245226	+	+	+	-	-	-	-	+
Q9HCK8	CHD8	CHD8	S1145	NA	sp|Q9HCK8-2|CHD8_HUMAN	sp|Q9HCK8-2|CHD8_HUMAN	1145	S	STLKDDDLVEFSDLESEDDERPRSRRHDRHH	1	2	0.125423	-0.174468	NR	NR	NR	-0.0245226	+	+	+	-	-	-	-	+
Q9HCK8	CHD8	CHD8	S274	NA	sp|Q9HCK8-2|CHD8_HUMAN	sp|Q9HCK8-2|CHD8_HUMAN	274	S	PVVGKKRKRNTSSDNSDVEVMPAQSPREDEE	0.999628	2	-0.0234402	0.0944891	NR	NR	NR	0.0355245	+	-	-	+	+	-	-	+
Q3L8U1	CHD9	CHD9	S1468	NA	sp|Q3L8U1-2|CHD9_HUMAN	sp|Q3L8U1-2|CHD9_HUMAN	1468	S	QTRPFSATKDELAELSEAESEGDEKPKLRRP	1	2	-0.0429406	-0.247778	NR	NR	NR	-0.145359	+	+	+	-	-	-	-	-
Q3L8U1	CHD9	CHD9	S1472	NA	sp|Q3L8U1-2|CHD9_HUMAN	sp|Q3L8U1-2|CHD9_HUMAN	1472	S	FSATKDELAELSEAESEGDEKPKLRRPCDRS	1	2	-0.0429406	-0.247778	NR	NR	NR	-0.145359	+	+	+	-	-	-	-	-
Q3L8U1	CHD9	CHD9	S2063	NA	sp|Q3L8U1-2|CHD9_HUMAN	sp|Q3L8U1-2|CHD9_HUMAN	2063	S	KSENLKEEPQSSEEESMSSVETRTLIKSEPV	0.909603	2	-0.0720336	-0.00801056	NR	NR	NR	-0.0400221	+	-	+	-	-	-	-	+
Q3L8U1	CHD9	CHD9	S2059	NA	sp|Q3L8U1-2|CHD9_HUMAN	sp|Q3L8U1-2|CHD9_HUMAN	2059	S	EMKVKSENLKEEPQSSEEESMSSVETRTLIK	0.998701	2	-0.0254295	-0.0232341	NR	NR	NR	-0.0243318	+	-	-	-	-	-	+	+
Q3L8U1	CHD9	CHD9	S2851	NA	sp|Q3L8U1-2|CHD9_HUMAN	sp|Q3L8U1-2|CHD9_HUMAN	2851	S	QEDKGGTEPSPLNENSTDEGSEKADASSGSD	0.990052	2	-0.0333095	0.016343	NR	NR	NR	-0.0084833	+	+	+	-	-	-	-	+
Q3L8U1	CHD9	CHD9	S2058	NA	sp|Q3L8U1-2|CHD9_HUMAN	sp|Q3L8U1-2|CHD9_HUMAN	2058	S	EEMKVKSENLKEEPQSSEEESMSSVETRTLI	0.999871	2	0.0463514	-0.0334691	NR	NR	NR	0.00644118	+	-	-	-	-	-	+	+
Q3L8U1	CHD9	CHD9	S2851	NA	sp|Q3L8U1-2|CHD9_HUMAN	sp|Q3L8U1-2|CHD9_HUMAN	2851	S	QEDKGGTEPSPLNENSTDEGSEKADASSGSD	0.990052	3	0.0419613	0.0386911	NR	NR	NR	0.0403262	+	+	-	-	-	-	+	+
Q3L8U1	CHD9	CHD9	T2852	NA	sp|Q3L8U1-2|CHD9_HUMAN	sp|Q3L8U1-2|CHD9_HUMAN	2852	T	EDKGGTEPSPLNENSTDEGSEKADASSGSDS	0.990052	3	0.0419613	0.0386911	NR	NR	NR	0.0403262	+	+	-	-	-	-	+	+
Q3L8U1	CHD9	CHD9	S2856	NA	sp|Q3L8U1-2|CHD9_HUMAN	sp|Q3L8U1-2|CHD9_HUMAN	2856	S	GTEPSPLNENSTDEGSEKADASSGSDSTSSS	0.999281	3	0.0419613	0.0386911	NR	NR	NR	0.0403262	+	+	-	-	-	-	+	+
Q8IWX8	CHERP	CHERP	S739	NA	sp|Q8IWX8|CHERP_HUMAN	sp|Q8IWX8|CHERP_HUMAN	739	S	RRRKGQEKRNSGPSRSRSRSKSRGRSSSRSN	0.999695	2	-0.194317	-0.470902	NR	hypo	NR	-0.332609	+	-	-	-	-	-	-	+
Q8IWX8	CHERP	CHERP	S737	NA	sp|Q8IWX8|CHERP_HUMAN	sp|Q8IWX8|CHERP_HUMAN	737	S	RARRRKGQEKRNSGPSRSRSRSKSRGRSSSR	1	2	-0.125718	-0.042524	NR	NR	NR	-0.0841211	+	+	-	-	-	-	+	+
Q8IWX8	CHERP	CHERP	S734	NA	sp|Q8IWX8|CHERP_HUMAN	sp|Q8IWX8|CHERP_HUMAN	734	S	AKMRARRRKGQEKRNSGPSRSRSRSKSRGRS	1	2	-0.121323	-0.0113378	NR	NR	NR	-0.0663306	+	+	-	-	-	-	+	+
Q8IWX8	CHERP	CHERP	S813	NA	sp|Q8IWX8|CHERP_HUMAN	sp|Q8IWX8|CHERP_HUMAN	813	S	SRSRSKSYSPGRRRRSRSRSPTPPSSAGLGS	0.731361	3	0.0972105	-0.00514965	NR	NR	NR	0.0460304	+	-	-	-	+	+	+	+
Q8IWX8	CHERP	CHERP	S822	NA	sp|Q8IWX8|CHERP_HUMAN	sp|Q8IWX8|CHERP_HUMAN	822	S	PGRRRRSRSRSPTPPSSAGLGSNSAPPIPDS	0.804815	3	0.114211	-0.0100429	NR	NR	NR	0.0520841	+	+	-	-	-	-	+	+
Q8IWX8	CHERP	CHERP	S823	NA	sp|Q8IWX8|CHERP_HUMAN	sp|Q8IWX8|CHERP_HUMAN	823	S	GRRRRSRSRSPTPPSSAGLGSNSAPPIPDSR	0.804815	3	0.114211	-0.0100429	NR	NR	NR	0.0520841	+	+	-	-	-	-	+	+
Q8IWX8	CHERP	CHERP	S815	NA	sp|Q8IWX8|CHERP_HUMAN	sp|Q8IWX8|CHERP_HUMAN	815	S	SRSKSYSPGRRRRSRSRSPTPPSSAGLGSNS	0.792338	3	0.0972105	0.0128322	NR	NR	NR	0.0550213	+	+	-	-	-	-	+	+
Q8IWX8	CHERP	CHERP	S817	NA	sp|Q8IWX8|CHERP_HUMAN	sp|Q8IWX8|CHERP_HUMAN	817	S	SKSYSPGRRRRSRSRSPTPPSSAGLGSNSAP	0.9508	3	0.0972105	0.0128322	NR	NR	NR	0.0550213	+	+	-	-	-	-	+	+
Q8IWX8	CHERP	CHERP	T819	NA	sp|Q8IWX8|CHERP_HUMAN	sp|Q8IWX8|CHERP_HUMAN	819	T	SYSPGRRRRSRSRSPTPPSSAGLGSNSAPPI	0.851931	3	0.0972105	0.0128322	NR	NR	NR	0.0550213	+	+	-	-	-	-	+	+
Q8IWX8	CHERP	CHERP	T819	NA	sp|Q8IWX8|CHERP_HUMAN	sp|Q8IWX8|CHERP_HUMAN	819	T	SYSPGRRRRSRSRSPTPPSSAGLGSNSAPPI	0.851931	2	0.0758739	0.232575	NR	NR	NR	0.154224	+	+	-	-	+	+	+	+
Q8IWX8	CHERP	CHERP	S817	NA	sp|Q8IWX8|CHERP_HUMAN	sp|Q8IWX8|CHERP_HUMAN	817	S	SKSYSPGRRRRSRSRSPTPPSSAGLGSNSAP	0.9508	2	0.0758739	0.241281	NR	NR	NR	0.158577	+	+	-	-	+	+	+	+
Q96EP1	CHFR	CHFR	S196	NA	sp|Q96EP1-2|CHFR_HUMAN	sp|Q96EP1-2|CHFR_HUMAN	196	S	TEPSPAGRERSSSCGSGGGGISPKGSGPSVA	0.998782	2	0.192398	0.0610111	NR	NR	NR	0.126704	+	+	+	+	+	-	-	+
Q96EP1	CHFR	CHFR	S202	NA	sp|Q96EP1-2|CHFR_HUMAN	sp|Q96EP1-2|CHFR_HUMAN	202	S	GRERSSSCGSGGGGISPKGSGPSVASDEVSS	1	2	0.192398	0.0610111	NR	NR	NR	0.126704	+	+	+	+	+	-	-	+
Q9UQN3	CHM2B	CHMP2B	S158	NA	sp|Q9UQN3-2|CHM2B_HUMAN	sp|Q9UQN3-2|CHM2B_HUMAN	158	S	AARSLPSASTSKATISDEEIERQLKALGVD_	0.984282	1	-0.0226238	-0.0494037	NR	NR	NR	-0.0360138	+	+	-	-	-	-	-	-
Q9H444	CHM4B	CHMP4B	S223	NA	sp|Q9H444|CHM4B_HUMAN	sp|Q9H444|CHM4B_HUMAN	223	S	EEEDDDMKELENWAGSM______________	1	1	0.0151686	-0.14857	NR	NR	NR	-0.0667008	+	+	+	-	-	-	-	-
Q9NRG0	CHRC1	CHRAC1	S124	NA	sp|Q9NRG0|CHRC1_HUMAN	sp|Q9NRG0|CHRC1_HUMAN	124	S	EEKREEDEENDNDNESDHDEADS________	0.99904	1	0.0839416	-0.0975119	NR	NR	NR	-0.00678517	+	-	-	-	+	-	+	+
Q96RK0	CIC	CIC	S1402	NA	sp|Q96RK0|CIC_HUMAN	sp|Q96RK0|CIC_HUMAN	1402	S	LGSYRKKRKNSTDLDSAPEDPTSPKRKMRRR	0.992276	3	-0.362558	-0.362131	biphasic	hypo	NR	-0.362345	+	+	+	-	-	-	-	-
Q96RK0	CIC	CIC	S1402	NA	sp|Q96RK0|CIC_HUMAN	sp|Q96RK0|CIC_HUMAN	1402	S	LGSYRKKRKNSTDLDSAPEDPTSPKRKMRRR	0.992276	2	-0.402463	-0.29373	hypo	NR	NR	-0.348097	+	+	-	-	-	-	-	-
Q96RK0	CIC	CIC	T1408	NA	sp|Q96RK0|CIC_HUMAN	sp|Q96RK0|CIC_HUMAN	1408	T	KRKNSTDLDSAPEDPTSPKRKMRRRSSCSSE	0.907245	3	-0.300873	-0.362131	biphasic	hypo	NR	-0.331502	+	+	+	-	-	-	-	-
Q96RK0	CIC	CIC	S1397	NA	sp|Q96RK0|CIC_HUMAN	sp|Q96RK0|CIC_HUMAN	1397	S	SPRAILGSYRKKRKNSTDLDSAPEDPTSPKR	0.906728	3	-0.294757	-0.362131	biphasic	hypo	NR	-0.328444	+	+	+	-	-	-	-	-
Q96RK0	CIC	CIC	S1409	MAPK1_MAPK3	sp|Q96RK0|CIC_HUMAN	sp|Q96RK0|CIC_HUMAN	1409	S	RKNSTDLDSAPEDPTSPKRKMRRRSSCSSEP	0.841531	3	-0.278877	-0.362131	biphasic	hypo	NR	-0.320504	+	+	+	-	-	-	-	-
Q96RK0	CIC	CIC	S1397	NA	sp|Q96RK0|CIC_HUMAN	sp|Q96RK0|CIC_HUMAN	1397	S	SPRAILGSYRKKRKNSTDLDSAPEDPTSPKR	0.906728	2	-0.280408	-0.357638	NR	hypo	NR	-0.319023	+	+	-	-	-	-	-	-
Q96RK0	CIC	CIC	S191	NA	sp|Q96RK0|CIC_HUMAN	sp|Q96RK0|CIC_HUMAN	191	S	ALPKERDSSSEKDGRSPNKREKDHIRRPMNA	1	1	-0.0844745	-0.0749248	NR	NR	NR	-0.0796996	+	+	+	+	-	-	-	-
Q96RK0	CIC	CIC	T435	NA	sp|Q96RK0|CIC_HUMAN	sp|Q96RK0|CIC_HUMAN	435	T	PTRASRSQRAASEDMTSDEERMVICEEEGDD	0.998037	2	0.0209277	-0.120465	NR	NR	NR	-0.0497688	+	-	-	-	-	-	-	+
Q96RK0	CIC	CIC	S436	NA	sp|Q96RK0|CIC_HUMAN	sp|Q96RK0|CIC_HUMAN	436	S	TRASRSQRAASEDMTSDEERMVICEEEGDDD	0.999743	2	0.0209277	-0.120465	NR	NR	NR	-0.0497688	+	-	-	-	-	-	-	+
Q7Z460	CLAP1	CLASP1	Y800	NA	sp|Q7Z460-4|CLAP1_HUMAN	sp|Q7Z460-4|CLAP1_HUMAN	800	Y	RSKKPVRRRYEPYGMYSDDDANSDASSVCSE	0.816011	2	-0.0741757	-0.203052	NR	NR	NR	-0.138614	+	+	+	-	-	-	-	-
Q7Z460	CLAP1	CLASP1	S579	NA	sp|Q7Z460-4|CLAP1_HUMAN	sp|Q7Z460-4|CLAP1_HUMAN	579	S	NRPLSAKRSPTGSTTSRASTVSTKSVSTTGS	0.775548	2	-0.0972178	-0.122613	NR	NR	NR	-0.109915	+	-	-	-	-	-	-	-
Q7Z460	CLAP1	CLASP1	S572	NA	sp|Q7Z460-4|CLAP1_HUMAN	sp|Q7Z460-4|CLAP1_HUMAN	572	S	SSSQESLNRPLSAKRSPTGSTTSRASTVSTK	0.999906	2	-0.0837202	-0.122613	NR	NR	NR	-0.103167	+	-	-	-	-	-	-	-
Q7Z460	CLAP1	CLASP1	S801	NA	sp|Q7Z460-4|CLAP1_HUMAN	sp|Q7Z460-4|CLAP1_HUMAN	801	S	SKKPVRRRYEPYGMYSDDDANSDASSVCSER	0.976738	2	-0.00156496	-0.203052	NR	NR	NR	-0.102309	+	+	+	-	-	-	-	+
Q8N2M8	CLASR	CLASRP	S315	NA	sp|Q8N2M8-3|CLASR_HUMAN	sp|Q8N2M8-3|CLASR_HUMAN	315	S	YKRSPSESSSESRSRSRSPTPGREEKITFIT	1	3	0.019775	-0.0119691	NR	NR	NR	0.00390298	+	+	+	-	-	-	-	+
Q8N2M8	CLASR	CLASRP	S317	NA	sp|Q8N2M8-3|CLASR_HUMAN	sp|Q8N2M8-3|CLASR_HUMAN	317	S	RSPSESSSESRSRSRSPTPGREEKITFITSF	1	3	0.019775	-0.0119691	NR	NR	NR	0.00390298	+	+	+	-	-	-	-	+
Q8N2M8	CLASR	CLASRP	T319	NA	sp|Q8N2M8-3|CLASR_HUMAN	sp|Q8N2M8-3|CLASR_HUMAN	319	T	PSESSSESRSRSRSPTPGREEKITFITSFGG	1	3	0.019775	-0.0119691	NR	NR	NR	0.00390298	+	+	+	-	-	-	-	+
Q8N2M8	CLASR	CLASRP	S527	NA	sp|Q8N2M8-3|CLASR_HUMAN	sp|Q8N2M8-3|CLASR_HUMAN	527	S	RSHSPSPSQSRSRSRSRSQSPSPSPAREKLT	0.989209	3	0.298347	0.331163	NR	hyper	NR	0.314755	+	+	+	+	-	-	-	+
Q8N2M8	CLASR	CLASRP	S529	NA	sp|Q8N2M8-3|CLASR_HUMAN	sp|Q8N2M8-3|CLASR_HUMAN	529	S	HSPSPSQSRSRSRSRSQSPSPSPAREKLTRP	0.999678	3	0.298347	0.331163	NR	hyper	NR	0.314755	+	+	+	+	-	-	-	+
Q8N2M8	CLASR	CLASRP	S531	NA	sp|Q8N2M8-3|CLASR_HUMAN	sp|Q8N2M8-3|CLASR_HUMAN	531	S	PSPSQSRSRSRSRSQSPSPSPAREKLTRPAA	0.970055	3	0.298347	0.331163	NR	hyper	NR	0.314755	+	+	+	+	-	-	-	+
Q14677	EPN4	CLINT1	S234	NA	sp|Q14677|EPN4_HUMAN	sp|Q14677|EPN4_HUMAN	234	S	FRRKDREDSPERCSDSDEEKKARRGRSPKGE	1	2	0.00105269	0.051722	NR	NR	NR	0.0263873	+	+	-	-	+	+	-	-
Q14677	EPN4	CLINT1	S232	NA	sp|Q14677|EPN4_HUMAN	sp|Q14677|EPN4_HUMAN	232	S	SKFRRKDREDSPERCSDSDEEKKARRGRSPK	1	2	0.0227776	0.051722	NR	NR	NR	0.0372498	+	+	-	-	+	+	-	-
Q14677	EPN4	CLINT1	S227	NA	sp|Q14677|EPN4_HUMAN	sp|Q14677|EPN4_HUMAN	227	S	IDDTISKFRRKDREDSPERCSDSDEEKKARR	1	3	0.137586	0.0682279	NR	NR	NR	0.102907	+	-	-	+	+	+	+	+
Q14677	EPN4	CLINT1	S232	NA	sp|Q14677|EPN4_HUMAN	sp|Q14677|EPN4_HUMAN	232	S	SKFRRKDREDSPERCSDSDEEKKARRGRSPK	1	3	0.137586	0.0682279	NR	NR	NR	0.102907	+	-	-	+	+	+	+	+
Q14677	EPN4	CLINT1	S234	NA	sp|Q14677|EPN4_HUMAN	sp|Q14677|EPN4_HUMAN	234	S	FRRKDREDSPERCSDSDEEKKARRGRSPKGE	1	3	0.137586	0.0682279	NR	NR	NR	0.102907	+	-	-	+	+	+	+	+
Q14677	EPN4	CLINT1	S299	NA	sp|Q14677|EPN4_HUMAN	sp|Q14677|EPN4_HUMAN	299	S	TIDLGAAAHYTGDKASPDQNASTHTPQSSVK	0.998996	1	0.102821	0.147864	NR	NR	NR	0.125343	+	+	+	-	-	-	+	+
P30622	CLIP1	CLIP1	S200	NA	sp|P30622-2|CLIP1_HUMAN	sp|P30622-2|CLIP1_HUMAN	200	S	ISNLTKTASESISNLSEAGSIKKGERELKIG	0.986604	2	-0.146314	-0.380393	NR	hypo	NR	-0.263353	-	-	-	-	-	-	-	-
P30622	CLIP1	CLIP1	S204	NA	sp|P30622-2|CLIP1_HUMAN	sp|P30622-2|CLIP1_HUMAN	204	S	TKTASESISNLSEAGSIKKGERELKIGDRVL	0.993387	2	-0.146314	-0.380393	NR	hypo	NR	-0.263353	-	-	-	-	-	-	-	-
P30622	CLIP1	CLIP1	S312	PKN1_PKN3_PLK1	sp|P30622-2|CLIP1_HUMAN	sp|P30622-2|CLIP1_HUMAN	312	S	RRVMATTSASLKRSPSASSLSSMSSVASSVS	0.770823	2	-0.0565398	-0.0341458	NR	NR	NR	-0.0453428	+	-	+	+	-	-	-	+
P30622	CLIP1	CLIP1	S310	NA	sp|P30622-2|CLIP1_HUMAN	sp|P30622-2|CLIP1_HUMAN	310	S	AVRRVMATTSASLKRSPSASSLSSMSSVASS	0.996261	2	0.0660917	0.00315976	NR	NR	NR	0.0346257	+	+	-	-	-	-	-	+
P30622	CLIP1	CLIP1	S314	NA	sp|P30622-2|CLIP1_HUMAN	sp|P30622-2|CLIP1_HUMAN	314	S	VMATTSASLKRSPSASSLSSMSSVASSVSSR	0.761663	2	0.0845664	0.150126	NR	NR	NR	0.117346	+	+	-	-	-	-	+	+
Q13286	CLN3	CLN3	T19	NA	sp|Q13286-5|CLN3_HUMAN	sp|Q13286-5|CLN3_HUMAN	19	T	CAGSRRRFSDSEGEETVPEPRLPLLDHQGAH	0.980335	2	-0.0931287	-0.26109	NR	NR	NR	-0.177109	+	+	+	-	-	-	-	-
Q13286	CLN3	CLN3	S14	NA	sp|Q13286-5|CLN3_HUMAN	sp|Q13286-5|CLN3_HUMAN	14	S	__MGGCAGSRRRFSDSEGEETVPEPRLPLLD	0.993471	2	-0.0843589	-0.232958	NR	NR	NR	-0.158658	+	+	+	-	-	-	-	-
Q13286	CLN3	CLN3	S12	NA	sp|Q13286-5|CLN3_HUMAN	sp|Q13286-5|CLN3_HUMAN	12	S	____MGGCAGSRRRFSDSEGEETVPEPRLPL	0.984091	2	-0.0869458	-0.160556	NR	NR	NR	-0.123751	+	+	-	-	-	-	-	+
P54105	ICLN	CLNS1A	S102	NA	sp|P54105|ICLN_HUMAN	sp|P54105|ICLN_HUMAN	102	S	EEESKEPVADEEEEDSDDDVEPITEFRFVPS	1	1	0.0331589	-0.0443767	NR	NR	NR	-0.0056089	+	-	-	-	+	-	-	+
Q9HAW4	CLSPN	CLSPN	S680	NA	sp|Q9HAW4-2|CLSPN_HUMAN	sp|Q9HAW4-2|CLSPN_HUMAN	680	S	KDSSSKMGYFPTEEKSETDENSGKQPSKLDE	1	1	-0.268431	-0.331865	NR	hypo	NR	-0.300148	+	+	-	-	-	-	-	+
Q9HAW4	CLSPN	CLSPN	T69	NA	sp|Q9HAW4-2|CLSPN_HUMAN	sp|Q9HAW4-2|CLSPN_HUMAN	69	T	KKLKNRKVLQDSDSETEDTNASPEKTTYDSA	0.983207	3	0.050575	-0.038199	NR	NR	NR	0.00618799	+	+	-	-	-	-	-	+
Q9HAW4	CLSPN	CLSPN	S75	NA	sp|Q9HAW4-2|CLSPN_HUMAN	sp|Q9HAW4-2|CLSPN_HUMAN	75	S	KVLQDSDSETEDTNASPEKTTYDSAEEENKE	0.978088	3	0.050575	-0.038199	NR	NR	NR	0.00618799	+	+	-	-	-	-	-	+
Q9HAW4	CLSPN	CLSPN	S83	NA	sp|Q9HAW4-2|CLSPN_HUMAN	sp|Q9HAW4-2|CLSPN_HUMAN	83	S	ETEDTNASPEKTTYDSAEEENKENLYAGKNT	0.999987	1	0.0540018	0.0081589	NR	NR	NR	0.0310803	+	+	-	-	-	-	-	+
Q9HAW4	CLSPN	CLSPN	T575	NA	sp|Q9HAW4-2|CLSPN_HUMAN	sp|Q9HAW4-2|CLSPN_HUMAN	575	T	NEDGFEEEEEEEEEMTDESEEDGEEKVEKEE	1	2	0.0710116	-0.00220493	NR	NR	NR	0.0344033	+	+	-	-	-	-	-	+
Q9HAW4	CLSPN	CLSPN	S578	NA	sp|Q9HAW4-2|CLSPN_HUMAN	sp|Q9HAW4-2|CLSPN_HUMAN	578	S	GFEEEEEEEEEMTDESEEDGEEKVEKEEKEE	1	2	0.0710116	-0.00220493	NR	NR	NR	0.0344033	+	+	-	-	-	-	-	+
Q9HAW4	CLSPN	CLSPN	S640	NA	sp|Q9HAW4-2|CLSPN_HUMAN	sp|Q9HAW4-2|CLSPN_HUMAN	640	S	TKDEKEMDKENNDGSSEIGKAVGFLSVPKSL	1	1	0.000278047	0.0805113	NR	NR	NR	0.0403947	+	+	+	-	-	-	-	-
Q9HAW4	CLSPN	CLSPN	S67	CDC7	sp|Q9HAW4-2|CLSPN_HUMAN	sp|Q9HAW4-2|CLSPN_HUMAN	67	S	VSKKLKNRKVLQDSDSETEDTNASPEKTTYD	0.902569	3	0.050575	0.0761405	NR	NR	NR	0.0633578	+	+	+	-	-	-	+	+
Q96AJ1	CLUA1	CLUAP1	S243	NA	sp|Q96AJ1-2|CLUA1_HUMAN	sp|Q96AJ1-2|CLUA1_HUMAN	243	S	TKPNRRVRKSEPLDESDNDF___________	0.999998	1	-0.0112689	-0.0323587	NR	NR	NR	-0.0218138	+	+	-	-	-	-	-	+
Q96AJ1	CLUA1	CLUAP1	S148	NA	sp|Q96AJ1-2|CLUA1_HUMAN	sp|Q96AJ1-2|CLUA1_HUMAN	148	S	KEEEKRLLKSGSNDDSDIDIQEDDESDSELE	0.999813	2	0.11207	0.012483	NR	NR	NR	0.0622764	+	+	-	-	-	-	+	+
Q96AJ1	CLUA1	CLUAP1	S158	NA	sp|Q96AJ1-2|CLUA1_HUMAN	sp|Q96AJ1-2|CLUA1_HUMAN	158	S	GSNDDSDIDIQEDDESDSELEERRLPKPQTA	0.991392	2	0.11207	0.012483	NR	NR	NR	0.0622764	+	+	-	-	-	-	+	+
O75153	CLU	CLUH	S664	NA	sp|O75153|CLU_HUMAN	sp|O75153|CLU_HUMAN	664	S	SLESKSEDPPGQEAGSEEEGSSASGLAKVKE	0.999988	1	0.0172057	-0.0111434	NR	NR	NR	0.00303118	+	+	-	-	-	-	-	+
Q8IZ96	CKLF1	CMTM1	T82	NA	sp|Q8IZ96-17|CKLF1_HUMAN	sp|Q8IZ96-17|CKLF1_HUMAN	82	T	ARPQGSEGTAPSRKATTRPPPKPTLPPPTPS	1	2	-0.205258	-0.485077	NR	hypo	NR	-0.345167	+	-	-	-	-	-	-	-
Q8IZ96	CKLF1	CMTM1	T83	NA	sp|Q8IZ96-17|CKLF1_HUMAN	sp|Q8IZ96-17|CKLF1_HUMAN	83	T	RPQGSEGTAPSRKATTRPPPKPTLPPPTPSA	1	2	-0.205258	-0.485077	NR	hypo	NR	-0.345167	+	-	-	-	-	-	-	-
Q8N1G2	CMTR1	CMTR1	S64	NA	sp|Q8N1G2|CMTR1_HUMAN	sp|Q8N1G2|CMTR1_HUMAN	64	S	SLSGSDSETEGKQHSSDSFDDAFKADSLVEG	1	2	-0.105967	-0.00367076	NR	NR	NR	-0.0548189	+	+	-	-	-	-	-	+
Q8N1G2	CMTR1	CMTR1	S66	NA	sp|Q8N1G2|CMTR1_HUMAN	sp|Q8N1G2|CMTR1_HUMAN	66	S	SGSDSETEGKQHSSDSFDDAFKADSLVEGTS	1	2	-0.0189548	-0.00367076	NR	NR	NR	-0.0113128	+	+	-	-	-	-	+	+
Q8N1G2	CMTR1	CMTR1	S53	NA	sp|Q8N1G2|CMTR1_HUMAN	sp|Q8N1G2|CMTR1_HUMAN	53	S	SVSHGAKASTTSLSGSDSETEGKQHSSDSFD	0.996304	2	0.00711717	0.0357367	NR	NR	NR	0.021427	+	+	+	+	-	-	-	+
Q8N1G2	CMTR1	CMTR1	S51	NA	sp|Q8N1G2|CMTR1_HUMAN	sp|Q8N1G2|CMTR1_HUMAN	51	S	PSSVSHGAKASTTSLSGSDSETEGKQHSSDS	0.995553	2	0.00172155	0.0485357	NR	NR	NR	0.0251286	+	+	+	+	-	-	-	+
Q8N1G2	CMTR1	CMTR1	S55	NA	sp|Q8N1G2|CMTR1_HUMAN	sp|Q8N1G2|CMTR1_HUMAN	55	S	SHGAKASTTSLSGSDSETEGKQHSSDSFDDA	0.98621	2	0.0545737	0.0035514	NR	NR	NR	0.0290626	+	+	-	-	-	-	-	+
Q8N1G2	CMTR1	CMTR1	S49	NA	sp|Q8N1G2|CMTR1_HUMAN	sp|Q8N1G2|CMTR1_HUMAN	49	S	EPPSSVSHGAKASTTSLSGSDSETEGKQHSS	0.921637	3	0.0949063	-0.0335916	NR	NR	NR	0.0306574	+	+	-	-	-	-	+	+
Q8N1G2	CMTR1	CMTR1	S63	NA	sp|Q8N1G2|CMTR1_HUMAN	sp|Q8N1G2|CMTR1_HUMAN	63	S	TSLSGSDSETEGKQHSSDSFDDAFKADSLVE	1	3	0.0901743	0.0173172	NR	NR	NR	0.0537458	+	+	-	-	-	-	+	+
Q8N1G2	CMTR1	CMTR1	S64	NA	sp|Q8N1G2|CMTR1_HUMAN	sp|Q8N1G2|CMTR1_HUMAN	64	S	SLSGSDSETEGKQHSSDSFDDAFKADSLVEG	1	3	0.0901743	0.0173172	NR	NR	NR	0.0537458	+	+	-	-	-	-	+	+
Q8N1G2	CMTR1	CMTR1	S66	NA	sp|Q8N1G2|CMTR1_HUMAN	sp|Q8N1G2|CMTR1_HUMAN	66	S	SGSDSETEGKQHSSDSFDDAFKADSLVEGTS	1	3	0.0901743	0.0173172	NR	NR	NR	0.0537458	+	+	-	-	-	-	+	+
Q8N1G2	CMTR1	CMTR1	S51	NA	sp|Q8N1G2|CMTR1_HUMAN	sp|Q8N1G2|CMTR1_HUMAN	51	S	PSSVSHGAKASTTSLSGSDSETEGKQHSSDS	0.995553	3	0.119443	0.0148018	NR	NR	NR	0.0671222	+	+	-	-	-	-	+	+
Q8N1G2	CMTR1	CMTR1	S53	NA	sp|Q8N1G2|CMTR1_HUMAN	sp|Q8N1G2|CMTR1_HUMAN	53	S	SVSHGAKASTTSLSGSDSETEGKQHSSDSFD	0.996304	3	0.136925	0.0148018	NR	NR	NR	0.0758635	+	+	-	-	-	-	+	+
Q8N1G2	CMTR1	CMTR1	S55	NA	sp|Q8N1G2|CMTR1_HUMAN	sp|Q8N1G2|CMTR1_HUMAN	55	S	SHGAKASTTSLSGSDSETEGKQHSSDSFDDA	0.98621	3	0.138865	0.0175112	NR	NR	NR	0.0781881	+	+	-	-	-	-	+	+
Q8N1G2	CMTR1	CMTR1	S53	NA	sp|Q8N1G2|CMTR1_HUMAN	sp|Q8N1G2|CMTR1_HUMAN	53	S	SVSHGAKASTTSLSGSDSETEGKQHSSDSFD	0.996304	1	0.183877	0.078113	NR	NR	NR	0.130995	+	+	+	+	-	-	+	+
Q9NZN8	CNOT2	CNOT2	S165	NA	sp|Q9NZN8-4|CNOT2_HUMAN	sp|Q9NZN8-4|CNOT2_HUMAN	165	S	GIPSRTNSMSSSGLGSPNRSSPSIICMPKQQ	0.999997	1	-0.0557357	-0.260013	biphasic	NR	NR	-0.157875	+	+	+	-	-	-	-	-
O75175	CNOT3	CNOT3	S299	NA	sp|O75175|CNOT3_HUMAN	sp|O75175|CNOT3_HUMAN	299	S	DDKKRGRSTDSEVSQSPAKNGSKPVHSNQHP	0.999469	1	-0.229184	-0.279708	NR	NR	NR	-0.254446	+	-	-	-	-	+	+	+
Q13057	COASY	COASY	S178	NA	sp|Q13057|COASY_HUMAN	sp|Q13057|COASY_HUMAN	178	S	VEPLDVPLPSTIRPASPVAGSPKQPVRGYYR	1	1	0.0185206	-0.0412275	NR	NR	NR	-0.0113534	+	+	-	-	-	-	+	+
Q9UP83	COG5	COG5	S197	NA	sp|Q9UP83-3|COG5_HUMAN	sp|Q9UP83-3|COG5_HUMAN	197	S	ILNLSKRLQGQLQGGSREITKAAQSLNELDY	1	1	-0.0757846	-0.203043	NR	NR	NR	-0.139414	+	-	-	-	-	-	-	+
P38432	COIL	COIL	S568	NA	sp|P38432|COIL_HUMAN	sp|P38432|COIL_HUMAN	568	S	FWKELIDPRLIIESPSNTSSTEPA_______	0.865954	2	-0.218981	-0.154151	NR	NR	NR	-0.186566	+	-	-	-	-	-	-	+
P21964	COMT	COMT	S217	NA	sp|P21964-2|COMT_HUMAN	sp|P21964-2|COMT_HUMAN	217	S	EVVDGLEKAIYKGPGSEAGP___________	1	1	0.282376	-0.082222	NR	NR	NR	0.100077	+	+	+	-	-	-	-	+
P35606	COPB2	COPB2	S830	NA	sp|P35606-2|COPB2_HUMAN	sp|P35606-2|COPB2_HUMAN	830	S	PSRSTAQQELDGKPASPTPVIVASHTANKEE	0.996429	1	0.114278	0.0454555	NR	NR	NR	0.079867	+	+	+	+	-	-	+	+
P35606	COPB2	COPB2	T832	NA	sp|P35606-2|COPB2_HUMAN	sp|P35606-2|COPB2_HUMAN	832	T	RSTAQQELDGKPASPTPVIVASHTANKEEKS	0.861559	1	0.17362	-0.00920748	NR	NR	NR	0.0822062	+	+	-	-	-	-	+	+
Q9NQ92	COPRS	COPRS	S61	NA	sp|Q9NQ92|COPRS_HUMAN	sp|Q9NQ92|COPRS_HUMAN	61	S	RETEKAMDRLARGTQSIPNDSPARGEGTHSE	0.964299	2	-0.0237214	-0.156382	NR	NR	NR	-0.0900519	+	+	-	-	-	-	-	-
Q9NQ92	COPRS	COPRS	S66	NA	sp|Q9NQ92|COPRS_HUMAN	sp|Q9NQ92|COPRS_HUMAN	66	S	AMDRLARGTQSIPNDSPARGEGTHSEEEGFA	1	2	-0.0237214	-0.154832	NR	NR	NR	-0.0892766	+	+	-	-	-	-	-	-
Q9NQ92	COPRS	COPRS	S66	NA	sp|Q9NQ92|COPRS_HUMAN	sp|Q9NQ92|COPRS_HUMAN	66	S	AMDRLARGTQSIPNDSPARGEGTHSEEEGFA	1	1	0.045367	-0.0589232	NR	NR	NR	-0.00677807	+	+	-	-	-	-	+	+
Q9UNS2	CSN3	COPS3	S403	NA	sp|Q9UNS2-2|CSN3_HUMAN	sp|Q9UNS2-2|CSN3_HUMAN	403	S	MGSQEDDSGNKPSSYS_______________	0.962248	1	0.0128559	-0.0192838	NR	NR	NR	-0.00321394	+	+	-	-	-	-	+	+
Q9P2I0	CPSF2	CPSF2	S419	NA	sp|Q9P2I0|CPSF2_HUMAN	sp|Q9P2I0|CPSF2_HUMAN	419	S	EAAKKLEQSKEADIDSSDESDIEEDIDQPSA	0.999988	3	0.125081	0.170693	NR	NR	NR	0.147887	+	+	+	+	-	-	-	+
Q9P2I0	CPSF2	CPSF2	S420	NA	sp|Q9P2I0|CPSF2_HUMAN	sp|Q9P2I0|CPSF2_HUMAN	420	S	AAKKLEQSKEADIDSSDESDIEEDIDQPSAH	0.999989	3	0.125081	0.170693	NR	NR	NR	0.147887	+	+	+	+	-	-	-	+
Q9P2I0	CPSF2	CPSF2	S423	NA	sp|Q9P2I0|CPSF2_HUMAN	sp|Q9P2I0|CPSF2_HUMAN	423	S	KLEQSKEADIDSSDESDIEEDIDQPSAHKTK	0.99999	3	0.125081	0.170693	NR	NR	NR	0.147887	+	+	+	+	-	-	-	+
O95639	CPSF4	CPSF4	S211	NA	sp|O95639|CPSF4_HUMAN	sp|O95639|CPSF4_HUMAN	211	S	PLQRSSSLIQLTSQNSSPNQQRTPQVIGVMQ	0.655419	1	0.00875353	-0.271551	biphasic	NR	NR	-0.131399	+	+	+	-	-	-	-	-
Q8N684	CPSF7	CPSF7	S48	NA	sp|Q8N684-2|CPSF7_HUMAN	sp|Q8N684-2|CPSF7_HUMAN	48	S	DVLTATSQPSDDRSSSTEPPPPVRQEPSPKP	0.870133	1	-0.149696	-0.258437	NR	NR	NR	-0.204066	+	+	-	-	-	-	-	+
Q8N684	CPSF7	CPSF7	S46	NA	sp|Q8N684-2|CPSF7_HUMAN	sp|Q8N684-2|CPSF7_HUMAN	46	S	YDDVLTATSQPSDDRSSSTEPPPPVRQEPSP	0.994746	2	-0.0684036	-0.0517182	NR	NR	NR	-0.0600609	+	+	-	-	+	-	-	-
Q8N684	CPSF7	CPSF7	T49	NA	sp|Q8N684-2|CPSF7_HUMAN	sp|Q8N684-2|CPSF7_HUMAN	49	T	VLTATSQPSDDRSSSTEPPPPVRQEPSPKPN	0.932941	2	-0.0610674	-0.0517182	NR	NR	NR	-0.0563928	+	+	-	-	+	-	-	-
Q96RY5	CRML	CRAMP1	S645	NA	sp|Q96RY5|CRML_HUMAN	sp|Q96RY5|CRML_HUMAN	645	S	KDLADAPAEELQEKGSPAGPPPSQGQPAARP	0.992476	1	-0.13845	-0.282284	NR	NR	NR	-0.210367	+	-	-	-	-	-	-	-
Q92793	CBP	CREBBP	S121	NA	sp|Q92793-2|CBP_HUMAN	sp|Q92793-2|CBP_HUMAN	121	S	QPNSANMASLSAMGKSPLSQGDSSAPSLPKQ	0.931372	1	-0.153048	-0.29816	NR	NR	NR	-0.225604	+	-	-	-	-	-	-	-
Q9NS37	ZHANG	CREBZF	S189	NA	sp|Q9NS37|ZHANG_HUMAN	sp|Q9NS37|ZHANG_HUMAN	189	S	SSSSDSGSAEKRRRKSPGGGGGGGSGNDNNQ	0.999999	1	-0.105719	-0.161716	NR	NR	NR	-0.133717	+	+	-	-	-	-	-	+
P46108	CRK	CRK	Y251	ABL1	sp|P46108|CRK_HUMAN	sp|P46108|CRK_HUMAN	251	Y	GPIYARVIQKRVPNAYDKTALALEVGELVKV	1	1	-0.362917	-0.363553	biphasic	hypo	NR	-0.363235	+	+	+	+	-	-	-	-
P46109	CRKL	CRKL	Y251	NA	sp|P46109|CRKL_HUMAN	sp|P46109|CRKL_HUMAN	251	Y	GPVFAKAIQKRVPCAYDKTALALEVGDIVKV	1	1	-0.332866	-0.395922	biphasic	hypo	NR	-0.364394	+	+	+	+	-	-	-	-
P46109	CRKL	CRKL	S42	NA	sp|P46109|CRKL_HUMAN	sp|P46109|CRKL_HUMAN	42	S	RLQGQRHGMFLVRDSSTCPGDYVLSVSENSR	0.699399	1	0.00416666	-0.0289502	NR	NR	NR	-0.0123917	+	+	-	-	-	-	-	+
P48730	KC1D	CSNK1D	S396	NA	sp|P48730-2|KC1D_HUMAN	sp|P48730-2|KC1D_HUMAN	396	S	ISSSDLTGRQDTSRMSTSQNSIPFEHHGK__	0.75	3	-0.273219	-0.495933	NR	hypo	NR	-0.384576	+	-	-	-	-	-	-	-
P48730	KC1D	CSNK1D	T397	NA	sp|P48730-2|KC1D_HUMAN	sp|P48730-2|KC1D_HUMAN	397	T	SSSDLTGRQDTSRMSTSQNSIPFEHHGK___	0.761036	3	-0.273219	-0.495933	NR	hypo	NR	-0.384576	+	-	-	-	-	-	-	-
P48730	KC1D	CSNK1D	S398	NA	sp|P48730-2|KC1D_HUMAN	sp|P48730-2|KC1D_HUMAN	398	S	SSDLTGRQDTSRMSTSQNSIPFEHHGK____	0.75	3	-0.273219	-0.495933	NR	hypo	NR	-0.384576	+	-	-	-	-	-	-	-
P48730	KC1D	CSNK1D	S401	NA	sp|P48730-2|KC1D_HUMAN	sp|P48730-2|KC1D_HUMAN	401	S	LTGRQDTSRMSTSQNSIPFEHHGK_______	0.80043	3	-0.273219	-0.495933	NR	hypo	NR	-0.384576	+	-	-	-	-	-	-	-
P49674	KC1E	CSNK1E	S363	NA	sp|P49674|KC1E_HUMAN	sp|P49674|KC1E_HUMAN	363	S	VASTPASRIQPAGNTSPRAISRVDRERKVSM	0.978288	1	-0.239901	-0.274011	NR	NR	NR	-0.256956	+	-	-	-	-	-	-	-
Q9H0L4	CSTFT	CSTF2T	S563	NEK4	sp|Q9H0L4|CSTFT_HUMAN	sp|Q9H0L4|CSTFT_HUMAN	563	S	IQGASKQGGSQPSSFSPGQSQVTPQDQEKAA	0.751637	1	-0.169318	-0.351131	NR	hypo	NR	-0.260225	+	+	-	-	-	-	-	+
Q12996	CSTF3	CSTF3	S691	NA	sp|Q12996|CSTF3_HUMAN	sp|Q12996|CSTF3_HUMAN	691	S	SNAVLTKAVKRPNEDSDEDEEKGAVVPPVHD	1	1	-0.0472702	-0.0130445	NR	NR	NR	-0.0301574	+	+	-	-	-	-	-	+
O15320	CTGE5	CTAGE5	S558	NA	sp|O15320-9|CTGE5_HUMAN	sp|O15320-9|CTGE5_HUMAN	558	S	RLTDPHRAPSDTGSLSPPWDQDRRMMFPPPG	0.998698	2	0.0765814	0.0380614	NR	NR	NR	0.0573214	+	+	+	-	-	-	-	+
O15320	CTGE5	CTAGE5	S556	NA	sp|O15320-9|CTGE5_HUMAN	sp|O15320-9|CTGE5_HUMAN	556	S	CDRLTDPHRAPSDTGSLSPPWDQDRRMMFPP	0.994009	2	0.0704585	0.142389	NR	NR	NR	0.106424	+	+	+	-	-	-	-	+
O15320	CTGE5	CTAGE5	T554	NA	sp|O15320-9|CTGE5_HUMAN	sp|O15320-9|CTGE5_HUMAN	554	T	SSCDRLTDPHRAPSDTGSLSPPWDQDRRMMF	0.720574	2	0.0943577	0.186319	NR	NR	NR	0.140338	+	+	+	+	-	-	-	+
P35221	CTNA1	CTNNA1	S285	NA	sp|P35221-3|CTNA1_HUMAN	sp|P35221-3|CTNA1_HUMAN	285	S	DSDFETEDFDVRSRTSVQTEDDQLIAGQSAR	0.536364	2	0.131691	-0.0873252	NR	NR	NR	0.0221828	+	+	+	-	-	+	-	-
P35221	CTNA1	CTNNA1	T288	NA	sp|P35221-3|CTNA1_HUMAN	sp|P35221-3|CTNA1_HUMAN	288	T	FETEDFDVRSRTSVQTEDDQLIAGQSARAIM	0.995217	2	0.131691	-0.0873252	NR	NR	NR	0.0221828	+	+	+	-	-	+	-	-
Q8WYA6	CTBL1	CTNNBL1	S293	NA	sp|Q8WYA6-3|CTBL1_HUMAN	sp|Q8WYA6-3|CTBL1_HUMAN	293	S	RHIIKEYAENIGDGRSPEFRENEQKRILGLL	1	1	-0.0157349	-0.0181693	NR	NR	NR	-0.0169521	+	+	+	-	-	-	-	+
P17812	PYRG1	CTPS1	S575	NA	sp|P17812|PYRG1_HUMAN	sp|P17812|PYRG1_HUMAN	575	S	RLSPRDTYSDRSGSSSPDSEITELKFPSINH	0.981393	2	-0.537809	-0.253754	hypo	NR	NR	-0.395781	+	-	-	-	-	-	-	-
P17812	PYRG1	CTPS1	S571	GSK3A	sp|P17812|PYRG1_HUMAN	sp|P17812|PYRG1_HUMAN	571	S	QKGCRLSPRDTYSDRSGSSSPDSEITELKFP	0.836534	3	-0.236206	-0.232336	NR	NR	NR	-0.234271	+	-	-	-	-	-	-	+
P17812	PYRG1	CTPS1	S573	NA	sp|P17812|PYRG1_HUMAN	sp|P17812|PYRG1_HUMAN	573	S	GCRLSPRDTYSDRSGSSSPDSEITELKFPSI	0.987588	3	-0.206387	-0.186136	NR	NR	NR	-0.196261	+	-	-	-	-	-	-	+
P17812	PYRG1	CTPS1	S575	NA	sp|P17812|PYRG1_HUMAN	sp|P17812|PYRG1_HUMAN	575	S	RLSPRDTYSDRSGSSSPDSEITELKFPSINH	0.981393	3	-0.192217	-0.188941	NR	NR	NR	-0.190579	+	-	-	-	-	-	-	+
P17812	PYRG1	CTPS1	S574	NA	sp|P17812|PYRG1_HUMAN	sp|P17812|PYRG1_HUMAN	574	S	CRLSPRDTYSDRSGSSSPDSEITELKFPSIN	0.964307	3	-0.190988	-0.188941	NR	NR	NR	-0.189964	+	-	-	-	-	-	-	+
P17812	PYRG1	CTPS1	S578	NA	sp|P17812|PYRG1_HUMAN	sp|P17812|PYRG1_HUMAN	578	S	PRDTYSDRSGSSSPDSEITELKFPSINHD__	0.981196	3	0.0611517	-0.0557962	NR	NR	NR	0.00267774	+	+	-	-	-	-	+	+
P17812	PYRG1	CTPS1	S578	NA	sp|P17812|PYRG1_HUMAN	sp|P17812|PYRG1_HUMAN	578	S	PRDTYSDRSGSSSPDSEITELKFPSINHD__	0.981196	2	-0.0229067	0.219425	NR	NR	NR	0.0982589	+	+	+	+	-	-	-	+
Q9NRF8	PYRG2	CTPS2	S576	NA	sp|Q9NRF8|PYRG2_HUMAN	sp|Q9NRF8|PYRG2_HUMAN	576	S	LSSSDRYSDASDDSFSEPRIAELEIS_____	0.976746	2	0.0289808	-0.347263	NR	hypo	NR	-0.159141	+	+	-	-	-	-	-	+
Q9NRF8	PYRG2	CTPS2	S568	CSNK1A1	sp|Q9NRF8|PYRG2_HUMAN	sp|Q9NRF8|PYRG2_HUMAN	568	S	AYLQQGCKLSSSDRYSDASDDSFSEPRIAEL	0.988523	2	0.0483262	-0.328272	NR	hypo	NR	-0.139973	+	+	-	-	-	-	-	+
Q9NRF8	PYRG2	CTPS2	S576	NA	sp|Q9NRF8|PYRG2_HUMAN	sp|Q9NRF8|PYRG2_HUMAN	576	S	LSSSDRYSDASDDSFSEPRIAELEIS_____	0.976746	3	0.0464902	-0.0519467	NR	NR	NR	-0.00272826	+	+	-	-	-	-	-	+
Q9NRF8	PYRG2	CTPS2	S574	NA	sp|Q9NRF8|PYRG2_HUMAN	sp|Q9NRF8|PYRG2_HUMAN	574	S	CKLSSSDRYSDASDDSFSEPRIAELEIS___	0.990886	3	0.0629051	-0.0519467	NR	NR	NR	0.00547923	+	+	-	-	-	-	-	+
Q9NRF8	PYRG2	CTPS2	S571	NA	sp|Q9NRF8|PYRG2_HUMAN	sp|Q9NRF8|PYRG2_HUMAN	571	S	QQGCKLSSSDRYSDASDDSFSEPRIAELEIS	0.978793	3	0.0857417	0.00808043	NR	NR	NR	0.0469111	+	+	+	+	-	-	-	+
Q9NRF8	PYRG2	CTPS2	S568	CSNK1A1	sp|Q9NRF8|PYRG2_HUMAN	sp|Q9NRF8|PYRG2_HUMAN	568	S	AYLQQGCKLSSSDRYSDASDDSFSEPRIAEL	0.988523	3	0.111703	0.0224464	NR	NR	NR	0.0670748	+	+	+	+	-	-	-	+
Q9NRF8	PYRG2	CTPS2	Y567	NA	sp|Q9NRF8|PYRG2_HUMAN	sp|Q9NRF8|PYRG2_HUMAN	567	Y	NAYLQQGCKLSSSDRYSDASDDSFSEPRIAE	0.924663	3	0.138526	0.075253	NR	NR	NR	0.106889	+	+	+	+	-	-	+	+
Q6PD62	CTR9	CTR9	S1081	CHEK1	sp|Q6PD62|CTR9_HUMAN	sp|Q6PD62|CTR9_HUMAN	1081	S	SGSEAGSPRRPRRQRSDQDSDSDQPSRKRRP	0.999997	3	0.00117911	-0.0776888	NR	NR	NR	-0.0382548	+	-	-	-	+	-	+	+
Q6PD62	CTR9	CTR9	S1087	NA	sp|Q6PD62|CTR9_HUMAN	sp|Q6PD62|CTR9_HUMAN	1087	S	SPRRPRRQRSDQDSDSDQPSRKRRPSGSEQS	0.999974	3	0.00117911	-0.0776888	NR	NR	NR	-0.0382548	+	-	-	-	+	-	+	+
Q6PD62	CTR9	CTR9	S970	NA	sp|Q6PD62|CTR9_HUMAN	sp|Q6PD62|CTR9_HUMAN	970	S	RKKKKRRRHPKGEEGSDDDETENGPKPKKRR	0.999617	1	-0.0239659	-0.0484021	NR	NR	NR	-0.036184	+	-	-	-	-	-	-	+
Q6PD62	CTR9	CTR9	S1085	NA	sp|Q6PD62|CTR9_HUMAN	sp|Q6PD62|CTR9_HUMAN	1085	S	AGSPRRPRRQRSDQDSDSDQPSRKRRPSGSE	0.99999	3	0.00983758	-0.0776888	NR	NR	NR	-0.0339256	+	-	-	-	+	-	+	+
Q6PD62	CTR9	CTR9	T925	NA	sp|Q6PD62|CTR9_HUMAN	sp|Q6PD62|CTR9_HUMAN	925	T	RSKKGGEFDEFVNDDTDDDLPISKKKKRRKG	0.999147	1	-0.00373308	-0.023562	NR	NR	NR	-0.0136475	+	+	-	-	-	-	+	+
Q6PD62	CTR9	CTR9	S1039	NA	sp|Q6PD62|CTR9_HUMAN	sp|Q6PD62|CTR9_HUMAN	1039	S	DKLKIADEGHPRNSNSNSDSDEDEQRKKCAS	1	2	0.0160127	-0.00493127	NR	NR	NR	0.0055407	+	-	-	-	-	-	+	+
Q6PD62	CTR9	CTR9	S1041	NA	sp|Q6PD62|CTR9_HUMAN	sp|Q6PD62|CTR9_HUMAN	1041	S	LKIADEGHPRNSNSNSDSDEDEQRKKCASSE	1	2	0.0160127	-0.00493127	NR	NR	NR	0.0055407	+	-	-	-	-	-	+	+
Q6PD62	CTR9	CTR9	S1072	NA	sp|Q6PD62|CTR9_HUMAN	sp|Q6PD62|CTR9_HUMAN	1072	S	SDSDENQNKSGSEAGSPRRPRRQRSDQDSDS	1	2	0.0956664	-0.0410465	NR	NR	NR	0.02731	+	+	-	-	-	-	+	+
Q6PD62	CTR9	CTR9	S1106	NA	sp|Q6PD62|CTR9_HUMAN	sp|Q6PD62|CTR9_HUMAN	1106	S	SRKRRPSGSEQSDNESVQSGRSHSGVSENDS	0.996894	3	-0.0273604	0.0997194	NR	NR	NR	0.0361795	+	+	-	-	-	-	-	+
Q6PD62	CTR9	CTR9	S941	NA	sp|Q6PD62|CTR9_HUMAN	sp|Q6PD62|CTR9_HUMAN	941	S	DDDLPISKKKKRRKGSGSEQEGEDEEGGERK	1	2	0.0540519	0.0418799	NR	NR	NR	0.0479659	+	+	+	-	-	-	-	+
Q6PD62	CTR9	CTR9	S943	NA	sp|Q6PD62|CTR9_HUMAN	sp|Q6PD62|CTR9_HUMAN	943	S	DLPISKKKKRRKGSGSEQEGEDEEGGERKKK	1	2	0.0540519	0.0418799	NR	NR	NR	0.0479659	+	+	+	-	-	-	-	+
Q6PD62	CTR9	CTR9	S1039	NA	sp|Q6PD62|CTR9_HUMAN	sp|Q6PD62|CTR9_HUMAN	1039	S	DKLKIADEGHPRNSNSNSDSDEDEQRKKCAS	1	3	0.0915196	0.00492777	NR	NR	NR	0.0482237	+	+	-	-	+	-	+	+
Q6PD62	CTR9	CTR9	S1041	NA	sp|Q6PD62|CTR9_HUMAN	sp|Q6PD62|CTR9_HUMAN	1041	S	LKIADEGHPRNSNSNSDSDEDEQRKKCASSE	1	3	0.0915196	0.00492777	NR	NR	NR	0.0482237	+	+	-	-	+	-	+	+
Q6PD62	CTR9	CTR9	S1043	NA	sp|Q6PD62|CTR9_HUMAN	sp|Q6PD62|CTR9_HUMAN	1043	S	IADEGHPRNSNSNSDSDEDEQRKKCASSESD	1	3	0.0915196	0.00492777	NR	NR	NR	0.0482237	+	+	-	-	+	-	+	+
Q6PD62	CTR9	CTR9	S1091	NA	sp|Q6PD62|CTR9_HUMAN	sp|Q6PD62|CTR9_HUMAN	1091	S	PRRQRSDQDSDSDQPSRKRRPSGSEQSDNES	0.918799	2	0.0871508	0.0493862	NR	NR	NR	0.0682685	+	-	-	-	-	-	+	+
Q6PD62	CTR9	CTR9	S1085	NA	sp|Q6PD62|CTR9_HUMAN	sp|Q6PD62|CTR9_HUMAN	1085	S	AGSPRRPRRQRSDQDSDSDQPSRKRRPSGSE	0.99999	2	0.0645334	0.0969584	NR	NR	NR	0.0807459	+	-	-	-	-	-	+	+
Q6PD62	CTR9	CTR9	S1109	NA	sp|Q6PD62|CTR9_HUMAN	sp|Q6PD62|CTR9_HUMAN	1109	S	RRPSGSEQSDNESVQSGRSHSGVSENDSRPA	0.998983	3	-0.0156828	0.178284	NR	NR	NR	0.0813007	+	+	-	-	-	-	+	+
Q6PD62	CTR9	CTR9	T975	NA	sp|Q6PD62|CTR9_HUMAN	sp|Q6PD62|CTR9_HUMAN	975	T	RRRHPKGEEGSDDDETENGPKPKKRRPPKAE	0.999934	1	0.139605	0.0235264	NR	NR	NR	0.0815656	+	-	-	-	-	-	+	+
Q6PD62	CTR9	CTR9	S1054	NA	sp|Q6PD62|CTR9_HUMAN	sp|Q6PD62|CTR9_HUMAN	1054	S	SNSDSDEDEQRKKCASSESDSDENQNKSGSE	1	3	0.0461484	0.118498	NR	NR	NR	0.082323	+	+	-	-	-	-	+	+
Q6PD62	CTR9	CTR9	S1055	NA	sp|Q6PD62|CTR9_HUMAN	sp|Q6PD62|CTR9_HUMAN	1055	S	NSDSDEDEQRKKCASSESDSDENQNKSGSEA	1	3	0.0461484	0.118498	NR	NR	NR	0.082323	+	+	-	-	-	-	+	+
Q6PD62	CTR9	CTR9	S1057	NA	sp|Q6PD62|CTR9_HUMAN	sp|Q6PD62|CTR9_HUMAN	1057	S	DSDEDEQRKKCASSESDSDENQNKSGSEAGS	1	3	0.0461484	0.118498	NR	NR	NR	0.082323	+	+	-	-	-	-	+	+
Q6PD62	CTR9	CTR9	S1059	NA	sp|Q6PD62|CTR9_HUMAN	sp|Q6PD62|CTR9_HUMAN	1059	S	DEDEQRKKCASSESDSDENQNKSGSEAGSPR	1	3	0.0461484	0.118498	NR	NR	NR	0.082323	+	+	-	-	-	-	+	+
Q6PD62	CTR9	CTR9	S1087	NA	sp|Q6PD62|CTR9_HUMAN	sp|Q6PD62|CTR9_HUMAN	1087	S	SPRRPRRQRSDQDSDSDQPSRKRRPSGSEQS	0.999974	1	0.0421602	0.128323	NR	NR	NR	0.0852413	+	+	-	-	-	-	+	+
Q6PD62	CTR9	CTR9	S1099	NA	sp|Q6PD62|CTR9_HUMAN	sp|Q6PD62|CTR9_HUMAN	1099	S	DSDSDQPSRKRRPSGSEQSDNESVQSGRSHS	0.999956	3	0.0890996	0.0950122	NR	NR	NR	0.0920559	+	+	-	-	-	+	+	+
Q6PD62	CTR9	CTR9	S1102	NA	sp|Q6PD62|CTR9_HUMAN	sp|Q6PD62|CTR9_HUMAN	1102	S	SDQPSRKRRPSGSEQSDNESVQSGRSHSGVS	0.999974	3	0.089684	0.0950122	NR	NR	NR	0.0923481	+	+	-	-	-	+	+	+
Q6PD62	CTR9	CTR9	S1097	NA	sp|Q6PD62|CTR9_HUMAN	sp|Q6PD62|CTR9_HUMAN	1097	S	DQDSDSDQPSRKRRPSGSEQSDNESVQSGRS	0.999984	3	0.0763343	0.11613	NR	NR	NR	0.0962322	+	+	-	-	-	-	+	+
Q6PD62	CTR9	CTR9	S1068	NA	sp|Q6PD62|CTR9_HUMAN	sp|Q6PD62|CTR9_HUMAN	1068	S	ASSESDSDENQNKSGSEAGSPRRPRRQRSDQ	1	2	0.0389384	0.237656	NR	NR	NR	0.138297	+	+	+	+	+	-	+	+
Q6PD62	CTR9	CTR9	S1085	NA	sp|Q6PD62|CTR9_HUMAN	sp|Q6PD62|CTR9_HUMAN	1085	S	AGSPRRPRRQRSDQDSDSDQPSRKRRPSGSE	0.99999	1	0.182842	0.128323	NR	NR	NR	0.155582	+	+	-	-	-	-	+	+
Q6PD62	CTR9	CTR9	S1066	NA	sp|Q6PD62|CTR9_HUMAN	sp|Q6PD62|CTR9_HUMAN	1066	S	KCASSESDSDENQNKSGSEAGSPRRPRRQRS	1	2	0.222184	0.113885	NR	NR	NR	0.168035	+	+	+	+	+	+	+	+
Q6PD62	CTR9	CTR9	S1087	NA	sp|Q6PD62|CTR9_HUMAN	sp|Q6PD62|CTR9_HUMAN	1087	S	SPRRPRRQRSDQDSDSDQPSRKRRPSGSEQS	0.999974	2	0.193772	0.155834	NR	NR	NR	0.174803	+	+	-	-	-	-	+	+
Q14247	SRC8	CTTN	Y384	DDR2_FGFR2_FYN_YES1	sp|Q14247-3|SRC8_HUMAN	sp|Q14247-3|SRC8_HUMAN	384	Y	PAPQPTEERLPSSPVYEDAASFKAELSYRGP	0.999932	1	-0.70336	-0.106683	hypo	biphasic	NR	-0.405021	+	+	+	-	-	-	-	-
Q14247	SRC8	CTTN	T364	CDK3_CDK4_CDK5_CDK7_CDKL3_DYRK4_GSK3B_MAPK1_MAPK3	sp|Q14247-3|SRC8_HUMAN	sp|Q14247-3|SRC8_HUMAN	364	T	EARRKLEEQARAKTQTPPVSPAPQPTEERLP	0.993161	1	0.158536	0.0130311	NR	NR	NR	0.0857835	+	+	-	-	-	-	+	+
Q14247	SRC8	CTTN	S368	CDK3_CDK4_CDK5_CDK7_CDKL3_GSK3B_MAPK1_MAPK3	sp|Q14247-3|SRC8_HUMAN	sp|Q14247-3|SRC8_HUMAN	368	S	KLEEQARAKTQTPPVSPAPQPTEERLPSSPV	0.999998	1	0.20315	0.0512584	NR	biphasic	NR	0.127204	+	+	+	+	-	-	-	-
Q2VPK5	CTU2	CTU2	S421	NA	sp|Q2VPK5-3|CTU2_HUMAN	sp|Q2VPK5-3|CTU2_HUMAN	421	S	RAWGLQEIRDCLIEDSDDEAGQS________	0.998028	1	0.00794896	-0.165987	NR	NR	NR	-0.079019	+	+	-	-	-	-	-	+
Q13620	CUL4B	CUL4B	T31	NA	sp|Q13620-1|CUL4B_HUMAN	sp|Q13620-1|CUL4B_HUMAN	31	T	AAQEVRSATDGNTSTTPPTSAKKRKLNSSSS	0.630162	2	-0.41779	-0.237106	hypo	NR	NR	-0.327448	+	-	-	-	-	-	-	-
Q13620	CUL4B	CUL4B	T30	NA	sp|Q13620-1|CUL4B_HUMAN	sp|Q13620-1|CUL4B_HUMAN	30	T	AAAQEVRSATDGNTSTTPPTSAKKRKLNSSS	0.770703	2	-0.364068	-0.237106	hypo	NR	NR	-0.300587	+	-	-	-	-	-	-	-
Q13620	CUL4B	CUL4B	S29	NA	sp|Q13620-1|CUL4B_HUMAN	sp|Q13620-1|CUL4B_HUMAN	29	S	AAAAQEVRSATDGNTSTTPPTSAKKRKLNSS	0.620669	2	-0.322381	-0.237106	hypo	NR	NR	-0.279744	+	-	-	-	-	-	-	-
P39880	CUX1	CUX1	S901	NA	sp|P39880-6|CUX1_HUMAN	sp|P39880-6|CUX1_HUMAN	901	S	ESTPKTSASCSPAPESPMSSSESVKSLTELV	0.85753	2	-0.212944	-0.0819896	NR	NR	NR	-0.147467	+	+	-	-	-	-	-	-
P39880	CUX1	CUX1	T913	NA	sp|P39880-6|CUX1_HUMAN	sp|P39880-6|CUX1_HUMAN	913	T	APESPMSSSESVKSLTELVQQPCPPIEASKD	0.550237	1	-0.0796983	-0.0881622	NR	NR	NR	-0.0839303	+	+	-	-	-	-	-	-
Q9HCG8	CWC22	CWC22	S28	NA	sp|Q9HCG8|CWC22_HUMAN	sp|Q9HCG8|CWC22_HUMAN	28	S	GHDRRENLNSYQRNSSPEDRYEEQERSPRDR	1	3	-0.190237	-0.168326	NR	NR	NR	-0.179282	-	-	-	+	-	-	-	+
Q9HCG8	CWC22	CWC22	S39	NA	sp|Q9HCG8|CWC22_HUMAN	sp|Q9HCG8|CWC22_HUMAN	39	S	QRNSSPEDRYEEQERSPRDRDYFDYSRSDYE	0.999979	3	-0.190237	-0.168326	NR	NR	NR	-0.179282	-	-	-	+	-	-	-	+
Q9HCG8	CWC22	CWC22	S27	NA	sp|Q9HCG8|CWC22_HUMAN	sp|Q9HCG8|CWC22_HUMAN	27	S	SGHDRRENLNSYQRNSSPEDRYEEQERSPRD	1	2	-0.197433	-0.112618	NR	NR	NR	-0.155026	-	-	+	+	-	-	-	+
Q9HCG8	CWC22	CWC22	S28	NA	sp|Q9HCG8|CWC22_HUMAN	sp|Q9HCG8|CWC22_HUMAN	28	S	GHDRRENLNSYQRNSSPEDRYEEQERSPRDR	1	2	-0.17316	-0.107458	NR	NR	NR	-0.140309	+	-	-	-	-	-	-	+
Q9HCG8	CWC22	CWC22	S28	NA	sp|Q9HCG8|CWC22_HUMAN	sp|Q9HCG8|CWC22_HUMAN	28	S	GHDRRENLNSYQRNSSPEDRYEEQERSPRDR	1	1	-0.12069	0.0507126	NR	NR	NR	-0.0349887	+	+	-	-	-	-	+	+
Q9HCG8	CWC22	CWC22	Y33	NA	sp|Q9HCG8|CWC22_HUMAN	sp|Q9HCG8|CWC22_HUMAN	33	Y	ENLNSYQRNSSPEDRYEEQERSPRDRDYFDY	0.984574	2	0.0525503	-0.0604096	NR	NR	NR	-0.00392964	+	-	-	-	-	+	+	+
A2AJT9	BCLA3	CXorf23	S15	NA	sp|A2AJT9-3|BCLA3_HUMAN	sp|A2AJT9-3|BCLA3_HUMAN	15	S	_MARSRSRSPRWKHRSLSPVPRNAEHYKQRH	1	2	-0.117042	-0.577083	NR	hypo	NR	-0.347063	+	-	-	-	-	-	-	+
A2AJT9	BCLA3	CXorf23	S17	NA	sp|A2AJT9-3|BCLA3_HUMAN	sp|A2AJT9-3|BCLA3_HUMAN	17	S	ARSRSRSPRWKHRSLSPVPRNAEHYKQRHSH	1	2	-0.117042	-0.577083	NR	hypo	NR	-0.347063	+	-	-	-	-	-	-	+
Q8TB03	CX038	CXorf38	T195	NA	sp|Q8TB03-2|CX038_HUMAN	sp|Q8TB03-2|CX038_HUMAN	195	T	LCLHQKLDSQEPGRQTPDRKA__________	1	1	-0.202292	-0.152542	NR	NR	NR	-0.177417	+	+	-	-	-	-	-	-
Q9P0U4	CXXC1	CXXC1	S6	NA	sp|Q9P0U4|CXXC1_HUMAN	sp|Q9P0U4|CXXC1_HUMAN	6	S	__________MEGDGSDPEPPDAGEDSKSEN	1	2	0.0662062	-0.0413157	NR	NR	NR	0.0124453	+	+	-	-	-	-	+	+
Q9P0U4	CXXC1	CXXC1	S17	NA	sp|Q9P0U4|CXXC1_HUMAN	sp|Q9P0U4|CXXC1_HUMAN	17	S	EGDGSDPEPPDAGEDSKSENGENAPIYCICR	1	2	0.0662062	-0.0413157	NR	NR	NR	0.0124453	+	+	-	-	-	-	+	+
Q9P0U4	CXXC1	CXXC1	S6	NA	sp|Q9P0U4|CXXC1_HUMAN	sp|Q9P0U4|CXXC1_HUMAN	6	S	__________MEGDGSDPEPPDAGEDSKSEN	1	1	0.0352111	0.0416552	NR	NR	NR	0.0384331	+	+	+	-	-	-	-	+
Q5VWQ8	DAB2P	DAB2IP	S785	NA	sp|Q5VWQ8-3|DAB2P_HUMAN	sp|Q5VWQ8-3|DAB2P_HUMAN	785	S	PSTRLRQQSSSSKGDSPELKPRAVHKQGPSP	1	1	-0.0955251	-0.124493	NR	NR	NR	-0.110009	+	-	-	-	-	-	-	+
Q9UER7	DAXX	DAXX	S668	CDK5_HIPK3_MAPK10_RIPK3	sp|Q9UER7|DAXX_HUMAN	sp|Q9UER7|DAXX_HUMAN	668	S	RSVHEKNGKKICTLPSPPSPLASLAPVADSS	0.977107	2	-0.0155946	-0.07842	biphasic	NR	NR	-0.0470073	+	+	+	-	-	-	-	-
Q9UER7	DAXX	DAXX	S671	CDK5_MAPK10_MAPKAPK5	sp|Q9UER7|DAXX_HUMAN	sp|Q9UER7|DAXX_HUMAN	671	S	HEKNGKKICTLPSPPSPLASLAPVADSSTRV	0.989622	2	-0.0155946	-0.07842	biphasic	NR	NR	-0.0470073	+	+	+	-	-	-	-	-
Q9UER7	DAXX	DAXX	S737	CSNK2A1	sp|Q9UER7|DAXX_HUMAN	sp|Q9UER7|DAXX_HUMAN	737	S	TSVATQCDPEEIIVLSDSD____________	1	2	-0.0102885	0.106673	NR	NR	NR	0.0481921	+	+	+	-	-	-	-	-
Q9UER7	DAXX	DAXX	S739	CSNK2A1	sp|Q9UER7|DAXX_HUMAN	sp|Q9UER7|DAXX_HUMAN	739	S	VATQCDPEEIIVLSDSD______________	1	2	-0.0102885	0.106673	NR	NR	NR	0.0481921	+	+	+	-	-	-	-	-
Q9UER7	DAXX	DAXX	S495	NA	sp|Q9UER7|DAXX_HUMAN	sp|Q9UER7|DAXX_HUMAN	495	S	EDEEEEAAAGKDGDKSPMSSLQISNEKNLEP	0.989644	1	0.0741183	0.0882361	NR	NR	NR	0.0811772	+	+	+	-	-	-	+	+
Q16643	DREB	DBN1	S142	CDK5	sp|Q16643|DREB_HUMAN	sp|Q16643|DREB_HUMAN	142	S	GAIGQRLSNGLARLSSPVLHRLRLREDENAE	1	1	0.0944762	-0.0896581	NR	NR	NR	0.00240904	+	+	-	-	-	-	+	+
Q5TAQ9	DCAF8	DCAF8	T67	NA	sp|Q5TAQ9-2|DCAF8_HUMAN	sp|Q5TAQ9-2|DCAF8_HUMAN	67	T	GDDGGPNRTSTESRGTDTESSGEDKDSDSME	0.989619	2	-0.073498	0.0857118	NR	NR	NR	0.00610691	+	+	+	-	-	-	-	+
Q5TAQ9	DCAF8	DCAF8	S72	NA	sp|Q5TAQ9-2|DCAF8_HUMAN	sp|Q5TAQ9-2|DCAF8_HUMAN	72	S	PNRTSTESRGTDTESSGEDKDSDSMEDTGHY	0.933688	2	-0.073498	0.0857118	NR	NR	NR	0.00610691	+	+	+	-	-	-	-	+
Q9NPI6	DCP1A	DCP1A	T493	NA	sp|Q9NPI6-2|DCP1A_HUMAN	sp|Q9NPI6-2|DCP1A_HUMAN	493	T	DLERKASSPSPLTIGTPESQRKPSIILSKSQ	0.990374	3	-0.0298242	-0.384852	NR	hypo	NR	-0.207338	+	-	+	-	-	-	-	-
Q9NPI6	DCP1A	DCP1A	S485	NA	sp|Q9NPI6-2|DCP1A_HUMAN	sp|Q9NPI6-2|DCP1A_HUMAN	485	S	QQTVTRSSDLERKASSPSPLTIGTPESQRKP	0.935065	3	-0.0215175	-0.392311	NR	hypo	NR	-0.206914	+	+	+	-	-	-	-	-
Q9NPI6	DCP1A	DCP1A	S487	NA	sp|Q9NPI6-2|DCP1A_HUMAN	sp|Q9NPI6-2|DCP1A_HUMAN	487	S	TVTRSSDLERKASSPSPLTIGTPESQRKPSI	0.992814	3	-0.0215175	-0.392311	NR	hypo	NR	-0.206914	+	+	+	-	-	-	-	-
Q9NPI6	DCP1A	DCP1A	T490	NA	sp|Q9NPI6-2|DCP1A_HUMAN	sp|Q9NPI6-2|DCP1A_HUMAN	490	T	RSSDLERKASSPSPLTIGTPESQRKPSIILS	0.964844	3	0.0287876	-0.402426	NR	hypo	NR	-0.186819	+	+	-	-	-	-	-	-
Q9NPI6	DCP1A	DCP1A	S485	NA	sp|Q9NPI6-2|DCP1A_HUMAN	sp|Q9NPI6-2|DCP1A_HUMAN	485	S	QQTVTRSSDLERKASSPSPLTIGTPESQRKP	0.935065	2	-0.131783	-0.176587	NR	NR	NR	-0.154185	+	-	-	-	-	-	-	+
Q9NPI6	DCP1A	DCP1A	S487	NA	sp|Q9NPI6-2|DCP1A_HUMAN	sp|Q9NPI6-2|DCP1A_HUMAN	487	S	TVTRSSDLERKASSPSPLTIGTPESQRKPSI	0.992814	2	-0.119977	-0.151417	NR	NR	NR	-0.135697	+	-	-	-	-	-	-	+
Q9NPI6	DCP1A	DCP1A	T490	NA	sp|Q9NPI6-2|DCP1A_HUMAN	sp|Q9NPI6-2|DCP1A_HUMAN	490	T	RSSDLERKASSPSPLTIGTPESQRKPSIILS	0.964844	2	0.00610812	-0.205567	NR	NR	NR	-0.0997295	+	-	-	-	-	-	-	+
Q8IZD4	DCP1B	DCP1B	S409	NA	sp|Q8IZD4-2|DCP1B_HUMAN	sp|Q8IZD4-2|DCP1B_HUMAN	409	S	KTPNTEQQTPLFQVISPQRIPATAAPSLLMS	0.9996	1	-0.130225	-0.0976872	NR	NR	NR	-0.113956	+	+	-	-	-	-	-	+
Q9BTE7	DCNL5	DCUN1D5	S9	NA	sp|Q9BTE7|DCNL5_HUMAN	sp|Q9BTE7|DCNL5_HUMAN	9	S	_______MPVKKKRKSPGVAAAVAEDGGLKK	1	1	-0.197169	-0.258469	NR	NR	NR	-0.227819	+	+	-	-	-	-	-	-
Q9BW61	DDA1	DDA1	S95	NA	sp|Q9BW61|DDA1_HUMAN	sp|Q9BW61|DDA1_HUMAN	95	S	EGESSAPPRKVARTDSPDMHEDT________	0.957265	1	-0.0068061	-0.157341	NR	NR	NR	-0.0820734	+	+	-	-	-	-	-	-
Q92466	DDB2	DDB2	S26	NA	sp|Q92466-3|DDB2_HUMAN	sp|Q92466-3|DDB2_HUMAN	26	S	KTSEIVLRPRNKRSRSPLELEPEAKKLCAKG	1	1	-0.118082	-0.261187	NR	NR	NR	-0.189635	+	+	-	-	-	-	-	-
Q5TDH0	DDI2	DDI2	S121	NA	sp|Q5TDH0-2|DDI2_HUMAN	sp|Q5TDH0-2|DDI2_HUMAN	121	S	SPRQRQPPGTQQSHSSPGEITSSPQGLDNPA	0.738335	2	-0.0862292	-0.174031	biphasic	NR	NR	-0.13013	+	+	+	-	-	-	-	+
Q08345	DDR1	DDR1	Y760	NA	sp|Q08345-2|DDR1_HUMAN	sp|Q08345-2|DDR1_HUMAN	760	Y	IADFGMSRNLYAGDYYRVQGRAVLPIRWMAW	0.713613	2	0.192454	-0.451584	NR	biphasic	NR	-0.129565	+	+	+	-	-	-	-	-
Q13206	DDX10	DDX10	S803	NA	sp|Q13206|DDX10_HUMAN	sp|Q13206|DDX10_HUMAN	803	S	DGFDPSTLPDPDKYRSSEDSDSEDMENKISD	0.978694	3	0.0239463	0.170594	NR	NR	NR	0.0972703	+	+	+	+	-	-	+	+
Q13206	DDX10	DDX10	S807	NA	sp|Q13206|DDX10_HUMAN	sp|Q13206|DDX10_HUMAN	807	S	PSTLPDPDKYRSSEDSDSEDMENKISDTKKK	0.999698	3	0.0304443	0.170594	NR	NR	NR	0.100519	+	+	+	+	-	-	+	+
Q13206	DDX10	DDX10	S809	NA	sp|Q13206|DDX10_HUMAN	sp|Q13206|DDX10_HUMAN	809	S	TLPDPDKYRSSEDSDSEDMENKISDTKKKQG	0.999977	3	0.0304443	0.170594	NR	NR	NR	0.100519	+	+	+	+	-	-	+	+
Q13206	DDX10	DDX10	S804	NA	sp|Q13206|DDX10_HUMAN	sp|Q13206|DDX10_HUMAN	804	S	GFDPSTLPDPDKYRSSEDSDSEDMENKISDT	0.990637	3	0.0614513	0.19773	NR	NR	NR	0.12959	+	+	+	+	-	-	+	+
Q9UHI6	DDX20	DDX20	S672	NA	sp|Q9UHI6|DDX20_HUMAN	sp|Q9UHI6|DDX20_HUMAN	672	S	DSYSSRTSSQSKGNKSYLEGSSDNQLKDSES	0.999361	3	-0.0934921	-0.241245	NR	NR	NR	-0.167369	+	+	-	-	-	-	-	-
Q9UHI6	DDX20	DDX20	S677	NA	sp|Q9UHI6|DDX20_HUMAN	sp|Q9UHI6|DDX20_HUMAN	677	S	RTSSQSKGNKSYLEGSSDNQLKDSESTPVDD	0.99999	3	-0.0934921	-0.241245	NR	NR	NR	-0.167369	+	+	-	-	-	-	-	-
Q9UHI6	DDX20	DDX20	S678	NA	sp|Q9UHI6|DDX20_HUMAN	sp|Q9UHI6|DDX20_HUMAN	678	S	TSSQSKGNKSYLEGSSDNQLKDSESTPVDDR	0.999997	3	-0.0934921	-0.241245	NR	NR	NR	-0.167369	+	+	-	-	-	-	-	-
Q9UHI6	DDX20	DDX20	S678	NA	sp|Q9UHI6|DDX20_HUMAN	sp|Q9UHI6|DDX20_HUMAN	678	S	TSSQSKGNKSYLEGSSDNQLKDSESTPVDDR	0.999997	1	-0.128568	-0.168632	NR	NR	NR	-0.1486	+	+	-	-	-	-	-	-
Q9UHI6	DDX20	DDX20	S678	NA	sp|Q9UHI6|DDX20_HUMAN	sp|Q9UHI6|DDX20_HUMAN	678	S	TSSQSKGNKSYLEGSSDNQLKDSESTPVDDR	0.999997	2	-0.014953	-0.145899	NR	NR	NR	-0.080426	+	-	-	-	-	-	-	+
Q9UHI6	DDX20	DDX20	S677	NA	sp|Q9UHI6|DDX20_HUMAN	sp|Q9UHI6|DDX20_HUMAN	677	S	RTSSQSKGNKSYLEGSSDNQLKDSESTPVDD	0.99999	2	-0.0104024	-0.145899	NR	NR	NR	-0.0781507	+	+	-	-	-	-	-	+
Q9NR30	DDX21	DDX21	S121	NA	sp|Q9NR30|DDX21_HUMAN	sp|Q9NR30|DDX21_HUMAN	121	S	VVSSKTKKVTKNEEPSEEEIDAPKPKKMKKE	1	1	-0.0664676	0.0341807	NR	NR	NR	-0.0161435	+	+	+	-	-	-	-	+
Q9NR30	DDX21	DDX21	S89	NA	sp|Q9NR30|DDX21_HUMAN	sp|Q9NR30|DDX21_HUMAN	89	S	SKKAKKKEEPSQNDISPKTKSLRKKKEPIEK	1	1	-0.0306263	0.0284302	NR	NR	NR	-0.00109803	+	+	+	-	-	-	+	+
Q9NR30	DDX21	DDX21	S168	NA	sp|Q9NR30|DDX21_HUMAN	sp|Q9NR30|DDX21_HUMAN	168	S	GFPHPEPDCNPSEAASEESNSEIEQEIPVEQ	0.999958	3	0.0938261	0.163025	NR	NR	NR	0.128426	+	+	+	-	-	+	+	+
Q9NR30	DDX21	DDX21	S171	NA	sp|Q9NR30|DDX21_HUMAN	sp|Q9NR30|DDX21_HUMAN	171	S	HPEPDCNPSEAASEESNSEIEQEIPVEQKEG	0.999998	3	0.0938261	0.163025	NR	NR	NR	0.128426	+	+	+	-	-	+	+	+
Q9NR30	DDX21	DDX21	S173	NA	sp|Q9NR30|DDX21_HUMAN	sp|Q9NR30|DDX21_HUMAN	173	S	EPDCNPSEAASEESNSEIEQEIPVEQKEGAF	0.999998	3	0.0938261	0.163025	NR	NR	NR	0.128426	+	+	+	-	-	+	+	+
Q9NR30	DDX21	DDX21	S171	NA	sp|Q9NR30|DDX21_HUMAN	sp|Q9NR30|DDX21_HUMAN	171	S	HPEPDCNPSEAASEESNSEIEQEIPVEQKEG	0.999998	2	0.0323249	0.251398	NR	NR	NR	0.141862	+	+	+	+	-	+	+	+
Q9NR30	DDX21	DDX21	S173	NA	sp|Q9NR30|DDX21_HUMAN	sp|Q9NR30|DDX21_HUMAN	173	S	EPDCNPSEAASEESNSEIEQEIPVEQKEGAF	0.999998	2	0.0323249	0.251398	NR	NR	NR	0.141862	+	+	+	+	-	+	+	+
Q9NR30	DDX21	DDX21	S168	NA	sp|Q9NR30|DDX21_HUMAN	sp|Q9NR30|DDX21_HUMAN	168	S	GFPHPEPDCNPSEAASEESNSEIEQEIPVEQ	0.999958	2	0.0323249	0.3811	NR	hyper	NR	0.206713	+	+	+	-	-	+	+	+
Q9BUQ8	DDX23	DDX23	S109	NA	sp|Q9BUQ8|DDX23_HUMAN	sp|Q9BUQ8|DDX23_HUMAN	109	S	KDGHRRDKDRKRSSLSPGRGKDFKSRKDRDS	1	1	0.110673	0.0742833	NR	NR	NR	0.0924779	+	+	+	+	-	-	-	+
Q9GZR7	DDX24	DDX24	S82	CHEK1	sp|Q9GZR7-2|DDX24_HUMAN	sp|Q9GZR7-2|DDX24_HUMAN	82	S	SLFSKEAPKRKAQAVSEEEEEEEGKSSSPKK	1	1	-0.0662958	0.212517	NR	NR	NR	0.0731108	+	+	+	-	-	-	-	+
Q9UJV9	DDX41	DDX41	S23	NA	sp|Q9UJV9|DDX41_HUMAN	sp|Q9UJV9|DDX41_HUMAN	23	S	RKRARTDEVPAGGSRSEAEDEDDEDYVPYVP	0.86657	2	0.218789	-0.0744403	NR	NR	NR	0.0721742	+	+	+	-	-	-	-	+
Q9UJV9	DDX41	DDX41	Y33	BMX	sp|Q9UJV9|DDX41_HUMAN	sp|Q9UJV9|DDX41_HUMAN	33	Y	AGGSRSEAEDEDDEDYVPYVPLRQRRQLLLQ	0.985019	2	0.227072	-0.0744403	NR	NR	NR	0.0763157	+	+	+	-	-	-	-	+
Q86XP3	DDX42	DDX42	S185	NA	sp|Q86XP3|DDX42_HUMAN	sp|Q86XP3|DDX42_HUMAN	185	S	AGVVQEEEEDNLEYDSDGNPIAPTKKIIDPL	0.538216	1	0.128745	0.0629648	NR	NR	NR	0.095855	+	+	-	-	-	-	+	+
Q86XP3	DDX42	DDX42	S109	NA	sp|Q86XP3|DDX42_HUMAN	sp|Q86XP3|DDX42_HUMAN	109	S	ENSPTRQQFHSKPVDSDSDDDPLEAFMAEVE	1	2	0.110149	0.0979289	NR	NR	NR	0.104039	+	+	+	-	-	-	+	+
Q86XP3	DDX42	DDX42	S111	NA	sp|Q86XP3|DDX42_HUMAN	sp|Q86XP3|DDX42_HUMAN	111	S	SPTRQQFHSKPVDSDSDDDPLEAFMAEVEDQ	1	2	0.110149	0.0979289	NR	NR	NR	0.104039	+	+	+	-	-	-	+	+
Q7L014	DDX46	DDX46	S24	NA	sp|Q7L014|DDX46_HUMAN	sp|Q7L014|DDX46_HUMAN	24	S	RKRSASRGRSGSRSRSRSPSDKRSKRGDDRR	0.999165	2	-0.00104412	-0.0852373	NR	NR	NR	-0.0431407	+	+	-	-	-	-	+	+
Q7L014	DDX46	DDX46	S28	NA	sp|Q7L014|DDX46_HUMAN	sp|Q7L014|DDX46_HUMAN	28	S	ASRGRSGSRSRSRSPSDKRSKRGDDRRSRSR	0.951331	2	-0.00104412	-0.0852373	NR	NR	NR	-0.0431407	+	+	-	-	-	-	+	+
Q7L014	DDX46	DDX46	S104	NA	sp|Q7L014|DDX46_HUMAN	sp|Q7L014|DDX46_HUMAN	104	S	DRRRSRSRSRGRRSRSSSPGNKSKKTENRSR	0.999101	2	0.113668	-0.155912	NR	NR	NR	-0.0211221	+	-	-	-	-	-	-	+
Q7L014	DDX46	DDX46	S106	NA	sp|Q7L014|DDX46_HUMAN	sp|Q7L014|DDX46_HUMAN	106	S	RRSRSRSRGRRSRSSSPGNKSKKTENRSRSK	0.999221	2	0.11059	-0.0478739	NR	NR	NR	0.0313583	+	+	-	-	-	-	-	+
Q7L014	DDX46	DDX46	S106	NA	sp|Q7L014|DDX46_HUMAN	sp|Q7L014|DDX46_HUMAN	106	S	RRSRSRSRGRRSRSSSPGNKSKKTENRSRSK	0.999221	1	0.606814	1.27882	biphasic	hyper	NR	0.942817	+	+	-	+	+	+	+	+
Q9BQ39	DDX50	DDX50	S41	NA	sp|Q9BQ39|DDX50_HUMAN	sp|Q9BQ39|DDX50_HUMAN	41	S	ERQKSDRRKSRHHYDSDEKSETRENGVTDDL	0.999976	1	-0.088837	-0.0538314	NR	NR	NR	-0.0713342	+	+	-	-	-	-	+	+
Q8N8A6	DDX51	DDX51	S83	NA	sp|Q8N8A6|DDX51_HUMAN	sp|Q8N8A6|DDX51_HUMAN	83	S	RRPRRRRRVNDAEPGSPEAPQGKRRKADGED	1	1	0.0511498	-0.0987496	NR	NR	NR	-0.0237999	+	+	+	+	-	-	-	-
Q8TDD1	DDX54	DDX54	S39	NA	sp|Q8TDD1|DDX54_HUMAN	sp|Q8TDD1|DDX54_HUMAN	39	S	KGLRKRRGAASQARGSDSEDGEFEIQAEDDA	1	2	0.14651	0.0527589	NR	NR	NR	0.0996343	+	+	-	-	-	-	+	+
Q8TDD1	DDX54	DDX54	S41	NA	sp|Q8TDD1|DDX54_HUMAN	sp|Q8TDD1|DDX54_HUMAN	41	S	LRKRRGAASQARGSDSEDGEFEIQAEDDARA	1	2	0.14651	0.0527589	NR	NR	NR	0.0996343	+	+	-	-	-	-	+	+
Q9H4E7	DEFI6	DEF6	S600	NA	sp|Q9H4E7|DEFI6_HUMAN	sp|Q9H4E7|DEFI6_HUMAN	600	S	LTRWGSQGNRTPSPNSNEQQKSLNGGDEAPA	0.974295	2	0.0466315	-0.115811	NR	biphasic	NR	-0.0345898	+	+	+	-	-	-	-	-
Q9H4E7	DEFI6	DEF6	S597	NA	sp|Q9H4E7|DEFI6_HUMAN	sp|Q9H4E7|DEFI6_HUMAN	597	S	LKRLTRWGSQGNRTPSPNSNEQQKSLNGGDE	0.999929	2	0.0633274	-0.0696806	NR	biphasic	NR	-0.00317658	+	+	+	+	-	-	-	-
Q9H4E7	DEFI6	DEF6	T595	NA	sp|Q9H4E7|DEFI6_HUMAN	sp|Q9H4E7|DEFI6_HUMAN	595	T	SSLKRLTRWGSQGNRTPSPNSNEQQKSLNGG	1	2	0.0711018	-0.073727	NR	biphasic	NR	-0.00131257	+	+	+	-	-	-	-	-
Q9H4E7	DEFI6	DEF6	T595	NA	sp|Q9H4E7|DEFI6_HUMAN	sp|Q9H4E7|DEFI6_HUMAN	595	T	SSLKRLTRWGSQGNRTPSPNSNEQQKSLNGG	1	1	0.0879698	0.0141259	NR	NR	NR	0.0510479	+	-	-	-	+	+	+	+
P35659	DEK	DEK	S209	NA	sp|P35659-2|DEK_HUMAN	sp|P35659-2|DEK_HUMAN	209	S	DESSSDEDEKKNKEESSDDEDKESEEEPPKK	1	2	-0.14892	0.0268739	NR	NR	NR	-0.0610229	+	-	+	-	-	-	-	-
P35659	DEK	DEK	S210	NA	sp|P35659-2|DEK_HUMAN	sp|P35659-2|DEK_HUMAN	210	S	ESSSDEDEKKNKEESSDDEDKESEEEPPKKT	1	2	-0.145701	0.0334872	NR	NR	NR	-0.056107	+	-	+	-	-	-	-	-
P35659	DEK	DEK	S269	NA	sp|P35659-2|DEK_HUMAN	sp|P35659-2|DEK_HUMAN	269	S	STTKKNQNSSKKESESEDSSDDEPLIKKLKK	1	3	0.00107498	-0.00535214	NR	NR	NR	-0.00213858	+	+	+	-	-	-	-	+
P35659	DEK	DEK	S217	NA	sp|P35659-2|DEK_HUMAN	sp|P35659-2|DEK_HUMAN	217	S	EKKNKEESSDDEDKESEEEPPKKTAKREKPK	1	2	-0.115082	0.115443	NR	NR	NR	0.000180522	+	+	+	-	-	-	-	+
P35659	DEK	DEK	S196	NA	sp|P35659-2|DEK_HUMAN	sp|P35659-2|DEK_HUMAN	196	S	RKAKRTKCPEILSDESSSDEDEKKNKEESSD	1	3	-0.0169342	0.0191052	NR	NR	NR	0.00108551	+	+	+	-	-	-	-	+
P35659	DEK	DEK	S197	NA	sp|P35659-2|DEK_HUMAN	sp|P35659-2|DEK_HUMAN	197	S	KAKRTKCPEILSDESSSDEDEKKNKEESSDD	1	3	-0.0169342	0.0191052	NR	NR	NR	0.00108551	+	+	+	-	-	-	-	+
P35659	DEK	DEK	S193	NA	sp|P35659-2|DEK_HUMAN	sp|P35659-2|DEK_HUMAN	193	S	GMARKAKRTKCPEILSDESSSDEDEKKNKEE	1	3	-0.0117039	0.0191052	NR	NR	NR	0.00370068	+	+	+	-	-	-	-	+
P35659	DEK	DEK	S198	NA	sp|P35659-2|DEK_HUMAN	sp|P35659-2|DEK_HUMAN	198	S	AKRTKCPEILSDESSSDEDEKKNKEESSDDE	1	3	-0.0169342	0.032045	NR	NR	NR	0.00755541	+	+	-	-	-	-	-	+
P35659	DEK	DEK	S272	NA	sp|P35659-2|DEK_HUMAN	sp|P35659-2|DEK_HUMAN	272	S	KKNQNSSKKESESEDSSDDEPLIKKLKKPPT	1	3	0.00203223	0.0157633	NR	NR	NR	0.00889777	+	+	+	-	-	-	-	+
P35659	DEK	DEK	S273	NA	sp|P35659-2|DEK_HUMAN	sp|P35659-2|DEK_HUMAN	273	S	KNQNSSKKESESEDSSDDEPLIKKLKKPPTD	1	3	0.00203223	0.0157633	NR	NR	NR	0.00889777	+	+	+	-	-	-	-	+
P35659	DEK	DEK	S267	NA	sp|P35659-2|DEK_HUMAN	sp|P35659-2|DEK_HUMAN	267	S	DSSTTKKNQNSSKKESESEDSSDDEPLIKKL	1	3	0.0139946	0.0100544	NR	NR	NR	0.0120245	+	+	+	-	-	-	-	+
P35659	DEK	DEK	S209	NA	sp|P35659-2|DEK_HUMAN	sp|P35659-2|DEK_HUMAN	209	S	DESSSDEDEKKNKEESSDDEDKESEEEPPKK	1	3	0.0614162	-0.0196471	NR	NR	NR	0.0208845	+	+	-	-	-	-	+	+
P35659	DEK	DEK	S210	NA	sp|P35659-2|DEK_HUMAN	sp|P35659-2|DEK_HUMAN	210	S	ESSSDEDEKKNKEESSDDEDKESEEEPPKKT	1	3	0.0614162	-0.0196471	NR	NR	NR	0.0208845	+	+	-	-	-	-	+	+
P35659	DEK	DEK	S217	NA	sp|P35659-2|DEK_HUMAN	sp|P35659-2|DEK_HUMAN	217	S	EKKNKEESSDDEDKESEEEPPKKTAKREKPK	1	3	0.0614162	-0.0196471	NR	NR	NR	0.0208845	+	+	-	-	-	-	+	+
P35659	DEK	DEK	S272	NA	sp|P35659-2|DEK_HUMAN	sp|P35659-2|DEK_HUMAN	272	S	KKNQNSSKKESESEDSSDDEPLIKKLKKPPT	1	2	-0.00895394	0.0755593	NR	NR	NR	0.0333027	+	+	+	+	-	-	-	+
P35659	DEK	DEK	S273	NA	sp|P35659-2|DEK_HUMAN	sp|P35659-2|DEK_HUMAN	273	S	KNQNSSKKESESEDSSDDEPLIKKLKKPPTD	1	2	-0.00895394	0.0755593	NR	NR	NR	0.0333027	+	+	+	+	-	-	-	+
P35659	DEK	DEK	S32	NA	sp|P35659-2|DEK_HUMAN	sp|P35659-2|DEK_HUMAN	32	S	PASEKEPEMPGPREESEEEEDEDDEEEEEEE	1	1	0.0579127	0.0144933	NR	NR	NR	0.036203	+	+	-	-	-	-	+	+
P35659	DEK	DEK	S196	NA	sp|P35659-2|DEK_HUMAN	sp|P35659-2|DEK_HUMAN	196	S	RKAKRTKCPEILSDESSSDEDEKKNKEESSD	1	2	0.0125492	0.0820987	NR	NR	NR	0.047324	+	+	+	-	-	-	-	+
P35659	DEK	DEK	S197	NA	sp|P35659-2|DEK_HUMAN	sp|P35659-2|DEK_HUMAN	197	S	KAKRTKCPEILSDESSSDEDEKKNKEESSDD	1	2	0.0125492	0.0820987	NR	NR	NR	0.047324	+	+	+	-	-	-	-	+
P35659	DEK	DEK	S198	NA	sp|P35659-2|DEK_HUMAN	sp|P35659-2|DEK_HUMAN	198	S	AKRTKCPEILSDESSSDEDEKKNKEESSDDE	1	2	0.0125492	0.0820987	NR	NR	NR	0.047324	+	+	+	-	-	-	-	+
Q8TEH3	DEN1A	DENND1A	S538	NA	sp|Q8TEH3|DEN1A_HUMAN	sp|Q8TEH3|DEN1A_HUMAN	538	S	SPEQPQPYRTLRESDSAEGDEAESPEQQVRK	0.978792	2	-0.308337	-0.161752	hypo	NR	NR	-0.235044	+	+	-	-	-	-	-	+
Q8TEH3	DEN1A	DENND1A	S546	NA	sp|Q8TEH3|DEN1A_HUMAN	sp|Q8TEH3|DEN1A_HUMAN	546	S	RTLRESDSAEGDEAESPEQQVRKSTGPVPAP	1	2	-0.247647	-0.161752	NR	NR	NR	-0.204699	+	+	-	-	-	-	-	+
Q8TEH3	DEN1A	DENND1A	S523	NA	sp|Q8TEH3|DEN1A_HUMAN	sp|Q8TEH3|DEN1A_HUMAN	523	S	PKSNIAVEGRRTSVPSPEQPQPYRTLRESDS	0.999631	1	-0.0396639	-0.086454	NR	NR	NR	-0.0630589	+	+	+	-	-	-	-	-
Q7Z401	MYCPP	DENND4A	S938	NA	sp|Q7Z401|MYCPP_HUMAN	sp|Q7Z401|MYCPP_HUMAN	938	S	TEDIQEEKDKKGSDCSSLSESESTKGSADCL	0.974887	3	0.287698	-0.0617841	NR	NR	NR	0.112957	+	+	+	+	-	-	+	+
Q7Z401	MYCPP	DENND4A	S939	NA	sp|Q7Z401|MYCPP_HUMAN	sp|Q7Z401|MYCPP_HUMAN	939	S	EDIQEEKDKKGSDCSSLSESESTKGSADCLP	0.991137	3	0.287698	-0.0617841	NR	NR	NR	0.112957	+	+	+	+	-	-	+	+
Q7Z401	MYCPP	DENND4A	S941	NA	sp|Q7Z401|MYCPP_HUMAN	sp|Q7Z401|MYCPP_HUMAN	941	S	IQEEKDKKGSDCSSLSESESTKGSADCLPKL	0.974799	3	0.287698	-0.0617841	NR	NR	NR	0.112957	+	+	+	+	-	-	+	+
O75064	DEN4B	DENND4B	S736	NA	sp|O75064|DEN4B_HUMAN	sp|O75064|DEN4B_HUMAN	736	S	PGALPVPGPSRSAPSSPAPRRTKQEMKVAQR	0.941735	1	-0.0811603	-0.0883511	NR	NR	NR	-0.0847557	+	+	-	-	-	-	-	+
Q5VZ89	DEN4C	DENND4C	T975	NA	sp|Q5VZ89-5|DEN4C_HUMAN	sp|Q5VZ89-5|DEN4C_HUMAN	975	T	IVAKHSQPSPEPHSPTEPPAWGSSIVKVPSG	0.973256	2	-0.0684606	-0.111074	biphasic	NR	NR	-0.0897673	+	+	+	+	-	-	-	-
Q5VZ89	DEN4C	DENND4C	S968	NA	sp|Q5VZ89-5|DEN4C_HUMAN	sp|Q5VZ89-5|DEN4C_HUMAN	968	S	EVCDASAIVAKHSQPSPEPHSPTEPPAWGSS	0.974678	2	-0.00551492	-0.111074	biphasic	NR	NR	-0.0582945	+	+	+	+	-	-	-	-
O43583	DENR	DENR	S73	NA	sp|O43583|DENR_HUMAN	sp|O43583|DENR_HUMAN	73	S	EKNFPNEFAKLTVENSPKQEAGISEGQGTAG	0.999999	1	-0.0549168	-0.192308	NR	NR	NR	-0.123612	+	-	-	-	-	-	-	+
O00273	DFFA	DFFA	S315	NA	sp|O00273|DFFA_HUMAN	sp|O00273|DFFA_HUMAN	315	S	TQSLHSLRSISASKASPPGDLQNPKRARQDP	1	1	-0.0184885	-0.021601	NR	NR	NR	-0.0200448	+	+	-	-	-	-	-	+
O60231	DHX16	DHX16	S160	NA	sp|O60231|DHX16_HUMAN	sp|O60231|DHX16_HUMAN	160	S	KKKTGGSKQQTEKPESEDEWERTERERLQDL	0.999955	1	-0.0345861	0.0202226	NR	NR	NR	-0.00718173	+	+	-	-	-	-	+	+
O60231	DHX16	DHX16	S103	NA	sp|O60231|DHX16_HUMAN	sp|O60231|DHX16_HUMAN	103	S	RALLEKNRSYRLLEDSEESSEETVSRAGSSL	0.999997	2	0.0907341	0.0191978	NR	NR	NR	0.054966	+	+	+	-	-	-	+	+
O60231	DHX16	DHX16	S103	NA	sp|O60231|DHX16_HUMAN	sp|O60231|DHX16_HUMAN	103	S	RALLEKNRSYRLLEDSEESSEETVSRAGSSL	0.999997	3	0.0101256	0.102954	NR	NR	NR	0.05654	+	+	-	-	-	-	+	+
O60231	DHX16	DHX16	S106	NA	sp|O60231|DHX16_HUMAN	sp|O60231|DHX16_HUMAN	106	S	LEKNRSYRLLEDSEESSEETVSRAGSSLQKK	0.998936	3	0.0101256	0.102954	NR	NR	NR	0.05654	+	+	-	-	-	-	+	+
O60231	DHX16	DHX16	S107	NA	sp|O60231|DHX16_HUMAN	sp|O60231|DHX16_HUMAN	107	S	EKNRSYRLLEDSEESSEETVSRAGSSLQKKR	0.997722	3	0.0101256	0.102954	NR	NR	NR	0.05654	+	+	-	-	-	-	+	+
O60231	DHX16	DHX16	S106	NA	sp|O60231|DHX16_HUMAN	sp|O60231|DHX16_HUMAN	106	S	LEKNRSYRLLEDSEESSEETVSRAGSSLQKK	0.998936	2	0.185351	0.0633646	NR	NR	NR	0.124358	+	+	+	-	-	-	+	+
O60231	DHX16	DHX16	S107	NA	sp|O60231|DHX16_HUMAN	sp|O60231|DHX16_HUMAN	107	S	EKNRSYRLLEDSEESSEETVSRAGSSLQKKR	0.997722	2	0.194189	0.105482	NR	NR	NR	0.149835	+	+	+	-	-	-	+	+
Q7Z478	DHX29	DHX29	S200	NA	sp|Q7Z478|DHX29_HUMAN	sp|Q7Z478|DHX29_HUMAN	200	S	KSRPKFQSPQIQATISPPLQPKTKTYEEDPK	0.98811	1	-0.0584087	-0.117282	NR	NR	NR	-0.0878455	+	+	-	-	-	-	-	+
Q14147	DHX34	DHX34	S749	NA	sp|Q14147|DHX34_HUMAN	sp|Q14147|DHX34_HUMAN	749	S	RRRKVLRLQEEQDGGSSDEDRAGPAPPGASD	1	2	-0.0334781	-0.0809968	NR	NR	NR	-0.0572375	+	-	+	-	-	-	-	+
Q14147	DHX34	DHX34	S750	NA	sp|Q14147|DHX34_HUMAN	sp|Q14147|DHX34_HUMAN	750	S	RRKVLRLQEEQDGGSSDEDRAGPAPPGASDG	1	2	-0.0334781	-0.0809968	NR	NR	NR	-0.0572375	+	-	+	-	-	-	-	+
Q9H2U1	DHX36	DHX36	S979	NA	sp|Q9H2U1-3|DHX36_HUMAN	sp|Q9H2U1-3|DHX36_HUMAN	979	S	ATPRNFPPRFQDGYYS_______________	0.992739	1	-0.062072	-0.0736951	NR	NR	NR	-0.0678836	+	-	-	-	-	-	+	+
Q9UPY3	DICER	DICER1	S1922	NA	sp|Q9UPY3|DICER_HUMAN	sp|Q9UPY3|DICER_HUMAN	1922	S	RALRSLKANQPQVPNS_______________	1	1	0.0083809	0.000795008	NR	NR	NR	0.00458796	+	+	+	-	-	-	-	+
Q9UPY3	DICER	DICER1	S413	NA	sp|Q9UPY3|DICER_HUMAN	sp|Q9UPY3|DICER_HUMAN	413	S	VEWYNNRNQDNYVSWSDSEDDDEDEEIEEKE	0.958119	2	0.0963392	0.0372729	NR	NR	NR	0.0668061	+	+	+	-	-	-	+	+
Q9UPY3	DICER	DICER1	S415	NA	sp|Q9UPY3|DICER_HUMAN	sp|Q9UPY3|DICER_HUMAN	415	S	WYNNRNQDNYVSWSDSEDDDEDEEIEEKEKP	0.958119	2	0.0963392	0.0372729	NR	NR	NR	0.0668061	+	+	+	-	-	-	+	+
Q9BTC0	DIDO1	DIDO1	Y1700	NA	sp|Q9BTC0|DIDO1_HUMAN	sp|Q9BTC0|DIDO1_HUMAN	1700	Y	CPGFASQDKALGSAQYEDPRNLHSAGRSSSP	0.999487	1	-0.269777	-0.430872	NR	hypo	NR	-0.350324	+	+	-	-	-	-	-	-
Q9BTC0	DIDO1	DIDO1	S1714	NA	sp|Q9BTC0|DIDO1_HUMAN	sp|Q9BTC0|DIDO1_HUMAN	1714	S	QYEDPRNLHSAGRSSSPAGETEGDREPQARP	0.971799	1	-0.0437509	-0.107119	NR	NR	NR	-0.0754348	+	+	-	-	-	-	-	+
Q9BTC0	DIDO1	DIDO1	S805	NA	sp|Q9BTC0|DIDO1_HUMAN	sp|Q9BTC0|DIDO1_HUMAN	805	S	KKTAPRQEAIPDLEDSPPVSDSEEQQESARA	1	2	0.0712251	-0.154371	NR	NR	NR	-0.0415729	+	+	-	-	-	-	-	+
Q9BTC0	DIDO1	DIDO1	S809	NA	sp|Q9BTC0|DIDO1_HUMAN	sp|Q9BTC0|DIDO1_HUMAN	809	S	PRQEAIPDLEDSPPVSDSEEQQESARAVPEK	0.998393	2	0.0712251	-0.154371	NR	NR	NR	-0.0415729	+	+	-	-	-	-	-	+
Q9BTC0	DIDO1	DIDO1	T151	NA	sp|Q9BTC0|DIDO1_HUMAN	sp|Q9BTC0|DIDO1_HUMAN	151	T	PASSEKVKGGDDHDDTSDSDSDGLTLKELQN	0.998127	3	0.106662	-0.0366331	NR	NR	NR	0.0350142	+	+	+	-	-	-	-	+
Q9BTC0	DIDO1	DIDO1	S152	NA	sp|Q9BTC0|DIDO1_HUMAN	sp|Q9BTC0|DIDO1_HUMAN	152	S	ASSEKVKGGDDHDDTSDSDSDGLTLKELQNR	0.998127	3	0.106662	-0.0366331	NR	NR	NR	0.0350142	+	+	+	-	-	-	-	+
Q9BTC0	DIDO1	DIDO1	S154	NA	sp|Q9BTC0|DIDO1_HUMAN	sp|Q9BTC0|DIDO1_HUMAN	154	S	SEKVKGGDDHDDTSDSDSDGLTLKELQNRLR	0.968556	3	0.106662	-0.0366331	NR	NR	NR	0.0350142	+	+	+	-	-	-	-	+
Q9BTC0	DIDO1	DIDO1	S156	NA	sp|Q9BTC0|DIDO1_HUMAN	sp|Q9BTC0|DIDO1_HUMAN	156	S	KVKGGDDHDDTSDSDSDGLTLKELQNRLRRK	0.957006	3	0.203868	-0.0366331	NR	NR	NR	0.0836172	+	+	-	-	-	-	+	+
Q9P265	DIP2B	DIP2B	T140	NA	sp|Q9P265|DIP2B_HUMAN	sp|Q9P265|DIP2B_HUMAN	140	T	TKRRSTFVQSPADACTPPDTSSASEDEGSLR	0.994989	2	0.162728	0.0615765	NR	NR	NR	0.112152	+	+	+	-	-	-	-	+
O60832	DKC1	DKC1	S485	NA	sp|O60832|DKC1_HUMAN	sp|O60832|DKC1_HUMAN	485	S	KKKSKKDKKAKAGLESGAEPGDGDSDTTKKK	0.999987	2	-0.0881415	-0.31129	NR	hypo	NR	-0.199716	-	-	-	-	-	-	-	-
O60832	DKC1	DKC1	S494	NA	sp|O60832|DKC1_HUMAN	sp|O60832|DKC1_HUMAN	494	S	AKAGLESGAEPGDGDSDTTKKKKKKKKAKEV	0.958214	2	-0.0378079	-0.31129	NR	hypo	NR	-0.174549	-	-	-	-	-	-	-	-
O60832	DKC1	DKC1	S451	NA	sp|O60832|DKC1_HUMAN	sp|O60832|DKC1_HUMAN	451	S	QVVAEAAKTAKRKRESESESDETPPAAPQLI	0.998085	2	-0.0238193	-0.099673	NR	NR	NR	-0.0617462	+	+	-	-	-	-	-	+
O60832	DKC1	DKC1	T458	NA	sp|O60832|DKC1_HUMAN	sp|O60832|DKC1_HUMAN	458	T	KTAKRKRESESESDETPPAAPQLIKKEKKKS	0.993324	2	-0.0177548	-0.094832	NR	NR	NR	-0.0562934	+	+	-	-	-	-	-	+
O60832	DKC1	DKC1	S513	NA	sp|O60832|DKC1_HUMAN	sp|O60832|DKC1_HUMAN	513	S	KKKKKKKKAKEVELVSE______________	1	1	-0.0138603	-0.0370466	NR	NR	NR	-0.0254534	+	+	-	-	-	-	-	-
O60832	DKC1	DKC1	S453	NA	sp|O60832|DKC1_HUMAN	sp|O60832|DKC1_HUMAN	453	S	VAEAAKTAKRKRESESESDETPPAAPQLIKK	0.9919	3	0.00689949	0.0353725	NR	NR	NR	0.021136	+	+	-	-	-	-	+	+
O60832	DKC1	DKC1	T458	NA	sp|O60832|DKC1_HUMAN	sp|O60832|DKC1_HUMAN	458	T	KTAKRKRESESESDETPPAAPQLIKKEKKKS	0.993324	3	0.0545222	0.0178834	NR	NR	NR	0.0362028	+	+	-	-	-	-	+	+
O60832	DKC1	DKC1	S455	NA	sp|O60832|DKC1_HUMAN	sp|O60832|DKC1_HUMAN	455	S	EAAKTAKRKRESESESDETPPAAPQLIKKEK	0.968074	3	0.0497435	0.035062	NR	NR	NR	0.0424028	+	+	-	-	-	-	+	+
O60832	DKC1	DKC1	S451	NA	sp|O60832|DKC1_HUMAN	sp|O60832|DKC1_HUMAN	451	S	QVVAEAAKTAKRKRESESESDETPPAAPQLI	0.998085	3	0.0530305	0.035062	NR	NR	NR	0.0440463	+	+	-	-	-	-	+	+
O60832	DKC1	DKC1	S494	NA	sp|O60832|DKC1_HUMAN	sp|O60832|DKC1_HUMAN	494	S	AKAGLESGAEPGDGDSDTTKKKKKKKKAKEV	0.958214	1	0.0705192	0.0335321	NR	NR	NR	0.0520257	+	+	-	-	-	-	+	+
O60832	DKC1	DKC1	S453	NA	sp|O60832|DKC1_HUMAN	sp|O60832|DKC1_HUMAN	453	S	VAEAAKTAKRKRESESESDETPPAAPQLIKK	0.9919	2	0.0297004	0.109079	NR	NR	NR	0.0693897	+	+	+	+	-	-	+	+
Q9Y2H0	DLGP4	DLGAP4	T175	NA	sp|Q9Y2H0-3|DLGP4_HUMAN	sp|Q9Y2H0-3|DLGP4_HUMAN	175	T	WRSSVPSHSMSSRRDTDSDTQDANDSSCKSS	0.881062	2	-0.0816715	-0.172741	NR	NR	NR	-0.127206	+	+	-	-	-	-	-	-
Q9Y2H0	DLGP4	DLGAP4	T376	NA	sp|Q9Y2H0-3|DLGP4_HUMAN	sp|Q9Y2H0-3|DLGP4_HUMAN	376	T	DELYHLKANSWQLVETPEKRKEEKKPPPPVP	0.999996	1	-0.172214	0.0436963	NR	NR	NR	-0.0642588	+	+	-	-	-	+	-	-
Q08495	DEMA	DMTN	S92	NA	sp|Q08495-2|DEMA_HUMAN	sp|Q08495-2|DEMA_HUMAN	92	S	ELPRSRERSLSPKSTSPPPSPEVWADSRSPG	0.945375	2	-0.143424	-0.179633	biphasic	NR	NR	-0.161529	+	+	+	-	-	-	-	-
Q08495	DEMA	DMTN	S96	NA	sp|Q08495-2|DEMA_HUMAN	sp|Q08495-2|DEMA_HUMAN	96	S	SRERSLSPKSTSPPPSPEVWADSRSPGIISQ	0.999821	2	-0.131031	-0.126071	biphasic	NR	NR	-0.128551	+	+	+	-	-	-	-	-
Q08495	DEMA	DMTN	S226	NA	sp|Q08495-2|DEMA_HUMAN	sp|Q08495-2|DEMA_HUMAN	226	S	SRRGAEEEEEEEDDDSGEEMKALRERQREEL	1	1	0.0509688	0.0361803	NR	NR	NR	0.0435746	+	+	-	-	-	-	+	+
Q9Y485	DMXL1	DMXL1	S1907	NA	sp|Q9Y485|DMXL1_HUMAN	sp|Q9Y485|DMXL1_HUMAN	1907	S	YRASSFLDTSKDCSPSSPLKLDAREDKSSAV	0.906756	2	-0.222623	-0.333932	NR	hypo	NR	-0.278278	+	+	-	-	-	-	-	-
Q9Y485	DMXL1	DMXL1	S1905	NA	sp|Q9Y485|DMXL1_HUMAN	sp|Q9Y485|DMXL1_HUMAN	1905	S	PFYRASSFLDTSKDCSPSSPLKLDAREDKSS	0.99887	2	-0.163135	-0.333932	NR	hypo	NR	-0.248534	+	+	-	-	-	-	-	-
Q96KC8	DNJC1	DNAJC1	S479	NA	sp|Q96KC8|DNJC1_HUMAN	sp|Q96KC8|DNJC1_HUMAN	479	S	RAKRQKDFDIAEQNESSDEESLRKERARSAE	1	2	0.0543693	-0.0256717	NR	NR	NR	0.0143488	+	+	-	-	-	-	-	+
Q96KC8	DNJC1	DNAJC1	S480	NA	sp|Q96KC8|DNJC1_HUMAN	sp|Q96KC8|DNJC1_HUMAN	480	S	AKRQKDFDIAEQNESSDEESLRKERARSAEE	1	2	0.0543693	-0.0256717	NR	NR	NR	0.0143488	+	+	-	-	-	-	-	+
Q96KC8	DNJC1	DNAJC1	S430	NA	sp|Q96KC8|DNJC1_HUMAN	sp|Q96KC8|DNJC1_HUMAN	430	S	EDAEGVAAEEEQEGDSGEQETGATDARPRRR	0.999979	1	0.0458934	0.0618051	NR	NR	NR	0.0538493	+	+	-	-	-	-	+	+
Q9NVM6	DJC17	DNAJC17	S112	NA	sp|Q9NVM6|DJC17_HUMAN	sp|Q9NVM6|DJC17_HUMAN	112	S	KLDLEARERQAQAQESEEEEESRSTRTLEQE	1	1	0.0193074	-0.0419309	NR	NR	NR	-0.0113118	+	+	-	-	-	-	-	+
Q99543	DNJC2	DNAJC2	S47	NA	sp|Q99543-2|DNJC2_HUMAN	sp|Q99543-2|DNJC2_HUMAN	47	S	GRWFEAFVKRRNRNASASFQELEDKKELSEE	1	1	-0.359599	-0.16571	hypo	NR	NR	-0.262654	+	+	-	-	-	-	-	+
Q99543	DNJC2	DNAJC2	S60	NA	sp|Q99543-2|DNJC2_HUMAN	sp|Q99543-2|DNJC2_HUMAN	60	S	NASASFQELEDKKELSEESEDEELQLEEFPM	1	2	0.0689472	0.00951125	NR	NR	NR	0.0392292	+	+	-	-	-	-	+	+
Q99543	DNJC2	DNAJC2	S63	NA	sp|Q99543-2|DNJC2_HUMAN	sp|Q99543-2|DNJC2_HUMAN	63	S	ASFQELEDKKELSEESEDEELQLEEFPMLKT	1	2	0.0689472	0.00951125	NR	NR	NR	0.0392292	+	+	-	-	-	-	+	+
Q5F1R6	DJC21	DNAJC21	S430	NA	sp|Q5F1R6|DJC21_HUMAN	sp|Q5F1R6|DJC21_HUMAN	430	S	EDTNLNQDSAKELEDSPQENVSVTEIIKPCD	0.998075	1	-0.195918	-0.12717	NR	biphasic	NR	-0.161544	+	+	-	-	-	-	-	-
Q5F1R6	DJC21	DNAJC21	S283	NA	sp|Q5F1R6|DJC21_HUMAN	sp|Q5F1R6|DJC21_HUMAN	283	S	LQEMEARYEKEFGDGSDENEMEEHELKDEED	1	1	0.0624579	-0.0785697	NR	NR	NR	-0.0080559	+	+	-	-	-	-	+	+
O75061	AUXI	DNAJC6	S557	NA	sp|O75061-4|AUXI_HUMAN	sp|O75061-4|AUXI_HUMAN	557	S	STQSTPRRSATSTSASPTLRVGEGATFDPFG	0.999144	2	-0.515876	-0.496344	biphasic	hypo	NR	-0.50611	+	+	+	-	-	-	-	-
Q05193	DYN1	DNM1	T780	CDK5	sp|Q05193-5|DYN1_HUMAN	sp|Q05193-5|DYN1_HUMAN	780	T	VQSVPAGRRSPTSSPTPQRRAPAVPPARPGS	0.992596	2	-0.161516	-0.355356	NR	hypo	NR	-0.258436	+	-	-	-	-	-	-	-
Q05193	DYN1	DNM1	S777	NA	sp|Q05193-5|DYN1_HUMAN	sp|Q05193-5|DYN1_HUMAN	777	S	WLQVQSVPAGRRSPTSSPTPQRRAPAVPPAR	0.850977	2	-0.126508	-0.258073	NR	NR	NR	-0.192291	+	+	-	-	-	-	-	-
Q05193	DYN1	DNM1	S774	NA	sp|Q05193-5|DYN1_HUMAN	sp|Q05193-5|DYN1_HUMAN	774	S	DDSWLQVQSVPAGRRSPTSSPTPQRRAPAVP	0.999942	2	-0.105109	-0.23901	NR	NR	NR	-0.17206	+	+	-	-	-	-	-	+
Q05193	DYN1	DNM1	S778	PRKCA	sp|Q05193-5|DYN1_HUMAN	sp|Q05193-5|DYN1_HUMAN	778	S	LQVQSVPAGRRSPTSSPTPQRRAPAVPPARP	0.753371	2	0.0239497	-0.215908	NR	NR	NR	-0.0959794	+	+	-	-	-	-	-	+
O00429	DNM1L	DNM1L	S413	NA	sp|O00429-7|DNM1L_HUMAN	sp|O00429-7|DNM1L_HUMAN	413	S	LLAEEKSKPIPIMPASPQKGHAVNLLDVPVP	1	1	-0.184845	-0.205794	biphasic	NR	NR	-0.19532	+	+	+	-	-	-	-	-
P26358	DNMT1	DNMT1	S714	MTOR	sp|P26358|DNMT1_HUMAN	sp|P26358|DNMT1_HUMAN	714	S	ADDDEEVDDNIPEMPSPKKMHQGKKKKQNKN	1	1	0.0402912	-0.054034	NR	NR	NR	-0.00687136	+	+	-	-	-	-	+	+
Q9Y6K1	DNM3A	DNMT3A	S243	NA	sp|Q9Y6K1|DNM3A_HUMAN	sp|Q9Y6K1|DNM3A_HUMAN	243	S	EENQGPGESQKVEEASPPAVQQPTDPASPTV	0.987305	2	-0.0380959	-0.0488918	NR	NR	NR	-0.0434939	+	+	-	-	-	-	-	+
Q9Y6K1	DNM3A	DNMT3A	S105	NA	sp|Q9Y6K1|DNM3A_HUMAN	sp|Q9Y6K1|DNM3A_HUMAN	105	S	NGDLEKRSEPQPEEGSPAGGQKGGAPAEGEG	1	1	0.0342132	0.102166	NR	NR	NR	0.0681896	+	+	+	-	-	-	+	+
Q9Y6K1	DNM3A	DNMT3A	T257	NA	sp|Q9Y6K1|DNM3A_HUMAN	sp|Q9Y6K1|DNM3A_HUMAN	257	T	ASPPAVQQPTDPASPTVATTPEPVGSDAGDK	0.546664	3	0.159226	0.0275743	NR	NR	NR	0.0934003	+	+	+	-	-	-	+	+
Q9Y6K1	DNM3A	DNMT3A	T260	NA	sp|Q9Y6K1|DNM3A_HUMAN	sp|Q9Y6K1|DNM3A_HUMAN	260	T	PAVQQPTDPASPTVATTPEPVGSDAGDKNAT	0.537956	3	0.159226	0.0275743	NR	NR	NR	0.0934003	+	+	+	-	-	-	+	+
Q9Y6K1	DNM3A	DNMT3A	T261	STK17A	sp|Q9Y6K1|DNM3A_HUMAN	sp|Q9Y6K1|DNM3A_HUMAN	261	T	AVQQPTDPASPTVATTPEPVGSDAGDKNATK	0.579277	3	0.159226	0.0275743	NR	NR	NR	0.0934003	+	+	+	-	-	-	+	+
Q9Y6K1	DNM3A	DNMT3A	S243	NA	sp|Q9Y6K1|DNM3A_HUMAN	sp|Q9Y6K1|DNM3A_HUMAN	243	S	EENQGPGESQKVEEASPPAVQQPTDPASPTV	0.987305	3	-0.0332715	0.240508	NR	NR	NR	0.103618	+	+	+	-	-	-	+	+
Q9Y6K1	DNM3A	DNMT3A	T251	NA	sp|Q9Y6K1|DNM3A_HUMAN	sp|Q9Y6K1|DNM3A_HUMAN	251	T	SQKVEEASPPAVQQPTDPASPTVATTPEPVG	0.550326	3	0.159226	0.107409	NR	NR	NR	0.133318	+	+	+	-	-	-	+	+
Q9Y6K1	DNM3A	DNMT3A	S255	NA	sp|Q9Y6K1|DNM3A_HUMAN	sp|Q9Y6K1|DNM3A_HUMAN	255	S	EEASPPAVQQPTDPASPTVATTPEPVGSDAG	0.550326	3	0.159226	0.107409	NR	NR	NR	0.133318	+	+	+	-	-	-	+	+
Q9Y3R5	DOP2	DOPEY2	S721	NA	sp|Q9Y3R5-2|DOP2_HUMAN	sp|Q9Y3R5-2|DOP2_HUMAN	721	S	PFKTKSSESPSSSPSSPARKNGGEWDVEKVV	0.953514	2	-0.474028	-0.0767928	hypo	NR	NR	-0.275411	+	+	+	-	-	-	-	+
Q8TEK3	DOT1L	DOT1L	S826	NA	sp|Q8TEK3-2|DOT1L_HUMAN	sp|Q8TEK3-2|DOT1L_HUMAN	826	S	GLPYQSPSVPGSMKLSPQDPRPLSPGALQLA	1	2	-0.132218	-0.141303	NR	NR	NR	-0.136761	+	+	+	+	-	-	-	-
Q8TEK3	DOT1L	DOT1L	S834	NA	sp|Q8TEK3-2|DOT1L_HUMAN	sp|Q8TEK3-2|DOT1L_HUMAN	834	S	VPGSMKLSPQDPRPLSPGALQLAGEKSSEKG	1	2	-0.132218	-0.141303	NR	NR	NR	-0.136761	+	+	+	+	-	-	-	-
Q8TEK3	DOT1L	DOT1L	S899	NA	sp|Q8TEK3-2|DOT1L_HUMAN	sp|Q8TEK3-2|DOT1L_HUMAN	899	S	PLASVVLPSRAERARSTPSPVLQPRDPSSTL	0.977717	2	-0.0680238	-0.0818039	NR	NR	NR	-0.0749138	+	+	+	-	-	-	-	-
Q8TEK3	DOT1L	DOT1L	S902	NA	sp|Q8TEK3-2|DOT1L_HUMAN	sp|Q8TEK3-2|DOT1L_HUMAN	902	S	SVVLPSRAERARSTPSPVLQPRDPSSTLEKQ	0.998509	2	-0.0680238	-0.0818039	NR	NR	NR	-0.0749138	+	+	+	-	-	-	-	-
Q92785	REQU	DPF2	S244	NA	sp|Q92785|REQU_HUMAN	sp|Q92785|REQU_HUMAN	244	S	AHSHLAEEEGEDKEDSQPPTPVSQRSEEQKS	1	1	-0.254502	-0.369715	NR	hypo	NR	-0.312108	+	+	-	-	-	-	-	-
Q92785	REQU	DPF2	T248	NA	sp|Q92785|REQU_HUMAN	sp|Q92785|REQU_HUMAN	248	T	LAEEEGEDKEDSQPPTPVSQRSEEQKSKKGP	0.99991	3	-0.23836	0.0115996	NR	NR	NR	-0.11338	+	+	+	-	-	-	-	+
Q92785	REQU	DPF2	S251	NA	sp|Q92785|REQU_HUMAN	sp|Q92785|REQU_HUMAN	251	S	EEGEDKEDSQPPTPVSQRSEEQKSKKGPDGL	0.97459	3	-0.23836	0.0115996	NR	NR	NR	-0.11338	+	+	+	-	-	-	-	+
Q92785	REQU	DPF2	S254	NA	sp|Q92785|REQU_HUMAN	sp|Q92785|REQU_HUMAN	254	S	EDKEDSQPPTPVSQRSEEQKSKKGPDGLALP	0.999861	3	0.013239	0.0115996	NR	NR	NR	0.0124193	+	+	+	-	-	-	+	+
Q92784	DPF3	DPF3	S348	CSNK2A1	sp|Q92784-2|DPF3_HUMAN	sp|Q92784-2|DPF3_HUMAN	348	S	LEEPRSCRGRRSGRGSPTADKKGSC______	0.997777	1	-0.0278882	-0.0982449	NR	NR	NR	-0.0630666	+	-	-	+	-	-	-	+
Q9BQC3	DPH2	DPH2	S260	NA	sp|Q9BQC3-2|DPH2_HUMAN	sp|Q9BQC3-2|DPH2_HUMAN	260	S	VSGRRGIAIAYEDEGSG______________	1	1	0.0740973	-0.0283509	NR	NR	NR	0.0228732	+	+	-	-	-	-	-	+
Q9H410	DSN1	DSN1	S11	NA	sp|Q9H410-4|DSN1_HUMAN	sp|Q9H410-4|DSN1_HUMAN	11	S	_____MSKTHDHQLESSLSPVEVFAKTSASL	0.666659	2	-0.123582	-0.274029	NR	NR	NR	-0.198805	+	+	-	-	-	-	-	+
Q9H410	DSN1	DSN1	S12	NA	sp|Q9H410-4|DSN1_HUMAN	sp|Q9H410-4|DSN1_HUMAN	12	S	____MSKTHDHQLESSLSPVEVFAKTSASLE	0.971306	2	-0.0961391	-0.226063	NR	NR	NR	-0.161101	+	+	-	-	-	-	-	+
Q9H410	DSN1	DSN1	S14	NA	sp|Q9H410-4|DSN1_HUMAN	sp|Q9H410-4|DSN1_HUMAN	14	S	__MSKTHDHQLESSLSPVEVFAKTSASLEMN	0.983035	2	-0.0961391	-0.226063	NR	NR	NR	-0.161101	+	+	-	-	-	-	-	+
Q9H410	DSN1	DSN1	S42	NA	sp|Q9H410-4|DSN1_HUMAN	sp|Q9H410-4|DSN1_HUMAN	42	S	EMNQGVSEERIHLGSSPKKGGNCDLSHQERL	0.856889	1	0.213501	-0.120204	NR	NR	NR	0.0466484	+	-	-	-	-	-	+	+
P60981	DEST	DSTN	S3	LIMK1_LIMK2	sp|P60981|DEST_HUMAN	sp|P60981|DEST_HUMAN	3	S	_____________MASGVQVADEVCRIFYDM	1	1	0.118148	-0.0774106	NR	NR	NR	0.0203687	+	+	+	-	-	-	-	-
Q8TEA8	DTD1	DTD1	S194	NA	sp|Q8TEA8|DTD1_HUMAN	sp|Q8TEA8|DTD1_HUMAN	194	S	SESSKERNTPRKEDRSASSGAEGDVSSEREP	0.999981	2	-0.140959	-0.213542	NR	NR	NR	-0.177251	+	+	-	-	-	-	-	-
Q8TEA8	DTD1	DTD1	S196	NA	sp|Q8TEA8|DTD1_HUMAN	sp|Q8TEA8|DTD1_HUMAN	196	S	SSKERNTPRKEDRSASSGAEGDVSSEREP__	0.999971	2	-0.12453	-0.208167	NR	NR	NR	-0.166349	+	-	-	-	-	-	-	-
Q8TEA8	DTD1	DTD1	S204	NA	sp|Q8TEA8|DTD1_HUMAN	sp|Q8TEA8|DTD1_HUMAN	204	S	RKEDRSASSGAEGDVSSEREP__________	0.999959	2	-0.0776152	-0.152821	NR	NR	NR	-0.115218	+	+	-	-	-	-	-	+
Q8TEA8	DTD1	DTD1	S182	NA	sp|Q8TEA8|DTD1_HUMAN	sp|Q8TEA8|DTD1_HUMAN	182	S	QQRKEKTRAKGPSESSKERNTPRKEDRSASS	0.928099	1	0.0237774	-0.194596	NR	NR	NR	-0.0854094	+	-	-	-	-	-	+	+
Q8TEA8	DTD1	DTD1	S197	NA	sp|Q8TEA8|DTD1_HUMAN	sp|Q8TEA8|DTD1_HUMAN	197	S	SKERNTPRKEDRSASSGAEGDVSSEREP___	0.999962	3	0.0166363	-0.0480504	NR	NR	NR	-0.0157071	+	+	-	+	-	-	-	+
Q8TEA8	DTD1	DTD1	S205	NA	sp|Q8TEA8|DTD1_HUMAN	sp|Q8TEA8|DTD1_HUMAN	205	S	KEDRSASSGAEGDVSSEREP___________	0.999994	2	-0.0515217	0.0480903	NR	NR	NR	-0.00171569	+	+	-	-	-	-	-	+
Q8TEA8	DTD1	DTD1	S194	NA	sp|Q8TEA8|DTD1_HUMAN	sp|Q8TEA8|DTD1_HUMAN	194	S	SESSKERNTPRKEDRSASSGAEGDVSSEREP	0.999981	3	0.0903064	-0.0480504	NR	NR	NR	0.021128	+	-	+	+	-	-	-	+
Q8TEA8	DTD1	DTD1	S196	NA	sp|Q8TEA8|DTD1_HUMAN	sp|Q8TEA8|DTD1_HUMAN	196	S	SSKERNTPRKEDRSASSGAEGDVSSEREP__	0.999971	3	0.0903064	-0.0480504	NR	NR	NR	0.021128	+	-	+	+	-	-	-	+
Q9NZJ0	DTL	DTL	S478	NA	sp|Q9NZJ0|DTL_HUMAN	sp|Q9NZJ0|DTL_HUMAN	478	S	NTPTFSIKTSPAKARSPINRRGSVSSVSPKP	1	1	-0.266838	-0.458163	NR	hypo	NR	-0.3625	+	-	-	-	-	-	-	+
Q9NZJ0	DTL	DTL	S656	NA	sp|Q9NZJ0|DTL_HUMAN	sp|Q9NZJ0|DTL_HUMAN	656	S	RPCGEGSEMVGKENSSPENKNWLLAMAAKRK	1	1	-0.18346	-0.251252	NR	NR	NR	-0.217356	+	-	-	-	-	-	+	-
Q9NZJ0	DTL	DTL	S510	NA	sp|Q9NZJ0|DTL_HUMAN	sp|Q9NZJ0|DTL_HUMAN	510	S	SSFKMSIRNWVTRTPSSSPPITPPASETKIM	0.576262	2	-0.127852	0.16534	NR	NR	NR	0.0187443	+	-	-	-	-	-	+	+
Q96EV8	DTBP1	DTNBP1	S268	NA	sp|Q96EV8-3|DTBP1_HUMAN	sp|Q96EV8-3|DTBP1_HUMAN	268	S	TSHTDREATPDGGEDSDS_____________	1	2	-0.389861	-0.109553	hypo	NR	NR	-0.249707	+	+	-	-	-	-	-	-
Q96EV8	DTBP1	DTNBP1	S270	NA	sp|Q96EV8-3|DTBP1_HUMAN	sp|Q96EV8-3|DTBP1_HUMAN	270	S	HTDREATPDGGEDSDS_______________	1	2	-0.389861	-0.109553	hypo	NR	NR	-0.249707	+	+	-	-	-	-	-	-
Q96EV8	DTBP1	DTNBP1	S270	NA	sp|Q96EV8-3|DTBP1_HUMAN	sp|Q96EV8-3|DTBP1_HUMAN	270	S	HTDREATPDGGEDSDS_______________	1	1	0.049161	0.021357	NR	NR	NR	0.035259	+	+	-	-	-	-	+	+
Q96EV8	DTBP1	DTNBP1	S268	NA	sp|Q96EV8-3|DTBP1_HUMAN	sp|Q96EV8-3|DTBP1_HUMAN	268	S	TSHTDREATPDGGEDSDS_____________	1	1	0.0552122	0.021357	NR	NR	NR	0.0382846	+	+	-	-	-	-	+	+
Q96EV8	DTBP1	DTNBP1	S235	NA	sp|Q96EV8-3|DTBP1_HUMAN	sp|Q96EV8-3|DTBP1_HUMAN	235	S	TCTDSATRDISEGGESPVVQSDEEEVQVDTA	0.999815	2	0.0730884	0.0354	NR	NR	NR	0.0542442	+	+	-	-	-	-	+	+
Q96EV8	DTBP1	DTNBP1	S240	NA	sp|Q96EV8-3|DTBP1_HUMAN	sp|Q96EV8-3|DTBP1_HUMAN	240	S	ATRDISEGGESPVVQSDEEEVQVDTALATSH	0.999976	2	0.0730884	0.0354	NR	NR	NR	0.0542442	+	+	-	-	-	-	+	+
Q96G46	DUS3L	DUS3L	T273	NA	sp|Q96G46-2|DUS3L_HUMAN	sp|Q96G46-2|DUS3L_HUMAN	273	T	ENCGAQQVPAGPGTSTPPSSPVRTCGPLTDE	0.809796	2	0.00327351	-0.023798	NR	NR	NR	-0.0102622	+	+	-	-	-	-	-	-
Q96G46	DUS3L	DUS3L	S272	NA	sp|Q96G46-2|DUS3L_HUMAN	sp|Q96G46-2|DUS3L_HUMAN	272	S	QENCGAQQVPAGPGTSTPPSSPVRTCGPLTD	0.602157	2	0.00694104	0.0652473	NR	NR	NR	0.0360942	+	+	-	-	-	-	-	+
Q96G46	DUS3L	DUS3L	T271	NA	sp|Q96G46-2|DUS3L_HUMAN	sp|Q96G46-2|DUS3L_HUMAN	271	T	RQENCGAQQVPAGPGTSTPPSSPVRTCGPLT	0.602157	2	0.00776081	0.0652473	NR	NR	NR	0.0365041	+	+	-	-	-	-	-	+
Q16829	DUS7	DUSP7	S163	NA	sp|Q16829-2|DUS7_HUMAN	sp|Q16829-2|DUS7_HUMAN	163	S	SPPTSVLGLGGLRISSDCSDGESDRELPSSA	0.868155	2	-0.0527228	-0.0646986	NR	NR	NR	-0.0587107	+	+	-	-	-	-	-	+
Q16829	DUS7	DUSP7	S166	NA	sp|Q16829-2|DUS7_HUMAN	sp|Q16829-2|DUS7_HUMAN	166	S	TSVLGLGGLRISSDCSDGESDRELPSSATES	0.991887	2	-0.0527228	-0.0646986	NR	NR	NR	-0.0587107	+	+	-	-	-	-	-	+
Q99956	DUS9	DUSP9	S189	NA	sp|Q99956|DUS9_HUMAN	sp|Q99956|DUS9_HUMAN	189	S	AESEADRDSMSCGLDSEGATPPPVGLRASFP	0.999892	2	0.194868	0.0825652	NR	NR	NR	0.138717	+	+	+	-	-	-	-	+
Q99956	DUS9	DUSP9	T193	NA	sp|Q99956|DUS9_HUMAN	sp|Q99956|DUS9_HUMAN	193	T	ADRDSMSCGLDSEGATPPPVGLRASFPVQIL	0.999998	2	0.194868	0.0825652	NR	NR	NR	0.138717	+	+	+	-	-	-	-	+
P33316	DUT	DUT	T161	NA	sp|P33316-2|DUT_HUMAN	sp|P33316-2|DUT_HUMAN	161	T	QALDDTERGSGGFGSTGKN____________	0.70397	1	-0.22352	-0.341876	NR	hypo	NR	-0.282698	+	-	-	-	-	-	-	+
P33316	DUT	DUT	S11	CDK1	sp|P33316-2|DUT_HUMAN	sp|P33316-2|DUT_HUMAN	11	S	_____MPCSEETPAISPSKRARPAEVGGMQL	0.998402	1	-0.0525256	-0.208698	NR	NR	NR	-0.130612	+	-	-	-	-	-	-	+
P33316	DUT	DUT	T7	NA	sp|P33316-2|DUT_HUMAN	sp|P33316-2|DUT_HUMAN	7	T	_________MPCSEETPAISPSKRARPAEVG	0.990553	2	-0.0643126	-0.107349	NR	NR	NR	-0.0858307	+	+	-	-	-	-	-	-
P33316	DUT	DUT	S11	CDK1	sp|P33316-2|DUT_HUMAN	sp|P33316-2|DUT_HUMAN	11	S	_____MPCSEETPAISPSKRARPAEVGGMQL	0.998402	2	-0.0550572	-0.0692484	NR	NR	NR	-0.0621528	+	+	-	-	-	-	-	+
O14641	DVL2	DVL2	S616	NA	sp|O14641|DVL2_HUMAN	sp|O14641|DVL2_HUMAN	616	S	AGRTGRPEERAPESKSGSGSESEPSSRGGSL	0.999682	2	0.228141	0.292144	NR	NR	NR	0.260142	+	+	+	+	+	+	+	+
Q9Y6G9	DC1L1	DYNC1LI1	S207	NA	sp|Q9Y6G9|DC1L1_HUMAN	sp|Q9Y6G9|DC1L1_HUMAN	207	S	RDFQEYVEPGEDFPASPQRRNTASQEDKDDS	0.999998	1	-0.0412741	-0.13248	NR	NR	NR	-0.0868769	+	+	+	-	-	-	-	+
O43237	DC1L2	DYNC1LI2	S117	NA	sp|O43237-2|DC1L2_HUMAN	sp|O43237-2|DC1L2_HUMAN	117	S	KDFQDYMEPEEGCQGSPQRRGPLTSGSDEEN	0.999999	1	0.0266117	-0.114621	NR	NR	NR	-0.0440048	+	+	-	-	-	-	-	+
Q13627	DYR1A	DYRK1A	S749	NA	sp|Q13627-2|DYR1A_HUMAN	sp|Q13627-2|DYR1A_HUMAN	749	S	ADREESPMTGVCVQQSPVASS__________	0.736711	1	-0.0093842	-0.0390654	NR	NR	NR	-0.0242248	+	-	-	-	-	-	+	+
Q96JC9	EAF1	EAF1	S64	NA	sp|Q96JC9-2|EAF1_HUMAN	sp|Q96JC9-2|EAF1_HUMAN	64	S	KPPVGPKTSPLKDNPSPEPQLDDIKRELRAE	1	1	-0.0130996	-0.0364285	NR	NR	NR	-0.024764	+	-	-	-	-	-	-	+
Q56P03	EAPP	EAPP	S109	NA	sp|Q56P03|EAPP_HUMAN	sp|Q56P03|EAPP_HUMAN	109	S	VATAPTRYYDDIYFDSDSEDEDRAVQVTKKK	0.911159	2	0.0863561	0.103856	NR	NR	NR	0.0951061	+	+	+	+	-	-	+	+
Q56P03	EAPP	EAPP	Y106	NA	sp|Q56P03|EAPP_HUMAN	sp|Q56P03|EAPP_HUMAN	106	Y	NGKVATAPTRYYDDIYFDSDSEDEDRAVQVT	0.998593	2	0.133596	0.103856	NR	NR	NR	0.118726	+	+	+	+	-	-	+	+
O00559	RCAS1	EBAG9	S36	NA	sp|O00559|RCAS1_HUMAN	sp|O00559|RCAS1_HUMAN	36	S	FLKRLICRSGRGRKLSGDQITLPTTVDYSSV	0.99943	1	0.0290027	-0.0594761	NR	NR	NR	-0.0152367	+	+	+	+	-	-	-	+
Q6P2E9	EDC4	EDC4	S664	NA	sp|Q6P2E9|EDC4_HUMAN	sp|Q6P2E9|EDC4_HUMAN	664	S	PPEELTLSPKLQLDGSLTMSSSGSLQASPRG	0.90468	2	-0.262332	-0.251245	NR	NR	NR	-0.256789	+	+	-	-	-	-	-	-
Q6P2E9	EDC4	EDC4	S676	NA	sp|Q6P2E9|EDC4_HUMAN	sp|Q6P2E9|EDC4_HUMAN	676	S	LDGSLTMSSSGSLQASPRGLLPGLLPAPADK	0.999985	2	-0.262332	-0.251245	NR	NR	NR	-0.256789	+	+	-	-	-	-	-	-
Q6P2E9	EDC4	EDC4	S676	NA	sp|Q6P2E9|EDC4_HUMAN	sp|Q6P2E9|EDC4_HUMAN	676	S	LDGSLTMSSSGSLQASPRGLLPGLLPAPADK	0.999985	1	-0.0313201	-0.0563995	biphasic	NR	NR	-0.0438598	+	+	+	+	-	-	-	-
Q6P2E9	EDC4	EDC4	S879	NA	sp|Q6P2E9|EDC4_HUMAN	sp|Q6P2E9|EDC4_HUMAN	879	S	HLLQQRDSQDASAEQSDHDDEVASLASASGG	0.999625	1	0.261621	0.0440311	NR	NR	NR	0.152826	+	+	+	-	-	-	+	+
P24534	EF1B	EEF1B2	T88	NA	sp|P24534|EF1B_HUMAN	sp|P24534|EF1B_HUMAN	88	T	KKALGKYGPADVEDTTGSGATDSKDDDDIDL	0.897196	1	0.085152	-0.128511	NR	NR	NR	-0.0216794	+	+	-	-	-	-	-	-
P24534	EF1B	EEF1B2	S95	NA	sp|P24534|EF1B_HUMAN	sp|P24534|EF1B_HUMAN	95	S	GPADVEDTTGSGATDSKDDDDIDLFGSDDEE	0.903523	1	0.0178514	-0.0138991	NR	NR	NR	0.00197613	+	+	+	-	-	-	-	-
P24534	EF1B	EEF1B2	S106	NA	sp|P24534|EF1B_HUMAN	sp|P24534|EF1B_HUMAN	106	S	GATDSKDDDDIDLFGSDDEEESEEAKRLREE	1	1	0.0641074	-0.0225665	NR	NR	NR	0.0207705	+	+	-	-	-	-	-	+
P24534	EF1B	EEF1B2	T88	NA	sp|P24534|EF1B_HUMAN	sp|P24534|EF1B_HUMAN	88	T	KKALGKYGPADVEDTTGSGATDSKDDDDIDL	0.897196	2	0.040324	0.0105621	NR	NR	NR	0.025443	+	+	+	-	-	-	+	+
P24534	EF1B	EEF1B2	T93	NA	sp|P24534|EF1B_HUMAN	sp|P24534|EF1B_HUMAN	93	T	KYGPADVEDTTGSGATDSKDDDDIDLFGSDD	0.95432	2	0.0955378	-0.0123558	NR	NR	NR	0.041591	+	+	-	-	-	-	+	+
P24534	EF1B	EEF1B2	T88	NA	sp|P24534|EF1B_HUMAN	sp|P24534|EF1B_HUMAN	88	T	KKALGKYGPADVEDTTGSGATDSKDDDDIDL	0.897196	3	0.0564699	0.0701785	NR	NR	NR	0.0633242	+	+	-	-	-	-	+	+
P24534	EF1B	EEF1B2	S90	NA	sp|P24534|EF1B_HUMAN	sp|P24534|EF1B_HUMAN	90	S	ALGKYGPADVEDTTGSGATDSKDDDDIDLFG	0.953785	3	0.0564699	0.0701785	NR	NR	NR	0.0633242	+	+	-	-	-	-	+	+
P24534	EF1B	EEF1B2	T93	NA	sp|P24534|EF1B_HUMAN	sp|P24534|EF1B_HUMAN	93	T	KYGPADVEDTTGSGATDSKDDDDIDLFGSDD	0.95432	3	0.0564699	0.0701785	NR	NR	NR	0.0633242	+	+	-	-	-	-	+	+
P24534	EF1B	EEF1B2	S106	NA	sp|P24534|EF1B_HUMAN	sp|P24534|EF1B_HUMAN	106	S	GATDSKDDDDIDLFGSDDEEESEEAKRLREE	1	2	0.0669658	0.0751645	NR	NR	NR	0.0710651	+	+	+	-	-	-	+	+
P24534	EF1B	EEF1B2	S112	NA	sp|P24534|EF1B_HUMAN	sp|P24534|EF1B_HUMAN	112	S	DDDDIDLFGSDDEEESEEAKRLREERLAQYE	1	2	0.0669658	0.0751645	NR	NR	NR	0.0710651	+	+	+	-	-	-	+	+
P29692	EF1D	EEF1D	S109	NA	sp|P29692-3|EF1D_HUMAN	sp|P29692-3|EF1D_HUMAN	109	S	SSPGHRATAPQTQHVSPMRQVEPPAKKPATP	0.999999	1	-0.014698	-0.0757444	NR	NR	NR	-0.0452212	+	-	-	-	-	-	+	+
P29692	EF1D	EEF1D	T123	NA	sp|P29692-3|EF1D_HUMAN	sp|P29692-3|EF1D_HUMAN	123	T	VSPMRQVEPPAKKPATPAEDDEDDDIDLFGS	1	2	0.00251425	-0.0366627	NR	NR	NR	-0.0170742	+	+	-	-	-	-	-	+
P29692	EF1D	EEF1D	S138	NA	sp|P29692-3|EF1D_HUMAN	sp|P29692-3|EF1D_HUMAN	138	S	TPAEDDEDDDIDLFGSDNEEEDKEAAQLREE	1	2	0.00251425	-0.0366627	NR	NR	NR	-0.0170742	+	+	-	-	-	-	-	+
P29692	EF1D	EEF1D	S138	NA	sp|P29692-3|EF1D_HUMAN	sp|P29692-3|EF1D_HUMAN	138	S	TPAEDDEDDDIDLFGSDNEEEDKEAAQLREE	1	1	0.072408	-0.0333244	NR	NR	NR	0.0195418	+	+	-	-	-	-	-	+
P13639	EF2	EEF2	S279	NA	sp|P13639|EF2_HUMAN	sp|P13639|EF2_HUMAN	279	S	RYFDPANGKFSKSATSPEGKKLPRTFCQLIL	0.99462	1	-0.0524344	-0.119473	NR	NR	NR	-0.0859537	+	+	-	-	-	-	-	+
P13639	EF2	EEF2	T435	CDK2	sp|P13639|EF2_HUMAN	sp|P13639|EF2_HUMAN	435	T	LVSTGLKVRIMGPNYTPGKKEDLYLKPIQRT	0.897393	1	0.0393459	0.0276171	NR	NR	NR	0.0334815	+	+	-	-	-	+	+	+
O00418	EF2K	EEF2K	S445	EEF2K	sp|O00418|EF2K_HUMAN	sp|O00418|EF2K_HUMAN	445	S	DNHRESENSGDSGYPSEKRGELDDPEPREHG	0.990235	2	-0.175667	-0.178862	NR	NR	NR	-0.177265	+	+	-	-	-	-	-	+
O00418	EF2K	EEF2K	S18	NA	sp|O00418|EF2K_HUMAN	sp|O00418|EF2K_HUMAN	18	S	DEDLIFRLEGVDGGQSPRAGHDGDSDGDSDD	1	1	-0.127797	-0.177663	NR	NR	NR	-0.15273	+	+	+	-	-	-	-	-
O00418	EF2K	EEF2K	S474	EEF2K	sp|O00418|EF2K_HUMAN	sp|O00418|EF2K_HUMAN	474	S	HGHSYSNRKYESDEDSLGSSGRVCVEKWNLL	0.999967	2	-0.0560591	-0.0952004	NR	NR	NR	-0.0756298	+	-	-	-	-	-	-	+
O00418	EF2K	EEF2K	S470	NA	sp|O00418|EF2K_HUMAN	sp|O00418|EF2K_HUMAN	470	S	EPREHGHSYSNRKYESDEDSLGSSGRVCVEK	0.999838	2	-0.00453857	-0.0734015	NR	NR	NR	-0.03897	+	-	-	-	+	-	-	+
O00418	EF2K	EEF2K	S477	NA	sp|O00418|EF2K_HUMAN	sp|O00418|EF2K_HUMAN	477	S	SYSNRKYESDEDSLGSSGRVCVEKWNLLNSS	0.999726	2	0.0208737	-0.00827857	NR	NR	NR	0.00629757	+	+	-	-	-	+	+	+
O00418	EF2K	EEF2K	S445	EEF2K	sp|O00418|EF2K_HUMAN	sp|O00418|EF2K_HUMAN	445	S	DNHRESENSGDSGYPSEKRGELDDPEPREHG	0.990235	1	0.146732	-0.0419431	NR	NR	NR	0.0523942	+	+	+	-	-	-	+	+
O00418	EF2K	EEF2K	S31	NA	sp|O00418|EF2K_HUMAN	sp|O00418|EF2K_HUMAN	31	S	GQSPRAGHDGDSDGDSDDEEGYFICPITDDP	0.985252	2	0.08325	0.13205	NR	NR	NR	0.10765	+	+	-	-	-	-	+	+
O00418	EF2K	EEF2K	S474	EEF2K	sp|O00418|EF2K_HUMAN	sp|O00418|EF2K_HUMAN	474	S	HGHSYSNRKYESDEDSLGSSGRVCVEKWNLL	0.999967	1	0.145031	0.0999829	NR	NR	NR	0.122507	+	-	-	-	+	+	+	+
O00418	EF2K	EEF2K	S27	NA	sp|O00418|EF2K_HUMAN	sp|O00418|EF2K_HUMAN	27	S	GVDGGQSPRAGHDGDSDGDSDDEEGYFICPI	0.994309	2	0.0965865	0.148925	NR	NR	NR	0.122756	+	+	-	-	-	+	+	+
Q7L9B9	EEPD1	EEPD1	S106	NA	sp|Q7L9B9|EEPD1_HUMAN	sp|Q7L9B9|EEPD1_HUMAN	106	S	LEQVKFEICVSSKGSSAQHSPSSLRRDLLAE	0.950712	2	-0.0654539	-0.0486502	NR	NR	NR	-0.0570521	+	-	-	-	-	-	+	+
Q8NDI1	EHBP1	EHBP1	S397	NA	sp|Q8NDI1-3|EHBP1_HUMAN	sp|Q8NDI1-3|EHBP1_HUMAN	397	S	NTVSAGKDLSTSPKPSPIPSPVLGRKPNASQ	0.895472	2	-0.290873	-0.339648	biphasic	hypo	NR	-0.315261	+	+	-	-	-	-	-	-
Q8NDI1	EHBP1	EHBP1	S401	NA	sp|Q8NDI1-3|EHBP1_HUMAN	sp|Q8NDI1-3|EHBP1_HUMAN	401	S	AGKDLSTSPKPSPIPSPVLGRKPNASQSLLV	0.999902	2	-0.170514	-0.289332	NR	NR	NR	-0.229923	+	+	+	-	-	-	-	-
Q8NDI1	EHBP1	EHBP1	S300	NA	sp|Q8NDI1-3|EHBP1_HUMAN	sp|Q8NDI1-3|EHBP1_HUMAN	300	S	LNPFDEPEAFVTIKDSPPQSTKRKNIRPVDM	0.999976	1	-0.124837	-0.077368	NR	NR	NR	-0.101103	+	+	-	-	-	-	-	+
Q8NDI1	EHBP1	EHBP1	S401	NA	sp|Q8NDI1-3|EHBP1_HUMAN	sp|Q8NDI1-3|EHBP1_HUMAN	401	S	AGKDLSTSPKPSPIPSPVLGRKPNASQSLLV	0.999902	1	0.0428075	-0.0574276	NR	NR	NR	-0.00731008	+	+	-	-	-	-	-	+
Q8N3D4	EH1L1	EHBP1L1	S191	NA	sp|Q8N3D4|EH1L1_HUMAN	sp|Q8N3D4|EH1L1_HUMAN	191	S	SVKPSDVGNLDDFAESDEDEAHGPGAPEARA	1	1	0.117631	-0.0919193	NR	NR	NR	0.0128558	+	+	-	-	-	-	-	+
Q8N9N8	EIF1A	EIF1AD	S155	NA	sp|Q8N9N8|EIF1A_HUMAN	sp|Q8N9N8|EIF1A_HUMAN	155	S	DSDLFVNTNRRQYHESEEESEEEEAA_____	1	2	0.0291198	-0.0912387	NR	NR	NR	-0.0310594	+	+	-	-	-	-	-	+
Q8N9N8	EIF1A	EIF1AD	S159	NA	sp|Q8N9N8|EIF1A_HUMAN	sp|Q8N9N8|EIF1A_HUMAN	159	S	FVNTNRRQYHESEEESEEEEAA_________	1	2	0.0291198	-0.0912387	NR	NR	NR	-0.0310594	+	+	-	-	-	-	-	+
Q9BY44	EIF2A	EIF2A	S292	NA	sp|Q9BY44-2|EIF2A_HUMAN	sp|Q9BY44-2|EIF2A_HUMAN	292	S	HEAKKAAKQEARSDKSPDLAPTPAPQSTPRN	1	1	-0.0196433	-0.048755	NR	NR	NR	-0.0341991	+	+	-	-	-	-	-	+
Q9BQI3	E2AK1	EIF2AK1	T296	NA	sp|Q9BQI3-2|E2AK1_HUMAN	sp|Q9BQI3-2|E2AK1_HUMAN	296	T	AEPTPEKEKRFGESDTENQNNKSVKYTTNLV	0.8025	1	-0.0509192	-0.246252	NR	NR	NR	-0.148586	-	-	-	-	-	-	-	-
Q9BQI3	E2AK1	EIF2AK1	S257	NA	sp|Q9BQI3-2|E2AK1_HUMAN	sp|Q9BQI3-2|E2AK1_HUMAN	257	S	PRDRAAIELPSLEVLSDQEEDREQCGVKNDE	1	1	0.135701	0.00419982	NR	NR	NR	0.0699503	+	+	-	-	-	-	+	+
Q13144	EI2BE	EIF2B5	S544	NA	sp|Q13144|EI2BE_HUMAN	sp|Q13144|EI2BE_HUMAN	544	S	SEQSMDSEEPDSRGGSPQMDDIKVFQNEVLG	1	1	-0.00523749	-0.0319411	NR	NR	NR	-0.0185893	+	+	-	-	-	-	-	+
P20042	IF2B	EIF2S2	S2	CSNK2A1	sp|P20042|IF2B_HUMAN	sp|P20042|IF2B_HUMAN	2	S	______________MSGDEMIFDPTMSKKKK	1	1	0.173377	0.197225	NR	NR	NR	0.185301	+	+	+	-	-	-	+	+
P55884	EIF3B	EIF3B	S125	NA	sp|P55884|EIF3B_HUMAN	sp|P55884|EIF3B_HUMAN	125	S	EQARDERSDSRAQAVSEDAGGNEGRAAEAEP	1	1	0.0783197	-0.100158	NR	NR	NR	-0.0109189	+	+	-	-	-	-	+	+
P55884	EIF3B	EIF3B	S152	NA	sp|P55884|EIF3B_HUMAN	sp|P55884|EIF3B_HUMAN	152	S	EAEPRALENGDADEPSFSDPEDFVDDVSEEE	1	2	0.0541209	-0.0507639	NR	NR	NR	0.00167851	+	+	-	-	-	-	+	+
P55884	EIF3B	EIF3B	S154	NA	sp|P55884|EIF3B_HUMAN	sp|P55884|EIF3B_HUMAN	154	S	EPRALENGDADEPSFSDPEDFVDDVSEEELL	1	2	0.103917	0.00917407	NR	NR	NR	0.0565455	+	+	-	-	-	-	+	+
P55884	EIF3B	EIF3B	S164	NA	sp|P55884|EIF3B_HUMAN	sp|P55884|EIF3B_HUMAN	164	S	DEPSFSDPEDFVDDVSEEELLGDVLKDRPQE	1	2	0.103917	0.00917407	NR	NR	NR	0.0565455	+	+	-	-	-	-	+	+
Q99613	EIF3C	EIF3C	S156	NA	sp|Q99613-2|EIF3C_HUMAN	sp|Q99613-2|EIF3C_HUMAN	156	S	DFESHITSYKQNPEQSADEDAEKNEEDSEGS	1	1	0.00229652	-0.148817	NR	NR	NR	-0.0732605	+	-	-	-	-	-	-	-
Q99613	EIF3C	EIF3C	S39	NA	sp|Q99613-2|EIF3C_HUMAN	sp|Q99613-2|EIF3C_HUMAN	39	S	TKPVGGNYGKQPLLLSEDEEDTKRVVRSAKD	1	1	-0.0113749	-0.0872505	NR	NR	NR	-0.0493127	+	+	-	-	-	-	-	-
Q99613	EIF3C	EIF3C	S168	NA	sp|Q99613-2|EIF3C_HUMAN	sp|Q99613-2|EIF3C_HUMAN	168	S	PEQSADEDAEKNEEDSEGSSDEDEDEDGVSA	0.998389	3	0.0685448	-0.0200738	NR	NR	NR	0.0242355	+	-	-	-	-	-	+	+
Q99613	EIF3C	EIF3C	S171	NA	sp|Q99613-2|EIF3C_HUMAN	sp|Q99613-2|EIF3C_HUMAN	171	S	SADEDAEKNEEDSEGSSDEDEDEDGVSAATF	0.99633	3	0.0685448	-0.0200738	NR	NR	NR	0.0242355	+	-	-	-	-	-	+	+
Q99613	EIF3C	EIF3C	S172	NA	sp|Q99613-2|EIF3C_HUMAN	sp|Q99613-2|EIF3C_HUMAN	172	S	ADEDAEKNEEDSEGSSDEDEDEDGVSAATFL	0.995313	3	0.0685448	-0.0200738	NR	NR	NR	0.0242355	+	-	-	-	-	-	+	+
Q99613	EIF3C	EIF3C	S172	NA	sp|Q99613-2|EIF3C_HUMAN	sp|Q99613-2|EIF3C_HUMAN	172	S	ADEDAEKNEEDSEGSSDEDEDEDGVSAATFL	0.995313	2	-0.046212	0.136986	NR	NR	NR	0.0453872	+	+	-	-	-	-	+	+
Q99613	EIF3C	EIF3C	S171	NA	sp|Q99613-2|EIF3C_HUMAN	sp|Q99613-2|EIF3C_HUMAN	171	S	SADEDAEKNEEDSEGSSDEDEDEDGVSAATF	0.99633	2	-0.0388487	0.136986	NR	NR	NR	0.0490688	+	+	-	-	-	-	+	+
O15371	EIF3D	EIF3D	S479	NA	sp|O15371-2|EIF3D_HUMAN	sp|O15371-2|EIF3D_HUMAN	479	S	NKQVIRVYSLPDGTFSSDEDEEEEEEEEEEE	0.852745	2	0.0584397	-0.022945	NR	NR	NR	0.0177474	+	+	+	-	-	-	-	-
O15371	EIF3D	EIF3D	S480	NA	sp|O15371-2|EIF3D_HUMAN	sp|O15371-2|EIF3D_HUMAN	480	S	KQVIRVYSLPDGTFSSDEDEEEEEEEEEEEE	0.852573	2	0.0584397	-0.022945	NR	NR	NR	0.0177474	+	+	+	-	-	-	-	-
O15371	EIF3D	EIF3D	S112	NA	sp|O15371-2|EIF3D_HUMAN	sp|O15371-2|EIF3D_HUMAN	112	S	VRQKWDQKSQKPRDSSVEVRSDWEVKEEMDF	0.995112	1	0.0954761	-0.0131244	NR	NR	NR	0.0411758	+	+	-	-	-	-	+	+
O00303	EIF3F	EIF3F	S258	NA	sp|O00303|EIF3F_HUMAN	sp|O00303|EIF3F_HUMAN	258	S	DTERIGVDLIMKTCFSPNRVIGLSSDLQQVG	0.999999	1	-0.196248	-0.240639	NR	NR	NR	-0.218443	+	-	-	-	-	-	-	-
O75821	EIF3G	EIF3G	T41	NA	sp|O75821|EIF3G_HUMAN	sp|O75821|EIF3G_HUMAN	41	T	VTSELLKGIPLATGDTSPEPELLPGAPLPPP	0.99598	2	0.0992322	0.0516523	NR	NR	NR	0.0754422	+	+	-	-	-	-	+	+
O75821	EIF3G	EIF3G	S42	NA	sp|O75821|EIF3G_HUMAN	sp|O75821|EIF3G_HUMAN	42	S	TSELLKGIPLATGDTSPEPELLPGAPLPPPK	0.999148	2	0.0992322	0.0516523	NR	NR	NR	0.0754422	+	+	-	-	-	-	+	+
O15372	EIF3H	EIF3H	S183	NA	sp|O15372|EIF3H_HUMAN	sp|O15372|EIF3H_HUMAN	183	S	RLTPKLMEVCKEKDFSPEALKKANITFEYMF	1	1	-0.0012071	-0.152027	NR	NR	NR	-0.0766168	+	+	-	-	-	-	-	+
O75822	EIF3J	EIF3J	S13	NA	sp|O75822-2|EIF3J_HUMAN	sp|O75822-2|EIF3J_HUMAN	13	S	___MAAAAAAAGDSDSWDADAFSVEDPVRKV	0.999998	1	0.127404	-0.565442	NR	hypo	NR	-0.219019	+	+	+	+	-	-	-	-
O75822	EIF3J	EIF3J	S11	NA	sp|O75822-2|EIF3J_HUMAN	sp|O75822-2|EIF3J_HUMAN	11	S	_____MAAAAAAAGDSDSWDADAFSVEDPVR	0.999999	1	0.19038	-0.219372	NR	NR	NR	-0.0144957	+	+	+	-	-	-	-	+
O75822	EIF3J	EIF3J	S11	NA	sp|O75822-2|EIF3J_HUMAN	sp|O75822-2|EIF3J_HUMAN	11	S	_____MAAAAAAAGDSDSWDADAFSVEDPVR	0.999999	2	0.0398806	-0.0532157	NR	NR	NR	-0.00666755	+	+	-	-	-	-	-	+
O75822	EIF3J	EIF3J	S13	NA	sp|O75822-2|EIF3J_HUMAN	sp|O75822-2|EIF3J_HUMAN	13	S	___MAAAAAAAGDSDSWDADAFSVEDPVRKV	0.999998	2	0.0398806	-0.0532157	NR	NR	NR	-0.00666755	+	+	-	-	-	-	-	+
Q9UBQ5	EIF3K	EIF3K	S217	NA	sp|Q9UBQ5|EIF3K_HUMAN	sp|Q9UBQ5|EIF3K_HUMAN	217	S	VEKIDFDSVSSIMASSQ______________	0.914062	1	0.0203145	-0.0827765	NR	NR	NR	-0.031231	+	+	+	-	-	-	-	+
P23588	IF4B	EIF4B	S458	NA	sp|P23588-2|IF4B_HUMAN	sp|P23588-2|IF4B_HUMAN	458	S	NAWVKRSSNPPARSQSSDTEQQSPTSGGGKV	0.987231	3	-0.178402	-0.184959	NR	NR	NR	-0.181681	+	+	-	-	-	-	-	-
P23588	IF4B	EIF4B	S465	NA	sp|P23588-2|IF4B_HUMAN	sp|P23588-2|IF4B_HUMAN	465	S	SNPPARSQSSDTEQQSPTSGGGKVAPAQPSE	0.999792	1	-0.118667	-0.114094	NR	NR	NR	-0.116381	+	+	-	-	-	-	-	-
P23588	IF4B	EIF4B	T461	WEE1	sp|P23588-2|IF4B_HUMAN	sp|P23588-2|IF4B_HUMAN	461	T	VKRSSNPPARSQSSDTEQQSPTSGGGKVAPA	0.98932	3	-0.00854542	-0.207078	biphasic	NR	NR	-0.107812	+	+	+	-	-	-	-	-
P23588	IF4B	EIF4B	S465	NA	sp|P23588-2|IF4B_HUMAN	sp|P23588-2|IF4B_HUMAN	465	S	SNPPARSQSSDTEQQSPTSGGGKVAPAQPSE	0.999792	2	-0.0516524	-0.0954841	NR	NR	NR	-0.0735682	+	+	+	+	-	-	-	-
P23588	IF4B	EIF4B	S459	NA	sp|P23588-2|IF4B_HUMAN	sp|P23588-2|IF4B_HUMAN	459	S	AWVKRSSNPPARSQSSDTEQQSPTSGGGKVA	0.987509	2	-0.056543	-0.0651064	NR	biphasic	NR	-0.0608247	+	+	+	+	-	-	-	-
P23588	IF4B	EIF4B	S558	NA	sp|P23588-2|IF4B_HUMAN	sp|P23588-2|IF4B_HUMAN	558	S	NPASKFSSASKYAALSVDGEDENEGEDYAE_	0.997308	1	0.0666768	-0.169041	NR	NR	NR	-0.0511821	-	-	-	-	-	-	+	+
P23588	IF4B	EIF4B	T461	WEE1	sp|P23588-2|IF4B_HUMAN	sp|P23588-2|IF4B_HUMAN	461	T	VKRSSNPPARSQSSDTEQQSPTSGGGKVAPA	0.98932	2	-0.031301	-0.0438387	NR	NR	NR	-0.0375699	+	+	+	+	+	-	-	-
P23588	IF4B	EIF4B	T467	NA	sp|P23588-2|IF4B_HUMAN	sp|P23588-2|IF4B_HUMAN	467	T	PPARSQSSDTEQQSPTSGGGKVAPAQPSEEG	0.836363	3	-0.024194	-0.0392499	NR	biphasic	NR	-0.031722	+	+	+	+	-	-	-	-
P23588	IF4B	EIF4B	S459	NA	sp|P23588-2|IF4B_HUMAN	sp|P23588-2|IF4B_HUMAN	459	S	AWVKRSSNPPARSQSSDTEQQSPTSGGGKVA	0.987509	1	0.114164	-0.0637278	NR	NR	NR	0.025218	+	-	-	-	+	+	-	+
P23588	IF4B	EIF4B	T461	WEE1	sp|P23588-2|IF4B_HUMAN	sp|P23588-2|IF4B_HUMAN	461	T	VKRSSNPPARSQSSDTEQQSPTSGGGKVAPA	0.98932	1	0.430732	0.0854107	hyper	NR	NR	0.258071	+	+	-	-	+	+	+	+
P06730	IF4E	EIF4E	S24	NA	sp|P06730|IF4E_HUMAN	sp|P06730|IF4E_HUMAN	24	S	TPTPNPPTTEEEKTESNQEVANPEHYIKHPL	0.85357	1	-0.322539	-0.295953	hypo	NR	NR	-0.309246	+	+	-	-	-	-	-	-
O60573	IF4E2	EIF4E2	S13	NA	sp|O60573-2|IF4E2_HUMAN	sp|O60573-2|IF4E2_HUMAN	13	S	___MNNKFDALKDDDSGDHDQNEENSTQKDG	1	1	0.117984	-0.09304	NR	NR	NR	0.0124721	+	+	-	-	-	-	+	+
Q13541	4EBP1	EIF4EBP1	T46	GSK3B_MAPK1_MTOR	sp|Q13541|4EBP1_HUMAN	sp|Q13541|4EBP1_HUMAN	46	T	PGDYSTTPGGTLFSTTPGGTRIIYDRKFLME	0.59718	2	-0.0888448	-0.255931	NR	NR	NR	-0.172388	+	+	+	-	-	-	-	+
Q13542	4EBP2	EIF4EBP2	T46	NA	sp|Q13542|4EBP2_HUMAN	sp|Q13542|4EBP2_HUMAN	46	T	PHDYCTTPGGTLFSTTPGGTRIIYDRKFLLD	0.868348	2	-0.409588	-0.315029	biphasic	hypo	NR	-0.362309	+	+	-	-	-	-	-	-
Q9NRA8	4ET	EIF4ENIF1	S777	NA	sp|Q9NRA8-2|4ET_HUMAN	sp|Q9NRA8-2|4ET_HUMAN	777	S	HMHSQLEHRPSQRSSSPVGLAKWFGSDVLQQ	0.955946	1	-0.210907	-0.270101	NR	NR	NR	-0.240504	+	+	-	-	-	-	-	-
Q9NRA8	4ET	EIF4ENIF1	S190	NA	sp|Q9NRA8-2|4ET_HUMAN	sp|Q9NRA8-2|4ET_HUMAN	190	S	SRWFSNPSRSGSRSSSLGSTPHEELERLAGL	0.880024	3	-0.216561	-0.162168	NR	NR	NR	-0.189365	+	+	-	-	-	-	-	+
Q9NRA8	4ET	EIF4ENIF1	S193	NA	sp|Q9NRA8-2|4ET_HUMAN	sp|Q9NRA8-2|4ET_HUMAN	193	S	FSNPSRSGSRSSSLGSTPHEELERLAGLEQA	0.996789	3	-0.216561	-0.162168	NR	NR	NR	-0.189365	+	+	-	-	-	-	-	+
Q9NRA8	4ET	EIF4ENIF1	T194	NA	sp|Q9NRA8-2|4ET_HUMAN	sp|Q9NRA8-2|4ET_HUMAN	194	T	SNPSRSGSRSSSLGSTPHEELERLAGLEQAI	0.998083	3	-0.216561	-0.162168	NR	NR	NR	-0.189365	+	+	-	-	-	-	-	+
Q9NRA8	4ET	EIF4ENIF1	S77	DYRK4	sp|Q9NRA8-2|4ET_HUMAN	sp|Q9NRA8-2|4ET_HUMAN	77	S	DPEKWHASLYPASGRSSPVESLKKELDTDRP	0.995228	1	-0.135437	-0.225986	NR	NR	NR	-0.180711	+	+	+	-	-	-	-	-
Q9NRA8	4ET	EIF4ENIF1	S578	NA	sp|Q9NRA8-2|4ET_HUMAN	sp|Q9NRA8-2|4ET_HUMAN	578	S	NLLSSSSVPSADRDSSPTTNSKLSALQRSSC	0.996053	1	-0.0758361	-0.073777	NR	NR	NR	-0.0748065	+	+	-	-	-	-	+	+
Q9NRA8	4ET	EIF4ENIF1	S389	NA	sp|Q9NRA8-2|4ET_HUMAN	sp|Q9NRA8-2|4ET_HUMAN	389	S	GSLEPTTSLLGQRAPSPPLSQVFQTRAASAD	0.999989	1	0.104795	0.0291975	NR	NR	NR	0.066996	+	+	+	-	-	-	+	-
Q04637	IF4G1	EIF4G1	S1400	NA	sp|Q04637-6|IF4G1_HUMAN	sp|Q04637-6|IF4G1_HUMAN	1400	S	SVTAFFKWLREAEEESDHN____________	1	1	0.052527	-0.0304719	NR	NR	NR	0.0110276	+	+	-	-	-	-	+	+
P78344	IF4G2	EIF4G2	S17	NA	sp|P78344-2|IF4G2_HUMAN	sp|P78344-2|IF4G2_HUMAN	17	S	ESAIAEGGASRFSASSGGGGSRGAPQHYPKT	0.989249	1	-0.294606	-0.405626	NR	hypo	NR	-0.350116	-	-	-	-	-	-	-	+
O43432	IF4G3	EIF4G3	S495	NA	sp|O43432|IF4G3_HUMAN	sp|O43432|IF4G3_HUMAN	495	S	QTEEILDSQNLNSRRSPVPAQIAITVPKTWK	0.99991	1	-0.0277357	-0.148732	NR	NR	NR	-0.0882338	+	-	-	-	+	-	-	-
P55010	IF5	EIF5	S390	CSNK2A1	sp|P55010|IF5_HUMAN	sp|P55010|IF5_HUMAN	390	S	AEPFIKWLKEAEEESSGGEEEDEDENIEVVY	0.999587	1	0.0847079	-0.0931803	NR	NR	NR	-0.00423623	+	+	-	-	-	-	+	+
P55010	IF5	EIF5	S389	CSNK2A1	sp|P55010|IF5_HUMAN	sp|P55010|IF5_HUMAN	389	S	KAEPFIKWLKEAEEESSGGEEEDEDENIEVV	0.999814	1	0.0925006	-0.00833077	NR	NR	NR	0.0420849	+	+	-	-	-	-	-	+
P55010	IF5	EIF5	S389	CSNK2A1	sp|P55010|IF5_HUMAN	sp|P55010|IF5_HUMAN	389	S	KAEPFIKWLKEAEEESSGGEEEDEDENIEVV	0.999814	2	0.138023	0.0446259	NR	NR	NR	0.0913247	+	+	-	-	-	-	+	+
P55010	IF5	EIF5	S390	CSNK2A1	sp|P55010|IF5_HUMAN	sp|P55010|IF5_HUMAN	390	S	AEPFIKWLKEAEEESSGGEEEDEDENIEVVY	0.999587	2	0.138023	0.0446259	NR	NR	NR	0.0913247	+	+	-	-	-	-	+	+
O60841	IF2P	EIF5B	S588	NA	sp|O60841|IF2P_HUMAN	sp|O60841|IF2P_HUMAN	588	S	KDSGKTLDKKPSKEMSSDSEYDSDDDRTKEE	0.999976	3	0.00509802	-0.176712	NR	NR	NR	-0.0858071	+	-	-	-	-	-	-	-
O60841	IF2P	EIF5B	S589	NA	sp|O60841|IF2P_HUMAN	sp|O60841|IF2P_HUMAN	589	S	DSGKTLDKKPSKEMSSDSEYDSDDDRTKEER	0.999907	3	0.00509802	-0.166444	NR	NR	NR	-0.080673	+	-	-	-	-	-	-	-
O60841	IF2P	EIF5B	S595	NA	sp|O60841|IF2P_HUMAN	sp|O60841|IF2P_HUMAN	595	S	DKKPSKEMSSDSEYDSDDDRTKEERAYDKAK	0.99997	3	0.00509802	-0.166444	NR	NR	NR	-0.080673	+	-	-	-	-	-	-	-
O60841	IF2P	EIF5B	S591	NA	sp|O60841|IF2P_HUMAN	sp|O60841|IF2P_HUMAN	591	S	GKTLDKKPSKEMSSDSEYDSDDDRTKEERAY	0.999834	3	-0.00485314	-0.155797	NR	NR	NR	-0.0803252	+	-	-	-	-	-	-	-
O60841	IF2P	EIF5B	S164	NA	sp|O60841|IF2P_HUMAN	sp|O60841|IF2P_HUMAN	164	S	KAKGKAQKSNKKWDGSEEDEDNSKKIKERSR	1	1	-0.00777016	-0.0828392	NR	NR	NR	-0.0453047	+	+	-	-	-	-	-	+
O60841	IF2P	EIF5B	S1168	NA	sp|O60841|IF2P_HUMAN	sp|O60841|IF2P_HUMAN	1168	S	KGQEVCVKIEPIPGESPKMFGRHFEATDILV	1	1	-0.00182204	-0.0441245	NR	NR	NR	-0.0229733	+	+	-	-	-	-	-	+
O60841	IF2P	EIF5B	S214	NA	sp|O60841|IF2P_HUMAN	sp|O60841|IF2P_HUMAN	214	S	GQKKNQKNKPGPNIESGNEDDDASFKIKTVA	1	1	0.115471	-0.106272	NR	NR	NR	0.00459955	+	+	-	-	-	-	-	+
O60841	IF2P	EIF5B	S135	NA	sp|O60841|IF2P_HUMAN	sp|O60841|IF2P_HUMAN	135	S	DSKSKKTAKPKVEMYSGSDDDDDFNKLPKKA	0.988936	2	0.0636367	-0.0325951	NR	NR	NR	0.0155208	+	+	-	-	-	-	-	+
O60841	IF2P	EIF5B	S137	NA	sp|O60841|IF2P_HUMAN	sp|O60841|IF2P_HUMAN	137	S	KSKKTAKPKVEMYSGSDDDDDFNKLPKKAKG	0.988936	2	0.0636367	-0.0325951	NR	NR	NR	0.0155208	+	+	-	-	-	-	-	+
O60841	IF2P	EIF5B	Y134	NA	sp|O60841|IF2P_HUMAN	sp|O60841|IF2P_HUMAN	134	Y	KDSKSKKTAKPKVEMYSGSDDDDDFNKLPKK	0.666667	2	0.0562388	-0.0127263	NR	NR	NR	0.0217562	+	+	-	-	-	-	-	+
O60841	IF2P	EIF5B	S511	NA	sp|O60841|IF2P_HUMAN	sp|O60841|IF2P_HUMAN	511	S	EDTEDAGLDDWEAMASDEETEKVEGNKVHIE	0.995235	2	0.122285	-0.0303155	NR	NR	NR	0.0459846	+	+	-	-	-	-	+	+
O60841	IF2P	EIF5B	S186	NA	sp|O60841|IF2P_HUMAN	sp|O60841|IF2P_HUMAN	186	S	SKKIKERSRINSSGESGDESDEFLQSRKGQK	0.999997	3	0.138905	-0.00512291	NR	NR	NR	0.0668911	+	+	-	-	-	-	+	+
O60841	IF2P	EIF5B	S190	NA	sp|O60841|IF2P_HUMAN	sp|O60841|IF2P_HUMAN	190	S	KERSRINSSGESGDESDEFLQSRKGQKKNQK	0.999988	3	0.138905	-0.00512291	NR	NR	NR	0.0668911	+	+	-	-	-	-	+	+
O60841	IF2P	EIF5B	S182	NA	sp|O60841|IF2P_HUMAN	sp|O60841|IF2P_HUMAN	182	S	DEDNSKKIKERSRINSSGESGDESDEFLQSR	0.999975	3	0.138905	-0.00052325	NR	NR	NR	0.069191	+	+	-	-	-	-	+	+
O60841	IF2P	EIF5B	S183	NA	sp|O60841|IF2P_HUMAN	sp|O60841|IF2P_HUMAN	183	S	EDNSKKIKERSRINSSGESGDESDEFLQSRK	0.999975	3	0.150549	-0.00512291	NR	NR	NR	0.0727133	+	+	-	-	-	-	+	+
O60841	IF2P	EIF5B	S113	NA	sp|O60841|IF2P_HUMAN	sp|O60841|IF2P_HUMAN	113	S	KKGQKGKKQSFDDNDSEELEDKDSKSKKTAK	1	1	0.040327	0.13633	NR	NR	NR	0.0883284	+	+	-	-	-	-	-	+
O60841	IF2P	EIF5B	S137	NA	sp|O60841|IF2P_HUMAN	sp|O60841|IF2P_HUMAN	137	S	KSKKTAKPKVEMYSGSDDDDDFNKLPKKAKG	0.988936	1	0.0788533	0.12899	NR	NR	NR	0.103922	+	+	+	+	-	-	-	+
O60841	IF2P	EIF5B	S190	NA	sp|O60841|IF2P_HUMAN	sp|O60841|IF2P_HUMAN	190	S	KERSRINSSGESGDESDEFLQSRKGQKKNQK	0.999988	2	0.0689391	0.308173	NR	hyper	NR	0.188556	+	+	+	+	-	-	-	+
O60841	IF2P	EIF5B	S186	NA	sp|O60841|IF2P_HUMAN	sp|O60841|IF2P_HUMAN	186	S	SKKIKERSRINSSGESGDESDEFLQSRKGQK	0.999997	2	0.0960163	0.308173	NR	hyper	NR	0.202095	+	+	+	+	-	-	-	+
Q9BQ52	RNZ2	ELAC2	S105	NA	sp|Q9BQ52-2|RNZ2_HUMAN	sp|Q9BQ52-2|RNZ2_HUMAN	105	S	PIHSEQRRGKHQPWQSPERPLSRLSPERSSD	0.999993	1	-0.331262	-0.248556	hypo	NR	NR	-0.289909	+	-	-	-	-	-	-	-
Q9BQ52	RNZ2	ELAC2	S118	NA	sp|Q9BQ52-2|RNZ2_HUMAN	sp|Q9BQ52-2|RNZ2_HUMAN	118	S	WQSPERPLSRLSPERSSDSESNENEPHLPHG	0.973868	3	0.18904	0.0285914	NR	NR	NR	0.108816	+	+	-	+	-	-	-	+
Q9BQ52	RNZ2	ELAC2	S119	NA	sp|Q9BQ52-2|RNZ2_HUMAN	sp|Q9BQ52-2|RNZ2_HUMAN	119	S	QSPERPLSRLSPERSSDSESNENEPHLPHGV	0.973874	3	0.18904	0.0285914	NR	NR	NR	0.108816	+	+	-	+	-	-	-	+
Q9BQ52	RNZ2	ELAC2	S121	NA	sp|Q9BQ52-2|RNZ2_HUMAN	sp|Q9BQ52-2|RNZ2_HUMAN	121	S	PERPLSRLSPERSSDSESNENEPHLPHGVSQ	0.974047	3	0.18904	0.0285914	NR	NR	NR	0.108816	+	+	-	+	-	-	-	+
Q9BQ52	RNZ2	ELAC2	S123	NA	sp|Q9BQ52-2|RNZ2_HUMAN	sp|Q9BQ52-2|RNZ2_HUMAN	123	S	RPLSRLSPERSSDSESNENEPHLPHGVSQRR	0.972087	3	0.18904	0.0285914	NR	NR	NR	0.108816	+	+	-	+	-	-	-	+
P32519	ELF1	ELF1	S139	NA	sp|P32519-2|ELF1_HUMAN	sp|P32519-2|ELF1_HUMAN	139	S	PEVMETQQVQEKYADSPGASSPEQPKRKKGR	0.999636	2	-0.141791	-0.068504	NR	NR	NR	-0.105147	+	+	-	-	-	-	-	+
P32519	ELF1	ELF1	S144	NA	sp|P32519-2|ELF1_HUMAN	sp|P32519-2|ELF1_HUMAN	144	S	TQQVQEKYADSPGASSPEQPKRKKGRKTKPP	0.999966	1	-0.0188226	-0.186004	NR	NR	NR	-0.102413	+	+	-	-	-	-	-	-
P32519	ELF1	ELF1	S139	NA	sp|P32519-2|ELF1_HUMAN	sp|P32519-2|ELF1_HUMAN	139	S	PEVMETQQVQEKYADSPGASSPEQPKRKKGR	0.999636	3	-0.053038	-0.123802	NR	NR	NR	-0.0884199	+	+	-	-	-	-	-	+
P32519	ELF1	ELF1	S143	NA	sp|P32519-2|ELF1_HUMAN	sp|P32519-2|ELF1_HUMAN	143	S	ETQQVQEKYADSPGASSPEQPKRKKGRKTKP	0.999971	3	-0.053038	-0.123802	NR	NR	NR	-0.0884199	+	+	-	-	-	-	-	+
P32519	ELF1	ELF1	S144	NA	sp|P32519-2|ELF1_HUMAN	sp|P32519-2|ELF1_HUMAN	144	S	TQQVQEKYADSPGASSPEQPKRKKGRKTKPP	0.999966	3	-0.053038	-0.123802	NR	NR	NR	-0.0884199	+	+	-	-	-	-	-	+
P32519	ELF1	ELF1	S144	NA	sp|P32519-2|ELF1_HUMAN	sp|P32519-2|ELF1_HUMAN	144	S	TQQVQEKYADSPGASSPEQPKRKKGRKTKPP	0.999966	2	-0.0928508	-0.00261206	NR	NR	NR	-0.0477314	+	+	-	-	-	-	-	+
P32519	ELF1	ELF1	S143	NA	sp|P32519-2|ELF1_HUMAN	sp|P32519-2|ELF1_HUMAN	143	S	ETQQVQEKYADSPGASSPEQPKRKKGRKTKP	0.999971	2	0.0187845	-0.0214243	NR	NR	NR	-0.00131988	+	+	+	-	-	-	-	+
Q15723	ELF2	ELF2	S113	NA	sp|Q15723-2|ELF2_HUMAN	sp|Q15723-2|ELF2_HUMAN	113	S	PMKKKKVGRKPKTQQSPISNGSPELGIKKKP	0.967385	2	-0.247777	-0.305006	NR	hypo	NR	-0.276392	+	-	-	-	-	-	-	+
Q15723	ELF2	ELF2	S119	NA	sp|Q15723-2|ELF2_HUMAN	sp|Q15723-2|ELF2_HUMAN	119	S	VGRKPKTQQSPISNGSPELGIKKKPREGKGN	0.998842	2	-0.240422	-0.305006	NR	hypo	NR	-0.272714	+	+	-	-	-	-	-	+
Q15723	ELF2	ELF2	S113	NA	sp|Q15723-2|ELF2_HUMAN	sp|Q15723-2|ELF2_HUMAN	113	S	PMKKKKVGRKPKTQQSPISNGSPELGIKKKP	0.967385	1	0.00741854	-0.164668	NR	NR	NR	-0.0786246	+	+	-	-	-	-	-	+
Q99607	ELF4	ELF4	S188	NA	sp|Q99607|ELF4_HUMAN	sp|Q99607|ELF4_HUMAN	188	S	KSKKRIRKTKGNRSTSPVTDPSIPIRKKSKD	0.875732	1	-0.0436331	-0.0712793	NR	NR	NR	-0.0574562	+	+	+	-	-	-	-	+
P55199	ELL	ELL	S317	NA	sp|P55199|ELL_HUMAN	sp|P55199|ELL_HUMAN	317	S	LGDPAASSPPGERGRSASPPQKRLQPPDFID	1	1	0.134093	-0.044394	NR	NR	NR	0.0448497	+	+	+	-	-	+	+	+
O00472	ELL2	ELL2	S253	NA	sp|O00472-2|ELL2_HUMAN	sp|O00472-2|ELL2_HUMAN	253	S	EDLKREEEIAKLNNSSPNSSGGVKEDCTASM	0.958578	1	-0.20961	-0.195712	NR	NR	NR	-0.202661	+	-	-	-	-	-	-	+
Q6PJG2	EMSA1	ELMSAN1	S461	NA	sp|Q6PJG2|EMSA1_HUMAN	sp|Q6PJG2|EMSA1_HUMAN	461	S	LRGGVIQSTRRRRRASQEANLLTLAQKAVEL	0.999995	1	-0.272582	-0.424763	NR	hypo	NR	-0.348672	+	-	-	-	-	-	-	-
P50402	EMD	EMD	S141	NA	sp|P50402|EMD_HUMAN	sp|P50402|EMD_HUMAN	141	S	DADAFHHQVHDDDLLSSSEEECKDRERPMYG	1	3	0.0719389	0.0437436	NR	NR	NR	0.0578413	+	+	-	-	-	-	-	+
P50402	EMD	EMD	S142	NA	sp|P50402|EMD_HUMAN	sp|P50402|EMD_HUMAN	142	S	ADAFHHQVHDDDLLSSSEEECKDRERPMYGR	1	3	0.0719389	0.0437436	NR	NR	NR	0.0578413	+	+	-	-	-	-	-	+
P50402	EMD	EMD	S143	NA	sp|P50402|EMD_HUMAN	sp|P50402|EMD_HUMAN	143	S	DAFHHQVHDDDLLSSSEEECKDRERPMYGRD	1	3	0.0719389	0.0437436	NR	NR	NR	0.0578413	+	+	-	-	-	-	-	+
Q96AY2	EME1	EME1	S115	NA	sp|Q96AY2|EME1_HUMAN	sp|Q96AY2|EME1_HUMAN	115	S	LTCKFLTHKQLSPEDSSSPVKSVLDHQNNEG	0.980823	2	-0.194739	-0.265277	NR	NR	NR	-0.230008	+	+	-	-	-	-	-	+
Q96AY2	EME1	EME1	S117	NA	sp|Q96AY2|EME1_HUMAN	sp|Q96AY2|EME1_HUMAN	117	S	CKFLTHKQLSPEDSSSPVKSVLDHQNNEGAS	0.830795	2	-0.213863	-0.21524	NR	NR	NR	-0.214552	+	-	-	-	-	-	-	+
Q9HC35	EMAL4	EML4	S144	NA	sp|Q9HC35|EMAL4_HUMAN	sp|Q9HC35|EMAL4_HUMAN	144	S	KEESHSNDQSPQIRASPSPQPSSQPLQIHRQ	0.999337	1	-0.0489025	-0.199204	NR	NR	NR	-0.124053	-	+	+	-	-	-	-	+
Q9HC35	EMAL4	EML4	S978	NA	sp|Q9HC35|EMAL4_HUMAN	sp|Q9HC35|EMAL4_HUMAN	978	S	KEQAKATLLEDQQDPSPSS____________	0.768018	1	-0.133922	0.047733	NR	NR	NR	-0.0430946	+	+	-	-	-	-	-	+
Q9HC35	EMAL4	EML4	S146	NA	sp|Q9HC35|EMAL4_HUMAN	sp|Q9HC35|EMAL4_HUMAN	146	S	ESHSNDQSPQIRASPSPQPSSQPLQIHRQTP	0.999459	2	-0.0123449	-0.0443278	NR	NR	NR	-0.0283364	+	-	-	-	+	-	-	-
Q9HC35	EMAL4	EML4	S144	NA	sp|Q9HC35|EMAL4_HUMAN	sp|Q9HC35|EMAL4_HUMAN	144	S	KEESHSNDQSPQIRASPSPQPSSQPLQIHRQ	0.999337	2	-0.0123449	-0.0309866	NR	NR	NR	-0.0216657	+	-	-	-	+	+	-	-
Q9HC35	EMAL4	EML4	S895	NA	sp|Q9HC35|EMAL4_HUMAN	sp|Q9HC35|EMAL4_HUMAN	895	S	TLTKAPVSSTESVIQSNTPTPPPSQPLNETA	0.666639	2	0.0854146	0.0228056	NR	NR	NR	0.0541101	+	+	+	-	-	-	-	+
Q9HC35	EMAL4	EML4	T897	NA	sp|Q9HC35|EMAL4_HUMAN	sp|Q9HC35|EMAL4_HUMAN	897	T	TKAPVSSTESVIQSNTPTPPPSQPLNETAEE	0.666639	2	0.0854146	0.0228056	NR	NR	NR	0.0541101	+	+	+	-	-	-	-	+
Q9HC35	EMAL4	EML4	T899	NA	sp|Q9HC35|EMAL4_HUMAN	sp|Q9HC35|EMAL4_HUMAN	899	T	APVSSTESVIQSNTPTPPPSQPLNETAEEES	0.666639	2	0.0854146	0.0228056	NR	NR	NR	0.0541101	+	+	+	-	-	-	-	+
P06733	ENOA	ENO1	S419	GRK5	sp|P06733|ENOA_HUMAN	sp|P06733|ENOA_HUMAN	419	S	LAKYNQLLRIEEELGSKAKFAGRNFRNPLAK	1	1	0.0592129	-0.014438	NR	NR	NR	0.0223874	+	+	+	-	-	-	-	+
P06733	ENOA	ENO1	T26	NA	sp|P06733|ENOA_HUMAN	sp|P06733|ENOA_HUMAN	26	T	IFDSRGNPTVEVDLFTSKGLFRAAVPSGAST	0.930733	1	0.1368	-0.0360847	NR	NR	NR	0.0503574	+	+	+	-	-	-	+	+
Q96L91	EP400	EP400	S321	CDK4	sp|Q96L91-4|EP400_HUMAN	sp|Q96L91-4|EP400_HUMAN	321	S	GGAAGFGMTSPPPPTSPSRTAVPPGLSSLPL	0.711204	1	0.141375	-0.246395	NR	NR	NR	-0.05251	+	-	-	-	-	-	-	-
Q96L91	EP400	EP400	T974	NA	sp|Q96L91-4|EP400_HUMAN	sp|Q96L91-4|EP400_HUMAN	974	T	LPSSQWPRPKPDGEDTSGEEDADDCPGDRES	1	2	0.0050146	-0.106482	NR	NR	NR	-0.0507339	+	-	-	-	-	-	-	+
Q96L91	EP400	EP400	S975	NA	sp|Q96L91-4|EP400_HUMAN	sp|Q96L91-4|EP400_HUMAN	975	S	PSSQWPRPKPDGEDTSGEEDADDCPGDRESR	1	2	0.0050146	-0.106482	NR	NR	NR	-0.0507339	+	-	-	-	-	-	-	+
P11171	41	EPB41	S555	NA	sp|P11171-7|41_HUMAN	sp|P11171-7|41_HUMAN	555	S	SRSLDGAAAVDSADRSPRPTSAPAITQGQVA	0.992423	1	-0.235754	-0.379137	NR	hypo	NR	-0.307445	+	+	-	-	-	-	-	-
P11171	41	EPB41	S555	NA	sp|P11171-7|41_HUMAN	sp|P11171-7|41_HUMAN	555	S	SRSLDGAAAVDSADRSPRPTSAPAITQGQVA	0.992423	2	-0.248696	-0.333096	biphasic	hypo	NR	-0.290896	+	+	+	-	-	-	-	-
P11171	41	EPB41	S542	NA	sp|P11171-7|41_HUMAN	sp|P11171-7|41_HUMAN	542	S	PAPHFERTASKRASRSLDGAAAVDSADRSPR	1	2	-0.241845	-0.242596	biphasic	NR	NR	-0.242221	+	+	+	-	-	-	-	-
P11171	41	EPB41	S188	NA	sp|P11171-7|41_HUMAN	sp|P11171-7|41_HUMAN	188	S	GEGLEECSKIEVKEESPQSKAETELKASQKP	1	1	-0.127229	-0.212391	NR	NR	NR	-0.16981	-	-	-	-	-	-	-	+
P11171	41	EPB41	S188	NA	sp|P11171-7|41_HUMAN	sp|P11171-7|41_HUMAN	188	S	GEGLEECSKIEVKEESPQSKAETELKASQKP	1	2	0.101513	-0.117762	NR	NR	NR	-0.00812445	+	-	-	-	-	+	-	-
P11171	41	EPB41	S191	NA	sp|P11171-7|41_HUMAN	sp|P11171-7|41_HUMAN	191	S	LEECSKIEVKEESPQSKAETELKASQKPIRK	1	2	0.101513	-0.117762	NR	NR	NR	-0.00812445	+	-	-	-	-	+	-	-
P11171	41	EPB41	S149	NA	sp|P11171-7|41_HUMAN	sp|P11171-7|41_HUMAN	149	S	APEPELKTDPSLDLHSLSSAETQPAQEELRE	0.999665	2	0.0191277	0.0289549	NR	NR	NR	0.0240413	+	+	-	-	-	-	+	+
P11171	41	EPB41	S152	NA	sp|P11171-7|41_HUMAN	sp|P11171-7|41_HUMAN	152	S	PELKTDPSLDLHSLSSAETQPAQEELREDPD	0.997691	2	0.0267542	0.0289549	NR	NR	NR	0.0278546	+	+	-	-	-	-	+	+
P11171	41	EPB41	S149	NA	sp|P11171-7|41_HUMAN	sp|P11171-7|41_HUMAN	149	S	APEPELKTDPSLDLHSLSSAETQPAQEELRE	0.999665	3	0.0609499	-0.00304927	NR	NR	NR	0.0289503	+	+	-	-	-	-	+	+
P11171	41	EPB41	S151	NA	sp|P11171-7|41_HUMAN	sp|P11171-7|41_HUMAN	151	S	EPELKTDPSLDLHSLSSAETQPAQEELREDP	0.999599	3	0.0609499	-0.00304927	NR	NR	NR	0.0289503	+	+	-	-	-	-	+	+
P11171	41	EPB41	S152	NA	sp|P11171-7|41_HUMAN	sp|P11171-7|41_HUMAN	152	S	PELKTDPSLDLHSLSSAETQPAQEELREDPD	0.997691	3	0.0609499	-0.00304927	NR	NR	NR	0.0289503	+	+	-	-	-	-	+	+
Q9H4G0	E41L1	EPB41L1	S364	NA	sp|Q9H4G0-3|E41L1_HUMAN	sp|Q9H4G0-3|E41L1_HUMAN	364	S	HDAGPDGDKRDEDGESGGQRSEAEEGEVRTP	1	2	0.308951	0.0783827	hyper	NR	NR	0.193667	-	-	-	-	+	+	+	+
Q9H4G0	E41L1	EPB41L1	S369	NA	sp|Q9H4G0-3|E41L1_HUMAN	sp|Q9H4G0-3|E41L1_HUMAN	369	S	DGDKRDEDGESGGQRSEAEEGEVRTPTKIKE	1	2	0.308951	0.0783827	hyper	NR	NR	0.193667	-	-	-	-	+	+	+	+
O43491	E41L2	EPB41L2	S645	NA	sp|O43491-4|E41L2_HUMAN	sp|O43491-4|E41L2_HUMAN	645	S	KDERVITEEMNGKEISPGSGPGEIRKVEPVT	1	2	-0.182512	-0.209483	NR	NR	NR	-0.195997	+	+	-	-	-	-	-	-
O43491	E41L2	EPB41L2	S648	NA	sp|O43491-4|E41L2_HUMAN	sp|O43491-4|E41L2_HUMAN	648	S	RVITEEMNGKEISPGSGPGEIRKVEPVTQKD	1	2	-0.182512	-0.209483	NR	NR	NR	-0.195997	+	+	-	-	-	-	-	-
O43491	E41L2	EPB41L2	S38	NA	sp|O43491-4|E41L2_HUMAN	sp|O43491-4|E41L2_HUMAN	38	S	TKEKPKEVAENQQNQSSDPEEEKGSQPPPAA	1	1	-0.0426706	-0.0948385	NR	NR	NR	-0.0687546	+	-	-	-	-	-	-	+
O43491	E41L2	EPB41L2	S39	NA	sp|O43491-4|E41L2_HUMAN	sp|O43491-4|E41L2_HUMAN	39	S	KEKPKEVAENQQNQSSDPEEEKGSQPPPAAE	1	1	-0.0371586	-0.0182405	NR	NR	NR	-0.0276995	+	-	-	-	-	-	+	+
Q9Y2J2	E41L3	EPB41L3	T580	NA	sp|Q9Y2J2-3|E41L3_HUMAN	sp|Q9Y2J2-3|E41L3_HUMAN	580	T	STDTAVTNEWEKRLSTSPVRLAARQEDAPMI	0.905481	2	-0.284673	-0.30461	NR	hypo	NR	-0.294641	+	-	-	-	-	-	-	-
Q9Y2J2	E41L3	EPB41L3	S579	NA	sp|Q9Y2J2-3|E41L3_HUMAN	sp|Q9Y2J2-3|E41L3_HUMAN	579	S	TSTDTAVTNEWEKRLSTSPVRLAARQEDAPM	0.993003	2	-0.219227	-0.30461	NR	hypo	NR	-0.261919	+	-	-	-	-	-	-	-
Q9H2F5	EPC1	EPC1	S485	NA	sp|Q9H2F5-3|EPC1_HUMAN	sp|Q9H2F5-3|EPC1_HUMAN	485	S	NIKSCRWRHFRPRTPSLHDSDNDELSCRKLY	0.618283	2	0.112315	-0.0440954	NR	NR	NR	0.03411	+	+	-	-	-	+	+	+
Q9H2F5	EPC1	EPC1	S489	NA	sp|Q9H2F5-3|EPC1_HUMAN	sp|Q9H2F5-3|EPC1_HUMAN	489	S	CRWRHFRPRTPSLHDSDNDELSCRKLYRSIN	0.999867	2	0.112315	-0.0440954	NR	NR	NR	0.03411	+	+	-	-	-	+	+	+
Q9Y6I3	EPN1	EPN1	S428	NA	sp|Q9Y6I3-3|EPN1_HUMAN	sp|Q9Y6I3-3|EPN1_HUMAN	428	S	FDMSGVRGSLAEAVGSPPPAATPTPTPPTRK	0.99969	1	-0.171241	-0.286553	biphasic	NR	NR	-0.228897	+	+	+	-	-	-	-	-
P07814	SYEP	EPRS	S886	CDK5	sp|P07814|SYEP_HUMAN	sp|P07814|SYEP_HUMAN	886	S	EYIPGQPPLSQSSDSSPTRNSEPAGLETPEA	0.81862	2	-0.140836	-0.29066	NR	NR	NR	-0.215748	+	-	-	-	-	-	-	+
P07814	SYEP	EPRS	Y872	NA	sp|P07814|SYEP_HUMAN	sp|P07814|SYEP_HUMAN	872	Y	LLSLKAQYKEKTGKEYIPGQPPLSQSSDSSP	0.989144	2	-0.112583	-0.170555	NR	NR	NR	-0.141569	+	+	-	-	-	-	-	+
P07814	SYEP	EPRS	S880	NA	sp|P07814|SYEP_HUMAN	sp|P07814|SYEP_HUMAN	880	S	KEKTGKEYIPGQPPLSQSSDSSPTRNSEPAG	0.585035	2	-0.0140489	-0.211612	NR	NR	NR	-0.112831	+	-	-	-	-	-	+	+
P07814	SYEP	EPRS	S886	CDK5	sp|P07814|SYEP_HUMAN	sp|P07814|SYEP_HUMAN	886	S	EYIPGQPPLSQSSDSSPTRNSEPAGLETPEA	0.81862	1	0.192956	0.131739	NR	NR	NR	0.162347	+	-	-	-	-	-	+	+
P42566	EPS15	EPS15	S153	NA	sp|P42566-2|EPS15_HUMAN	sp|P42566-2|EPS15_HUMAN	153	S	EELSRLQQETAELEESVESGKAQLEPLQQHL	0.99997	2	0.0502194	0.0107875	NR	NR	NR	0.0305034	+	+	+	+	+	-	-	-
P42566	EPS15	EPS15	S156	NA	sp|P42566-2|EPS15_HUMAN	sp|P42566-2|EPS15_HUMAN	156	S	SRLQQETAELEESVESGKAQLEPLQQHLQDS	0.999993	2	0.0502194	0.0107875	NR	NR	NR	0.0305034	+	+	+	+	+	-	-	-
Q96RT1	ERBIN	ERBIN	S598	NA	sp|Q96RT1-7|ERBIN_HUMAN	sp|Q96RT1-7|ERBIN_HUMAN	598	S	ENLKHIVNHDDVFEESEELSSDEEMKMAEMR	1	2	-0.165397	-0.286321	NR	NR	NR	-0.225859	+	-	-	-	-	-	-	+
Q96RT1	ERBIN	ERBIN	S602	NA	sp|Q96RT1-7|ERBIN_HUMAN	sp|Q96RT1-7|ERBIN_HUMAN	602	S	HIVNHDDVFEESEELSSDEEMKMAEMRPPLI	1	2	-0.153586	-0.285353	NR	NR	NR	-0.21947	+	-	-	-	-	-	-	+
Q96RT1	ERBIN	ERBIN	S603	NA	sp|Q96RT1-7|ERBIN_HUMAN	sp|Q96RT1-7|ERBIN_HUMAN	603	S	IVNHDDVFEESEELSSDEEMKMAEMRPPLIE	1	2	-0.153586	-0.285353	NR	NR	NR	-0.21947	+	-	-	-	-	-	-	+
Q96RT1	ERBIN	ERBIN	S598	NA	sp|Q96RT1-7|ERBIN_HUMAN	sp|Q96RT1-7|ERBIN_HUMAN	598	S	ENLKHIVNHDDVFEESEELSSDEEMKMAEMR	1	3	0.689767	0.270106	hyper	NR	NR	0.479937	+	+	+	+	+	+	+	+
Q96RT1	ERBIN	ERBIN	S602	NA	sp|Q96RT1-7|ERBIN_HUMAN	sp|Q96RT1-7|ERBIN_HUMAN	602	S	HIVNHDDVFEESEELSSDEEMKMAEMRPPLI	1	3	0.689767	0.270106	hyper	NR	NR	0.479937	+	+	+	+	+	+	+	+
Q96RT1	ERBIN	ERBIN	S603	NA	sp|Q96RT1-7|ERBIN_HUMAN	sp|Q96RT1-7|ERBIN_HUMAN	603	S	IVNHDDVFEESEELSSDEEMKMAEMRPPLIE	1	3	0.689767	0.270106	hyper	NR	NR	0.479937	+	+	+	+	+	+	+	+
Q92889	XPF	ERCC4	S521	NA	sp|Q92889|XPF_HUMAN	sp|Q92889|XPF_HUMAN	521	S	EEGDVEEGYRREISSSPESCPEEIKHEEFDV	0.992939	2	-0.088567	-0.0157622	NR	NR	NR	-0.0521646	+	+	-	-	-	-	-	+
Q92889	XPF	ERCC4	S520	NA	sp|Q92889|XPF_HUMAN	sp|Q92889|XPF_HUMAN	520	S	EEEGDVEEGYRREISSSPESCPEEIKHEEFD	0.966617	2	0.0192477	0.0465459	NR	NR	NR	0.0328968	+	+	+	-	-	-	-	+
Q92889	XPF	ERCC4	S524	NA	sp|Q92889|XPF_HUMAN	sp|Q92889|XPF_HUMAN	524	S	DVEEGYRREISSSPESCPEEIKHEEFDVNLS	0.983622	3	0.0326975	0.0419261	NR	NR	NR	0.0373118	+	+	-	-	-	-	+	+
Q92889	XPF	ERCC4	S520	NA	sp|Q92889|XPF_HUMAN	sp|Q92889|XPF_HUMAN	520	S	EEEGDVEEGYRREISSSPESCPEEIKHEEFD	0.966617	3	0.0465828	0.0419261	NR	NR	NR	0.0442545	+	+	-	-	-	-	+	+
Q92889	XPF	ERCC4	S521	NA	sp|Q92889|XPF_HUMAN	sp|Q92889|XPF_HUMAN	521	S	EEGDVEEGYRREISSSPESCPEEIKHEEFDV	0.992939	3	0.0465828	0.0419261	NR	NR	NR	0.0442545	+	+	-	-	-	-	+	+
Q92889	XPF	ERCC4	S524	NA	sp|Q92889|XPF_HUMAN	sp|Q92889|XPF_HUMAN	524	S	DVEEGYRREISSSPESCPEEIKHEEFDVNLS	0.983622	2	0.0192477	0.0768088	NR	NR	NR	0.0480282	+	+	+	-	-	-	-	+
P28715	ERCC5	ERCC5	T338	NA	sp|P28715|ERCC5_HUMAN	sp|P28715|ERCC5_HUMAN	338	T	SSPCEKLKTEKEPDATPPSPRTLLAMQAALL	1	2	-0.0654328	-0.153907	NR	NR	NR	-0.10967	+	-	-	-	-	-	-	-
P28715	ERCC5	ERCC5	S341	NA	sp|P28715|ERCC5_HUMAN	sp|P28715|ERCC5_HUMAN	341	S	CEKLKTEKEPDATPPSPRTLLAMQAALLGSS	1	2	-0.0654328	-0.153907	NR	NR	NR	-0.10967	+	-	-	-	-	-	-	-
P28715	ERCC5	ERCC5	S526	NA	sp|P28715|ERCC5_HUMAN	sp|P28715|ERCC5_HUMAN	526	S	SDAPGLPNGRELTPASPTCTNSVSKNETHAE	0.975062	1	-0.0553038	-0.144918	biphasic	NR	NR	-0.100111	+	+	+	-	-	-	-	-
P28715	ERCC5	ERCC5	S341	NA	sp|P28715|ERCC5_HUMAN	sp|P28715|ERCC5_HUMAN	341	S	CEKLKTEKEPDATPPSPRTLLAMQAALLGSS	1	1	0.000827416	-0.0448673	NR	NR	NR	-0.0220199	+	+	-	-	-	-	-	+
P28715	ERCC5	ERCC5	S384	NA	sp|P28715|ERCC5_HUMAN	sp|P28715|ERCC5_HUMAN	384	S	ARGRNAPAAVDEGSISPRTLSAIKRALDDDE	1	1	0.0480284	-0.0362852	NR	NR	NR	0.00587165	+	+	-	-	-	-	-	-
P28715	ERCC5	ERCC5	T567	NA	sp|P28715|ERCC5_HUMAN	sp|P28715|ERCC5_HUMAN	567	T	YESKFDSSLLSSDDETKCKPNSASEVIGPVS	0.986017	2	0.018591	0.0122234	NR	NR	NR	0.0154072	+	+	+	-	-	-	-	+
P28715	ERCC5	ERCC5	S156	NA	sp|P28715|ERCC5_HUMAN	sp|P28715|ERCC5_HUMAN	156	S	NDLYVLPPLQEEEKHSSEEEDEKEWQERMNQ	1	2	0.0877339	-0.0151749	NR	NR	NR	0.0362795	+	+	-	-	-	-	-	+
P28715	ERCC5	ERCC5	S157	NA	sp|P28715|ERCC5_HUMAN	sp|P28715|ERCC5_HUMAN	157	S	DLYVLPPLQEEEKHSSEEEDEKEWQERMNQK	1	2	0.0877339	-0.0151749	NR	NR	NR	0.0362795	+	+	-	-	-	-	-	+
P28715	ERCC5	ERCC5	S562	NA	sp|P28715|ERCC5_HUMAN	sp|P28715|ERCC5_HUMAN	562	S	NELCPYESKFDSSLLSSDDETKCKPNSASEV	0.992552	2	0.0840798	0.0585984	NR	NR	NR	0.0713391	+	+	+	+	-	-	-	+
P28715	ERCC5	ERCC5	S563	NA	sp|P28715|ERCC5_HUMAN	sp|P28715|ERCC5_HUMAN	563	S	ELCPYESKFDSSLLSSDDETKCKPNSASEVI	0.992493	2	0.0840798	0.0585984	NR	NR	NR	0.0713391	+	+	+	+	-	-	-	+
Q2NKX8	ERC6L	ERCC6L	S1134	NA	sp|Q2NKX8|ERC6L_HUMAN	sp|Q2NKX8|ERC6L_HUMAN	1134	S	EAKGPEDYPEEGVEESSGEASKYTEEDPSGE	0.998732	2	0.102689	0.124089	NR	NR	NR	0.113389	+	+	-	-	-	-	+	+
Q2NKX8	ERC6L	ERCC6L	S1135	NA	sp|Q2NKX8|ERC6L_HUMAN	sp|Q2NKX8|ERC6L_HUMAN	1135	S	AKGPEDYPEEGVEESSGEASKYTEEDPSGET	0.998715	2	0.102689	0.124089	NR	NR	NR	0.113389	+	+	-	-	-	-	+	+
Q5T890	ER6L2	ERCC6L2	S939	NA	sp|Q5T890|ER6L2_HUMAN	sp|Q5T890|ER6L2_HUMAN	939	S	RFPDNSIRFKPPLEGSEDSETEHTVKTRNND	0.979598	2	0.0101813	-0.103658	NR	NR	NR	-0.0467382	+	-	+	+	-	-	-	+
Q86X53	ERIC1	ERICH1	S254	NA	sp|Q86X53|ERIC1_HUMAN	sp|Q86X53|ERIC1_HUMAN	254	S	EEDLTRARQEEGADASEEDPTPAGEEDVKDA	0.993457	1	0.0160508	0.0244507	NR	NR	NR	0.0202508	+	+	+	-	-	-	-	+
Q7Z2K6	ERMP1	ERMP1	S53	NA	sp|Q7Z2K6|ERMP1_HUMAN	sp|Q7Z2K6|ERMP1_HUMAN	53	S	PLVDGCSGGGRTRKRSPGGSGGASRGAGTGL	0.999996	1	0.00633149	-0.180062	NR	NR	NR	-0.086865	+	+	-	-	+	-	-	-
Q5FWF5	ESCO1	ESCO1	S288	NA	sp|Q5FWF5-2|ESCO1_HUMAN	sp|Q5FWF5-2|ESCO1_HUMAN	288	S	NTTLPKSPQPSVPEQSDNELEQAGKSKRGSI	0.944264	1	0.0736819	-0.194742	biphasic	NR	NR	-0.0605303	+	+	+	-	-	-	-	+
Q9H501	ESF1	ESF1	S153	NA	sp|Q9H501|ESF1_HUMAN	sp|Q9H501|ESF1_HUMAN	153	S	KKMKTSCKFKIDSNISPKKDSKEFTQKNKKE	0.99977	1	-0.217856	-0.208888	NR	NR	NR	-0.213372	+	-	-	-	-	-	-	-
Q9H501	ESF1	ESF1	S228	NA	sp|Q9H501|ESF1_HUMAN	sp|Q9H501|ESF1_HUMAN	228	S	VVQLIMTRDSDGYENSTDGEMCDKDALEEDS	0.999999	3	0.0690984	-0.0978826	NR	NR	NR	-0.0143921	+	+	-	-	-	-	-	-
Q9H501	ESF1	ESF1	T229	NA	sp|Q9H501|ESF1_HUMAN	sp|Q9H501|ESF1_HUMAN	229	T	VQLIMTRDSDGYENSTDGEMCDKDALEEDSE	0.999999	3	0.0690984	-0.0978826	NR	NR	NR	-0.0143921	+	+	-	-	-	-	-	-
Q9H501	ESF1	ESF1	S228	NA	sp|Q9H501|ESF1_HUMAN	sp|Q9H501|ESF1_HUMAN	228	S	VVQLIMTRDSDGYENSTDGEMCDKDALEEDS	0.999999	2	0.038887	-0.0284848	NR	NR	NR	0.00520113	+	+	-	-	-	-	+	+
Q9H501	ESF1	ESF1	T229	NA	sp|Q9H501|ESF1_HUMAN	sp|Q9H501|ESF1_HUMAN	229	T	VQLIMTRDSDGYENSTDGEMCDKDALEEDSE	0.999999	2	0.038887	-0.0284848	NR	NR	NR	0.00520113	+	+	-	-	-	-	+	+
Q9H501	ESF1	ESF1	S222	NA	sp|Q9H501|ESF1_HUMAN	sp|Q9H501|ESF1_HUMAN	222	S	RREMQSVVQLIMTRDSDGYENSTDGEMCDKD	0.991895	3	0.0690984	0.0130409	NR	NR	NR	0.0410696	+	+	-	-	-	-	+	+
Q9H501	ESF1	ESF1	S296	NA	sp|Q9H501|ESF1_HUMAN	sp|Q9H501|ESF1_HUMAN	296	S	DEEEDEDEDSEDDDKSDSGPDLARGKGNIET	1	2	0.071102	0.0361442	NR	NR	NR	0.0536231	+	+	+	-	-	-	-	+
Q9H501	ESF1	ESF1	S298	NA	sp|Q9H501|ESF1_HUMAN	sp|Q9H501|ESF1_HUMAN	298	S	EEDEDEDSEDDDKSDSGPDLARGKGNIETSS	1	2	0.071102	0.0361442	NR	NR	NR	0.0536231	+	+	+	-	-	-	-	+
P11474	ERR1	ESRRA	S19	NA	sp|P11474-2|ERR1_HUMAN	sp|P11474-2|ERR1_HUMAN	19	S	QVVGIEPLYIKAEPASPDSPKGSSETETEPP	1	2	0.0191824	-0.0386503	NR	NR	NR	-0.00973396	+	+	-	-	-	-	-	+
P11474	ERR1	ESRRA	S22	NA	sp|P11474-2|ERR1_HUMAN	sp|P11474-2|ERR1_HUMAN	22	S	GIEPLYIKAEPASPDSPKGSSETETEPPVAL	1	2	0.0191824	-0.0386503	NR	NR	NR	-0.00973396	+	+	-	-	-	-	-	+
A0FGR8	ESYT2	ESYT2	S100	NA	sp|A0FGR8-5|ESYT2_HUMAN	sp|A0FGR8-5|ESYT2_HUMAN	100	S	SKEGRKTSIKSHMSGSPGPGGSNTAPSTPVI	0.839028	2	-0.208908	-0.334402	NR	hypo	NR	-0.271655	+	-	-	-	-	-	-	-
A0FGR8	ESYT2	ESYT2	S98	NA	sp|A0FGR8-5|ESYT2_HUMAN	sp|A0FGR8-5|ESYT2_HUMAN	98	S	SVSKEGRKTSIKSHMSGSPGPGGSNTAPSTP	0.872223	2	-0.157406	-0.318186	NR	hypo	NR	-0.237796	+	-	-	-	-	-	-	+
Q9NY74	ETAA1	ETAA1	S882	NA	sp|Q9NY74|ETAA1_HUMAN	sp|Q9NY74|ETAA1_HUMAN	882	S	VGQQSLVKLSESLKQSSKEEEEKNRKCSPEE	1	2	-0.314274	-0.285125	hypo	NR	NR	-0.2997	-	-	-	-	-	-	-	-
Q9NY74	ETAA1	ETAA1	S883	NA	sp|Q9NY74|ETAA1_HUMAN	sp|Q9NY74|ETAA1_HUMAN	883	S	GQQSLVKLSESLKQSSKEEEEKNRKCSPEEI	1	2	-0.314274	-0.285125	hypo	NR	NR	-0.2997	-	-	-	-	-	-	-	-
O60447	EVI5	EVI5	S776	NA	sp|O60447|EVI5_HUMAN	sp|O60447|EVI5_HUMAN	776	S	GKSGSMSLDPAVADGSESETEDSVLETRESN	0.983012	2	0.0131166	0.0940311	NR	NR	NR	0.0535738	+	+	+	-	-	-	+	+
O60447	EVI5	EVI5	S778	NA	sp|O60447|EVI5_HUMAN	sp|O60447|EVI5_HUMAN	778	S	SGSMSLDPAVADGSESETEDSVLETRESNQV	0.983012	2	0.0131166	0.0940311	NR	NR	NR	0.0535738	+	+	+	-	-	-	+	+
Q9UQ84	EXO1	EXO1	T621	NA	sp|Q9UQ84-4|EXO1_HUMAN	sp|Q9UQ84-4|EXO1_HUMAN	621	T	RSCFSWSGGLGDFSRTPSPSPSTALQQFRRK	0.998704	2	-0.161736	-0.157925	NR	NR	NR	-0.159831	+	+	+	+	-	-	-	-
Q9UQ84	EXO1	EXO1	S623	NA	sp|Q9UQ84-4|EXO1_HUMAN	sp|Q9UQ84-4|EXO1_HUMAN	623	S	CFSWSGGLGDFSRTPSPSPSTALQQFRRKSD	0.97079	2	-0.161736	-0.157925	NR	NR	NR	-0.159831	+	+	+	+	-	-	-	-
Q9UQ84	EXO1	EXO1	T641	NA	sp|Q9UQ84-4|EXO1_HUMAN	sp|Q9UQ84-4|EXO1_HUMAN	641	T	PSTALQQFRRKSDSPTSLPENNMSDVSQLKS	0.692101	1	-0.00576334	-0.0914745	NR	NR	NR	-0.0486189	+	+	-	-	-	-	-	+
Q9UQ84	EXO1	EXO1	S702	NA	sp|Q9UQ84-4|EXO1_HUMAN	sp|Q9UQ84-4|EXO1_HUMAN	702	S	SNASKLSQCSSKDSDSEESDCNIKLLDSQSD	0.988806	2	-0.0171298	-0.067004	NR	NR	NR	-0.0420669	+	+	-	-	-	-	+	+
Q9UQ84	EXO1	EXO1	S700	NA	sp|Q9UQ84-4|EXO1_HUMAN	sp|Q9UQ84-4|EXO1_HUMAN	700	S	QSSNASKLSQCSSKDSDSEESDCNIKLLDSQ	0.996185	2	0.0520988	-0.067004	NR	NR	NR	-0.00745261	+	+	-	-	-	-	+	+
Q9UQ84	EXO1	EXO1	S659	NA	sp|Q9UQ84-4|EXO1_HUMAN	sp|Q9UQ84-4|EXO1_HUMAN	659	S	PENNMSDVSQLKSEESSDDESHPLREEACSS	0.900174	2	0.13958	0.0861866	NR	NR	NR	0.112883	+	-	-	-	+	+	+	+
Q9NQT4	EXOS5	EXOSC5	S20	CDK4	sp|Q9NQT4|EXOS5_HUMAN	sp|Q9NQT4|EXOS5_HUMAN	20	S	THTDAKIRAENGTGSSPRGPGCSLRHFACEQ	0.996767	1	0.0495615	-0.0636076	NR	NR	NR	-0.00702304	+	+	-	-	-	-	-	+
Q9NQT4	EXOS5	EXOSC5	S19	NA	sp|Q9NQT4|EXOS5_HUMAN	sp|Q9NQT4|EXOS5_HUMAN	19	S	ETHTDAKIRAENGTGSSPRGPGCSLRHFACE	0.989309	2	-0.000258912	0.00992856	NR	NR	NR	0.00483482	+	+	-	-	-	-	-	+
Q9NQT4	EXOS5	EXOSC5	S20	CDK4	sp|Q9NQT4|EXOS5_HUMAN	sp|Q9NQT4|EXOS5_HUMAN	20	S	THTDAKIRAENGTGSSPRGPGCSLRHFACEQ	0.996767	2	-0.000258912	0.00992856	NR	NR	NR	0.00483482	+	+	-	-	-	-	-	+
Q15024	EXOS7	EXOSC7	S177	NA	sp|Q15024|EXOS7_HUMAN	sp|Q15024|EXOS7_HUMAN	177	S	NTRIPRVRVLEDEEGSKDIELSDDPYDCIRL	1	1	-0.15469	-0.296451	NR	NR	NR	-0.225571	+	-	-	-	-	-	-	+
Q06265	EXOS9	EXOSC9	S222	NA	sp|Q06265-3|EXOS9_HUMAN	sp|Q06265-3|EXOS9_HUMAN	222	S	QRITAFKMEKAPIDTSDVEEKAEEIIAEAEP	1	1	0.00463089	-0.0815282	NR	NR	NR	-0.0384487	+	+	-	-	-	-	-	-
Q06265	EXOS9	EXOSC9	T221	NA	sp|Q06265-3|EXOS9_HUMAN	sp|Q06265-3|EXOS9_HUMAN	221	T	NQRITAFKMEKAPIDTSDVEEKAEEIIAEAE	1	1	0.0842258	-0.0598941	NR	NR	NR	0.0121658	+	+	+	-	-	-	-	+
Q06265	EXOS9	EXOSC9	S308	NA	sp|Q06265-3|EXOS9_HUMAN	sp|Q06265-3|EXOS9_HUMAN	308	S	VEVSDIGSQDAPIILSDSEEEEMIILEPDKN	0.9536	2	0.037561	0.0713035	NR	NR	NR	0.0544322	+	+	+	-	-	-	+	+
Q06265	EXOS9	EXOSC9	S310	NA	sp|Q06265-3|EXOS9_HUMAN	sp|Q06265-3|EXOS9_HUMAN	310	S	VSDIGSQDAPIILSDSEEEEMIILEPDKNPK	0.953591	2	0.037561	0.0713035	NR	NR	NR	0.0544322	+	+	+	-	-	-	+	+
Q06265	EXOS9	EXOSC9	S300	NA	sp|Q06265-3|EXOS9_HUMAN	sp|Q06265-3|EXOS9_HUMAN	300	S	DGIKMDTGVEVSDIGSQDAPIILSDSEEEEM	0.666397	2	0.160879	0.0792671	NR	NR	NR	0.120073	+	+	+	-	-	-	+	+
Q15910	EZH2	EZH2	S397	NA	sp|Q15910-5|EZH2_HUMAN	sp|Q15910-5|EZH2_HUMAN	397	S	ENNDKEEEEKKDETSSSSEANSRCQTPIKMK	0.992857	3	-0.0921234	-0.239823	NR	NR	NR	-0.165973	+	-	-	-	-	-	-	+
Q15910	EZH2	EZH2	S399	NA	sp|Q15910-5|EZH2_HUMAN	sp|Q15910-5|EZH2_HUMAN	399	S	NDKEEEEKKDETSSSSEANSRCQTPIKMKPN	0.876019	3	-0.0921234	-0.239823	NR	NR	NR	-0.165973	+	-	-	-	-	-	-	+
Q15910	EZH2	EZH2	S398	NA	sp|Q15910-5|EZH2_HUMAN	sp|Q15910-5|EZH2_HUMAN	398	S	NNDKEEEEKKDETSSSSEANSRCQTPIKMKP	0.892402	3	-0.0921234	-0.20683	NR	NR	NR	-0.149477	+	-	-	-	-	-	-	+
Q15910	EZH2	EZH2	T379	NA	sp|Q15910-5|EZH2_HUMAN	sp|Q15910-5|EZH2_HUMAN	379	T	LESKDTDSDREAGTETGGENNDKEEEEKKDE	0.927094	2	-0.152695	-0.125624	NR	NR	NR	-0.13916	+	-	-	-	-	-	-	+
Q15910	EZH2	EZH2	T377	NA	sp|Q15910-5|EZH2_HUMAN	sp|Q15910-5|EZH2_HUMAN	377	T	NVLESKDTDSDREAGTETGGENNDKEEEEKK	0.857699	2	-0.194738	-0.0629196	NR	NR	NR	-0.128829	+	-	-	-	-	-	-	-
Q15910	EZH2	EZH2	T369	NA	sp|Q15910-5|EZH2_HUMAN	sp|Q15910-5|EZH2_HUMAN	369	T	SRPSTPTINVLESKDTDSDREAGTETGGENN	0.999798	2	-0.121236	-0.115519	NR	NR	NR	-0.118378	+	-	-	-	-	-	-	+
Q15910	EZH2	EZH2	S371	NA	sp|Q15910-5|EZH2_HUMAN	sp|Q15910-5|EZH2_HUMAN	371	S	PSTPTINVLESKDTDSDREAGTETGGENNDK	0.996717	2	-0.145436	-0.0801059	NR	NR	NR	-0.112771	+	-	-	-	-	-	-	-
Q15910	EZH2	EZH2	T478	NA	sp|Q15910-5|EZH2_HUMAN	sp|Q15910-5|EZH2_HUMAN	478	T	KESSIIAPAPAEDVDTPPRKKKRKHRLWAAH	0.999769	1	-0.0185409	-0.0212465	NR	NR	NR	-0.0198937	+	-	-	+	-	-	-	+
Q0VG06	FP100	FAAP100	S516	NA	sp|Q0VG06-3|FP100_HUMAN	sp|Q0VG06-3|FP100_HUMAN	516	S	CLRFPGLAPPHTRAPSPLGPTRDPVATFLET	0.997833	1	-0.0298624	-0.103754	NR	NR	NR	-0.066808	+	+	-	-	-	-	-	+
Q9UNN5	FAF1	FAF1	T580	NA	sp|Q9UNN5|FAF1_HUMAN	sp|Q9UNN5|FAF1_HUMAN	580	T	PKEENAEPVSKLRIRTPSGEFLERRFLASNK	0.834222	1	0.0174677	-0.0729566	NR	NR	NR	-0.0277445	+	+	-	-	-	-	-	+
Q9UNN5	FAF1	FAF1	S582	AKT1	sp|Q9UNN5|FAF1_HUMAN	sp|Q9UNN5|FAF1_HUMAN	582	S	EENAEPVSKLRIRTPSGEFLERRFLASNKLQ	0.644024	1	0.0132484	-0.0567314	NR	NR	NR	-0.0217415	+	+	-	-	-	-	-	+
Q9UNN5	FAF1	FAF1	S269	NA	sp|Q9UNN5|FAF1_HUMAN	sp|Q9UNN5|FAF1_HUMAN	269	S	SGLSYPCHRLTVGRRSSPAQTREQSEEQITD	0.85832	1	-0.111184	0.152551	NR	NR	NR	0.0206834	+	+	-	-	-	-	+	+
Q9BTL3	RAM	FAM103A1	S36	MAPK1	sp|Q9BTL3|RAM_HUMAN	sp|Q9BTL3|RAM_HUMAN	36	S	ENDKEYQEYLKRPPESPPIVEEWNSRAGGNQ	0.999989	1	0.0958712	-0.111338	NR	NR	NR	-0.00773352	+	+	+	-	-	-	-	-
Q9C073	F117A	FAM117A	S29	NA	sp|Q9C073|F117A_HUMAN	sp|Q9C073|F117A_HUMAN	29	S	WGPGRGGAGGLRRGCSPPAPAGSPRAGLQPL	1	1	-0.166969	-0.535117	NR	hypo	NR	-0.351043	+	+	-	-	-	-	-	-
Q9NWS6	F118A	FAM118A	S175	NA	sp|Q9NWS6-2|F118A_HUMAN	sp|Q9NWS6-2|F118A_HUMAN	175	S	VSKKRTQSDTDDAGGS_______________	0.999985	1	-0.29639	-0.31796	NR	hypo	NR	-0.307175	+	-	-	-	-	-	-	+
Q9NWS6	F118A	FAM118A	S167	NA	sp|Q9NWS6-2|F118A_HUMAN	sp|Q9NWS6-2|F118A_HUMAN	167	S	KLEENGIEVSKKRTQSDTDDAGGS_______	0.935886	1	-0.280094	-0.272724	NR	NR	NR	-0.276409	+	+	-	-	-	-	-	-
Q9NWS6	F118A	FAM118A	S175	NA	sp|Q9NWS6-2|F118A_HUMAN	sp|Q9NWS6-2|F118A_HUMAN	175	S	VSKKRTQSDTDDAGGS_______________	0.999985	2	0.14324	-0.225454	NR	NR	NR	-0.041107	+	-	-	-	-	-	+	+
Q96E09	F122A	FAM122A	S147	NA	sp|Q96E09|F122A_HUMAN	sp|Q96E09|F122A_HUMAN	147	S	ASPKRIDFIPVSPAPSPTRGIGKQCFSPSLQ	0.979396	1	-0.0917567	-0.200493	biphasic	NR	NR	-0.146125	+	+	+	-	-	-	-	-
Q5BKY9	F133B	FAM133B	S236	NA	sp|Q5BKY9-2|F133B_HUMAN	sp|Q5BKY9-2|F133B_HUMAN	236	S	HSKKKKKKAASSSPDSP______________	1	1	-0.0381714	-0.111783	NR	NR	NR	-0.074977	+	-	-	-	-	-	-	+
Q5BKY9	F133B	FAM133B	S236	NA	sp|Q5BKY9-2|F133B_HUMAN	sp|Q5BKY9-2|F133B_HUMAN	236	S	HSKKKKKKAASSSPDSP______________	1	2	0.0350167	0.188642	NR	NR	NR	0.111829	+	+	-	-	-	-	-	+
Q5BKY9	F133B	FAM133B	S233	NA	sp|Q5BKY9-2|F133B_HUMAN	sp|Q5BKY9-2|F133B_HUMAN	233	S	HKKHSKKKKKKAASSSPDSP___________	0.977677	2	0.122414	0.188642	NR	NR	NR	0.155528	+	+	-	-	-	-	+	+
Q8N128	F177A	FAM177A1	S70	NA	sp|Q8N128|F177A_HUMAN	sp|Q8N128|F177A_HUMAN	70	S	RRVIHFVSGETMEEYSTDEDEVDGLEKKDVL	0.694242	2	0.179221	-0.0235865	NR	NR	NR	0.0778173	+	+	-	-	-	-	+	+
Q8N128	F177A	FAM177A1	T71	NA	sp|Q8N128|F177A_HUMAN	sp|Q8N128|F177A_HUMAN	71	T	RVIHFVSGETMEEYSTDEDEVDGLEKKDVLP	0.694241	2	0.179221	-0.0235865	NR	NR	NR	0.0778173	+	+	-	-	-	-	+	+
P78312	F193A	FAM193A	S998	NA	sp|P78312-4|F193A_HUMAN	sp|P78312-4|F193A_HUMAN	998	S	SPGEHQQNSKLVLAESPQPKGKNKKNKKKKG	1	1	-0.316408	-0.112629	hypo	NR	NR	-0.214519	+	-	-	-	-	-	+	+
Q9UK61	TASOR	FAM208A	S666	NA	sp|Q9UK61-2|TASOR_HUMAN	sp|Q9UK61-2|TASOR_HUMAN	666	S	IIIKASAKGGNLPPVSPNDSGAKIASNPLER	1	1	-0.050469	-0.0251517	NR	NR	NR	-0.0378103	+	+	+	-	-	-	-	-
Q5VWN6	F208B	FAM208B	S734	NA	sp|Q5VWN6-2|F208B_HUMAN	sp|Q5VWN6-2|F208B_HUMAN	734	S	ELNQPASAAKCTGDFSPSPEKLVKSGNPLQP	0.999728	2	-0.141091	-0.044742	NR	NR	NR	-0.0929166	+	+	+	+	-	-	-	-
Q5VWN6	F208B	FAM208B	S736	NA	sp|Q5VWN6-2|F208B_HUMAN	sp|Q5VWN6-2|F208B_HUMAN	736	S	NQPASAAKCTGDFSPSPEKLVKSGNPLQPVS	0.999528	2	-0.141091	-0.044742	NR	NR	NR	-0.0929166	+	+	+	+	-	-	-	-
Q5HYJ3	FA76B	FAM76B	S193	NA	sp|Q5HYJ3-3|FA76B_HUMAN	sp|Q5HYJ3-3|FA76B_HUMAN	193	S	HHHRHSSSHHKISNLSPEEEQGLWKQSHKSS	0.996857	1	-0.0611154	-0.139646	NR	NR	NR	-0.100381	+	-	-	-	-	-	-	+
Q86UY5	FA83A	FAM83A	S339	NA	sp|Q86UY5|FA83A_HUMAN	sp|Q86UY5|FA83A_HUMAN	339	S	GSASDRTSSNPFSGRSAGSHPGTRSVSASSG	0.9999	2	-0.144116	-0.235142	NR	NR	NR	-0.189629	-	+	+	-	-	-	-	-
Q86UY5	FA83A	FAM83A	S342	NA	sp|Q86UY5|FA83A_HUMAN	sp|Q86UY5|FA83A_HUMAN	342	S	SDRTSSNPFSGRSAGSHPGTRSVSASSGPCS	0.993703	2	-0.144116	-0.235142	NR	NR	NR	-0.189629	-	+	+	-	-	-	-	-
Q86UY5	FA83A	FAM83A	T330	NA	sp|Q86UY5|FA83A_HUMAN	sp|Q86UY5|FA83A_HUMAN	330	T	ANGRLSSSSGSASDRTSSNPFSGRSAGSHPG	0.992247	2	-0.0736801	-0.0664485	NR	NR	NR	-0.0700643	+	+	+	-	-	-	-	-
Q86UY5	FA83A	FAM83A	S332	NA	sp|Q86UY5|FA83A_HUMAN	sp|Q86UY5|FA83A_HUMAN	332	S	GRLSSSSGSASDRTSSNPFSGRSAGSHPGTR	0.9987	2	-0.0736801	-0.0664485	NR	NR	NR	-0.0700643	+	+	+	-	-	-	-	-
Q658Y4	F91A1	FAM91A1	S671	NA	sp|Q658Y4|F91A1_HUMAN	sp|Q658Y4|F91A1_HUMAN	671	S	VTMLNASSQLADRKLSDASDERGEPDLASGS	1	2	-0.0921873	-0.160193	NR	NR	NR	-0.12619	+	+	-	-	-	-	-	+
Q658Y4	F91A1	FAM91A1	S674	NA	sp|Q658Y4|F91A1_HUMAN	sp|Q658Y4|F91A1_HUMAN	674	S	LNASSQLADRKLSDASDERGEPDLASGSDVN	1	2	-0.0921873	-0.160193	NR	NR	NR	-0.12619	+	+	-	-	-	-	-	+
Q9BXW9	FACD2	FANCD2	S1435	NA	sp|Q9BXW9|FACD2_HUMAN	sp|Q9BXW9|FACD2_HUMAN	1435	S	ASKSKATEDGEEDEVSAGEKEQDSDESYDDS	1	1	0.0106507	0.0199863	NR	NR	NR	0.0153185	+	+	+	-	-	-	+	+
Q9BXW9	FACD2	FANCD2	S1407	NA	sp|Q9BXW9|FACD2_HUMAN	sp|Q9BXW9|FACD2_HUMAN	1407	S	RDLQGEEIKSQNSQESTADESEDDMSSQASK	0.799577	3	-0.0300314	0.0665799	NR	NR	NR	0.0182743	+	+	+	+	-	-	-	+
Q9BXW9	FACD2	FANCD2	T1408	NA	sp|Q9BXW9|FACD2_HUMAN	sp|Q9BXW9|FACD2_HUMAN	1408	T	DLQGEEIKSQNSQESTADESEDDMSSQASKS	0.799577	3	-0.0300314	0.0665799	NR	NR	NR	0.0182743	+	+	+	+	-	-	-	+
Q9BXW9	FACD2	FANCD2	S1412	NA	sp|Q9BXW9|FACD2_HUMAN	sp|Q9BXW9|FACD2_HUMAN	1412	S	EEIKSQNSQESTADESEDDMSSQASKSKATE	0.988581	3	-0.0300314	0.0665799	NR	NR	NR	0.0182743	+	+	+	+	-	-	-	+
Q9BXW9	FACD2	FANCD2	S1412	NA	sp|Q9BXW9|FACD2_HUMAN	sp|Q9BXW9|FACD2_HUMAN	1412	S	EEIKSQNSQESTADESEDDMSSQASKSKATE	0.988581	1	-0.015131	0.169952	NR	NR	NR	0.0774103	+	+	+	-	-	-	+	+
P49327	FAS	FASN	S207	NA	sp|P49327|FAS_HUMAN	sp|P49327|FAS_HUMAN	207	S	LKPNTSVQFLRLGMLSPEGTCKAFDTAGNGY	0.999703	1	-0.0276234	-0.14108	NR	NR	NR	-0.0843518	+	+	+	-	-	-	-	-
Q9HCM7	FBSL	FBRSL1	S844	NA	sp|Q9HCM7|FBSL_HUMAN	sp|Q9HCM7|FBSL_HUMAN	844	S	RSPAKEEAAKMPARASPPHSKAAPGDVKVKE	0.99802	1	0.0435312	-0.0869983	NR	biphasic	NR	-0.0217336	+	+	-	-	-	-	+	+
Q9HCM7	FBSL	FBRSL1	S217	NA	sp|Q9HCM7|FBSL_HUMAN	sp|Q9HCM7|FBSL_HUMAN	217	S	RGYSCDSESGPDDKASVGSEKLFAPGTDKGP	1	2	0.0722145	-0.0298668	NR	NR	NR	0.0211738	+	+	-	-	-	-	-	+
Q9HCM7	FBSL	FBRSL1	S220	NA	sp|Q9HCM7|FBSL_HUMAN	sp|Q9HCM7|FBSL_HUMAN	220	S	SCDSESGPDDKASVGSEKLFAPGTDKGPALE	1	2	0.0722145	-0.0298668	NR	NR	NR	0.0211738	+	+	-	-	-	-	-	+
Q6PCT2	FXL19	FBXL19	T99	NA	sp|Q6PCT2-2|FXL19_HUMAN	sp|Q6PCT2-2|FXL19_HUMAN	99	T	HTAVCLLCGEAGKEDTVEGEEEKFGLSLMEC	1	1	-0.0625994	-0.139741	NR	NR	NR	-0.10117	-	-	-	-	-	-	+	+
Q5XUX0	FBX31	FBXO31	S33	AKT1	sp|Q5XUX0|FBX31_HUMAN	sp|Q5XUX0|FBX31_HUMAN	33	S	RRQQRRGPAETAAADSEPDTDPEEERIEASA	0.999988	2	-0.0242612	-0.131164	NR	NR	NR	-0.0777126	+	+	-	-	-	-	-	+
Q5XUX0	FBX31	FBXO31	T37	NA	sp|Q5XUX0|FBX31_HUMAN	sp|Q5XUX0|FBX31_HUMAN	37	T	RRGPAETAAADSEPDTDPEEERIEASAGVGG	0.999999	2	-0.0242612	-0.131164	NR	NR	NR	-0.0777126	+	+	-	-	-	-	-	+
Q9UKT5	FBX4	FBXO4	S12	GSK3B	sp|Q9UKT5-2|FBX4_HUMAN	sp|Q9UKT5-2|FBX4_HUMAN	12	S	____MAGSEPRSGTNSPPPPFSDWGRLEAAI	0.985272	1	-0.0915131	-0.0201759	NR	biphasic	NR	-0.0558445	+	+	+	-	-	-	-	-
Q6P3S6	FBX42	FBXO42	S427	NA	sp|Q6P3S6|FBX42_HUMAN	sp|Q6P3S6|FBX42_HUMAN	427	S	RPRAQRQTPSGSREGSLSPARGDGSPILNGG	1	2	-0.182932	-0.269133	NR	NR	NR	-0.226033	+	+	-	-	-	-	-	-
Q6P3S6	FBX42	FBXO42	S429	NA	sp|Q6P3S6|FBX42_HUMAN	sp|Q6P3S6|FBX42_HUMAN	429	S	RAQRQTPSGSREGSLSPARGDGSPILNGGSL	1	2	-0.182932	-0.269133	NR	NR	NR	-0.226033	+	+	-	-	-	-	-	-
Q5XUX1	FBXW9	FBXW9	S22	NA	sp|Q5XUX1-3|FBXW9_HUMAN	sp|Q5XUX1-3|FBXW9_HUMAN	22	S	RCDDSRTWDDDSDPESETDPDAQAKAYVARV	0.984141	2	-0.0141521	-0.128219	NR	NR	NR	-0.0711855	+	-	-	-	-	-	-	+
Q5XUX1	FBXW9	FBXW9	T24	NA	sp|Q5XUX1-3|FBXW9_HUMAN	sp|Q5XUX1-3|FBXW9_HUMAN	24	T	DDSRTWDDDSDPESETDPDAQAKAYVARVLS	0.984138	2	-0.0141521	-0.057589	NR	NR	NR	-0.0358705	+	+	-	-	-	-	+	+
Q5XUX1	FBXW9	FBXW9	S18	NA	sp|Q5XUX1-3|FBXW9_HUMAN	sp|Q5XUX1-3|FBXW9_HUMAN	18	S	LPLGRCDDSRTWDDDSDPESETDPDAQAKAY	0.957385	1	0.0586998	-0.0306932	NR	NR	NR	0.0140033	+	+	-	-	-	-	-	+
O14526	FCHO1	FCHO1	S537	NA	sp|O14526-3|FCHO1_HUMAN	sp|O14526-3|FCHO1_HUMAN	537	S	PLTRSNGDLSRSLSPSPLGSSAASTALERPS	0.991121	2	-0.283502	-0.29719	NR	NR	NR	-0.290346	+	-	-	-	-	-	-	-
O14526	FCHO1	FCHO1	T448	NA	sp|O14526-3|FCHO1_HUMAN	sp|O14526-3|FCHO1_HUMAN	448	T	AAPGPSPDSWVPRPGTPQSPPSCRAPPPEAR	0.999949	2	-0.241232	-0.273948	NR	NR	NR	-0.25759	+	+	-	-	-	-	-	-
O14526	FCHO1	FCHO1	S451	NA	sp|O14526-3|FCHO1_HUMAN	sp|O14526-3|FCHO1_HUMAN	451	S	GPSPDSWVPRPGTPQSPPSCRAPPPEARGIR	0.996542	2	-0.241232	-0.273948	NR	NR	NR	-0.25759	+	+	-	-	-	-	-	-
O14526	FCHO1	FCHO1	S535	NA	sp|O14526-3|FCHO1_HUMAN	sp|O14526-3|FCHO1_HUMAN	535	S	SCPLTRSNGDLSRSLSPSPLGSSAASTALER	0.961456	2	-0.307002	-0.162032	hypo	NR	NR	-0.234517	+	-	-	-	-	-	-	+
O14526	FCHO1	FCHO1	S533	NA	sp|O14526-3|FCHO1_HUMAN	sp|O14526-3|FCHO1_HUMAN	533	S	KVSCPLTRSNGDLSRSLSPSPLGSSAASTAL	0.963186	2	-0.236107	-0.107648	NR	NR	NR	-0.171878	+	-	-	-	-	-	-	+
O14526	FCHO1	FCHO1	S451	NA	sp|O14526-3|FCHO1_HUMAN	sp|O14526-3|FCHO1_HUMAN	451	S	GPSPDSWVPRPGTPQSPPSCRAPPPEARGIR	0.996542	1	-0.119827	-0.190266	NR	biphasic	NR	-0.155047	+	+	+	-	-	-	-	-
O95684	FR1OP	FGFR1OP	S156	NA	sp|O95684-2|FR1OP_HUMAN	sp|O95684-2|FR1OP_HUMAN	156	S	GPTTGEGALDLSDVHSPPKSPEGKTSAQTTP	0.999934	2	0.245837	-0.0293104	NR	NR	NR	0.108263	+	+	-	-	-	-	-	+
O95684	FR1OP	FGFR1OP	S152	NA	sp|O95684-2|FR1OP_HUMAN	sp|O95684-2|FR1OP_HUMAN	152	S	QKEKGPTTGEGALDLSDVHSPPKSPEGKTSA	0.999957	2	0.255485	-0.0132536	NR	NR	NR	0.121116	+	+	-	-	-	-	-	+
O95684	FR1OP	FGFR1OP	S160	NA	sp|O95684-2|FR1OP_HUMAN	sp|O95684-2|FR1OP_HUMAN	160	S	GEGALDLSDVHSPPKSPEGKTSAQTTPSKKA	0.999948	2	0.272352	-0.0100714	NR	NR	NR	0.13114	+	+	+	-	-	-	+	+
Q6UN15	FIP1	FIP1L1	S500	NA	sp|Q6UN15|FIP1_HUMAN	sp|Q6UN15|FIP1_HUMAN	500	S	RERERDHSPTPSVFNSDEERYRYREYAERGY	1	2	-0.0814725	-0.164239	NR	NR	NR	-0.122856	+	-	-	-	-	-	+	+
Q6UN15	FIP1	FIP1L1	S492	NA	sp|Q6UN15|FIP1_HUMAN	sp|Q6UN15|FIP1_HUMAN	492	S	RERERTRERERERDHSPTPSVFNSDEERYRY	0.996445	2	-0.0666062	-0.163694	NR	NR	NR	-0.11515	+	-	-	-	-	-	+	+
Q6UN15	FIP1	FIP1L1	S496	NA	sp|Q6UN15|FIP1_HUMAN	sp|Q6UN15|FIP1_HUMAN	496	S	RTRERERERDHSPTPSVFNSDEERYRYREYA	0.566336	2	-0.0727228	-0.152074	NR	NR	NR	-0.112398	+	-	-	-	-	-	-	+
Q6UN15	FIP1	FIP1L1	S492	NA	sp|Q6UN15|FIP1_HUMAN	sp|Q6UN15|FIP1_HUMAN	492	S	RERERTRERERERDHSPTPSVFNSDEERYRY	0.996445	1	0.0650214	-0.0251816	NR	NR	NR	0.0199199	+	+	-	-	-	-	-	+
Q6UN15	FIP1	FIP1L1	S85	NA	sp|Q6UN15|FIP1_HUMAN	sp|Q6UN15|FIP1_HUMAN	85	S	ENGVPKPKVTETEDDSDSDSDDDEDDVHVTI	0.998628	3	0.243506	0.0620677	NR	NR	NR	0.152787	+	+	-	-	-	-	+	+
Q6UN15	FIP1	FIP1L1	S87	NA	sp|Q6UN15|FIP1_HUMAN	sp|Q6UN15|FIP1_HUMAN	87	S	GVPKPKVTETEDDSDSDSDDDEDDVHVTIGD	0.997634	3	0.243506	0.0620677	NR	NR	NR	0.152787	+	+	-	-	-	-	+	+
Q6UN15	FIP1	FIP1L1	S89	NA	sp|Q6UN15|FIP1_HUMAN	sp|Q6UN15|FIP1_HUMAN	89	S	PKPKVTETEDDSDSDSDDDEDDVHVTIGDIK	0.997634	3	0.243506	0.0620677	NR	NR	NR	0.152787	+	+	-	-	-	-	+	+
Q5T1M5	FKB15	FKBP15	S956	NA	sp|Q5T1M5|FKB15_HUMAN	sp|Q5T1M5|FKB15_HUMAN	956	S	SEEEEEKAEERPRRPSQEQSASASSGQPQAP	0.99461	1	-0.0455806	-0.256579	NR	NR	NR	-0.15108	+	-	-	-	-	-	-	+
Q5T1M5	FKB15	FKBP15	S939	NA	sp|Q5T1M5|FKB15_HUMAN	sp|Q5T1M5|FKB15_HUMAN	939	S	VTLQLLNQQEQEKEESSSEEEEEKAEERPRR	1	3	0.0110119	-0.136598	NR	NR	NR	-0.0627932	+	-	-	-	-	-	-	+
Q5T1M5	FKB15	FKBP15	S940	NA	sp|Q5T1M5|FKB15_HUMAN	sp|Q5T1M5|FKB15_HUMAN	940	S	TLQLLNQQEQEKEESSSEEEEEKAEERPRRP	1	3	0.0110119	-0.136598	NR	NR	NR	-0.0627932	+	-	-	-	-	-	-	+
Q5T1M5	FKB15	FKBP15	S941	NA	sp|Q5T1M5|FKB15_HUMAN	sp|Q5T1M5|FKB15_HUMAN	941	S	LQLLNQQEQEKEESSSEEEEEKAEERPRRPS	1	3	0.0110119	-0.136598	NR	NR	NR	-0.0627932	+	-	-	-	-	-	-	+
Q02790	FKBP4	FKBP4	S451	NA	sp|Q02790|FKBP4_HUMAN	sp|Q02790|FKBP4_HUMAN	451	S	TDTEMKEEQKSNTAGSQSQVETEA_______	0.942616	1	0.148792	-0.0427978	NR	NR	NR	0.0529972	+	+	-	-	+	-	-	+
Q13451	FKBP5	FKBP5	S13	NA	sp|Q13451|FKBP5_HUMAN	sp|Q13451|FKBP5_HUMAN	13	S	___MTTDEGAKNNEESPTATVAEQGEDITSK	0.991521	1	-0.0385016	-0.0266856	NR	NR	NR	-0.0325936	+	+	-	-	-	-	-	+
Q8NFF5	FAD1	FLAD1	S9	NA	sp|Q8NFF5-3|FAD1_HUMAN	sp|Q8NFF5-3|FAD1_HUMAN	9	S	_______MTSRASELSPGRSVTAGIIIVGDE	0.999992	1	-0.145354	-0.112309	NR	NR	NR	-0.128832	+	+	+	-	-	-	-	+
Q8NFG4	FLCN	FLCN	S62	NA	sp|Q8NFG4-3|FLCN_HUMAN	sp|Q8NFG4-3|FLCN_HUMAN	62	S	EEEGGIQMNSRMRAHSPAEGASVESSSPGPK	0.999818	2	-0.370407	-0.299307	biphasic	NR	NR	-0.334857	+	+	+	-	-	-	-	-
Q8N3X1	FNBP4	FNBP4	S464	NA	sp|Q8N3X1|FNBP4_HUMAN	sp|Q8N3X1|FNBP4_HUMAN	464	S	LMSKRGKWKMFVRATSPESTSRSSSKTGRDT	0.980004	2	-0.0490878	-0.493688	biphasic	hypo	NR	-0.271388	+	+	-	-	-	-	-	-
Q8N3X1	FNBP4	FNBP4	S469	NA	sp|Q8N3X1|FNBP4_HUMAN	sp|Q8N3X1|FNBP4_HUMAN	469	S	GKWKMFVRATSPESTSRSSSKTGRDTPENGE	0.869213	2	-0.0490878	-0.493688	biphasic	hypo	NR	-0.271388	+	+	-	-	-	-	-	-
Q8N3X1	FNBP4	FNBP4	S432	NA	sp|Q8N3X1|FNBP4_HUMAN	sp|Q8N3X1|FNBP4_HUMAN	432	S	ELRALEEGDGSVSGSSPRSDISQPASQDGMR	0.997407	3	-0.042709	-0.120663	NR	NR	NR	-0.0816862	+	+	-	-	-	-	-	-
Q8N3X1	FNBP4	FNBP4	S435	NA	sp|Q8N3X1|FNBP4_HUMAN	sp|Q8N3X1|FNBP4_HUMAN	435	S	ALEEGDGSVSGSSPRSDISQPASQDGMRRLM	0.612473	3	-0.042709	-0.120663	NR	NR	NR	-0.0816862	+	+	-	-	-	-	-	-
Q8N3X1	FNBP4	FNBP4	S438	NA	sp|Q8N3X1|FNBP4_HUMAN	sp|Q8N3X1|FNBP4_HUMAN	438	S	EGDGSVSGSSPRSDISQPASQDGMRRLMSKR	0.797324	3	-0.042709	-0.120663	NR	NR	NR	-0.0816862	+	+	-	-	-	-	-	-
Q8N3X1	FNBP4	FNBP4	S442	NA	sp|Q8N3X1|FNBP4_HUMAN	sp|Q8N3X1|FNBP4_HUMAN	442	S	SVSGSSPRSDISQPASQDGMRRLMSKRGKWK	0.706551	3	-0.042709	-0.120663	NR	NR	NR	-0.0816862	+	+	-	-	-	-	-	-
Q8N3X1	FNBP4	FNBP4	S499	NA	sp|Q8N3X1|FNBP4_HUMAN	sp|Q8N3X1|FNBP4_HUMAN	499	S	ETAIGAENSEKIDENSDKEMEVEESPEKIKV	1	1	0.0393562	-0.068142	NR	NR	NR	-0.0143929	+	+	-	-	-	-	-	+
Q8N3X1	FNBP4	FNBP4	S431	NA	sp|Q8N3X1|FNBP4_HUMAN	sp|Q8N3X1|FNBP4_HUMAN	431	S	AELRALEEGDGSVSGSSPRSDISQPASQDGM	0.997413	2	0.117038	-0.109198	NR	NR	NR	0.0039201	+	+	-	-	-	-	+	+
Q8N3X1	FNBP4	FNBP4	S464	NA	sp|Q8N3X1|FNBP4_HUMAN	sp|Q8N3X1|FNBP4_HUMAN	464	S	LMSKRGKWKMFVRATSPESTSRSSSKTGRDT	0.980004	1	0.055015	-0.00761052	NR	NR	NR	0.0237023	+	+	-	-	-	-	+	+
Q8N3X1	FNBP4	FNBP4	S18	NA	sp|Q8N3X1|FNBP4_HUMAN	sp|Q8N3X1|FNBP4_HUMAN	18	S	KKSRAVPGRRPILQLSPPGPRGSTPGRDPEP	1	1	0.0722	0.00956376	NR	NR	NR	0.0408819	+	+	-	-	-	-	-	+
Q8N3X1	FNBP4	FNBP4	S964	NA	sp|Q8N3X1|FNBP4_HUMAN	sp|Q8N3X1|FNBP4_HUMAN	964	S	KWQSIQRELDEEDNSSSSEEDRESTAQKRIE	0.999999	3	0.121004	0.00650794	NR	NR	NR	0.0637557	+	+	+	-	-	-	+	+
Q8N3X1	FNBP4	FNBP4	S965	NA	sp|Q8N3X1|FNBP4_HUMAN	sp|Q8N3X1|FNBP4_HUMAN	965	S	WQSIQRELDEEDNSSSSEEDRESTAQKRIEE	0.999999	3	0.121004	0.00650794	NR	NR	NR	0.0637557	+	+	+	-	-	-	+	+
Q8N3X1	FNBP4	FNBP4	S963	NA	sp|Q8N3X1|FNBP4_HUMAN	sp|Q8N3X1|FNBP4_HUMAN	963	S	KKWQSIQRELDEEDNSSSSEEDRESTAQKRI	1	3	0.129088	0.00650794	NR	NR	NR	0.0677981	+	+	+	-	-	-	+	+
Q8N3X1	FNBP4	FNBP4	S432	NA	sp|Q8N3X1|FNBP4_HUMAN	sp|Q8N3X1|FNBP4_HUMAN	432	S	ELRALEEGDGSVSGSSPRSDISQPASQDGMR	0.997407	2	0.250533	-0.109198	NR	NR	NR	0.0706673	+	+	-	-	-	-	-	+
Q8N3X1	FNBP4	FNBP4	S966	NA	sp|Q8N3X1|FNBP4_HUMAN	sp|Q8N3X1|FNBP4_HUMAN	966	S	QSIQRELDEEDNSSSSEEDRESTAQKRIEEW	0.999999	3	0.121004	0.0674784	NR	NR	NR	0.094241	+	+	+	-	-	-	+	+
Q8N3X1	FNBP4	FNBP4	S508	NA	sp|Q8N3X1|FNBP4_HUMAN	sp|Q8N3X1|FNBP4_HUMAN	508	S	EKIDENSDKEMEVEESPEKIKVQTTPKVEEE	1	1	0.0622597	0.225939	NR	NR	NR	0.144099	+	+	-	-	+	+	+	+
Q9Y2H6	FND3A	FNDC3A	S146	NA	sp|Q9Y2H6-2|FND3A_HUMAN	sp|Q9Y2H6-2|FND3A_HUMAN	146	S	QKKLKDRQGTQKDKMSSPPSSPQKCPSPINE	0.947032	2	-0.265966	-0.357213	biphasic	hypo	NR	-0.31159	+	+	+	-	-	-	-	-
Q9Y2H6	FND3A	FNDC3A	S150	NA	sp|Q9Y2H6-2|FND3A_HUMAN	sp|Q9Y2H6-2|FND3A_HUMAN	150	S	KDRQGTQKDKMSSPPSSPQKCPSPINEHNGL	0.945572	2	-0.226121	-0.36323	biphasic	hypo	NR	-0.294675	+	+	+	-	-	-	-	-
Q9Y2H6	FND3A	FNDC3A	S151	NA	sp|Q9Y2H6-2|FND3A_HUMAN	sp|Q9Y2H6-2|FND3A_HUMAN	151	S	DRQGTQKDKMSSPPSSPQKCPSPINEHNGLI	0.995167	2	-0.220043	-0.330943	biphasic	hypo	NR	-0.275493	+	+	+	-	-	-	-	-
Q9Y2H6	FND3A	FNDC3A	S147	NA	sp|Q9Y2H6-2|FND3A_HUMAN	sp|Q9Y2H6-2|FND3A_HUMAN	147	S	KKLKDRQGTQKDKMSSPPSSPQKCPSPINEH	0.9589	2	-0.187089	-0.359759	biphasic	hypo	NR	-0.273424	+	+	+	-	-	-	-	-
Q9Y2H6	FND3A	FNDC3A	S146	NA	sp|Q9Y2H6-2|FND3A_HUMAN	sp|Q9Y2H6-2|FND3A_HUMAN	146	S	QKKLKDRQGTQKDKMSSPPSSPQKCPSPINE	0.947032	1	0.0877036	0.207874	NR	NR	NR	0.147789	+	+	-	-	+	+	+	+
P85037	FOXK1	FOXK1	S213	NA	sp|P85037|FOXK1_HUMAN	sp|P85037|FOXK1_HUMAN	213	S	KIQFTSLYHKEEAPASPLRPLYPQISPLKIH	1	2	-0.278328	-0.478496	biphasic	hypo	NR	-0.378412	+	+	-	-	-	-	-	-
P85037	FOXK1	FOXK1	T245	NA	sp|P85037|FOXK1_HUMAN	sp|P85037|FOXK1_HUMAN	245	T	PEPDLRSMVSPVPSPTGTISVPNSCPASPRG	0.856779	2	-0.188079	-0.508777	NR	hypo	NR	-0.348428	+	-	-	-	-	-	-	+
P85037	FOXK1	FOXK1	S223	NA	sp|P85037|FOXK1_HUMAN	sp|P85037|FOXK1_HUMAN	223	S	EEAPASPLRPLYPQISPLKIHIPEPDLRSMV	0.999986	1	-0.298848	-0.279293	NR	NR	NR	-0.28907	+	-	-	-	-	-	-	+
P85037	FOXK1	FOXK1	S243	NA	sp|P85037|FOXK1_HUMAN	sp|P85037|FOXK1_HUMAN	243	S	HIPEPDLRSMVSPVPSPTGTISVPNSCPASP	0.863036	2	-0.172637	-0.267522	NR	NR	NR	-0.22008	+	+	-	-	-	-	-	-
P85037	FOXK1	FOXK1	S299	NA	sp|P85037|FOXK1_HUMAN	sp|P85037|FOXK1_HUMAN	299	S	AKAASEQQADTSGGDSPKDESKPPFSYAQLI	0.999779	1	-0.234593	-0.20134	NR	biphasic	NR	-0.217967	+	+	+	-	-	-	-	-
P85037	FOXK1	FOXK1	S295	NA	sp|P85037|FOXK1_HUMAN	sp|P85037|FOXK1_HUMAN	295	S	AEFAAKAASEQQADTSGGDSPKDESKPPFSY	0.999958	1	-0.158531	-0.23603	biphasic	NR	NR	-0.197281	+	+	+	-	-	-	-	+
P85037	FOXK1	FOXK1	S428	NA	sp|P85037|FOXK1_HUMAN	sp|P85037|FOXK1_HUMAN	428	S	SSRSAPASPTHPGLMSPRSGGLQTPECLSRE	1	2	-0.0723891	-0.224815	biphasic	NR	NR	-0.148602	+	+	+	+	-	-	-	-
P85037	FOXK1	FOXK1	S420	NA	sp|P85037|FOXK1_HUMAN	sp|P85037|FOXK1_HUMAN	420	S	FRTPFGPLSSRSAPASPTHPGLMSPRSGGLQ	0.988458	2	-0.0829912	-0.207847	biphasic	NR	NR	-0.145419	+	+	+	+	-	-	-	-
P85037	FOXK1	FOXK1	T422	NA	sp|P85037|FOXK1_HUMAN	sp|P85037|FOXK1_HUMAN	422	T	TPFGPLSSRSAPASPTHPGLMSPRSGGLQTP	0.864184	2	0.0107273	-0.277626	biphasic	NR	NR	-0.133449	+	+	+	+	-	-	-	-
P85037	FOXK1	FOXK1	T247	NA	sp|P85037|FOXK1_HUMAN	sp|P85037|FOXK1_HUMAN	247	T	PDLRSMVSPVPSPTGTISVPNSCPASPRGAG	0.651813	2	-0.0776641	-0.156832	NR	NR	NR	-0.117248	+	+	+	-	-	-	-	+
P85037	FOXK1	FOXK1	S101	NA	sp|P85037|FOXK1_HUMAN	sp|P85037|FOXK1_HUMAN	101	S	AAPALVAAAAASVRQSPGPALARLEGREFEF	1	1	-0.0647674	-0.167337	NR	NR	NR	-0.116052	+	+	+	-	-	-	-	+
P85037	FOXK1	FOXK1	S445	NA	sp|P85037|FOXK1_HUMAN	sp|P85037|FOXK1_HUMAN	445	S	RSGGLQTPECLSREGSPIPHDPEFGSKLASV	0.999984	1	-0.00826774	-0.122355	NR	NR	NR	-0.0653113	+	-	-	-	-	-	+	+
P85037	FOXK1	FOXK1	S299	NA	sp|P85037|FOXK1_HUMAN	sp|P85037|FOXK1_HUMAN	299	S	AKAASEQQADTSGGDSPKDESKPPFSYAQLI	0.999779	2	0.0587331	-0.0126342	NR	NR	NR	0.0230494	+	+	-	+	+	-	-	-
P85037	FOXK1	FOXK1	T294	NA	sp|P85037|FOXK1_HUMAN	sp|P85037|FOXK1_HUMAN	294	T	AAEFAAKAASEQQADTSGGDSPKDESKPPFS	0.999931	2	0.061227	0.0520421	NR	NR	NR	0.0566345	+	+	-	-	+	+	-	-
P85037	FOXK1	FOXK1	S295	NA	sp|P85037|FOXK1_HUMAN	sp|P85037|FOXK1_HUMAN	295	S	AEFAAKAASEQQADTSGGDSPKDESKPPFSY	0.999958	2	0.0585127	0.0579509	NR	NR	NR	0.0582318	+	+	-	-	+	+	-	-
P85037	FOXK1	FOXK1	S213	NA	sp|P85037|FOXK1_HUMAN	sp|P85037|FOXK1_HUMAN	213	S	KIQFTSLYHKEEAPASPLRPLYPQISPLKIH	1	1	0.0724541	0.0759761	biphasic	NR	NR	0.0742151	+	+	+	+	-	-	-	-
P85037	FOXK1	FOXK1	S257	NA	sp|P85037|FOXK1_HUMAN	sp|P85037|FOXK1_HUMAN	257	S	PSPTGTISVPNSCPASPRGAGSSSYRFVQNV	0.918839	2	0.243838	0.0459536	NR	NR	NR	0.144896	+	+	+	+	+	-	-	-
Q01167	FOXK2	FOXK2	S170	NA	sp|Q01167|FOXK2_HUMAN	sp|Q01167|FOXK2_HUMAN	170	S	TALSSEKREKQEASESPVKAVQPHISPLTIN	0.99915	1	-0.104507	-0.0798465	NR	NR	NR	-0.092177	+	+	-	-	-	-	-	+
Q01167	FOXK2	FOXK2	S398	NA	sp|Q01167|FOXK2_HUMAN	sp|Q01167|FOXK2_HUMAN	398	S	HSSGAQTPESLSREGSPAPLEPEPGAAQPKL	1	1	0.258827	0.0689847	NR	NR	NR	0.163906	+	+	+	+	-	+	+	+
P58012	FOXL2	FOXL2	S33	GSK3B	sp|P58012|FOXL2_HUMAN	sp|P58012|FOXL2_HUMAN	33	S	PETGRTVKEPEGPPPSPGKGGGGGGGTAPEK	1	1	-0.0876408	-0.139574	NR	NR	NR	-0.113607	+	+	-	-	-	-	-	+
O00409	FOXN3	FOXN3	S367	NA	sp|O00409-2|FOXN3_HUMAN	sp|O00409-2|FOXN3_HUMAN	367	S	QEGSEGSEGSFRSHESPSDTEEDDRKHSQKE	0.851787	2	0.0844435	0.0256886	NR	NR	NR	0.0550661	+	+	-	-	-	-	-	+
O43524	FOXO3	FOXO3	S280	IKBKB	sp|O43524|FOXO3_HUMAN	sp|O43524|FOXO3_HUMAN	280	S	GRAAKKKAALQTAPESADDSPSQLSKWPGSP	0.989122	2	-0.193404	-0.352405	biphasic	hypo	NR	-0.272904	+	+	+	-	-	-	-	-
O43524	FOXO3	FOXO3	S284	NA	sp|O43524|FOXO3_HUMAN	sp|O43524|FOXO3_HUMAN	284	S	KKKAALQTAPESADDSPSQLSKWPGSPTSRS	0.982735	2	-0.193404	-0.352405	biphasic	hypo	NR	-0.272904	+	+	+	-	-	-	-	-
Q70Z53	F10C1	FRA10AC1	S283	NA	sp|Q70Z53|F10C1_HUMAN	sp|Q70Z53|F10C1_HUMAN	283	S	KKSEDSLLRNSDEEESASESELWKGPLPETD	0.885161	2	0.104035	-0.0621598	NR	NR	NR	0.0209376	+	+	+	-	-	-	-	+
Q70Z53	F10C1	FRA10AC1	S278	NA	sp|Q70Z53|F10C1_HUMAN	sp|Q70Z53|F10C1_HUMAN	278	S	GHSSSKKSEDSLLRNSDEEESASESELWKGP	0.998448	2	0.103745	-0.0282076	NR	NR	NR	0.0377686	+	+	+	-	-	-	-	+
Q70Z53	F10C1	FRA10AC1	S285	NA	sp|Q70Z53|F10C1_HUMAN	sp|Q70Z53|F10C1_HUMAN	285	S	SEDSLLRNSDEEESASESELWKGPLPETDEK	0.861356	2	0.105974	-0.0148786	NR	NR	NR	0.0455478	+	+	+	-	-	-	-	+
Q16658	FSCN1	FSCN1	S39	PRKCA	sp|Q16658|FSCN1_HUMAN	sp|Q16658|FSCN1_HUMAN	39	S	LTAEAFGFKVNASASSLKKKQIWTLEQPPDE	0.922876	1	0.0313608	-0.0401784	NR	NR	NR	-0.00440883	+	+	-	-	-	-	+	+
P02794	FRIH	FTH1	S179	NA	sp|P02794|FRIH_HUMAN	sp|P02794|FRIH_HUMAN	179	S	SGLAEYLFDKHTLGDSDNES___________	0.999971	1	-0.14872	-0.249403	NR	NR	NR	-0.199062	+	-	-	-	-	-	-	-
P02794	FRIH	FTH1	S183	NA	sp|P02794|FRIH_HUMAN	sp|P02794|FRIH_HUMAN	183	S	EYLFDKHTLGDSDNES_______________	1	1	-0.150546	-0.160505	NR	NR	NR	-0.155526	+	+	-	-	-	-	-	+
Q9C0B1	FTO	FTO	S260	NA	sp|Q9C0B1|FTO_HUMAN	sp|Q9C0B1|FTO_HUMAN	260	S	YSYSCEGPEEESEDDSHLEGRDPDIWHVGFK	0.713148	2	0.0500893	-0.121699	NR	NR	NR	-0.0358046	+	+	-	-	-	-	-	+
Q9C0B1	FTO	FTO	S248	NA	sp|Q9C0B1|FTO_HUMAN	sp|Q9C0B1|FTO_HUMAN	248	S	DENLVDRSAVAVYSYSCEGPEEESEDDSHLE	0.666636	2	0.159396	-0.210288	NR	NR	NR	-0.025446	+	+	-	-	-	-	-	-
Q9C0B1	FTO	FTO	S256	NA	sp|Q9C0B1|FTO_HUMAN	sp|Q9C0B1|FTO_HUMAN	256	S	AVAVYSYSCEGPEEESEDDSHLEGRDPDIWH	0.880793	2	0.159396	-0.153349	NR	NR	NR	0.00302324	+	+	+	-	-	-	-	+
Q8IY81	SPB1	FTSJ3	T467	NA	sp|Q8IY81|SPB1_HUMAN	sp|Q8IY81|SPB1_HUMAN	467	T	RDDIYVSDVEDDGDDTSLDSDLDPEELAGVR	0.707206	2	0.0110288	0.141344	NR	NR	NR	0.0761863	+	+	-	-	-	-	+	+
Q8IY81	SPB1	FTSJ3	S468	NA	sp|Q8IY81|SPB1_HUMAN	sp|Q8IY81|SPB1_HUMAN	468	S	DDIYVSDVEDDGDDTSLDSDLDPEELAGVRG	0.707206	2	0.0110288	0.141344	NR	NR	NR	0.0761863	+	+	-	-	-	-	+	+
Q8IY81	SPB1	FTSJ3	S471	NA	sp|Q8IY81|SPB1_HUMAN	sp|Q8IY81|SPB1_HUMAN	471	S	YVSDVEDDGDDTSLDSDLDPEELAGVRGHQG	0.666888	2	0.0110288	0.141344	NR	NR	NR	0.0761863	+	+	-	-	-	-	+	+
Q8IY81	SPB1	FTSJ3	S336	NA	sp|Q8IY81|SPB1_HUMAN	sp|Q8IY81|SPB1_HUMAN	336	S	KKLKEQAKALDISLSSGEEDEGDEEDSTAGT	0.77029	2	0.0462175	0.225649	NR	NR	NR	0.135933	+	+	+	-	-	+	+	+
Q8IY81	SPB1	FTSJ3	S335	NA	sp|Q8IY81|SPB1_HUMAN	sp|Q8IY81|SPB1_HUMAN	335	S	AKKLKEQAKALDISLSSGEEDEGDEEDSTAG	0.92423	2	0.154609	0.225649	NR	NR	NR	0.190129	+	+	+	-	+	+	+	+
P09958	FURIN	FURIN	S773	CSNK2A1	sp|P09958|FURIN_HUMAN	sp|P09958|FURIN_HUMAN	773	S	SYKGLPPEAWQEECPSDSEEDEGRGERTAFI	1	2	0.0485814	-0.0855342	NR	NR	NR	-0.0184764	+	+	+	-	-	-	-	+
P09958	FURIN	FURIN	S775	CSNK2A1	sp|P09958|FURIN_HUMAN	sp|P09958|FURIN_HUMAN	775	S	KGLPPEAWQEECPSDSEEDEGRGERTAFIKD	1	2	0.0485814	-0.0855342	NR	NR	NR	-0.0184764	+	+	+	-	-	-	-	+
P35637	FUS	FUS	S220	NA	sp|P35637-2|FUS_HUMAN	sp|P35637-2|FUS_HUMAN	220	S	GGYGQQDRGGRGRGGSGGGGGGGGGGYNRSS	0.999994	1	-0.392675	-0.225682	hypo	NR	NR	-0.309179	-	-	-	-	-	-	-	+
P51114	FXR1	FXR1	S318	NA	sp|P51114-3|FXR1_HUMAN	sp|P51114-3|FXR1_HUMAN	318	S	RGRRGPNYTSGYGTNSELSNPSETESERKDE	0.975726	2	0.222212	-0.189974	NR	NR	NR	0.016119	+	-	-	-	-	-	+	+
P51114	FXR1	FXR1	S324	NA	sp|P51114-3|FXR1_HUMAN	sp|P51114-3|FXR1_HUMAN	324	S	NYTSGYGTNSELSNPSETESERKDELSDWSL	0.943473	2	0.222212	-0.189974	NR	NR	NR	0.016119	+	-	-	-	-	-	+	+
Q13283	G3BP1	G3BP1	S232	NA	sp|Q13283|G3BP1_HUMAN	sp|Q13283|G3BP1_HUMAN	232	S	PVLEETAPEDAQKSSSPAPADIAQTVQEDLR	0.985224	1	0.106345	0.0778973	NR	NR	NR	0.0921213	+	+	+	-	-	-	-	+
Q9UN86	G3BP2	G3BP2	T227	NA	sp|Q9UN86-2|G3BP2_HUMAN	sp|Q9UN86-2|G3BP2_HUMAN	227	T	QVEEKNLEELEEKSTTPPPAEPVSLPQEPPK	0.907692	1	-0.00683844	-0.0283706	NR	NR	NR	-0.0176045	+	+	-	-	-	-	-	+
Q9UN86	G3BP2	G3BP2	S225	NA	sp|Q9UN86-2|G3BP2_HUMAN	sp|Q9UN86-2|G3BP2_HUMAN	225	S	KPQVEEKNLEELEEKSTTPPPAEPVSLPQEP	0.841345	2	0.0379737	-0.0184642	NR	NR	NR	0.00975473	+	+	-	-	-	-	+	+
Q9UN86	G3BP2	G3BP2	T227	NA	sp|Q9UN86-2|G3BP2_HUMAN	sp|Q9UN86-2|G3BP2_HUMAN	227	T	QVEEKNLEELEEKSTTPPPAEPVSLPQEPPK	0.907692	2	0.0529703	0.0341472	NR	NR	NR	0.0435588	+	+	-	-	-	-	+	+
Q9UN86	G3BP2	G3BP2	T226	NA	sp|Q9UN86-2|G3BP2_HUMAN	sp|Q9UN86-2|G3BP2_HUMAN	226	T	PQVEEKNLEELEEKSTTPPPAEPVSLPQEPP	0.726443	2	0.0622873	0.0341472	NR	NR	NR	0.0482172	+	+	-	-	-	-	+	+
Q9UN86	G3BP2	G3BP2	S141	NA	sp|Q9UN86-2|G3BP2_HUMAN	sp|Q9UN86-2|G3BP2_HUMAN	141	S	VHNDMFRYEDEVFGDSEPELDEESEDEVEEE	0.999999	2	0.155764	0.0531571	NR	NR	NR	0.104461	+	+	+	+	-	-	+	+
Q9UN86	G3BP2	G3BP2	S149	NA	sp|Q9UN86-2|G3BP2_HUMAN	sp|Q9UN86-2|G3BP2_HUMAN	149	S	EDEVFGDSEPELDEESEDEVEEEQEERQPSP	0.999999	2	0.155764	0.0531571	NR	NR	NR	0.104461	+	+	+	+	-	-	+	+
Q9UN86	G3BP2	G3BP2	S149	NA	sp|Q9UN86-2|G3BP2_HUMAN	sp|Q9UN86-2|G3BP2_HUMAN	149	S	EDEVFGDSEPELDEESEDEVEEEQEERQPSP	0.999999	1	0.0527292	0.191779	NR	NR	NR	0.122254	+	+	+	+	+	-	-	+
Q9UQC2	GAB2	GAB2	T598	NA	sp|Q9UQC2-2|GAB2_HUMAN	sp|Q9UQC2-2|GAB2_HUMAN	598	T	PSSPSPHRKPSTSSVTSDEKVDYVQVDKEKT	0.986613	2	-0.203599	-0.601244	NR	hypo	NR	-0.402421	+	+	-	-	-	-	-	-
Q9UQC2	GAB2	GAB2	S596	NA	sp|Q9UQC2-2|GAB2_HUMAN	sp|Q9UQC2-2|GAB2_HUMAN	596	S	FQPSSPSPHRKPSTSSVTSDEKVDYVQVDKE	0.847314	2	-0.49412	-0.0391937	hypo	NR	NR	-0.266657	+	+	-	-	-	-	-	-
Q9UQC2	GAB2	GAB2	S595	NA	sp|Q9UQC2-2|GAB2_HUMAN	sp|Q9UQC2-2|GAB2_HUMAN	595	S	DFQPSSPSPHRKPSTSSVTSDEKVDYVQVDK	0.731487	2	-0.00744037	-0.138261	NR	NR	NR	-0.0728508	+	+	-	-	-	-	-	-
Q9UQC2	GAB2	GAB2	S585	NA	sp|Q9UQC2-2|GAB2_HUMAN	sp|Q9UQC2-2|GAB2_HUMAN	585	S	STGSVDYLALDFQPSSPSPHRKPSTSSVTSD	0.956787	2	0.172714	0.0806648	NR	NR	NR	0.126689	+	+	+	+	-	-	-	-
Q9UQC2	GAB2	GAB2	Y576	NA	sp|Q9UQC2-2|GAB2_HUMAN	sp|Q9UQC2-2|GAB2_HUMAN	576	Y	GTNSPAPKKSTGSVDYLALDFQPSSPSPHRK	0.99996	2	0.249894	0.081111	NR	NR	NR	0.165502	+	+	+	+	-	-	-	+
Q9UQC2	GAB2	GAB2	Y605	NA	sp|Q9UQC2-2|GAB2_HUMAN	sp|Q9UQC2-2|GAB2_HUMAN	605	Y	RKPSTSSVTSDEKVDYVQVDKEKTQALQNTM	1	1	0.155326	0.195841	NR	NR	NR	0.175583	+	+	+	+	+	-	-	-
O14976	GAK	GAK	S755	NA	sp|O14976-2|GAK_HUMAN	sp|O14976-2|GAK_HUMAN	755	S	LMEDRDESEVSDEGGSPISSEGQEPRADPEP	0.996329	2	0.239385	-0.0730341	NR	NR	NR	0.0831756	+	+	+	+	-	-	-	+
O14976	GAK	GAK	S750	NA	sp|O14976-2|GAK_HUMAN	sp|O14976-2|GAK_HUMAN	750	S	ESESALMEDRDESEVSDEGGSPISSEGQEPR	0.983968	2	0.130439	0.0634512	NR	NR	NR	0.0969449	+	+	+	+	+	-	-	+
O14976	GAK	GAK	S750	NA	sp|O14976-2|GAK_HUMAN	sp|O14976-2|GAK_HUMAN	750	S	ESESALMEDRDESEVSDEGGSPISSEGQEPR	0.983968	3	0.0401624	0.171798	NR	NR	NR	0.10598	+	+	+	+	-	-	-	+
O14976	GAK	GAK	S755	NA	sp|O14976-2|GAK_HUMAN	sp|O14976-2|GAK_HUMAN	755	S	LMEDRDESEVSDEGGSPISSEGQEPRADPEP	0.996329	3	0.0401624	0.171798	NR	NR	NR	0.10598	+	+	+	+	-	-	-	+
O14976	GAK	GAK	S747	NA	sp|O14976-2|GAK_HUMAN	sp|O14976-2|GAK_HUMAN	747	S	SSKESESALMEDRDESEVSDEGGSPISSEGQ	0.990292	2	0.122578	0.117604	NR	NR	NR	0.120091	+	+	+	+	+	-	+	+
O14976	GAK	GAK	S732	NA	sp|O14976-2|GAK_HUMAN	sp|O14976-2|GAK_HUMAN	732	S	DWQEEKEAETGAENASSKESESALMEDRDES	0.999838	2	0.208825	0.235957	NR	NR	NR	0.222391	+	-	-	+	+	+	+	+
O14976	GAK	GAK	S733	NA	sp|O14976-2|GAK_HUMAN	sp|O14976-2|GAK_HUMAN	733	S	WQEEKEAETGAENASSKESESALMEDRDESE	0.999802	2	0.208825	0.235957	NR	NR	NR	0.222391	+	-	-	+	+	+	+	+
Q14C86	GAPD1	GAPVD1	S742	NA	sp|Q14C86-3|GAPD1_HUMAN	sp|Q14C86-3|GAPD1_HUMAN	742	S	PDLKQEERLQELESCSGLGSTSDDTDVREVS	0.871534	2	-0.109662	-0.294969	NR	NR	NR	-0.202316	+	+	-	-	-	-	-	+
Q14C86	GAPD1	GAPVD1	S787	NA	sp|Q14C86-3|GAPD1_HUMAN	sp|Q14C86-3|GAPD1_HUMAN	787	S	SATSEDIPNKIEDLRSECSSDFGGKDSVTSP	1	2	-0.124512	-0.196967	NR	NR	NR	-0.16074	+	+	-	-	-	-	-	-
Q14C86	GAPD1	GAPVD1	S790	NA	sp|Q14C86-3|GAPD1_HUMAN	sp|Q14C86-3|GAPD1_HUMAN	790	S	SEDIPNKIEDLRSECSSDFGGKDSVTSPDMD	1	2	-0.109412	-0.10912	NR	NR	NR	-0.109266	+	+	+	-	-	-	-	-
Q14C86	GAPD1	GAPVD1	S791	NA	sp|Q14C86-3|GAPD1_HUMAN	sp|Q14C86-3|GAPD1_HUMAN	791	S	EDIPNKIEDLRSECSSDFGGKDSVTSPDMDE	1	2	-0.075704	-0.0661368	NR	NR	NR	-0.0709204	+	+	+	-	-	-	-	-
Q14C86	GAPD1	GAPVD1	S966	NA	sp|Q14C86-3|GAPD1_HUMAN	sp|Q14C86-3|GAPD1_HUMAN	966	S	PSKDSSRGETEERKDSDDEKSDRNRPWWRKR	1	1	0.0650132	0.0971242	NR	NR	NR	0.0810687	+	-	+	+	-	+	+	+
P15976	GATA1	GATA1	S33	NA	sp|P15976-3|GATA1_HUMAN	sp|P15976-3|GATA1_HUMAN	33	S	TGLYPASTVCPTREDSPPQAVEDLDGKGSTS	1	1	0.0298167	-0.0374318	NR	NR	NR	-0.00380751	+	+	-	-	-	-	-	+
P23769	GATA2	GATA2	S182	NA	sp|P23769-2|GATA2_HUMAN	sp|P23769-2|GATA2_HUMAN	182	S	GSHLFGFPPTPPKEVSPDPSTTGAASPASSS	0.902889	2	-0.000269707	-0.139115	NR	NR	NR	-0.0696924	+	+	-	-	-	-	-	+
P23769	GATA2	GATA2	S192	NA	sp|P23769-2|GATA2_HUMAN	sp|P23769-2|GATA2_HUMAN	192	S	PPKEVSPDPSTTGAASPASSSAGGSAARGED	0.9604	2	-0.000269707	-0.139115	NR	NR	NR	-0.0696924	+	+	-	-	-	-	-	+
Q86YP4	P66A	GATAD2A	S100	NA	sp|Q86YP4-2|P66A_HUMAN	sp|Q86YP4-2|P66A_HUMAN	100	S	MRTSHSDMKSERRPPSPDVIVLSDNEQPSSP	1	3	-0.0637773	-0.108693	NR	NR	NR	-0.0862349	+	+	+	-	-	-	-	-
Q86YP4	P66A	GATAD2A	S114	NA	sp|Q86YP4-2|P66A_HUMAN	sp|Q86YP4-2|P66A_HUMAN	114	S	PSPDVIVLSDNEQPSSPRVNGLTTVALKETS	0.999998	3	-0.0333974	-0.115636	NR	NR	NR	-0.0745168	+	+	+	-	-	-	-	+
Q86YP4	P66A	GATAD2A	S113	NA	sp|Q86YP4-2|P66A_HUMAN	sp|Q86YP4-2|P66A_HUMAN	113	S	PPSPDVIVLSDNEQPSSPRVNGLTTVALKET	0.999993	3	-0.0315111	-0.108763	NR	NR	NR	-0.0701369	+	+	+	-	-	-	-	-
Q86YP4	P66A	GATAD2A	S107	NA	sp|Q86YP4-2|P66A_HUMAN	sp|Q86YP4-2|P66A_HUMAN	107	S	MKSERRPPSPDVIVLSDNEQPSSPRVNGLTT	0.999968	3	-0.00343946	-0.0601422	NR	NR	NR	-0.0317908	+	+	+	-	-	-	-	+
Q86YP4	P66A	GATAD2A	S114	NA	sp|Q86YP4-2|P66A_HUMAN	sp|Q86YP4-2|P66A_HUMAN	114	S	PSPDVIVLSDNEQPSSPRVNGLTTVALKETS	0.999998	2	0.0199047	0.0789807	NR	NR	NR	0.0494427	+	+	+	-	-	-	-	+
Q86YP4	P66A	GATAD2A	S113	NA	sp|Q86YP4-2|P66A_HUMAN	sp|Q86YP4-2|P66A_HUMAN	113	S	PPSPDVIVLSDNEQPSSPRVNGLTTVALKET	0.999993	2	0.0665514	0.102401	NR	NR	NR	0.0844759	+	+	+	-	-	-	+	+
Q86YP4	P66A	GATAD2A	S100	NA	sp|Q86YP4-2|P66A_HUMAN	sp|Q86YP4-2|P66A_HUMAN	100	S	MRTSHSDMKSERRPPSPDVIVLSDNEQPSSP	1	2	0.110543	0.138053	NR	NR	NR	0.124298	+	+	-	-	-	+	+	+
Q86YP4	P66A	GATAD2A	S107	NA	sp|Q86YP4-2|P66A_HUMAN	sp|Q86YP4-2|P66A_HUMAN	107	S	MKSERRPPSPDVIVLSDNEQPSSPRVNGLTT	0.999968	2	0.169418	0.186962	NR	NR	NR	0.17819	+	+	+	-	-	+	+	+
Q8WXI9	P66B	GATAD2B	S134	NA	sp|Q8WXI9|P66B_HUMAN	sp|Q8WXI9|P66B_HUMAN	134	S	LTPSPDIIVLSDNEASSPRSSSRMEERLKAA	0.990961	3	-0.0290465	-0.0693564	biphasic	NR	NR	-0.0492014	+	+	+	-	-	-	-	+
Q8WXI9	P66B	GATAD2B	S135	NA	sp|Q8WXI9|P66B_HUMAN	sp|Q8WXI9|P66B_HUMAN	135	S	TPSPDIIVLSDNEASSPRSSSRMEERLKAAN	0.990399	3	-0.0290465	-0.0693564	biphasic	NR	NR	-0.0492014	+	+	+	-	-	-	-	+
Q8WXI9	P66B	GATAD2B	T120	NA	sp|Q8WXI9|P66B_HUMAN	sp|Q8WXI9|P66B_HUMAN	120	T	VDMSARRSEPERGRLTPSPDIIVLSDNEASS	0.995921	3	0.0947988	-0.0693564	NR	NR	NR	0.0127212	+	+	-	-	-	-	-	+
Q8WXI9	P66B	GATAD2B	S129	NA	sp|Q8WXI9|P66B_HUMAN	sp|Q8WXI9|P66B_HUMAN	129	S	PERGRLTPSPDIIVLSDNEASSPRSSSRMEE	0.996674	3	0.0947988	-0.0693564	NR	NR	NR	0.0127212	+	+	-	-	-	-	-	+
Q8WXI9	P66B	GATAD2B	S129	NA	sp|Q8WXI9|P66B_HUMAN	sp|Q8WXI9|P66B_HUMAN	129	S	PERGRLTPSPDIIVLSDNEASSPRSSSRMEE	0.996674	2	-0.00697966	0.0695063	NR	NR	NR	0.0312633	+	+	-	-	+	+	+	+
Q8WXI9	P66B	GATAD2B	S135	NA	sp|Q8WXI9|P66B_HUMAN	sp|Q8WXI9|P66B_HUMAN	135	S	TPSPDIIVLSDNEASSPRSSSRMEERLKAAN	0.990399	2	0.0286672	0.113993	NR	NR	NR	0.0713302	+	+	+	+	-	-	-	+
Q8WXI9	P66B	GATAD2B	T120	NA	sp|Q8WXI9|P66B_HUMAN	sp|Q8WXI9|P66B_HUMAN	120	T	VDMSARRSEPERGRLTPSPDIIVLSDNEASS	0.995921	2	0.0591114	0.097744	NR	NR	NR	0.0784277	+	-	-	-	-	+	+	+
Q8WXI9	P66B	GATAD2B	S122	NA	sp|Q8WXI9|P66B_HUMAN	sp|Q8WXI9|P66B_HUMAN	122	S	MSARRSEPERGRLTPSPDIIVLSDNEASSPR	0.997314	2	0.157746	0.0999533	NR	NR	NR	0.128849	+	+	+	-	-	+	+	+
Q92538	GBF1	GBF1	S1776	NA	sp|Q92538-3|GBF1_HUMAN	sp|Q92538-3|GBF1_HUMAN	1776	S	ACDFEKPESPRAASSSSPGSPVASSPSRLSP	0.601726	2	-0.0483571	0.221993	biphasic	NR	NR	0.0868181	+	+	+	+	-	-	-	-
P16383	GCFC2	GCFC2	S174	NA	sp|P16383|GCFC2_HUMAN	sp|P16383|GCFC2_HUMAN	174	S	LDVQHTSSISGMKRESEDDPESEPDDHEKRI	1	2	-0.00971082	-0.0928798	NR	NR	NR	-0.0512953	+	+	-	-	-	-	-	+
P16383	GCFC2	GCFC2	S180	NA	sp|P16383|GCFC2_HUMAN	sp|P16383|GCFC2_HUMAN	180	S	SSISGMKRESEDDPESEPDDHEKRIPFTLRP	1	2	-0.00971082	-0.0928798	NR	NR	NR	-0.0512953	+	+	-	-	-	-	-	+
P16383	GCFC2	GCFC2	T213	NA	sp|P16383|GCFC2_HUMAN	sp|P16383|GCFC2_HUMAN	213	T	LRQRMAEESISRNEETSEESQEDEKQDTWEQ	1	3	0.0829166	-0.120309	NR	NR	NR	-0.0186964	+	-	-	-	+	-	-	+
P16383	GCFC2	GCFC2	S214	NA	sp|P16383|GCFC2_HUMAN	sp|P16383|GCFC2_HUMAN	214	S	RQRMAEESISRNEETSEESQEDEKQDTWEQQ	1	3	0.0829166	-0.120309	NR	NR	NR	-0.0186964	+	-	-	-	+	-	-	+
P16383	GCFC2	GCFC2	S217	NA	sp|P16383|GCFC2_HUMAN	sp|P16383|GCFC2_HUMAN	217	S	MAEESISRNEETSEESQEDEKQDTWEQQQMR	1	3	0.0829166	-0.120309	NR	NR	NR	-0.0186964	+	-	-	-	+	-	-	+
P16383	GCFC2	GCFC2	S109	NA	sp|P16383|GCFC2_HUMAN	sp|P16383|GCFC2_HUMAN	109	S	DVSTDEEDKIHHSSESKDDQGLSSDSSSSLG	1	2	0.0668315	-0.0365601	NR	NR	NR	0.0151357	+	+	-	-	-	-	+	+
P16383	GCFC2	GCFC2	S106	NA	sp|P16383|GCFC2_HUMAN	sp|P16383|GCFC2_HUMAN	106	S	RTLDVSTDEEDKIHHSSESKDDQGLSSDSSS	1	2	0.0723893	0.00316264	NR	NR	NR	0.037776	+	+	-	-	-	-	+	+
P16383	GCFC2	GCFC2	S217	NA	sp|P16383|GCFC2_HUMAN	sp|P16383|GCFC2_HUMAN	217	S	MAEESISRNEETSEESQEDEKQDTWEQQQMR	1	2	-0.000964952	0.100303	NR	NR	NR	0.0496689	+	+	-	-	-	-	-	+
P16383	GCFC2	GCFC2	S214	NA	sp|P16383|GCFC2_HUMAN	sp|P16383|GCFC2_HUMAN	214	S	RQRMAEESISRNEETSEESQEDEKQDTWEQQ	1	2	-0.000340156	0.100303	NR	NR	NR	0.0499813	+	+	-	-	-	-	-	+
P16383	GCFC2	GCFC2	S107	NA	sp|P16383|GCFC2_HUMAN	sp|P16383|GCFC2_HUMAN	107	S	TLDVSTDEEDKIHHSSESKDDQGLSSDSSSS	1	2	0.0430411	0.0665578	NR	NR	NR	0.0547994	+	+	+	-	-	-	-	+
P16383	GCFC2	GCFC2	S106	NA	sp|P16383|GCFC2_HUMAN	sp|P16383|GCFC2_HUMAN	106	S	RTLDVSTDEEDKIHHSSESKDDQGLSSDSSS	1	3	0.0118546	0.192575	NR	NR	NR	0.102215	+	+	+	-	-	-	+	+
P16383	GCFC2	GCFC2	S107	NA	sp|P16383|GCFC2_HUMAN	sp|P16383|GCFC2_HUMAN	107	S	TLDVSTDEEDKIHHSSESKDDQGLSSDSSSS	1	3	0.0118546	0.192575	NR	NR	NR	0.102215	+	+	+	-	-	-	+	+
P16383	GCFC2	GCFC2	S109	NA	sp|P16383|GCFC2_HUMAN	sp|P16383|GCFC2_HUMAN	109	S	DVSTDEEDKIHHSSESKDDQGLSSDSSSSLG	1	3	0.0118546	0.192575	NR	NR	NR	0.102215	+	+	+	-	-	-	+	+
P16383	GCFC2	GCFC2	S96	NA	sp|P16383|GCFC2_HUMAN	sp|P16383|GCFC2_HUMAN	96	S	APRADEGSESRTLDVSTDEEDKIHHSSESKD	0.99914	2	0.243148	-0.0298954	NR	NR	NR	0.106626	+	+	-	-	-	-	-	+
P16383	GCFC2	GCFC2	T97	NA	sp|P16383|GCFC2_HUMAN	sp|P16383|GCFC2_HUMAN	97	T	PRADEGSESRTLDVSTDEEDKIHHSSESKDD	0.999908	2	0.243148	0.0452196	NR	NR	NR	0.144184	+	+	+	-	-	-	+	+
P16383	GCFC2	GCFC2	T428	NA	sp|P16383|GCFC2_HUMAN	sp|P16383|GCFC2_HUMAN	428	T	RQARVLSGNCNHQEGTSSDDELPSAEMIDFQ	0.527346	2	0.113871	0.200917	NR	NR	NR	0.157394	+	-	-	+	-	-	+	+
P16383	GCFC2	GCFC2	S429	NA	sp|P16383|GCFC2_HUMAN	sp|P16383|GCFC2_HUMAN	429	S	QARVLSGNCNHQEGTSSDDELPSAEMIDFQK	0.648574	2	0.15426	0.200917	NR	NR	NR	0.177589	+	+	+	-	-	-	+	+
P16383	GCFC2	GCFC2	S436	NA	sp|P16383|GCFC2_HUMAN	sp|P16383|GCFC2_HUMAN	436	S	NCNHQEGTSSDDELPSAEMIDFQKSQGDILQ	0.766535	2	0.178156	0.18274	NR	NR	NR	0.180448	+	-	+	+	-	-	+	+
P16383	GCFC2	GCFC2	S430	NA	sp|P16383|GCFC2_HUMAN	sp|P16383|GCFC2_HUMAN	430	S	ARVLSGNCNHQEGTSSDDELPSAEMIDFQKS	0.65216	2	0.178156	0.200917	NR	NR	NR	0.189537	+	+	+	+	-	-	+	+
Q92616	GCN1	GCN1	S1859	NA	sp|Q92616|GCN1_HUMAN	sp|Q92616|GCN1_HUMAN	1859	S	FHISGVTGKMTTETASEDDNFGTAQSNKAII	0.837811	1	0.117165	-0.0845509	NR	NR	NR	0.0163069	+	+	+	+	-	-	-	+
Q8TEQ6	GEMI5	GEMIN5	S778	NA	sp|Q8TEQ6|GEMI5_HUMAN	sp|Q8TEQ6|GEMI5_HUMAN	778	S	EESMKENSGPVENGVSDQEGEEQAREPELPC	1	1	0.087287	-0.0287878	NR	NR	NR	0.0292496	+	+	-	-	-	-	+	+
Q5VTD9	GFI1B	GFI1B	S93	NA	sp|Q5VTD9-2|GFI1B_HUMAN	sp|Q5VTD9-2|GFI1B_HUMAN	93	S	APEGPIVLSRPQDGDSPLSDSPPFYKPSFSW	0.894494	2	0.0383851	-0.0953419	biphasic	NR	NR	-0.0284784	+	+	+	-	-	-	-	-
Q5VTD9	GFI1B	GFI1B	S98	NA	sp|Q5VTD9-2|GFI1B_HUMAN	sp|Q5VTD9-2|GFI1B_HUMAN	98	S	IVLSRPQDGDSPLSDSPPFYKPSFSWDTLAT	0.954603	2	0.0383851	-0.0953419	biphasic	NR	NR	-0.0284784	+	+	+	-	-	-	-	-
Q06210	GFPT1	GFPT1	S243	PRKAA1	sp|Q06210-2|GFPT1_HUMAN	sp|Q06210-2|GFPT1_HUMAN	243	S	TGKDKKGSCNLSRVDSTTCLFPVEEKAVEYY	0.859156	1	-0.234477	-0.419843	NR	hypo	NR	-0.32716	+	-	-	-	-	-	-	+
Q9NZ52	GGA3	GGA3	S37	NA	sp|Q9NZ52-3|GGA3_HUMAN	sp|Q9NZ52-3|GGA3_HUMAN	37	S	VQSDPPIPVDRTLIPSPPPRPKNPVFDDEEK	0.999356	1	-0.150805	-0.139015	NR	NR	NR	-0.14491	+	+	-	-	-	-	-	-
Q6Y7W6	GGYF2	GIGYF2	S236	NA	sp|Q6Y7W6|GGYF2_HUMAN	sp|Q6Y7W6|GGYF2_HUMAN	236	S	RLAGSRRDGERWRPHSPDGPRSAGWREHMER	1	1	-0.0149753	-0.0345436	NR	NR	NR	-0.0247595	+	+	-	-	-	-	-	+
Q6Y7W6	GGYF2	GIGYF2	S337	NA	sp|Q6Y7W6|GGYF2_HUMAN	sp|Q6Y7W6|GGYF2_HUMAN	337	S	EMDFRPVDEGEECSDSEGSHNEEAKEPDKTN	1	2	0.0422677	0.106093	NR	NR	NR	0.0741802	+	+	-	-	-	-	+	+
Q6Y7W6	GGYF2	GIGYF2	S335	NA	sp|Q6Y7W6|GGYF2_HUMAN	sp|Q6Y7W6|GGYF2_HUMAN	335	S	EQEMDFRPVDEGEECSDSEGSHNEEAKEPDK	1	2	0.0546958	0.102146	NR	NR	NR	0.0784211	+	+	-	-	-	-	+	+
Q6Y7W6	GGYF2	GIGYF2	S335	NA	sp|Q6Y7W6|GGYF2_HUMAN	sp|Q6Y7W6|GGYF2_HUMAN	335	S	EQEMDFRPVDEGEECSDSEGSHNEEAKEPDK	1	3	0.0966179	0.0799619	NR	NR	NR	0.0882899	+	+	-	-	-	-	+	+
Q6Y7W6	GGYF2	GIGYF2	S337	NA	sp|Q6Y7W6|GGYF2_HUMAN	sp|Q6Y7W6|GGYF2_HUMAN	337	S	EMDFRPVDEGEECSDSEGSHNEEAKEPDKTN	1	3	0.0966179	0.0799619	NR	NR	NR	0.0882899	+	+	-	-	-	-	+	+
Q6Y7W6	GGYF2	GIGYF2	S340	NA	sp|Q6Y7W6|GGYF2_HUMAN	sp|Q6Y7W6|GGYF2_HUMAN	340	S	FRPVDEGEECSDSEGSHNEEAKEPDKTNKKE	1	3	0.0966179	0.0799619	NR	NR	NR	0.0882899	+	+	-	-	-	-	+	+
Q6Y7W6	GGYF2	GIGYF2	S340	NA	sp|Q6Y7W6|GGYF2_HUMAN	sp|Q6Y7W6|GGYF2_HUMAN	340	S	FRPVDEGEECSDSEGSHNEEAKEPDKTNKKE	1	2	0.128779	0.0898478	NR	NR	NR	0.109314	+	+	-	-	-	-	+	+
Q9Y2X7	GIT1	GIT1	S362	NA	sp|Q9Y2X7|GIT1_HUMAN	sp|Q9Y2X7|GIT1_HUMAN	362	S	ILSEAKRRQQGKSLSSPTDNLELSLRSQSDL	0.918314	1	-0.0730267	-0.0883881	NR	NR	NR	-0.0807074	+	+	+	-	-	-	-	-
Q9Y2X7	GIT1	GIT1	T392	NA	sp|Q9Y2X7|GIT1_HUMAN	sp|Q9Y2X7|GIT1_HUMAN	392	T	LDDQHDYDSVASDEDTDQEPLRSTGATRSNR	0.791349	3	0.131584	-0.163734	NR	NR	NR	-0.0160749	+	+	+	+	-	-	-	+
Q9Y2X7	GIT1	GIT1	S385	NA	sp|Q9Y2X7|GIT1_HUMAN	sp|Q9Y2X7|GIT1_HUMAN	385	S	SLRSQSDLDDQHDYDSVASDEDTDQEPLRST	0.993618	3	0.125206	-0.136749	NR	NR	NR	-0.00577146	+	+	+	+	-	-	-	+
Q9Y2X7	GIT1	GIT1	S388	NA	sp|Q9Y2X7|GIT1_HUMAN	sp|Q9Y2X7|GIT1_HUMAN	388	S	SQSDLDDQHDYDSVASDEDTDQEPLRSTGAT	0.992996	3	0.158173	-0.136749	NR	NR	NR	0.010712	+	+	+	-	-	-	-	+
Q9Y2X7	GIT1	GIT1	S385	NA	sp|Q9Y2X7|GIT1_HUMAN	sp|Q9Y2X7|GIT1_HUMAN	385	S	SLRSQSDLDDQHDYDSVASDEDTDQEPLRST	0.993618	2	0.133339	-0.0955025	NR	NR	NR	0.0189181	+	+	+	-	-	-	+	+
Q9Y2X7	GIT1	GIT1	S388	NA	sp|Q9Y2X7|GIT1_HUMAN	sp|Q9Y2X7|GIT1_HUMAN	388	S	SQSDLDDQHDYDSVASDEDTDQEPLRSTGAT	0.992996	2	0.133339	-0.0955025	NR	NR	NR	0.0189181	+	+	+	-	-	-	+	+
Q9Y2X7	GIT1	GIT1	Y383	NA	sp|Q9Y2X7|GIT1_HUMAN	sp|Q9Y2X7|GIT1_HUMAN	383	Y	ELSLRSQSDLDDQHDYDSVASDEDTDQEPLR	0.890433	3	0.153683	-0.096506	NR	NR	NR	0.0285884	+	+	+	-	-	-	-	+
Q49A26	GLYR1	GLYR1	S98	NA	sp|Q49A26-4|GLYR1_HUMAN	sp|Q49A26-4|GLYR1_HUMAN	98	S	SERGSKSPLKRAQEQSPRKRGRPPKDEKDLT	1	1	-0.302517	-0.186567	hypo	NR	NR	-0.244542	+	-	-	-	-	-	-	+
Q9P107	GMIP	GMIP	S441	NA	sp|Q9P107|GMIP_HUMAN	sp|Q9P107|GMIP_HUMAN	441	S	VGGGSESRSLDSPTSSPGAGTRQLVKASSTG	0.995431	2	-0.191782	-0.322218	NR	hypo	NR	-0.257	+	+	+	-	-	-	-	-
Q9P107	GMIP	GMIP	S434	NA	sp|Q9P107|GMIP_HUMAN	sp|Q9P107|GMIP_HUMAN	434	S	PGSDVDSVGGGSESRSLDSPTSSPGAGTRQL	0.941803	2	-0.191558	-0.322218	NR	hypo	NR	-0.256888	+	+	+	-	-	-	-	-
Q9P107	GMIP	GMIP	S459	NA	sp|Q9P107|GMIP_HUMAN	sp|Q9P107|GMIP_HUMAN	459	S	AGTRQLVKASSTGTESSDDFEERDPDLGDGL	0.999637	2	0.115059	0.0538613	NR	NR	NR	0.0844603	+	+	+	-	-	-	-	+
Q9P107	GMIP	GMIP	S460	NA	sp|Q9P107|GMIP_HUMAN	sp|Q9P107|GMIP_HUMAN	460	S	GTRQLVKASSTGTESSDDFEERDPDLGDGLE	0.999933	2	0.115059	0.0538613	NR	NR	NR	0.0844603	+	+	+	-	-	-	-	+
P49915	GUAA	GMPS	S233	NA	sp|P49915-2|GUAA_HUMAN	sp|P49915-2|GUAA_HUMAN	233	S	RTPRKRISKTLNMTTSPEEKRKIIGDTFVKI	0.971128	1	0.0724157	-0.168234	NR	NR	NR	-0.0479092	+	+	-	-	-	-	-	+
P36915	GNL1	GNL1	S32	NA	sp|P36915|GNL1_HUMAN	sp|P36915|GNL1_HUMAN	32	S	QDKRERKRGLQDGLRSSSNSRSGSRERREEQ	1	3	-0.0662031	-0.263275	NR	NR	NR	-0.164739	+	-	-	-	-	-	-	+
P36915	GNL1	GNL1	S33	NA	sp|P36915|GNL1_HUMAN	sp|P36915|GNL1_HUMAN	33	S	DKRERKRGLQDGLRSSSNSRSGSRERREEQT	1	3	-0.0662031	-0.263275	NR	NR	NR	-0.164739	+	-	-	-	-	-	-	+
P36915	GNL1	GNL1	S34	NA	sp|P36915|GNL1_HUMAN	sp|P36915|GNL1_HUMAN	34	S	KRERKRGLQDGLRSSSNSRSGSRERREEQTD	1	3	-0.0662031	-0.263275	NR	NR	NR	-0.164739	+	-	-	-	-	-	-	+
P36915	GNL1	GNL1	S32	NA	sp|P36915|GNL1_HUMAN	sp|P36915|GNL1_HUMAN	32	S	QDKRERKRGLQDGLRSSSNSRSGSRERREEQ	1	2	-0.0995531	-0.182248	NR	NR	NR	-0.140901	+	+	-	-	-	-	-	+
Q13823	NOG2	GNL2	S581	NA	sp|Q13823|NOG2_HUMAN	sp|Q13823|NOG2_HUMAN	581	S	EEEEQEQQRDDAEESSSEPEEENVGNDTKAV	0.999998	2	0.119567	0.12573	NR	NR	NR	0.122648	+	+	-	-	-	-	+	+
Q13823	NOG2	GNL2	S582	NA	sp|Q13823|NOG2_HUMAN	sp|Q13823|NOG2_HUMAN	582	S	EEEQEQQRDDAEESSSEPEEENVGNDTKAVI	0.999999	2	0.119567	0.12573	NR	NR	NR	0.122648	+	+	-	-	-	-	+	+
Q13823	NOG2	GNL2	S580	NA	sp|Q13823|NOG2_HUMAN	sp|Q13823|NOG2_HUMAN	580	S	EEEEEQEQQRDDAEESSSEPEEENVGNDTKA	0.999999	3	0.0923598	0.245543	NR	NR	NR	0.168951	+	+	-	-	+	+	+	+
Q13823	NOG2	GNL2	S581	NA	sp|Q13823|NOG2_HUMAN	sp|Q13823|NOG2_HUMAN	581	S	EEEEQEQQRDDAEESSSEPEEENVGNDTKAV	0.999998	3	0.0923598	0.245543	NR	NR	NR	0.168951	+	+	-	-	+	+	+	+
Q13823	NOG2	GNL2	S582	NA	sp|Q13823|NOG2_HUMAN	sp|Q13823|NOG2_HUMAN	582	S	EEEQEQQRDDAEESSSEPEEENVGNDTKAVI	0.999999	3	0.0923598	0.245543	NR	NR	NR	0.168951	+	+	-	-	+	+	+	+
Q08378	GOGA3	GOLGA3	S308	NA	sp|Q08378|GOGA3_HUMAN	sp|Q08378|GOGA3_HUMAN	308	S	TDDRLENTSLAGDSVSEVDGNDSDSSSYSSA	0.874676	1	0.30225	0.088764	hyper	NR	NR	0.195507	+	+	-	-	-	-	+	+
Q9H4A6	GOLP3	GOLPH3	S36	NA	sp|Q9H4A6|GOLP3_HUMAN	sp|Q9H4A6|GOLP3_HUMAN	36	S	NAADKERAAGGGAGSSEDDAQSRRDEQDDDD	0.998635	1	0.0815382	-0.158185	NR	NR	NR	-0.0383233	+	+	-	-	-	-	-	+
Q9H4A6	GOLP3	GOLPH3	S35	NA	sp|Q9H4A6|GOLP3_HUMAN	sp|Q9H4A6|GOLP3_HUMAN	35	S	RNAADKERAAGGGAGSSEDDAQSRRDEQDDD	0.998303	2	-0.00658655	0.0873895	NR	NR	NR	0.0404015	+	+	+	-	-	-	+	+
Q9H4A6	GOLP3	GOLPH3	S36	NA	sp|Q9H4A6|GOLP3_HUMAN	sp|Q9H4A6|GOLP3_HUMAN	36	S	NAADKERAAGGGAGSSEDDAQSRRDEQDDDD	0.998635	2	-0.00658655	0.0873895	NR	NR	NR	0.0404015	+	+	+	-	-	-	+	+
Q3T8J9	GON4L	GON4L	S1339	NA	sp|Q3T8J9-2|GON4L_HUMAN	sp|Q3T8J9-2|GON4L_HUMAN	1339	S	IVKMEPEEAREEISGSPERDICDDIKVEHAV	0.99992	1	0.0215046	-0.0606863	NR	NR	NR	-0.0195908	+	+	-	-	-	-	-	+
Q9H8Y8	GORS2	GORASP2	S383	NA	sp|Q9H8Y8-2|GORS2_HUMAN	sp|Q9H8Y8-2|GORS2_HUMAN	383	S	SEKPVSAAVDANASESP______________	1	1	-0.143167	-0.267389	NR	NR	NR	-0.205278	+	+	-	-	-	-	-	-
Q9H8Y8	GORS2	GORASP2	S381	NA	sp|Q9H8Y8-2|GORS2_HUMAN	sp|Q9H8Y8-2|GORS2_HUMAN	381	S	PVSEKPVSAAVDANASESP____________	0.5	1	-0.102496	-0.240863	NR	NR	NR	-0.171679	+	+	-	-	-	-	-	-
Q8IXQ4	GPAM1	GPALPP1	S105	NA	sp|Q8IXQ4|GPAM1_HUMAN	sp|Q8IXQ4|GPAM1_HUMAN	105	S	FFGPALPPGFKKQDDSPPRPIIGPALPPGFI	1	1	0.0290945	-0.0116682	NR	NR	NR	0.00871315	+	+	-	-	-	-	-	+
Q8IXQ4	GPAM1	GPALPP1	T138	NA	sp|Q8IXQ4|GPAM1_HUMAN	sp|Q8IXQ4|GPAM1_HUMAN	138	T	TQKSDKGRDDPGQQETDSSEDEDIIGPMPAK	1	3	0.0846077	0.00830033	NR	NR	NR	0.046454	+	+	-	-	-	-	-	+
Q8IXQ4	GPAM1	GPALPP1	S140	NA	sp|Q8IXQ4|GPAM1_HUMAN	sp|Q8IXQ4|GPAM1_HUMAN	140	S	KSDKGRDDPGQQETDSSEDEDIIGPMPAKGP	1	3	0.0846077	0.00830033	NR	NR	NR	0.046454	+	+	-	-	-	-	-	+
Q8IXQ4	GPAM1	GPALPP1	S141	NA	sp|Q8IXQ4|GPAM1_HUMAN	sp|Q8IXQ4|GPAM1_HUMAN	141	S	SDKGRDDPGQQETDSSEDEDIIGPMPAKGPV	1	3	0.0846077	0.00830033	NR	NR	NR	0.046454	+	+	-	-	-	-	-	+
Q8IXQ4	GPAM1	GPALPP1	T138	NA	sp|Q8IXQ4|GPAM1_HUMAN	sp|Q8IXQ4|GPAM1_HUMAN	138	T	TQKSDKGRDDPGQQETDSSEDEDIIGPMPAK	1	2	0.11377	0.0158015	NR	NR	NR	0.0647857	+	+	-	-	+	-	-	+
Q8IXQ4	GPAM1	GPALPP1	S140	NA	sp|Q8IXQ4|GPAM1_HUMAN	sp|Q8IXQ4|GPAM1_HUMAN	140	S	KSDKGRDDPGQQETDSSEDEDIIGPMPAKGP	1	2	0.11377	0.0269223	NR	NR	NR	0.0703461	+	+	-	-	-	-	-	+
Q8IXQ4	GPAM1	GPALPP1	S141	NA	sp|Q8IXQ4|GPAM1_HUMAN	sp|Q8IXQ4|GPAM1_HUMAN	141	S	SDKGRDDPGQQETDSSEDEDIIGPMPAKGPV	1	2	0.11377	0.0269223	NR	NR	NR	0.0703461	+	+	-	-	-	-	-	+
Q9BRR8	GPTC1	GPATCH1	S14	NA	sp|Q9BRR8|GPTC1_HUMAN	sp|Q9BRR8|GPTC1_HUMAN	14	S	__MAARDSDSEEDLVSYGTGLEPLEEGERPK	0.580942	2	0.0118226	0.0159503	NR	NR	NR	0.0138864	+	-	-	-	-	-	+	+
Q9BRR8	GPTC1	GPATCH1	S6	NA	sp|Q9BRR8|GPTC1_HUMAN	sp|Q9BRR8|GPTC1_HUMAN	6	S	__________MAARDSDSEEDLVSYGTGLEP	0.999566	2	0.0228811	0.0334778	NR	NR	NR	0.0281794	+	+	-	-	-	-	-	+
Q9BRR8	GPTC1	GPATCH1	S8	NA	sp|Q9BRR8|GPTC1_HUMAN	sp|Q9BRR8|GPTC1_HUMAN	8	S	________MAARDSDSEEDLVSYGTGLEPLE	0.981011	2	0.0237258	0.0334778	NR	NR	NR	0.0286018	+	+	-	-	-	-	-	+
Q9NW75	GPTC2	GPATCH2	S115	NA	sp|Q9NW75-2|GPTC2_HUMAN	sp|Q9NW75-2|GPTC2_HUMAN	115	S	SKDYRENHNNNKKDHSDSDDQMLVAKRRPSS	1	2	-0.00351829	-0.188231	NR	NR	NR	-0.0958747	+	-	-	-	-	-	+	+
Q9NW75	GPTC2	GPATCH2	S117	NA	sp|Q9NW75-2|GPTC2_HUMAN	sp|Q9NW75-2|GPTC2_HUMAN	117	S	DYRENHNNNKKDHSDSDDQMLVAKRRPSSNL	1	2	-0.00351829	-0.188231	NR	NR	NR	-0.0958747	+	-	-	-	-	-	+	+
Q5T3I0	GPTC4	GPATCH4	S128	NA	sp|Q5T3I0|GPTC4_HUMAN	sp|Q5T3I0|GPTC4_HUMAN	128	S	ATLTSGGEKPNKDLESCSDDDNQGSKSPKIL	0.999422	2	-0.0427375	-0.235167	NR	NR	NR	-0.138952	+	-	-	-	-	-	-	+
Q5T3I0	GPTC4	GPATCH4	S130	NA	sp|Q5T3I0|GPTC4_HUMAN	sp|Q5T3I0|GPTC4_HUMAN	130	S	LTSGGEKPNKDLESCSDDDNQGSKSPKILTD	0.999748	2	-0.0427375	-0.235167	NR	NR	NR	-0.138952	+	-	-	-	-	-	-	+
Q5T3I0	GPTC4	GPATCH4	S130	NA	sp|Q5T3I0|GPTC4_HUMAN	sp|Q5T3I0|GPTC4_HUMAN	130	S	LTSGGEKPNKDLESCSDDDNQGSKSPKILTD	0.999748	1	-0.00410273	0.0158409	NR	NR	NR	0.00586908	+	+	-	-	+	-	-	+
Q9NQX3	GEPH	GPHN	T198	NA	sp|Q9NQX3|GEPH_HUMAN	sp|Q9NQX3|GEPH_HUMAN	198	T	LEDLPSPPPPLSPPPTTSPHKQTEDKGVQCE	0.6	3	0.0673649	-0.130351	NR	NR	NR	-0.0314929	+	+	-	-	-	-	-	-
Q9NQX3	GEPH	GPHN	T199	NA	sp|Q9NQX3|GEPH_HUMAN	sp|Q9NQX3|GEPH_HUMAN	199	T	EDLPSPPPPLSPPPTTSPHKQTEDKGVQCEE	0.6	3	0.0673649	-0.101132	NR	NR	NR	-0.0168838	+	+	-	-	-	-	-	+
Q9NQX3	GEPH	GPHN	S200	NA	sp|Q9NQX3|GEPH_HUMAN	sp|Q9NQX3|GEPH_HUMAN	200	S	DLPSPPPPLSPPPTTSPHKQTEDKGVQCEEE	0.779264	3	0.0371451	-0.0632932	NR	NR	NR	-0.0130741	+	+	+	-	-	-	-	+
Q9NQX3	GEPH	GPHN	S188	NA	sp|Q9NQX3|GEPH_HUMAN	sp|Q9NQX3|GEPH_HUMAN	188	S	IVKVKEVHDELEDLPSPPPPLSPPPTTSPHK	0.999875	3	0.0396534	-0.0656615	NR	NR	NR	-0.013004	+	+	+	-	-	-	-	+
Q9NQX3	GEPH	GPHN	S194	NA	sp|Q9NQX3|GEPH_HUMAN	sp|Q9NQX3|GEPH_HUMAN	194	S	VHDELEDLPSPPPPLSPPPTTSPHKQTEDKG	0.999184	3	0.0396534	-0.0656615	NR	NR	NR	-0.013004	+	+	+	-	-	-	-	+
Q9NQX3	GEPH	GPHN	S188	NA	sp|Q9NQX3|GEPH_HUMAN	sp|Q9NQX3|GEPH_HUMAN	188	S	IVKVKEVHDELEDLPSPPPPLSPPPTTSPHK	0.999875	2	0.189482	0.187865	NR	NR	NR	0.188674	+	+	+	+	+	-	-	+
P06744	G6PI	GPI	T109	NA	sp|P06744|G6PI_HUMAN	sp|P06744|G6PI_HUMAN	109	T	EGRAVLHVALRNRSNTPILVDGKDVMPEVNK	0.855746	1	0.0313891	-0.0771966	NR	NR	NR	-0.0229038	+	+	+	-	-	-	-	+
Q92917	GPKOW	GPKOW	S42	NA	sp|Q92917|GPKOW_HUMAN	sp|Q92917|GPKOW_HUMAN	42	S	SARRRLADSGDGAGPSPEEKDFLKTVEGREL	0.999955	1	-0.0686526	-0.22246	NR	NR	NR	-0.145556	+	+	+	+	-	-	-	-
Q7Z2K8	GRIN1	GPRIN1	S104	NA	sp|Q7Z2K8-2|GRIN1_HUMAN	sp|Q7Z2K8-2|GRIN1_HUMAN	104	S	GSLACPSPTCFSPQESPSKETLEAHGASISG	0.81937	2	-0.119311	-0.381258	biphasic	hypo	NR	-0.250284	+	+	+	-	-	-	-	-
Q13098	CSN1	GPS1	S470	NA	sp|Q13098-5|CSN1_HUMAN	sp|Q13098-5|CSN1_HUMAN	470	S	VLRNQIHVKSPPREGSQGELTPANSQSRMST	0.998923	1	-0.102401	-0.140299	NR	NR	NR	-0.12135	+	-	-	-	-	-	-	+
Q96CP6	GRM1A	GRAMD1A	S49	NA	sp|Q96CP6-2|GRM1A_HUMAN	sp|Q96CP6-2|GRM1A_HUMAN	49	S	EPEPGTMVEKGSDSSSEKGGVPGTPSTQSLG	0.903901	2	0.0716098	0.231844	NR	NR	NR	0.151727	+	-	-	-	-	+	+	+
Q14449	GRB14	GRB14	S174	NA	sp|Q14449-2|GRB14_HUMAN	sp|Q14449-2|GRB14_HUMAN	174	S	QGKKSWKKIYFFLRRSGLYFSTKGTSKEPRH	0.998518	3	-0.121849	0.101079	NR	NR	NR	-0.010385	+	+	-	-	-	-	+	+
Q14449	GRB14	GRB14	Y177	NA	sp|Q14449-2|GRB14_HUMAN	sp|Q14449-2|GRB14_HUMAN	177	Y	KSWKKIYFFLRRSGLYFSTKGTSKEPRHLQF	0.903376	3	-0.121849	0.101079	NR	NR	NR	-0.010385	+	+	-	-	-	-	+	+
Q14449	GRB14	GRB14	S179	NA	sp|Q14449-2|GRB14_HUMAN	sp|Q14449-2|GRB14_HUMAN	179	S	WKKIYFFLRRSGLYFSTKGTSKEPRHLQFFS	0.760081	3	-0.121849	0.101079	NR	NR	NR	-0.010385	+	+	-	-	-	-	+	+
Q14449	GRB14	GRB14	T180	NA	sp|Q14449-2|GRB14_HUMAN	sp|Q14449-2|GRB14_HUMAN	180	T	KKIYFFLRRSGLYFSTKGTSKEPRHLQFFSE	0.725845	3	-0.121849	0.101079	NR	NR	NR	-0.010385	+	+	-	-	-	-	+	+
Q9BQ67	GRWD1	GRWD1	S344	NA	sp|Q9BQ67|GRWD1_HUMAN	sp|Q9BQ67|GRWD1_HUMAN	344	S	DGALKIWDLRQFKSGSPVATFKQHVAPVTSV	0.92578	1	-0.260235	-0.069827	NR	NR	NR	-0.165031	+	-	-	-	-	-	-	+
Q9BQ67	GRWD1	GRWD1	S119	NA	sp|Q9BQ67|GRWD1_HUMAN	sp|Q9BQ67|GRWD1_HUMAN	119	S	MMLRMHNLHGTKPPPSEGSDEEEEEEDEEDE	1	2	0.251398	0.494183	NR	hyper	NR	0.37279	+	+	+	+	-	-	+	+
Q9BQ67	GRWD1	GRWD1	S122	NA	sp|Q9BQ67|GRWD1_HUMAN	sp|Q9BQ67|GRWD1_HUMAN	122	S	RMHNLHGTKPPPSEGSDEEEEEEDEEDEEER	1	2	0.251398	0.494183	NR	hyper	NR	0.37279	+	+	+	+	-	-	+	+
Q14687	GSE1	GSE1	S905	NA	sp|Q14687|GSE1_HUMAN	sp|Q14687|GSE1_HUMAN	905	S	LRAMKQKALSAAVADSLTNSPRDSPAVSLSE	0.993813	2	-0.284097	-0.418247	NR	hypo	NR	-0.351172	+	-	-	-	-	-	-	+
Q14687	GSE1	GSE1	S909	NA	sp|Q14687|GSE1_HUMAN	sp|Q14687|GSE1_HUMAN	909	S	KQKALSAAVADSLTNSPRDSPAVSLSEPATQ	0.999134	2	-0.284097	-0.418247	NR	hypo	NR	-0.351172	+	-	-	-	-	-	-	+
Q14687	GSE1	GSE1	S909	NA	sp|Q14687|GSE1_HUMAN	sp|Q14687|GSE1_HUMAN	909	S	KQKALSAAVADSLTNSPRDSPAVSLSEPATQ	0.999134	1	-0.115657	-0.0946267	NR	NR	NR	-0.105142	+	+	+	-	-	-	-	-
Q14687	GSE1	GSE1	S850	NA	sp|Q14687|GSE1_HUMAN	sp|Q14687|GSE1_HUMAN	850	S	KRQTPSPRLALSTRYSPDEMNNSPNFEEKKK	0.999947	2	-0.0552976	-0.149603	NR	NR	NR	-0.10245	+	+	+	-	-	-	-	-
Q14687	GSE1	GSE1	S857	NA	sp|Q14687|GSE1_HUMAN	sp|Q14687|GSE1_HUMAN	857	S	RLALSTRYSPDEMNNSPNFEEKKKFLTIFNL	1	2	-0.0552976	-0.149603	NR	NR	NR	-0.10245	+	+	+	-	-	-	-	-
Q14687	GSE1	GSE1	T838	NA	sp|Q14687|GSE1_HUMAN	sp|Q14687|GSE1_HUMAN	838	T	RERSPSPPTIQSKRQTPSPRLALSTRYSPDE	1	2	-0.0246614	-0.104167	NR	NR	NR	-0.0644143	+	+	-	-	-	-	-	+
Q14687	GSE1	GSE1	S840	NA	sp|Q14687|GSE1_HUMAN	sp|Q14687|GSE1_HUMAN	840	S	RSPSPPTIQSKRQTPSPRLALSTRYSPDEMN	1	2	-0.0246614	-0.104167	NR	NR	NR	-0.0644143	+	+	-	-	-	-	-	+
Q14687	GSE1	GSE1	S826	NA	sp|Q14687|GSE1_HUMAN	sp|Q14687|GSE1_HUMAN	826	S	VAQKRRKRRRMLRERSPSPPTIQSKRQTPSP	0.999983	2	0.0327838	-0.0289554	NR	NR	NR	0.00191424	+	+	-	-	-	-	-	+
Q14687	GSE1	GSE1	S828	NA	sp|Q14687|GSE1_HUMAN	sp|Q14687|GSE1_HUMAN	828	S	QKRRKRRRMLRERSPSPPTIQSKRQTPSPRL	0.999479	2	0.0424795	-0.0289554	NR	NR	NR	0.00676208	+	+	-	-	-	-	-	+
Q14687	GSE1	GSE1	S857	NA	sp|Q14687|GSE1_HUMAN	sp|Q14687|GSE1_HUMAN	857	S	RLALSTRYSPDEMNNSPNFEEKKKFLTIFNL	1	1	0.0391287	0.0214362	NR	NR	NR	0.0302824	+	+	+	-	-	-	-	+
[truncated: 6,546 more rows]
