# Supplementary material for: KOPI: Kinase inhibitOr Proteome Impact analysis
Source: Sci Rep. 2022 Jul 29;12:13015. doi: 10.1038/s41598-022-16557-w (PMC9338059; doi:10.1038/s41598-022-16557-w)
Supplement: Supplementary file 6 — Supplementary Table S5. [file 41598_2022_16557_MOESM6_ESM.xlsx]

## Sheet: TOC
Supplementary Table 5
Sheet name	Description
PhosphoResponseInProtein	Response patterns of the phosphopeptides per protein
Field titles
uniprot	uniprot accession
protName	protein name
geneName	gene name
proteins	protein header
nhypo	number of hypo-phosphorylated phosphopeptides
nnr	number of non-responsive phosphopeptides
nbiphasic	number of biphasic phophopeptides
nhyper	number of hyper-phosphorylated peptides

## Sheet: PhosphoResponseInProtein
uniprot	protName	geneName	proteins	nhypo	nnr	nbiphasic	nhyper
P15822	ZEP1	HIVEP1	sp|P15822|ZEP1_HUMAN	4	3	0	0
P49006	MRP	MARCKSL1	sp|P49006|MRP_HUMAN	1	7	2	0
Q5T4S7	UBR4	UBR4	sp|Q5T4S7-3|UBR4_HUMAN	6	9	2	0
P62753	RS6	RPS6	sp|P62753|RS6_HUMAN	2	0	0	0
P06748	NPM	NPM1	sp|P06748|NPM_HUMAN	5	3	0	0
P16150	LEUK	SPN	sp|P16150|LEUK_HUMAN	7	0	0	0
O75152	ZC11A	ZC3H11A	sp|O75152|ZC11A_HUMAN	2	0	0	0
O75122	CLAP2	CLASP2	sp|O75122-3|CLAP2_HUMAN	10	0	0	0
O14681	EI24	EI24	sp|O14681-3|EI24_HUMAN	2	0	0	0
Q9UKI8	TLK1	TLK1	sp|Q9UKI8-5|TLK1_HUMAN	3	3	0	0
Q09666	AHNK	AHNAK	sp|Q09666|AHNK_HUMAN	3	4	5	0
Q9H6F5	CCD86	CCDC86	sp|Q9H6F5|CCD86_HUMAN	3	13	0	0
O95810	CAVN2	CAVIN2	sp|O95810|CAVN2_HUMAN	2	5	0	0
O15446	RPA34	CD3EAP	sp|O15446|RPA34_HUMAN	1	0	2	0
P35269	T2FA	GTF2F1	sp|P35269|T2FA_HUMAN	5	12	0	0
O43765	SGTA	SGTA	sp|O43765|SGTA_HUMAN	1	4	1	1
P46013	KI67	MKI67	sp|P46013|KI67_HUMAN	3	3	2	0
P20700	LMNB1	LMNB1	sp|P20700|LMNB1_HUMAN	2	0	0	0
Q99767	APBA2	APBA2	sp|Q99767-2|APBA2_HUMAN	1	0	0	0
Q14684	RRP1B	RRP1B	sp|Q14684-2|RRP1B_HUMAN	2	7	1	0
Q15172	2A5A	PPP2R5A	sp|Q15172|2A5A_HUMAN	3	0	0	0
Q13131	AAPK1	PRKAA1	sp|Q13131|AAPK1_HUMAN	1	1	0	0
Q01105	SET	SET	sp|Q01105-2|SET_HUMAN	3	3	0	0
Q92784	DPF3	DPF3	sp|Q92784-2|DPF3_HUMAN	2	1	0	0
Q92766	RREB1	RREB1	sp|Q92766|RREB1_HUMAN	1	12	0	0
Q6UN15	FIP1	FIP1L1	sp|Q6UN15|FIP1_HUMAN	1	7	0	0
P00519	ABL1	ABL1	sp|P00519-2|ABL1_HUMAN	3	8	0	0
P16949	STMN1	STMN1	sp|P16949|STMN1_HUMAN	5	0	2	0
Q2KHR2	RFX7	RFX7	sp|Q2KHR2-2|RFX7_HUMAN	2	0	0	0
Q86W92	LIPB1	PPFIBP1	sp|Q86W92-3|LIPB1_HUMAN	1	0	2	0
Q14839	CHD4	CHD4	sp|Q14839|CHD4_HUMAN	4	21	0	0
Q8NFA0	UBP32	USP32	sp|Q8NFA0|UBP32_HUMAN	6	1	0	0
Q7Z460	CLAP1	CLASP1	sp|Q7Z460-4|CLAP1_HUMAN	8	4	4	0
Q16537	2A5E	PPP2R5E	sp|Q16537-2|2A5E_HUMAN	4	0	0	0
O15344	TRI18	MID1	sp|O15344-2|TRI18_HUMAN	2	1	0	0
Q03252	LMNB2	LMNB2	sp|Q03252|LMNB2_HUMAN	3	1	0	0
Q9UKV3	ACINU	ACIN1	sp|Q9UKV3|ACINU_HUMAN	3	24	0	2
Q9Y478	AAKB1	PRKAB1	sp|Q9Y478|AAKB1_HUMAN	1	0	0	0
Q9H0B6	KLC2	KLC2	sp|Q9H0B6-2|KLC2_HUMAN	1	0	0	0
Q7Z309	F122B	FAM122B	sp|Q7Z309-5|F122B_HUMAN	4	0	0	0
P49790	NU153	NUP153	sp|P49790-3|NU153_HUMAN	2	2	0	0
Q9ULW0	TPX2	TPX2	sp|Q9ULW0|TPX2_HUMAN	1	3	1	0
O60343	TBCD4	TBC1D4	sp|O60343-2|TBCD4_HUMAN	3	2	0	0
Q96JM3	CHAP1	CHAMP1	sp|Q96JM3|CHAP1_HUMAN	9	31	0	1
P52701	MSH6	MSH6	sp|P52701-2|MSH6_HUMAN	1	13	0	5
P42229	STA5A	STAT5A	sp|P42229|STA5A_HUMAN	1	2	1	0
P23588	IF4B	EIF4B	sp|P23588-2|IF4B_HUMAN	10	10	4	0
Q99700	ATX2	ATXN2	sp|Q99700-2|ATX2_HUMAN	2	5	0	0
P11274	BCR	BCR	sp|P11274-2|BCR_HUMAN	6	1	0	0
Q7L2J0	MEPCE	MEPCE	sp|Q7L2J0|MEPCE_HUMAN	3	1	0	0
Q15139	KPCD1	PRKD1	sp|Q15139|KPCD1_HUMAN	4	0	0	0
P68363	TBA1B	TUBA1B	sp|P68363|TBA1B_HUMAN	2	1	0	0
P49454	CENPF	CENPF	sp|P49454|CENPF_HUMAN	2	1	1	0
Q96N67	DOCK7	DOCK7	sp|Q96N67-4|DOCK7_HUMAN	4	0	0	0
P43243	MATR3	MATR3	sp|P43243|MATR3_HUMAN	1	12	0	1
P85037	FOXK1	FOXK1	sp|P85037|FOXK1_HUMAN	9	17	0	3
Q96RU3	FNBP1	FNBP1	sp|Q96RU3-4|FNBP1_HUMAN	2	0	0	0
P19338	NUCL	NCL	sp|P19338|NUCL_HUMAN	1	9	0	0
Q9NZM3	ITSN2	ITSN2	sp|Q9NZM3-4|ITSN2_HUMAN	3	0	0	0
Q15942	ZYX	ZYX	sp|Q15942-2|ZYX_HUMAN	2	1	2	0
Q9H6K1	CF106	C6orf106	sp|Q9H6K1-2|CF106_HUMAN	1	0	0	0
P28290	SSFA2	SSFA2	sp|P28290|SSFA2_HUMAN	1	0	0	0
P16403	H12	HIST1H1C	sp|P16403|H12_HUMAN	3	2	0	0
Q2M2I8	AAK1	AAK1	sp|Q2M2I8-2|AAK1_HUMAN	2	4	0	0
Q9NSI8	SAMN1	SAMSN1	sp|Q9NSI8|SAMN1_HUMAN	5	9	0	0
Q9UEY8	ADDG	ADD3	sp|Q9UEY8-2|ADDG_HUMAN	2	1	0	0
Q9H4E7	DEFI6	DEF6	sp|Q9H4E7|DEFI6_HUMAN	5	4	0	0
Q08495	DEMA	DMTN	sp|Q08495-2|DEMA_HUMAN	4	3	1	0
Q92993	KAT5	KAT5	sp|Q92993-2|KAT5_HUMAN	2	2	0	0
Q14739	LBR	LBR	sp|Q14739|LBR_HUMAN	7	1	0	0
Q13439	GOGA4	GOLGA4	sp|Q13439-3|GOGA4_HUMAN	2	0	0	0
P24928	RPB1	POLR2A	sp|P24928|RPB1_HUMAN	9	1	0	0
Q14669	TRIPC	TRIP12	sp|Q14669|TRIPC_HUMAN	5	8	1	0
P53671	LIMK2	LIMK2	sp|P53671-2|LIMK2_HUMAN	0	2	0	0
P33991	MCM4	MCM4	sp|P33991|MCM4_HUMAN	4	2	0	0
Q14978	NOLC1	NOLC1	sp|Q14978|NOLC1_HUMAN	1	5	0	0
O95628	CNOT4	CNOT4	sp|O95628-2|CNOT4_HUMAN	0	0	2	0
Q13625	ASPP2	TP53BP2	sp|Q13625-2|ASPP2_HUMAN	1	1	0	0
O43491	E41L2	EPB41L2	sp|O43491-4|E41L2_HUMAN	2	4	0	0
Q92610	ZN592	ZNF592	sp|Q92610|ZN592_HUMAN	2	15	1	0
Q96EB6	SIR1	SIRT1	sp|Q96EB6-2|SIR1_HUMAN	2	4	0	0
A0AVK6	E2F8	E2F8	sp|A0AVK6|E2F8_HUMAN	3	0	0	0
Q8IWZ3	ANKH1	ANKHD1	sp|Q8IWZ3|ANKH1_HUMAN	1	7	0	0
O43149	ZZEF1	ZZEF1	sp|O43149-3|ZZEF1_HUMAN	2	1	0	0
Q9UDY2	ZO2	TJP2	sp|Q9UDY2-3|ZO2_HUMAN	8	6	0	0
P55010	IF5	EIF5	sp|P55010|IF5_HUMAN	3	4	0	0
P35568	IRS1	IRS1	sp|P35568|IRS1_HUMAN	1	0	0	0
Q6IQ23	PKHA7	PLEKHA7	sp|Q6IQ23-3|PKHA7_HUMAN	2	0	0	0
P49756	RBM25	RBM25	sp|P49756|RBM25_HUMAN	2	2	0	0
Q05209	PTN12	PTPN12	sp|Q05209-2|PTN12_HUMAN	1	7	0	0
Q8IUD2	RB6I2	ERC1	sp|Q8IUD2-5|RB6I2_HUMAN	1	0	0	0
Q96MH2	HEXI2	HEXIM2	sp|Q96MH2|HEXI2_HUMAN	1	4	0	0
Q5SW79	CE170	CEP170	sp|Q5SW79|CE170_HUMAN	2	10	0	0
O60841	IF2P	EIF5B	sp|O60841|IF2P_HUMAN	4	19	0	0
O43660	PLRG1	PLRG1	sp|O43660-2|PLRG1_HUMAN	1	0	0	0
P35612	ADDB	ADD2	sp|P35612|ADDB_HUMAN	9	5	0	0
Q9NQ75	CASS4	CASS4	sp|Q9NQ75|CASS4_HUMAN	2	0	0	0
O95684	FR1OP	FGFR1OP	sp|O95684-2|FR1OP_HUMAN	6	3	0	0
Q8N122	RPTOR	RPTOR	sp|Q8N122-3|RPTOR_HUMAN	2	0	1	0
Q53EL6	PDCD4	PDCD4	sp|Q53EL6-2|PDCD4_HUMAN	5	0	0	0
Q14671	PUM1	PUM1	sp|Q14671-2|PUM1_HUMAN	1	0	0	0
Q96CP6	GRM1A	GRAMD1A	sp|Q96CP6-2|GRM1A_HUMAN	4	1	0	0
P22059	OSBP1	OSBP	sp|P22059|OSBP1_HUMAN	8	4	0	0
Q14157	UBP2L	UBAP2L	sp|Q14157-4|UBP2L_HUMAN	5	14	0	0
Q92890	UFD1	UFD1	sp|Q92890-3|UFD1_HUMAN	2	1	0	0
Q9H211	CDT1	CDT1	sp|Q9H211|CDT1_HUMAN	7	0	0	0
P60468	SC61B	SEC61B	sp|P60468|SC61B_HUMAN	3	0	0	0
Q92547	TOPB1	TOPBP1	sp|Q92547|TOPB1_HUMAN	2	0	0	0
Q53ET0	CRTC2	CRTC2	sp|Q53ET0|CRTC2_HUMAN	2	0	0	0
Q8N5I9	CL045	C12orf45	sp|Q8N5I9|CL045_HUMAN	1	1	0	0
P49736	MCM2	MCM2	sp|P49736|MCM2_HUMAN	11	12	0	0
O60271	JIP4	SPAG9	sp|O60271-3|JIP4_HUMAN	5	14	0	1
Q92538	GBF1	GBF1	sp|Q92538-3|GBF1_HUMAN	0	1	5	0
P01106	MYC	MYC	sp|P01106|MYC_HUMAN	4	0	0	1
P23327	SRCH	HRC	sp|P23327|SRCH_HUMAN	2	1	0	0
Q15311	RBP1	RALBP1	sp|Q15311|RBP1_HUMAN	5	11	1	0
Q14186	TFDP1	TFDP1	sp|Q14186|TFDP1_HUMAN	1	0	0	0
Q04637	IF4G1	EIF4G1	sp|Q04637-6|IF4G1_HUMAN	2	1	1	0
Q969S3	ZN622	ZNF622	sp|Q969S3|ZN622_HUMAN	1	0	0	0
P05455	LA	SSB	sp|P05455|LA_HUMAN	1	1	0	0
Q9Y2X7	GIT1	GIT1	sp|Q9Y2X7|GIT1_HUMAN	2	7	0	0
Q6MZP7	LIN54	LIN54	sp|Q6MZP7-3|LIN54_HUMAN	1	0	0	0
Q8NFH5	NUP35	NUP35	sp|Q8NFH5-2|NUP35_HUMAN	2	1	0	0
Q8N573	OXR1	OXR1	sp|Q8N573-3|OXR1_HUMAN	2	2	0	0
Q9NR30	DDX21	DDX21	sp|Q9NR30|DDX21_HUMAN	1	8	0	0
Q9BRD0	BUD13	BUD13	sp|Q9BRD0|BUD13_HUMAN	6	34	0	0
Q9P016	THYN1	THYN1	sp|Q9P016-2|THYN1_HUMAN	1	0	0	0
Q14004	CDK13	CDK13	sp|Q14004-2|CDK13_HUMAN	4	2	0	0
P22681	CBL	CBL	sp|P22681|CBL_HUMAN	2	1	0	0
P37802	TAGL2	TAGLN2	sp|P37802|TAGL2_HUMAN	1	0	0	0
Q96D71	REPS1	REPS1	sp|Q96D71-4|REPS1_HUMAN	8	10	4	2
Q8WWM7	ATX2L	ATXN2L	sp|Q8WWM7-6|ATX2L_HUMAN	2	6	2	0
Q14181	DPOA2	POLA2	sp|Q14181|DPOA2_HUMAN	4	1	0	0
Q5TEJ8	THMS2	THEMIS2	sp|Q5TEJ8-6|THMS2_HUMAN	2	1	0	0
Q9HAW4	CLSPN	CLSPN	sp|Q9HAW4-2|CLSPN_HUMAN	8	8	0	0
Q12982	BNIP2	BNIP2	sp|Q12982|BNIP2_HUMAN	1	0	0	0
Q9C0B5	ZDHC5	ZDHHC5	sp|Q9C0B5-2|ZDHC5_HUMAN	4	1	0	0
Q8IV63	VRK3	VRK3	sp|Q8IV63-2|VRK3_HUMAN	3	4	0	0
Q8NCN4	RN169	RNF169	sp|Q8NCN4|RN169_HUMAN	2	4	0	0
Q9UIG0	BAZ1B	BAZ1B	sp|Q9UIG0-2|BAZ1B_HUMAN	2	15	0	0
Q9UKY7	CDV3	CDV3	sp|Q9UKY7|CDV3_HUMAN	1	3	0	0
Q9NUL3	STAU2	STAU2	sp|Q9NUL3-4|STAU2_HUMAN	0	2	1	1
Q5UIP0	RIF1	RIF1	sp|Q5UIP0-2|RIF1_HUMAN	5	10	0	0
P36507	MP2K2	MAP2K2	sp|P36507|MP2K2_HUMAN	2	1	1	0
Q9GZM8	NDEL1	NDEL1	sp|Q9GZM8-3|NDEL1_HUMAN	2	0	0	0
Q9NV70	EXOC1	EXOC1	sp|Q9NV70-2|EXOC1_HUMAN	2	0	0	0
Q86VM9	ZCH18	ZC3H18	sp|Q86VM9|ZCH18_HUMAN	2	26	0	1
P55196	AFAD	AFDN	sp|P55196-3|AFAD_HUMAN	5	5	0	0
O75717	WDHD1	WDHD1	sp|O75717-2|WDHD1_HUMAN	1	0	0	0
Q9NQC3	RTN4	RTN4	sp|Q9NQC3|RTN4_HUMAN	2	5	0	0
Q03188	CENPC	CENPC	sp|Q03188|CENPC_HUMAN	1	2	0	0
Q6GYQ0	RGPA1	RALGAPA1	sp|Q6GYQ0-3|RGPA1_HUMAN	3	0	0	0
O94913	PCF11	PCF11	sp|O94913|PCF11_HUMAN	4	4	0	0
Q8N5P1	ZC3H8	ZC3H8	sp|Q8N5P1|ZC3H8_HUMAN	1	0	0	0
P38432	COIL	COIL	sp|P38432|COIL_HUMAN	3	1	0	0
P42696	RBM34	RBM34	sp|P42696-2|RBM34_HUMAN	1	0	0	0
Q8NC56	LEMD2	LEMD2	sp|Q8NC56|LEMD2_HUMAN	3	0	0	2
Q9Y520	PRC2C	PRRC2C	sp|Q9Y520-6|PRC2C_HUMAN	2	18	1	0
Q4KMP7	TB10B	TBC1D10B	sp|Q4KMP7|TB10B_HUMAN	2	2	0	0
Q9H1E3	NUCKS	NUCKS1	sp|Q9H1E3|NUCKS_HUMAN	6	40	0	0
Q14C86	GAPD1	GAPVD1	sp|Q14C86-3|GAPD1_HUMAN	3	5	0	0
Q9NYV4	CDK12	CDK12	sp|Q9NYV4-2|CDK12_HUMAN	23	8	0	0
Q86WB0	NIPA	ZC3HC1	sp|Q86WB0|NIPA_HUMAN	6	14	1	0
P06400	RB	RB1	sp|P06400|RB_HUMAN	2	4	0	0
Q05655	KPCD	PRKCD	sp|Q05655|KPCD_HUMAN	1	0	0	0
Q9UQC2	GAB2	GAB2	sp|Q9UQC2-2|GAB2_HUMAN	2	6	0	0
Q9H4H8	FA83D	FAM83D	sp|Q9H4H8-2|FA83D_HUMAN	2	0	0	0
P52594	AGFG1	AGFG1	sp|P52594-2|AGFG1_HUMAN	1	0	0	0
Q6PKG0	LARP1	LARP1	sp|Q6PKG0|LARP1_HUMAN	3	17	1	0
Q9UHR4	BI2L1	BAIAP2L1	sp|Q9UHR4|BI2L1_HUMAN	3	1	0	0
A6NKT7	RGPD3	RGPD3	sp|A6NKT7|RGPD3_HUMAN	1	0	0	0
P49792	RBP2	RANBP2	sp|P49792|RBP2_HUMAN	4	28	0	0
Q9H3Q1	BORG4	CDC42EP4	sp|Q9H3Q1-2|BORG4_HUMAN	2	1	0	0
Q86VQ1	GLCI1	GLCCI1	sp|Q86VQ1|GLCI1_HUMAN	6	0	0	0
P21127	CD11B	CDK11B	sp|P21127-9|CD11B_HUMAN	3	11	0	0
Q8NHM5	KDM2B	KDM2B	sp|Q8NHM5-4|KDM2B_HUMAN	1	11	0	0
Q9UQ84	EXO1	EXO1	sp|Q9UQ84-4|EXO1_HUMAN	1	6	0	0
P15923	TFE2	TCF3	sp|P15923-2|TFE2_HUMAN	1	5	0	0
Q8IVL1	NAV2	NAV2	sp|Q8IVL1-4|NAV2_HUMAN	2	0	0	0
Q9Y3T9	NOC2L	NOC2L	sp|Q9Y3T9|NOC2L_HUMAN	3	2	0	0
Q9Y5K6	CD2AP	CD2AP	sp|Q9Y5K6|CD2AP_HUMAN	2	5	0	0
Q96AY4	TTC28	TTC28	sp|Q96AY4|TTC28_HUMAN	2	0	0	0
Q76L83	ASXL2	ASXL2	sp|Q76L83|ASXL2_HUMAN	1	14	0	0
P54198	HIRA	HIRA	sp|P54198|HIRA_HUMAN	0	3	0	0
Q13085	ACACA	ACACA	sp|Q13085|ACACA_HUMAN	2	0	0	0
P39687	AN32A	ANP32A	sp|P39687|AN32A_HUMAN	2	0	0	0
Q13627	DYR1A	DYRK1A	sp|Q13627-2|DYR1A_HUMAN	2	1	0	0
P51116	FXR2	FXR2	sp|P51116|FXR2_HUMAN	3	0	0	0
Q9H307	PININ	PNN	sp|Q9H307|PININ_HUMAN	1	4	0	0
Q86X29	LSR	LSR	sp|Q86X29-6|LSR_HUMAN	2	0	0	0
Q7Z5L9	I2BP2	IRF2BP2	sp|Q7Z5L9|I2BP2_HUMAN	2	10	0	0
P30291	WEE1	WEE1	sp|P30291|WEE1_HUMAN	2	0	0	0
P21359	NF1	NF1	sp|P21359-2|NF1_HUMAN	1	0	0	0
O15014	ZN609	ZNF609	sp|O15014|ZN609_HUMAN	3	18	0	0
Q92833	JARD2	JARID2	sp|Q92833-2|JARD2_HUMAN	3	3	0	0
Q9UPU5	UBP24	USP24	sp|Q9UPU5|UBP24_HUMAN	2	5	0	0
P16157	ANK1	ANK1	sp|P16157-14|ANK1_HUMAN	2	3	0	0
Q13469	NFAC2	NFATC2	sp|Q13469-3|NFAC2_HUMAN	1	2	0	0
P23528	COF1	CFL1	sp|P23528|COF1_HUMAN	1	1	0	0
Q5VVQ6	OTU1	YOD1	sp|Q5VVQ6-2|OTU1_HUMAN	1	0	0	0
Q9UBC2	EP15R	EPS15L1	sp|Q9UBC2|EP15R_HUMAN	1	0	0	3
Q8NEY8	PPHLN	PPHLN1	sp|Q8NEY8-5|PPHLN_HUMAN	3	5	0	0
P52948	NUP98	NUP98	sp|P52948-6|NUP98_HUMAN	0	6	3	0
Q9BXF3	CECR2	CECR2	sp|Q9BXF3-3|CECR2_HUMAN	2	0	0	0
Q15276	RABE1	RABEP1	sp|Q15276|RABE1_HUMAN	2	0	0	0
Q15642	CIP4	TRIP10	sp|Q15642-5|CIP4_HUMAN	2	0	0	0
Q8IYB3	SRRM1	SRRM1	sp|Q8IYB3|SRRM1_HUMAN	7	76	0	4
Q99569	PKP4	PKP4	sp|Q99569-2|PKP4_HUMAN	2	0	0	0
Q9NTI5	PDS5B	PDS5B	sp|Q9NTI5|PDS5B_HUMAN	6	3	0	0
Q92797	SYMPK	SYMPK	sp|Q92797|SYMPK_HUMAN	0	12	0	0
O76021	RL1D1	RSL1D1	sp|O76021-2|RL1D1_HUMAN	2	0	0	0
P50747	BPL1	HLCS	sp|P50747|BPL1_HUMAN	1	0	0	0
Q7Z4S6	KI21A	KIF21A	sp|Q7Z4S6-6|KI21A_HUMAN	1	3	0	0
Q07866	KLC1	KLC1	sp|Q07866-6|KLC1_HUMAN	2	0	0	0
Q9H3U1	UN45A	UNC45A	sp|Q9H3U1|UN45A_HUMAN	2	0	0	0
Q9NZD8	SPG21	SPG21	sp|Q9NZD8-2|SPG21_HUMAN	3	0	0	0
Q7Z589	EMSY	EMSY	sp|Q7Z589-2|EMSY_HUMAN	2	0	0	0
Q8TAD8	SNIP1	SNIP1	sp|Q8TAD8|SNIP1_HUMAN	2	6	0	0
Q12906	ILF3	ILF3	sp|Q12906|ILF3_HUMAN	1	14	0	0
Q9NYF3	FA53C	FAM53C	sp|Q9NYF3|FA53C_HUMAN	5	0	0	0
Q8TEK3	DOT1L	DOT1L	sp|Q8TEK3-2|DOT1L_HUMAN	2	4	0	0
Q99543	DNJC2	DNAJC2	sp|Q99543-2|DNJC2_HUMAN	3	3	0	0
Q92785	REQU	DPF2	sp|Q92785|REQU_HUMAN	2	4	0	0
P49585	PCY1A	PCYT1A	sp|P49585|PCY1A_HUMAN	5	7	0	0
Q01130	SRSF2	SRSF2	sp|Q01130-2|SRSF2_HUMAN	2	16	0	0
Q9HC77	CENPJ	CENPJ	sp|Q9HC77-2|CENPJ_HUMAN	2	4	0	0
Q00613	HSF1	HSF1	sp|Q00613-2|HSF1_HUMAN	0	8	0	0
Q9NQS7	INCE	INCENP	sp|Q9NQS7-2|INCE_HUMAN	5	9	1	0
Q7Z5H3	RHG22	ARHGAP22	sp|Q7Z5H3-4|RHG22_HUMAN	2	0	0	0
Q9UKE5	TNIK	TNIK	sp|Q9UKE5-8|TNIK_HUMAN	2	4	1	0
Q16186	ADRM1	ADRM1	sp|Q16186|ADRM1_HUMAN	1	0	0	0
P67809	YBOX1	YBX1	sp|P67809|YBOX1_HUMAN	1	8	0	0
O75037	KI21B	KIF21B	sp|O75037-4|KI21B_HUMAN	2	2	0	0
Q96T37	RBM15	RBM15	sp|Q96T37-4|RBM15_HUMAN	5	4	0	0
Q5VTL8	PR38B	PRPF38B	sp|Q5VTL8|PR38B_HUMAN	4	1	0	0
Q96A00	PP14A	PPP1R14A	sp|Q96A00-2|PP14A_HUMAN	1	8	0	0
P78362	SRPK2	SRPK2	sp|P78362|SRPK2_HUMAN	3	3	0	0
Q8WUQ7	CATIN	CACTIN	sp|Q8WUQ7|CATIN_HUMAN	2	1	0	0
P28066	PSA5	PSMA5	sp|P28066|PSA5_HUMAN	1	0	0	0
Q16512	PKN1	PKN1	sp|Q16512-3|PKN1_HUMAN	3	0	0	0
Q8WXI9	P66B	GATAD2B	sp|Q8WXI9|P66B_HUMAN	0	8	2	0
O43318	M3K7	MAP3K7	sp|O43318-4|M3K7_HUMAN	1	1	0	0
Q96RR4	KKCC2	CAMKK2	sp|Q96RR4-6|KKCC2_HUMAN	1	1	0	0
Q9Y6X9	MORC2	MORC2	sp|Q9Y6X9-2|MORC2_HUMAN	2	6	0	0
Q9BUQ8	DDX23	DDX23	sp|Q9BUQ8|DDX23_HUMAN	2	1	0	0
P78559	MAP1A	MAP1A	sp|P78559|MAP1A_HUMAN	3	19	7	0
P22234	PUR6	PAICS	sp|P22234|PUR6_HUMAN	1	0	0	0
Q9UPT8	ZC3H4	ZC3H4	sp|Q9UPT8|ZC3H4_HUMAN	2	12	0	0
Q9ULH1	ASAP1	ASAP1	sp|Q9ULH1|ASAP1_HUMAN	3	4	1	0
Q96S66	CLCC1	CLCC1	sp|Q96S66-4|CLCC1_HUMAN	2	0	0	0
O75376	NCOR1	NCOR1	sp|O75376|NCOR1_HUMAN	2	9	1	0
P57682	KLF3	KLF3	sp|P57682|KLF3_HUMAN	1	5	5	0
O95071	UBR5	UBR5	sp|O95071-2|UBR5_HUMAN	2	0	0	0
Q9NSY1	BMP2K	BMP2K	sp|Q9NSY1|BMP2K_HUMAN	3	7	0	0
Q12789	TF3C1	GTF3C1	sp|Q12789-3|TF3C1_HUMAN	8	14	0	1
Q9Y2W1	TR150	THRAP3	sp|Q9Y2W1|TR150_HUMAN	8	29	1	1
Q13459	MYO9B	MYO9B	sp|Q13459-2|MYO9B_HUMAN	2	6	0	0
O75179	ANR17	ANKRD17	sp|O75179-4|ANR17_HUMAN	3	13	0	0
Q14160	SCRIB	SCRIB	sp|Q14160-2|SCRIB_HUMAN	4	11	4	0
O15085	ARHGB	ARHGEF11	sp|O15085|ARHGB_HUMAN	2	0	0	0
O15027	SC16A	SEC16A	sp|O15027-2|SC16A_HUMAN	2	4	0	0
Q96S38	KS6C1	RPS6KC1	sp|Q96S38-2|KS6C1_HUMAN	2	2	0	0
Q9NXE8	CWC25	CWC25	sp|Q9NXE8|CWC25_HUMAN	2	0	0	0
P82094	TMF1	TMF1	sp|P82094|TMF1_HUMAN	2	1	2	0
Q9NZJ0	DTL	DTL	sp|Q9NZJ0|DTL_HUMAN	2	3	0	0
P06454	PTMA	PTMA	sp|P06454-2|PTMA_HUMAN	4	1	0	0
Q5SRE5	NU188	NUP188	sp|Q5SRE5-2|NU188_HUMAN	0	0	2	0
Q9HCC9	LST2	ZFYVE28	sp|Q9HCC9-5|LST2_HUMAN	2	0	0	0
Q9UIF9	BAZ2A	BAZ2A	sp|Q9UIF9-2|BAZ2A_HUMAN	3	3	5	0
Q14247	SRC8	CTTN	sp|Q14247-3|SRC8_HUMAN	3	3	3	0
Q52LA3	LIN52	LIN52	sp|Q52LA3|LIN52_HUMAN	0	0	4	0
Q9Y2V2	CHSP1	CARHSP1	sp|Q9Y2V2|CHSP1_HUMAN	1	3	0	0
O75427	LRCH4	LRCH4	sp|O75427|LRCH4_HUMAN	2	0	1	0
Q9UQ35	SRRM2	SRRM2	sp|Q9UQ35|SRRM2_HUMAN	12	163	0	0
Q96FS4	SIPA1	SIPA1	sp|Q96FS4|SIPA1_HUMAN	1	4	1	0
Q02078	MEF2A	MEF2A	sp|Q02078-8|MEF2A_HUMAN	0	5	0	0
P24941	CDK2	CDK2	sp|P24941-2|CDK2_HUMAN	3	0	0	0
O95297	MPZL1	MPZL1	sp|O95297-4|MPZL1_HUMAN	1	0	0	0
P55199	ELL	ELL	sp|P55199|ELL_HUMAN	2	1	0	0
Q9GZR1	SENP6	SENP6	sp|Q9GZR1-2|SENP6_HUMAN	2	7	0	0
Q8TAP8	PPR35	PPP1R35	sp|Q8TAP8|PPR35_HUMAN	2	3	0	0
Q5TC79	ZBT37	ZBTB37	sp|Q5TC79|ZBT37_HUMAN	2	0	0	0
Q9C073	F117A	FAM117A	sp|Q9C073|F117A_HUMAN	2	1	0	0
Q9H7N4	SFR19	SCAF1	sp|Q9H7N4|SFR19_HUMAN	2	17	0	0
Q86YP4	P66A	GATAD2A	sp|Q86YP4-2|P66A_HUMAN	2	8	0	0
Q86VQ0	LCA5	LCA5	sp|Q86VQ0|LCA5_HUMAN	0	0	2	0
O75061	AUXI	DNAJC6	sp|O75061-4|AUXI_HUMAN	2	1	2	0
Q53EZ4	CEP55	CEP55	sp|Q53EZ4|CEP55_HUMAN	0	2	0	0
Q03164	KMT2A	KMT2A	sp|Q03164-2|KMT2A_HUMAN	2	10	3	0
Q5W0B1	RN219	RNF219	sp|Q5W0B1|RN219_HUMAN	1	0	0	0
Q8IY33	MILK2	MICALL2	sp|Q8IY33|MILK2_HUMAN	0	6	2	0
A0JNW5	UH1BL	UHRF1BP1L	sp|A0JNW5|UH1BL_HUMAN	3	3	0	0
P10636	TAU	MAPT	sp|P10636-3|TAU_HUMAN	4	5	0	0
Q7Z6E9	RBBP6	RBBP6	sp|Q7Z6E9|RBBP6_HUMAN	2	16	0	0
Q9BVC5	ASHWN	C2orf49	sp|Q9BVC5|ASHWN_HUMAN	1	1	3	0
P55198	AF17	MLLT6	sp|P55198|AF17_HUMAN	3	3	0	0
P35658	NU214	NUP214	sp|P35658-2|NU214_HUMAN	0	5	9	1
O95785	WIZ	WIZ	sp|O95785-4|WIZ_HUMAN	0	0	6	0
P37275	ZEB1	ZEB1	sp|P37275-4|ZEB1_HUMAN	4	12	0	0
Q6WKZ4	RFIP1	RAB11FIP1	sp|Q6WKZ4-2|RFIP1_HUMAN	4	5	0	0
Q9BZE9	ASPC1	ASPSCR1	sp|Q9BZE9-3|ASPC1_HUMAN	0	1	1	0
Q9Y281	COF2	CFL2	sp|Q9Y281|COF2_HUMAN	1	0	0	0
P15056	BRAF	BRAF	sp|P15056|BRAF_HUMAN	0	2	0	0
Q99959	PKP2	PKP2	sp|Q99959-2|PKP2_HUMAN	2	1	0	0
Q08345	DDR1	DDR1	sp|Q08345-2|DDR1_HUMAN	0	1	2	0
Q5H9R7	PP6R3	PPP6R3	sp|Q5H9R7-2|PP6R3_HUMAN	1	10	0	0
P49815	TSC2	TSC2	sp|P49815-7|TSC2_HUMAN	1	3	0	1
Q96JG6	VPS50	VPS50	sp|Q96JG6-3|VPS50_HUMAN	2	4	0	0
Q9GZN2	TGIF2	TGIF2	sp|Q9GZN2|TGIF2_HUMAN	0	5	1	0
P17483	HXB4	HOXB4	sp|P17483|HXB4_HUMAN	2	0	0	0
O95402	MED26	MED26	sp|O95402|MED26_HUMAN	2	3	0	0
O95819	M4K4	MAP4K4	sp|O95819-4|M4K4_HUMAN	2	2	0	0
Q6UWZ7	ABRX1	ABRAXAS1	sp|Q6UWZ7-2|ABRX1_HUMAN	1	3	0	0
Q6NXS1	IPP2M	PPP1R2P3	sp|Q6NXS1|IPP2M_HUMAN	1	6	0	0
Q99081	HTF4	TCF12	sp|Q99081|HTF4_HUMAN	1	15	0	0
O60264	SMCA5	SMARCA5	sp|O60264|SMCA5_HUMAN	0	4	0	0
Q02880	TOP2B	TOP2B	sp|Q02880-2|TOP2B_HUMAN	1	13	1	1
O95817	BAG3	BAG3	sp|O95817|BAG3_HUMAN	2	0	0	0
Q96TA1	NIBL1	FAM129B	sp|Q96TA1-2|NIBL1_HUMAN	0	0	5	0
O76094	SRP72	SRP72	sp|O76094-2|SRP72_HUMAN	1	2	0	0
Q9C0E2	XPO4	XPO4	sp|Q9C0E2|XPO4_HUMAN	1	1	0	0
Q86UU1	PHLB1	PHLDB1	sp|Q86UU1-3|PHLB1_HUMAN	1	3	0	1
Q9NYF8	BCLF1	BCLAF1	sp|Q9NYF8-3|BCLF1_HUMAN	1	28	0	0
P02545	LMNA	LMNA	sp|P02545-2|LMNA_HUMAN	2	1	0	0
P17706	PTN2	PTPN2	sp|P17706-3|PTN2_HUMAN	0	1	2	0
Q7Z2W4	ZCCHV	ZC3HAV1	sp|Q7Z2W4-3|ZCCHV_HUMAN	3	3	0	0
Q32MZ4	LRRF1	LRRFIP1	sp|Q32MZ4-2|LRRF1_HUMAN	2	2	0	0
Q86X95	CIR1	CIR1	sp|Q86X95|CIR1_HUMAN	2	0	0	0
Q13185	CBX3	CBX3	sp|Q13185|CBX3_HUMAN	1	11	0	0
P17812	PYRG1	CTPS1	sp|P17812|PYRG1_HUMAN	2	7	0	1
O43426	SYNJ1	SYNJ1	sp|O43426-4|SYNJ1_HUMAN	3	0	0	0
P78347	GTF2I	GTF2I	sp|P78347-2|GTF2I_HUMAN	2	1	0	0
Q13428	TCOF	TCOF1	sp|Q13428-6|TCOF_HUMAN	3	22	0	0
P53396	ACLY	ACLY	sp|P53396|ACLY_HUMAN	1	1	0	0
Q9ULK5	VANG2	VANGL2	sp|Q9ULK5|VANG2_HUMAN	2	0	0	0
Q6NZY4	ZCHC8	ZCCHC8	sp|Q6NZY4-2|ZCHC8_HUMAN	3	6	0	0
Q9NS91	RAD18	RAD18	sp|Q9NS91|RAD18_HUMAN	0	2	0	0
Q9Y4H2	IRS2	IRS2	sp|Q9Y4H2|IRS2_HUMAN	0	3	5	0
Q5T200	ZC3HD	ZC3H13	sp|Q5T200|ZC3HD_HUMAN	4	42	0	0
Q08378	GOGA3	GOLGA3	sp|Q08378|GOGA3_HUMAN	0	1	2	0
P35611	ADDA	ADD1	sp|P35611-2|ADDA_HUMAN	0	11	0	0
Q16630	CPSF6	CPSF6	sp|Q16630-3|CPSF6_HUMAN	1	0	0	0
Q8WYH8	ING5	ING5	sp|Q8WYH8-2|ING5_HUMAN	2	0	0	0
Q9BUJ2	HNRL1	HNRNPUL1	sp|Q9BUJ2-5|HNRL1_HUMAN	0	1	0	0
Q5T8P6	RBM26	RBM26	sp|Q5T8P6-3|RBM26_HUMAN	0	2	0	0
Q99590	SCAFB	SCAF11	sp|Q99590-2|SCAFB_HUMAN	3	30	0	0
Q15648	MED1	MED1	sp|Q15648|MED1_HUMAN	8	15	0	0
Q13191	CBLB	CBLB	sp|Q13191-3|CBLB_HUMAN	0	4	0	0
Q6KC79	NIPBL	NIPBL	sp|Q6KC79|NIPBL_HUMAN	1	5	0	0
Q9P206	K1522	KIAA1522	sp|Q9P206|K1522_HUMAN	2	9	0	0
Q15121	PEA15	PEA15	sp|Q15121|PEA15_HUMAN	1	0	0	0
P42167	LAP2B	TMPO	sp|P42167-3|LAP2B_HUMAN	1	12	0	0
Q6AI08	HEAT6	HEATR6	sp|Q6AI08|HEAT6_HUMAN	1	2	0	0
Q8TBN0	R3GEF	RAB3IL1	sp|Q8TBN0|R3GEF_HUMAN	0	1	1	0
P05114	HMGN1	HMGN1	sp|P05114|HMGN1_HUMAN	1	4	0	0
Q96RK0	CIC	CIC	sp|Q96RK0|CIC_HUMAN	3	9	0	0
O14757	CHK1	CHEK1	sp|O14757-2|CHK1_HUMAN	1	0	0	0
Q99704	DOK1	DOK1	sp|Q99704-3|DOK1_HUMAN	2	0	1	0
Q9NXR1	NDE1	NDE1	sp|Q9NXR1|NDE1_HUMAN	1	0	0	0
O43399	TPD54	TPD52L2	sp|O43399-2|TPD54_HUMAN	2	0	0	0
Q2LD37	K1109	KIAA1109	sp|Q2LD37-2|K1109_HUMAN	2	0	0	0
Q96SB4	SRPK1	SRPK1	sp|Q96SB4-4|SRPK1_HUMAN	0	6	0	0
Q9NYV4	CDK12	CDK12	sp|Q9NYV4-3|CDK12_HUMAN	2	0	0	0
Q13322	GRB10	GRB10	sp|Q13322-3|GRB10_HUMAN	1	0	0	0
Q12888	TP53B	TP53BP1	sp|Q12888|TP53B_HUMAN	3	51	3	0
Q8TAB5	CA216	C1orf216	sp|Q8TAB5|CA216_HUMAN	2	0	0	0
Q6BDS2	URFB1	UHRF1BP1	sp|Q6BDS2|URFB1_HUMAN	2	7	0	0
Q8NDI1	EHBP1	EHBP1	sp|Q8NDI1-3|EHBP1_HUMAN	1	4	3	0
Q8WYP5	ELYS	AHCTF1	sp|Q8WYP5|ELYS_HUMAN	1	3	0	0
O00308	WWP2	WWP2	sp|O00308-4|WWP2_HUMAN	1	0	0	0
P10398	ARAF	ARAF	sp|P10398|ARAF_HUMAN	0	0	2	0
Q86TB9	PATL1	PATL1	sp|Q86TB9-2|PATL1_HUMAN	3	3	0	1
Q14207	NPAT	NPAT	sp|Q14207|NPAT_HUMAN	1	0	0	0
Q9UHB7	AFF4	AFF4	sp|Q9UHB7|AFF4_HUMAN	2	2	0	0
Q9HC35	EMAL4	EML4	sp|Q9HC35|EMAL4_HUMAN	2	7	0	0
O15357	SHIP2	INPPL1	sp|O15357|SHIP2_HUMAN	2	1	0	0
Q8TAP9	MPLKI	MPLKIP	sp|Q8TAP9|MPLKI_HUMAN	1	1	0	0
O14497	ARI1A	ARID1A	sp|O14497|ARI1A_HUMAN	3	6	0	0
Q9Y6W5	WASF2	WASF2	sp|Q9Y6W5|WASF2_HUMAN	0	2	0	0
Q63ZY6	NSN5C	NSUN5P2	sp|Q63ZY6|NSN5C_HUMAN	3	2	0	0
Q9H0D6	XRN2	XRN2	sp|Q9H0D6-2|XRN2_HUMAN	1	2	0	0
Q9NZ63	TLS1	C9orf78	sp|Q9NZ63|TLS1_HUMAN	1	4	0	0
O94763	RMP	URI1	sp|O94763-2|RMP_HUMAN	0	2	0	0
Q765P7	MTSSL	MTSS1L	sp|Q765P7|MTSSL_HUMAN	2	1	0	0
Q15154	PCM1	PCM1	sp|Q15154-4|PCM1_HUMAN	3	22	0	0
Q92466	DDB2	DDB2	sp|Q92466-3|DDB2_HUMAN	2	1	0	0
P61006	RAB8A	RAB8A	sp|P61006|RAB8A_HUMAN	2	0	0	0
O00512	BCL9	BCL9	sp|O00512|BCL9_HUMAN	0	4	2	0
Q8NA72	POC5	POC5	sp|Q8NA72-3|POC5_HUMAN	0	0	2	0
Q15751	HERC1	HERC1	sp|Q15751|HERC1_HUMAN	3	0	0	0
P35637	FUS	FUS	sp|P35637-2|FUS_HUMAN	1	1	0	0
P22314	UBA1	UBA1	sp|P22314|UBA1_HUMAN	1	0	0	0
O00716	E2F3	E2F3	sp|O00716-2|E2F3_HUMAN	0	0	2	0
Q9H4A3	WNK1	WNK1	sp|Q9H4A3-2|WNK1_HUMAN	1	6	0	5
Q04726	TLE3	TLE3	sp|Q04726-2|TLE3_HUMAN	1	12	0	0
B2RBV5	MRUPP	NA	sp|B2RBV5|MRUPP_HUMAN	0	0	2	0
Q8IY67	RAVR1	RAVER1	sp|Q8IY67-2|RAVR1_HUMAN	0	1	1	0
O14981	BTAF1	BTAF1	sp|O14981|BTAF1_HUMAN	1	4	0	0
O60271	JIP4	SPAG9	sp|O60271-5|JIP4_HUMAN	2	0	0	0
Q8N5C8	TAB3	TAB3	sp|Q8N5C8-2|TAB3_HUMAN	1	0	2	0
Q3KQU3	MA7D1	MAP7D1	sp|Q3KQU3-2|MA7D1_HUMAN	1	11	0	0
Q6VY07	PACS1	PACS1	sp|Q6VY07|PACS1_HUMAN	1	0	0	0
P46087	NOP2	NOP2	sp|P46087-2|NOP2_HUMAN	1	3	0	0
Q9BXL5	HEMGN	HEMGN	sp|Q9BXL5|HEMGN_HUMAN	1	5	0	0
Q5VWQ0	RSBN1	RSBN1	sp|Q5VWQ0-4|RSBN1_HUMAN	2	0	0	0
P46821	MAP1B	MAP1B	sp|P46821|MAP1B_HUMAN	2	39	6	0
Q96HC4	PDLI5	PDLIM5	sp|Q96HC4-7|PDLI5_HUMAN	0	1	0	0
Q13555	KCC2G	CAMK2G	sp|Q13555-10|KCC2G_HUMAN	0	1	0	0
P19532	TFE3	TFE3	sp|P19532|TFE3_HUMAN	1	4	0	0
Q13501	SQSTM	SQSTM1	sp|Q13501-2|SQSTM_HUMAN	0	3	2	0
Q9Y613	FHOD1	FHOD1	sp|Q9Y613|FHOD1_HUMAN	1	0	0	0
Q2KHR3	QSER1	QSER1	sp|Q2KHR3-2|QSER1_HUMAN	0	5	1	0
Q9NZT2	OGFR	OGFR	sp|Q9NZT2-2|OGFR_HUMAN	0	15	0	0
Q9C0C2	TB182	TNKS1BP1	sp|Q9C0C2|TB182_HUMAN	1	10	3	0
Q6UB99	ANR11	ANKRD11	sp|Q6UB99|ANR11_HUMAN	0	4	0	0
P14859	PO2F1	POU2F1	sp|P14859-4|PO2F1_HUMAN	1	1	0	0
Q8NDT2	RB15B	RBM15B	sp|Q8NDT2|RB15B_HUMAN	0	2	0	0
Q99442	SEC62	SEC62	sp|Q99442|SEC62_HUMAN	2	2	0	0
Q92539	LPIN2	LPIN2	sp|Q92539|LPIN2_HUMAN	2	3	0	0
P48730	KC1D	CSNK1D	sp|P48730-2|KC1D_HUMAN	0	4	0	0
P26368	U2AF2	U2AF2	sp|P26368-2|U2AF2_HUMAN	1	1	0	0
Q00587	BORG5	CDC42EP1	sp|Q00587-2|BORG5_HUMAN	1	0	0	0
P17544	ATF7	ATF7	sp|P17544-4|ATF7_HUMAN	0	0	3	0
Q01518	CAP1	CAP1	sp|Q01518-2|CAP1_HUMAN	1	3	0	0
Q99733	NP1L4	NAP1L4	sp|Q99733|NP1L4_HUMAN	2	0	0	0
Q6PFW1	VIP1	PPIP5K1	sp|Q6PFW1-7|VIP1_HUMAN	1	0	0	0
Q14498	RBM39	RBM39	sp|Q14498|RBM39_HUMAN	1	3	0	0
P54727	RD23B	RAD23B	sp|P54727|RD23B_HUMAN	0	1	3	0
Q14289	FAK2	PTK2B	sp|Q14289-2|FAK2_HUMAN	0	0	2	0
Q9Y5U2	TSSC4	TSSC4	sp|Q9Y5U2-2|TSSC4_HUMAN	2	3	0	0
Q14676	MDC1	MDC1	sp|Q14676|MDC1_HUMAN	3	27	0	0
Q8IX90	SKA3	SKA3	sp|Q8IX90-3|SKA3_HUMAN	0	2	3	0
Q9NRL2	BAZ1A	BAZ1A	sp|Q9NRL2-2|BAZ1A_HUMAN	0	3	0	0
Q5VT52	RPRD2	RPRD2	sp|Q5VT52-2|RPRD2_HUMAN	0	10	5	0
P13051	UNG	UNG	sp|P13051|UNG_HUMAN	0	2	0	0
Q07955	SRSF1	SRSF1	sp|Q07955|SRSF1_HUMAN	2	0	0	0
Q9H1H9	KI13A	KIF13A	sp|Q9H1H9-3|KI13A_HUMAN	1	0	0	0
Q01082	SPTB2	SPTBN1	sp|Q01082|SPTB2_HUMAN	2	7	0	1
Q96F86	EDC3	EDC3	sp|Q96F86|EDC3_HUMAN	1	0	0	0
P46109	CRKL	CRKL	sp|P46109|CRKL_HUMAN	0	2	0	0
Q16204	CCDC6	CCDC6	sp|Q16204|CCDC6_HUMAN	2	7	0	0
P46108	CRK	CRK	sp|P46108|CRK_HUMAN	0	1	0	0
Q5BKX5	CS054	C19orf54	sp|Q5BKX5|CS054_HUMAN	0	0	3	0
Q13542	4EBP2	EIF4EBP2	sp|Q13542|4EBP2_HUMAN	0	1	0	0
Q9UNZ2	NSF1C	NSFL1C	sp|Q9UNZ2-4|NSF1C_HUMAN	1	1	0	0
Q8NDC0	MISSL	MAPK1IP1L	sp|Q8NDC0|MISSL_HUMAN	0	1	0	0
Q13136	LIPA1	PPFIA1	sp|Q13136-2|LIPA1_HUMAN	2	2	0	0
O95218	ZRAB2	ZRANB2	sp|O95218-2|ZRAB2_HUMAN	1	19	0	0
Q9UHB6	LIMA1	LIMA1	sp|Q9UHB6|LIMA1_HUMAN	0	3	0	0
Q0JRZ9	FCHO2	FCHO2	sp|Q0JRZ9-3|FCHO2_HUMAN	1	0	0	0
Q5VUA4	ZN318	ZNF318	sp|Q5VUA4|ZN318_HUMAN	2	12	2	0
Q9UK76	JUPI1	JPT1	sp|Q9UK76-3|JUPI1_HUMAN	0	2	4	0
Q12872	SFSWA	SFSWAP	sp|Q12872|SFSWA_HUMAN	4	5	0	1
P05412	JUN	JUN	sp|P05412|JUN_HUMAN	0	0	1	0
Q5VWG9	TAF3	TAF3	sp|Q5VWG9|TAF3_HUMAN	0	1	2	0
Q92733	PRCC	PRCC	sp|Q92733|PRCC_HUMAN	1	3	0	0
Q16875	F263	PFKFB3	sp|Q16875-3|F263_HUMAN	0	0	2	0
Q15742	NAB2	NAB2	sp|Q15742-2|NAB2_HUMAN	0	1	2	0
Q5T5Y3	CAMP1	CAMSAP1	sp|Q5T5Y3-2|CAMP1_HUMAN	0	2	0	0
Q14687	GSE1	GSE1	sp|Q14687|GSE1_HUMAN	0	11	0	0
O75665	OFD1	OFD1	sp|O75665|OFD1_HUMAN	1	2	0	0
Q9BTC0	DIDO1	DIDO1	sp|Q9BTC0|DIDO1_HUMAN	0	8	0	0
P78344	IF4G2	EIF4G2	sp|P78344-2|IF4G2_HUMAN	0	1	0	0
Q13233	M3K1	MAP3K1	sp|Q13233|M3K1_HUMAN	0	3	0	0
Q7Z417	NUFP2	NUFIP2	sp|Q7Z417|NUFP2_HUMAN	1	4	0	0
Q9NWV8	BABA1	BABAM1	sp|Q9NWV8-3|BABA1_HUMAN	1	0	0	0
Q6PJG2	EMSA1	ELMSAN1	sp|Q6PJG2|EMSA1_HUMAN	0	1	0	0
Q8WUZ0	BCL7C	BCL7C	sp|Q8WUZ0|BCL7C_HUMAN	4	0	0	0
Q8NI27	THOC2	THOC2	sp|Q8NI27-2|THOC2_HUMAN	1	7	0	0
Q9H8U3	ZFAN3	ZFAND3	sp|Q9H8U3|ZFAN3_HUMAN	0	6	0	0
A2AJT9	BCLA3	CXorf23	sp|A2AJT9-3|BCLA3_HUMAN	0	2	0	0
Q8IVT5	KSR1	KSR1	sp|Q8IVT5-4|KSR1_HUMAN	0	2	0	0
Q8TCN5	ZN507	ZNF507	sp|Q8TCN5-2|ZN507_HUMAN	0	1	0	0
O60504	VINEX	SORBS3	sp|O60504-2|VINEX_HUMAN	0	1	0	0
Q8IZ96	CKLF1	CMTM1	sp|Q8IZ96-17|CKLF1_HUMAN	0	2	0	0
Q9H3P2	NELFA	NELFA	sp|Q9H3P2-7|NELFA_HUMAN	0	0	1	0
Q969F1	TF3C6	GTF3C6	sp|Q969F1|TF3C6_HUMAN	4	2	0	0
Q9NQW6	ANLN	ANLN	sp|Q9NQW6-2|ANLN_HUMAN	1	4	0	0
Q14493	SLBP	SLBP	sp|Q14493|SLBP_HUMAN	2	1	0	0
Q13045	FLII	FLII	sp|Q13045-2|FLII_HUMAN	1	0	0	0
P10074	TZAP	ZBTB48	sp|P10074|TZAP_HUMAN	0	2	0	0
O00161	SNP23	SNAP23	sp|O00161|SNP23_HUMAN	0	1	0	0
Q5VT52	RPRD2	RPRD2	sp|Q5VT52-5|RPRD2_HUMAN	0	2	0	0
Q9BX66	SRBS1	SORBS1	sp|Q9BX66-7|SRBS1_HUMAN	0	0	1	0
Q9BRA0	LSMD1	NAA38	sp|Q9BRA0|LSMD1_HUMAN	0	7	0	0
Q8N5F7	NKAP	NKAP	sp|Q8N5F7|NKAP_HUMAN	0	4	0	0
Q9UJX2	CDC23	CDC23	sp|Q9UJX2-3|CDC23_HUMAN	0	3	0	0
Q8NFG4	FLCN	FLCN	sp|Q8NFG4-3|FLCN_HUMAN	0	1	0	0
Q96JP5	ZFP91	ZFP91	sp|Q96JP5-2|ZFP91_HUMAN	0	3	0	0
Q5TCQ9	MAGI3	MAGI3	sp|Q5TCQ9|MAGI3_HUMAN	0	2	0	0
Q9HB09	B2L12	BCL2L12	sp|Q9HB09|B2L12_HUMAN	3	0	2	0
P51532	SMCA4	SMARCA4	sp|P51532-5|SMCA4_HUMAN	0	12	0	0
Q8IWX8	CHERP	CHERP	sp|Q8IWX8|CHERP_HUMAN	0	11	0	0
P27816	MAP4	MAP4	sp|P27816|MAP4_HUMAN	0	6	2	0
O15169	AXIN1	AXIN1	sp|O15169-2|AXIN1_HUMAN	0	3	0	0
Q8N1F7	NUP93	NUP93	sp|Q8N1F7-2|NUP93_HUMAN	1	0	0	0
Q99567	NUP88	NUP88	sp|Q99567|NUP88_HUMAN	0	3	0	0
Q9UID3	VPS51	VPS51	sp|Q9UID3|VPS51_HUMAN	1	1	0	0
Q9Y6I9	TX264	TEX264	sp|Q9Y6I9|TX264_HUMAN	0	0	4	0
O75694	NU155	NUP155	sp|O75694-2|NU155_HUMAN	0	1	0	0
O43294	TGFI1	TGFB1I1	sp|O43294-2|TGFI1_HUMAN	0	0	2	0
Q13620	CUL4B	CUL4B	sp|Q13620-1|CUL4B_HUMAN	0	3	0	0
Q06210	GFPT1	GFPT1	sp|Q06210-2|GFPT1_HUMAN	0	1	0	0
O75175	CNOT3	CNOT3	sp|O75175|CNOT3_HUMAN	2	1	0	0
O94880	PHF14	PHF14	sp|O94880|PHF14_HUMAN	2	2	0	0
O43182	RHG06	ARHGAP6	sp|O43182-4|RHG06_HUMAN	0	2	0	0
Q8N1G0	ZN687	ZNF687	sp|Q8N1G0|ZN687_HUMAN	0	9	6	0
Q2PPJ7	RGPA2	RALGAPA2	sp|Q2PPJ7-3|RGPA2_HUMAN	0	2	0	0
Q9BZF1	OSBL8	OSBPL8	sp|Q9BZF1-3|OSBL8_HUMAN	2	6	0	0
Q8IWI9	MGAP	MGA	sp|Q8IWI9-3|MGAP_HUMAN	0	11	0	0
Q13263	TIF1B	TRIM28	sp|Q13263-2|TIF1B_HUMAN	1	9	0	0
P43487	RANG	RANBP1	sp|P43487-2|RANG_HUMAN	0	1	0	0
Q9BWU0	NADAP	SLC4A1AP	sp|Q9BWU0|NADAP_HUMAN	0	1	1	0
Q5VT06	CE350	CEP350	sp|Q5VT06|CE350_HUMAN	0	9	0	2
O75925	PIAS1	PIAS1	sp|O75925|PIAS1_HUMAN	0	3	5	0
Q6W2J9	BCOR	BCOR	sp|Q6W2J9-4|BCOR_HUMAN	0	4	0	0
P48634	PRC2A	PRRC2A	sp|P48634|PRC2A_HUMAN	0	16	6	0
P49321	NASP	NASP	sp|P49321-2|NASP_HUMAN	0	8	0	0
Q13523	PRP4B	PRPF4B	sp|Q13523|PRP4B_HUMAN	0	39	0	0
Q9Y2I7	FYV1	PIKFYVE	sp|Q9Y2I7-2|FYV1_HUMAN	0	1	0	0
Q9Y2H6	FND3A	FNDC3A	sp|Q9Y2H6-2|FND3A_HUMAN	0	5	0	0
Q6NT76	HMBX1	HMBOX1	sp|Q6NT76-4|HMBX1_HUMAN	0	2	0	0
Q8NEN9	PDZD8	PDZD8	sp|Q8NEN9|PDZD8_HUMAN	0	5	0	2
Q9UKL3	C8AP2	CASP8AP2	sp|Q9UKL3|C8AP2_HUMAN	0	2	0	0
Q6JBY9	CPZIP	RCSD1	sp|Q6JBY9|CPZIP_HUMAN	1	14	10	0
P06730	IF4E	EIF4E	sp|P06730|IF4E_HUMAN	0	1	0	0
P11171	41	EPB41	sp|P11171-7|41_HUMAN	0	11	0	0
Q9NWS6	F118A	FAM118A	sp|Q9NWS6-2|F118A_HUMAN	0	3	0	0
Q15652	JHD2C	JMJD1C	sp|Q15652|JHD2C_HUMAN	0	8	0	0
Q9Y4P8	WIPI2	WIPI2	sp|Q9Y4P8-4|WIPI2_HUMAN	0	1	0	0
Q9Y448	SKAP	KNSTRN	sp|Q9Y448-3|SKAP_HUMAN	0	1	0	0
O75781	PALM	PALM	sp|O75781-2|PALM_HUMAN	0	1	0	0
O43314	VIP2	PPIP5K2	sp|O43314-2|VIP2_HUMAN	0	4	7	0
Q9H9A7	RMI1	RMI1	sp|Q9H9A7|RMI1_HUMAN	0	0	2	0
Q9ULU4	PKCB1	ZMYND8	sp|Q9ULU4-19|PKCB1_HUMAN	0	17	1	0
Q03111	ENL	MLLT1	sp|Q03111|ENL_HUMAN	0	7	0	0
P30305	MPIP2	CDC25B	sp|P30305-3|MPIP2_HUMAN	0	2	0	0
O14523	C2C2L	C2CD2L	sp|O14523|C2C2L_HUMAN	0	9	0	0
Q96GV9	CE030	C5orf30	sp|Q96GV9|CE030_HUMAN	0	1	0	0
Q92667	AKAP1	AKAP1	sp|Q92667-2|AKAP1_HUMAN	0	1	1	0
P78364	PHC1	PHC1	sp|P78364|PHC1_HUMAN	0	0	2	0
O14974	MYPT1	PPP1R12A	sp|O14974-5|MYPT1_HUMAN	0	1	1	0
Q9Y618	NCOR2	NCOR2	sp|Q9Y618-3|NCOR2_HUMAN	0	21	0	0
P29966	MARCS	MARCKS	sp|P29966|MARCS_HUMAN	0	0	1	0
Q9NY74	ETAA1	ETAA1	sp|Q9NY74|ETAA1_HUMAN	0	2	0	0
Q96A47	ISL2	ISL2	sp|Q96A47|ISL2_HUMAN	0	0	2	0
P49327	FAS	FASN	sp|P49327|FAS_HUMAN	0	1	1	0
Q96EU6	RRP36	RRP36	sp|Q96EU6-2|RRP36_HUMAN	0	1	0	0
Q8NI08	NCOA7	NCOA7	sp|Q8NI08-7|NCOA7_HUMAN	0	8	1	0
Q96C92	SDCG3	SDCCAG3	sp|Q96C92-4|SDCG3_HUMAN	0	2	0	0
Q9Y6E0	STK24	STK24	sp|Q9Y6E0-2|STK24_HUMAN	0	1	1	0
Q13586	STIM1	STIM1	sp|Q13586|STIM1_HUMAN	0	1	0	0
Q8NE71	ABCF1	ABCF1	sp|Q8NE71|ABCF1_HUMAN	0	11	0	0
P18583	SON	SON	sp|P18583-6|SON_HUMAN	0	21	0	0
Q13247	SRSF6	SRSF6	sp|Q13247|SRSF6_HUMAN	0	4	0	0
O15042	SR140	U2SURP	sp|O15042|SR140_HUMAN	0	8	0	0
Q9Y2J2	E41L3	EPB41L3	sp|Q9Y2J2-3|E41L3_HUMAN	0	2	1	0
Q15435	PP1R7	PPP1R7	sp|Q15435-3|PP1R7_HUMAN	0	6	0	0
O14526	FCHO1	FCHO1	sp|O14526-3|FCHO1_HUMAN	0	6	0	0
Q9BQ52	RNZ2	ELAC2	sp|Q9BQ52-2|RNZ2_HUMAN	0	5	0	0
Q15773	MLF2	MLF2	sp|Q15773|MLF2_HUMAN	0	1	0	0
P18858	DNLI1	LIG1	sp|P18858|DNLI1_HUMAN	0	17	0	0
O60934	NBN	NBN	sp|O60934|NBN_HUMAN	0	2	0	0
Q9HCM1	K1551	KIAA1551	sp|Q9HCM1|K1551_HUMAN	0	3	0	0
Q6ZNJ1	NBEL2	NBEAL2	sp|Q6ZNJ1-2|NBEL2_HUMAN	0	1	0	0
O60244	MED14	MED14	sp|O60244|MED14_HUMAN	0	2	0	0
P51858	HDGF	HDGF	sp|P51858-2|HDGF_HUMAN	0	8	0	0
P33316	DUT	DUT	sp|P33316-2|DUT_HUMAN	0	4	0	0
Q8IZ21	PHAR4	PHACTR4	sp|Q8IZ21-3|PHAR4_HUMAN	0	3	4	0
O43290	SNUT1	SART1	sp|O43290|SNUT1_HUMAN	0	5	0	0
Q92615	LAR4B	LARP4B	sp|Q92615|LAR4B_HUMAN	0	9	0	0
Q6DN90	IQEC1	IQSEC1	sp|Q6DN90-2|IQEC1_HUMAN	0	1	0	0
Q14966	ZN638	ZNF638	sp|Q14966-3|ZN638_HUMAN	0	9	0	0
O43847	NRDC	NRDC	sp|O43847|NRDC_HUMAN	0	1	0	0
Q9Y485	DMXL1	DMXL1	sp|Q9Y485|DMXL1_HUMAN	0	2	0	0
P40855	PEX19	PEX19	sp|P40855|PEX19_HUMAN	0	4	0	0
Q9H6H4	REEP4	REEP4	sp|Q9H6H4|REEP4_HUMAN	0	10	0	0
P20020	AT2B1	ATP2B1	sp|P20020-6|AT2B1_HUMAN	0	3	0	0
Q92625	ANS1A	ANKS1A	sp|Q92625|ANS1A_HUMAN	0	2	0	0
Q8WU79	SMAP2	SMAP2	sp|Q8WU79-3|SMAP2_HUMAN	0	1	0	0
Q15723	ELF2	ELF2	sp|Q15723-2|ELF2_HUMAN	0	3	0	0
Q9Y3R5	DOP2	DOPEY2	sp|Q9Y3R5-2|DOP2_HUMAN	0	1	0	0
P40818	UBP8	USP8	sp|P40818-2|UBP8_HUMAN	0	1	0	0
Q96SK2	TM209	TMEM209	sp|Q96SK2-3|TM209_HUMAN	0	0	2	0
O43524	FOXO3	FOXO3	sp|O43524|FOXO3_HUMAN	0	2	1	0
Q8NDX1	PSD4	PSD4	sp|Q8NDX1|PSD4_HUMAN	0	6	0	0
A0FGR8	ESYT2	ESYT2	sp|A0FGR8-5|ESYT2_HUMAN	0	2	0	0
Q8N3X1	FNBP4	FNBP4	sp|Q8N3X1|FNBP4_HUMAN	0	16	0	0
Q68D20	PMS2L	PMS2CL	sp|Q68D20|PMS2L_HUMAN	0	5	0	0
Q6VN20	RBP10	RANBP10	sp|Q6VN20-2|RBP10_HUMAN	0	4	0	0
Q9BSE4	HERP2	HERPUD2	sp|Q9BSE4|HERP2_HUMAN	0	2	0	0
Q8IV50	LYSM2	LYSMD2	sp|Q8IV50|LYSM2_HUMAN	0	2	0	0
Q13443	ADAM9	ADAM9	sp|Q13443|ADAM9_HUMAN	0	2	0	0
P04792	HSPB1	HSPB1	sp|P04792|HSPB1_HUMAN	0	1	1	0
Q92541	RTF1	RTF1	sp|Q92541|RTF1_HUMAN	0	5	0	1
O95747	OXSR1	OXSR1	sp|O95747|OXSR1_HUMAN	0	1	0	0
Q5FWF5	ESCO1	ESCO1	sp|Q5FWF5-2|ESCO1_HUMAN	0	1	1	0
P49321	NASP	NASP	sp|P49321|NASP_HUMAN	0	7	0	0
Q96T58	MINT	SPEN	sp|Q96T58|MINT_HUMAN	0	13	0	0
Q08170	SRSF4	SRSF4	sp|Q08170|SRSF4_HUMAN	0	3	0	0
Q6IN85	P4R3A	PPP4R3A	sp|Q6IN85-4|P4R3A_HUMAN	0	8	0	0
P30622	CLIP1	CLIP1	sp|P30622-2|CLIP1_HUMAN	0	5	0	0
P46100	ATRX	ATRX	sp|P46100-4|ATRX_HUMAN	0	54	0	0
Q9BXB4	OSB11	OSBPL11	sp|Q9BXB4|OSB11_HUMAN	0	2	0	0
Q9H0L4	CSTFT	CSTF2T	sp|Q9H0L4|CSTFT_HUMAN	0	1	0	0
Q6SPF0	SAMD1	SAMD1	sp|Q6SPF0|SAMD1_HUMAN	0	1	0	0
Q9H9D4	ZN408	ZNF408	sp|Q9H9D4|ZN408_HUMAN	0	2	0	0
Q8WVK2	SNR27	SNRNP27	sp|Q8WVK2|SNR27_HUMAN	0	6	0	0
Q05193	DYN1	DNM1	sp|Q05193-5|DYN1_HUMAN	0	4	0	0
Q13112	CAF1B	CHAF1B	sp|Q13112|CAF1B_HUMAN	0	4	2	0
Q9P107	GMIP	GMIP	sp|Q9P107|GMIP_HUMAN	0	4	0	0
P49674	KC1E	CSNK1E	sp|P49674|KC1E_HUMAN	0	1	0	0
Q6P2E9	EDC4	EDC4	sp|Q6P2E9|EDC4_HUMAN	0	4	0	0
Q8ND56	LS14A	LSM14A	sp|Q8ND56|LS14A_HUMAN	0	6	0	0
P04920	B3A2	SLC4A2	sp|P04920-2|B3A2_HUMAN	0	3	0	0
Q9Y2K6	UBP20	USP20	sp|Q9Y2K6|UBP20_HUMAN	0	9	0	0
Q13547	HDAC1	HDAC1	sp|Q13547|HDAC1_HUMAN	0	5	0	0
Q9Y6I3	EPN1	EPN1	sp|Q9Y6I3-3|EPN1_HUMAN	0	1	1	0
Q9BZZ5	API5	API5	sp|Q9BZZ5-1|API5_HUMAN	0	3	0	0
O75400	PR40A	PRPF40A	sp|O75400-2|PR40A_HUMAN	0	16	0	0
P51991	ROA3	HNRNPA3	sp|P51991|ROA3_HUMAN	0	1	0	0
Q13111	CAF1A	CHAF1A	sp|Q13111|CAF1A_HUMAN	0	4	0	0
Q9P1Y6	PHRF1	PHRF1	sp|Q9P1Y6-2|PHRF1_HUMAN	0	7	0	0
Q15025	TNIP1	TNIP1	sp|Q15025-7|TNIP1_HUMAN	0	4	0	0
Q96PV6	LENG8	LENG8	sp|Q96PV6-1|LENG8_HUMAN	0	1	0	0
Q7Z2K8	GRIN1	GPRIN1	sp|Q7Z2K8-2|GRIN1_HUMAN	0	1	0	0
O14745	NHRF1	SLC9A3R1	sp|O14745-2|NHRF1_HUMAN	0	10	1	0
Q96EV8	DTBP1	DTNBP1	sp|Q96EV8-3|DTBP1_HUMAN	0	6	0	0
P15336	ATF2	ATF2	sp|P15336-5|ATF2_HUMAN	0	0	1	0
Q86YS7	C2CD5	C2CD5	sp|Q86YS7|C2CD5_HUMAN	0	4	0	0
Q9H4L7	SMRCD	SMARCAD1	sp|Q9H4L7|SMRCD_HUMAN	0	13	0	0
Q8N157	AHI1	AHI1	sp|Q8N157|AHI1_HUMAN	0	0	2	0
Q9BYW2	SETD2	SETD2	sp|Q9BYW2|SETD2_HUMAN	0	18	0	0
Q92922	SMRC1	SMARCC1	sp|Q92922|SMRC1_HUMAN	0	11	0	0
P52735	VAV2	VAV2	sp|P52735-3|VAV2_HUMAN	0	2	0	0
Q9NRA8	4ET	EIF4ENIF1	sp|Q9NRA8-2|4ET_HUMAN	0	7	2	0
Q96MG7	NSE3	NSMCE3	sp|Q96MG7|NSE3_HUMAN	0	1	0	0
Q13242	SRSF9	SRSF9	sp|Q13242|SRSF9_HUMAN	0	4	0	0
Q68DC2	ANKS6	ANKS6	sp|Q68DC2|ANKS6_HUMAN	0	1	1	0
Q9NYB0	TE2IP	TERF2IP	sp|Q9NYB0|TE2IP_HUMAN	0	1	0	0
Q49A26	GLYR1	GLYR1	sp|Q49A26-4|GLYR1_HUMAN	0	1	0	0
Q8WUA2	PPIL4	PPIL4	sp|Q8WUA2|PPIL4_HUMAN	0	2	0	0
P48651	PTSS1	PTDSS1	sp|P48651-3|PTSS1_HUMAN	0	2	0	0
Q9UHR5	S30BP	SAP30BP	sp|Q9UHR5-2|S30BP_HUMAN	0	4	0	0
Q8N163	CCAR2	CCAR2	sp|Q8N163-2|CCAR2_HUMAN	0	9	0	0
Q8IXM2	BAP18	BAP18	sp|Q8IXM2-2|BAP18_HUMAN	0	1	0	0
P49916	DNLI3	LIG3	sp|P49916-4|DNLI3_HUMAN	0	0	1	0
A6NF01	P121B	POM121B	sp|A6NF01|P121B_HUMAN	0	2	0	0
Q8WUA4	TF3C2	GTF3C2	sp|Q8WUA4|TF3C2_HUMAN	0	4	0	0
P49023	PAXI	PXN	sp|P49023-2|PAXI_HUMAN	0	2	3	0
Q9H2G4	TSYL2	TSPYL2	sp|Q9H2G4|TSYL2_HUMAN	0	1	0	0
Q8IX07	FOG1	ZFPM1	sp|Q8IX07|FOG1_HUMAN	0	15	1	3
P52292	IMA1	KPNA2	sp|P52292|IMA1_HUMAN	0	0	1	0
Q9NSI6	BRWD1	BRWD1	sp|Q9NSI6-3|BRWD1_HUMAN	0	4	0	0
Q9UPN9	TRI33	TRIM33	sp|Q9UPN9-2|TRI33_HUMAN	0	4	0	0
Q05519	SRS11	SRSF11	sp|Q05519-2|SRS11_HUMAN	0	6	0	2
O14686	KMT2D	KMT2D	sp|O14686|KMT2D_HUMAN	0	11	4	0
Q7Z434	MAVS	MAVS	sp|Q7Z434|MAVS_HUMAN	0	0	2	0
Q8WVM8	SCFD1	SCFD1	sp|Q8WVM8-2|SCFD1_HUMAN	0	1	0	0
Q9BTU6	P4K2A	PI4K2A	sp|Q9BTU6|P4K2A_HUMAN	0	3	0	0
Q13033	STRN3	STRN3	sp|Q13033-2|STRN3_HUMAN	0	0	1	0
Q9H1B7	I2BPL	IRF2BPL	sp|Q9H1B7|I2BPL_HUMAN	0	9	6	0
Q8TEH3	DEN1A	DENND1A	sp|Q8TEH3|DEN1A_HUMAN	0	3	0	0
Q6PK04	CC137	CCDC137	sp|Q6PK04|CC137_HUMAN	0	1	0	0
Q9Y4C1	KDM3A	KDM3A	sp|Q9Y4C1|KDM3A_HUMAN	0	2	0	0
Q92530	PSMF1	PSMF1	sp|Q92530|PSMF1_HUMAN	0	0	1	0
Q92551	IP6K1	IP6K1	sp|Q92551|IP6K1_HUMAN	0	2	0	0
Q7Z6Z7	HUWE1	HUWE1	sp|Q7Z6Z7-2|HUWE1_HUMAN	0	6	0	0
Q8TAQ2	SMRC2	SMARCC2	sp|Q8TAQ2-2|SMRC2_HUMAN	0	13	0	0
Q9Y6Y0	NS1BP	IVNS1ABP	sp|Q9Y6Y0|NS1BP_HUMAN	0	3	2	0
Q09161	NCBP1	NCBP1	sp|Q09161|NCBP1_HUMAN	0	1	0	0
Q14191	WRN	WRN	sp|Q14191|WRN_HUMAN	0	2	0	0
Q86VR2	RETR3	RETREG3	sp|Q86VR2-2|RETR3_HUMAN	0	8	0	0
O43439	MTG8R	CBFA2T2	sp|O43439-2|MTG8R_HUMAN	0	1	0	0
Q9H0E9	BRD8	BRD8	sp|Q9H0E9-3|BRD8_HUMAN	0	4	2	0
Q8TF01	PNISR	PNISR	sp|Q8TF01|PNISR_HUMAN	0	10	0	0
Q9P275	UBP36	USP36	sp|Q9P275|UBP36_HUMAN	0	1	0	0
O95243	MBD4	MBD4	sp|O95243-3|MBD4_HUMAN	0	1	1	0
Q8IY18	SMC5	SMC5	sp|Q8IY18|SMC5_HUMAN	0	2	0	0
Q7L4I2	RSRC2	RSRC2	sp|Q7L4I2|RSRC2_HUMAN	0	8	0	0
Q96AY2	EME1	EME1	sp|Q96AY2|EME1_HUMAN	0	2	0	0
P38398	BRCA1	BRCA1	sp|P38398-8|BRCA1_HUMAN	0	13	0	0
P49848	TAF6	TAF6	sp|P49848-2|TAF6_HUMAN	0	2	3	0
O95155	UBE4B	UBE4B	sp|O95155-2|UBE4B_HUMAN	0	0	1	0
Q15569	TESK1	TESK1	sp|Q15569|TESK1_HUMAN	0	2	0	0
Q9BTE7	DCNL5	DCUN1D5	sp|Q9BTE7|DCNL5_HUMAN	0	1	0	0
Q6P3S6	FBX42	FBXO42	sp|Q6P3S6|FBX42_HUMAN	0	2	0	0
Q96RT1	ERBIN	ERBIN	sp|Q96RT1-7|ERBIN_HUMAN	0	6	0	0
Q92793	CBP	CREBBP	sp|Q92793-2|CBP_HUMAN	0	1	0	0
Q92504	S39A7	SLC39A7	sp|Q92504|S39A7_HUMAN	0	2	0	0
Q15024	EXOS7	EXOSC7	sp|Q15024|EXOS7_HUMAN	0	1	0	0
Q8IZX4	TAF1L	TAF1L	sp|Q8IZX4|TAF1L_HUMAN	0	0	2	0
O95429	BAG4	BAG4	sp|O95429-2|BAG4_HUMAN	0	1	0	0
O60732	MAGC1	MAGEC1	sp|O60732|MAGC1_HUMAN	0	2	0	0
Q9H2S9	IKZF4	IKZF4	sp|Q9H2S9-2|IKZF4_HUMAN	0	3	0	0
Q96SN8	CK5P2	CDK5RAP2	sp|Q96SN8-4|CK5P2_HUMAN	0	1	0	0
Q86X02	CDR2L	CDR2L	sp|Q86X02|CDR2L_HUMAN	0	0	2	0
O00505	IMA4	KPNA3	sp|O00505|IMA4_HUMAN	0	2	0	0
Q86WR7	PRSR2	PROSER2	sp|Q86WR7-2|PRSR2_HUMAN	0	2	0	0
Q14135	VGLL4	VGLL4	sp|Q14135-2|VGLL4_HUMAN	0	3	0	0
Q15365	PCBP1	PCBP1	sp|Q15365|PCBP1_HUMAN	0	1	1	0
Q92522	H1X	H1FX	sp|Q92522|H1X_HUMAN	0	1	0	0
P17275	JUNB	JUNB	sp|P17275|JUNB_HUMAN	0	2	0	0
Q6VMQ6	MCAF1	ATF7IP	sp|Q6VMQ6|MCAF1_HUMAN	0	9	0	0
Q9BW71	HIRP3	HIRIP3	sp|Q9BW71|HIRP3_HUMAN	0	39	0	0
O75822	EIF3J	EIF3J	sp|O75822-2|EIF3J_HUMAN	0	4	0	0
Q6P5Z2	PKN3	PKN3	sp|Q6P5Z2|PKN3_HUMAN	0	0	1	0
O00303	EIF3F	EIF3F	sp|O00303|EIF3F_HUMAN	0	1	0	0
O43683	BUB1	BUB1	sp|O43683-2|BUB1_HUMAN	0	1	0	0
Q8IZP0	ABI1	ABI1	sp|Q8IZP0-11|ABI1_HUMAN	0	1	0	0
Q96S55	WRIP1	WRNIP1	sp|Q96S55-2|WRIP1_HUMAN	0	9	0	0
P50479	PDLI4	PDLIM4	sp|P50479-2|PDLI4_HUMAN	0	1	0	0
Q92576	PHF3	PHF3	sp|Q92576-2|PHF3_HUMAN	0	4	2	0
Q15057	ACAP2	ACAP2	sp|Q15057|ACAP2_HUMAN	0	4	0	0
P07814	SYEP	EPRS	sp|P07814|SYEP_HUMAN	0	4	0	0
P28370	SMCA1	SMARCA1	sp|P28370-2|SMCA1_HUMAN	0	0	3	0
O95999	BCL10	BCL10	sp|O95999|BCL10_HUMAN	0	0	1	0
P78312	F193A	FAM193A	sp|P78312-4|F193A_HUMAN	0	1	0	0
Q9UGU0	TCF20	TCF20	sp|Q9UGU0-2|TCF20_HUMAN	0	8	0	0
Q9H501	ESF1	ESF1	sp|Q9H501|ESF1_HUMAN	0	8	0	0
Q9Y6J0	CABIN	CABIN1	sp|Q9Y6J0-2|CABIN_HUMAN	0	5	0	0
Q15464	SHB	SHB	sp|Q15464|SHB_HUMAN	0	1	0	0
P36402	TCF7	TCF7	sp|P36402-9|TCF7_HUMAN	0	2	0	0
Q9UMN6	KMT2B	KMT2B	sp|Q9UMN6|KMT2B_HUMAN	0	6	0	0
O75081	MTG16	CBFA2T3	sp|O75081-2|MTG16_HUMAN	0	6	0	0
Q96RY5	CRML	CRAMP1	sp|Q96RY5|CRML_HUMAN	0	1	0	0
Q96G23	CERS2	CERS2	sp|Q96G23|CERS2_HUMAN	0	4	0	0
O95251	KAT7	KAT7	sp|O95251|KAT7_HUMAN	0	8	0	0
Q8NAF0	ZN579	ZNF579	sp|Q8NAF0|ZN579_HUMAN	0	2	0	0
Q96JH8	RADIL	RADIL	sp|Q96JH8-3|RADIL_HUMAN	0	3	0	0
Q14244	MAP7	MAP7	sp|Q14244-5|MAP7_HUMAN	0	1	0	0
Q8NCP5	ZBT44	ZBTB44	sp|Q8NCP5-3|ZBT44_HUMAN	0	2	0	0
Q9P2N5	RBM27	RBM27	sp|Q9P2N5|RBM27_HUMAN	0	1	0	0
P30050	RL12	RPL12	sp|P30050|RL12_HUMAN	0	1	0	0
Q9NPI6	DCP1A	DCP1A	sp|Q9NPI6-2|DCP1A_HUMAN	0	7	0	0
Q4G0J3	LARP7	LARP7	sp|Q4G0J3|LARP7_HUMAN	0	7	0	0
Q9H5H4	ZN768	ZNF768	sp|Q9H5H4|ZN768_HUMAN	0	15	0	0
P25098	ARBK1	GRK2	sp|P25098|ARBK1_HUMAN	0	0	1	0
P53985	MOT1	SLC16A1	sp|P53985|MOT1_HUMAN	0	1	0	0
Q9NV88	INT9	INTS9	sp|Q9NV88-3|INT9_HUMAN	0	1	0	0
Q9H8Y8	GORS2	GORASP2	sp|Q9H8Y8-2|GORS2_HUMAN	0	2	1	0
P47974	TISD	ZFP36L2	sp|P47974|TISD_HUMAN	0	1	0	0
Q8N684	CPSF7	CPSF7	sp|Q8N684-2|CPSF7_HUMAN	0	3	0	0
Q9ULL5	PRR12	PRR12	sp|Q9ULL5-3|PRR12_HUMAN	0	4	5	0
Q92609	TBCD5	TBC1D5	sp|Q92609|TBCD5_HUMAN	0	0	3	0
O95232	LC7L3	LUC7L3	sp|O95232|LC7L3_HUMAN	0	3	0	0
O00472	ELL2	ELL2	sp|O00472-2|ELL2_HUMAN	0	1	0	0
A2RRP1	NBAS	NBAS	sp|A2RRP1-2|NBAS_HUMAN	0	2	0	0
Q8TCJ2	STT3B	STT3B	sp|Q8TCJ2|STT3B_HUMAN	0	2	0	0
Q9UKL0	RCOR1	RCOR1	sp|Q9UKL0|RCOR1_HUMAN	0	4	0	0
O14733	MP2K7	MAP2K7	sp|O14733|MP2K7_HUMAN	0	1	0	0
Q9Y3X0	CCDC9	CCDC9	sp|Q9Y3X0|CCDC9_HUMAN	0	10	0	0
Q13595	TRA2A	TRA2A	sp|Q13595|TRA2A_HUMAN	0	8	0	0
Q9BWG4	SSBP4	SSBP4	sp|Q9BWG4-2|SSBP4_HUMAN	0	2	2	0
Q8IZ73	RUSD2	RPUSD2	sp|Q8IZ73-2|RUSD2_HUMAN	0	1	0	0
O60832	DKC1	DKC1	sp|O60832|DKC1_HUMAN	0	11	0	0
P02794	FRIH	FTH1	sp|P02794|FRIH_HUMAN	0	2	0	0
O75909	CCNK	CCNK	sp|O75909-1|CCNK_HUMAN	0	4	0	1
Q9H410	DSN1	DSN1	sp|Q9H410-4|DSN1_HUMAN	0	4	0	0
Q66PJ3	AR6P4	ARL6IP4	sp|Q66PJ3-4|AR6P4_HUMAN	0	1	0	0
Q8NB78	KDM1B	KDM1B	sp|Q8NB78|KDM1B_HUMAN	0	1	0	0
Q9UQR0	SCML2	SCML2	sp|Q9UQR0|SCML2_HUMAN	0	3	1	0
Q96GE4	CEP95	CEP95	sp|Q96GE4|CEP95_HUMAN	0	2	0	0
Q5VVJ2	MYSM1	MYSM1	sp|Q5VVJ2|MYSM1_HUMAN	0	0	1	0
Q9Y6D5	BIG2	ARFGEF2	sp|Q9Y6D5|BIG2_HUMAN	0	1	2	0
O00429	DNM1L	DNM1L	sp|O00429-7|DNM1L_HUMAN	0	1	0	0
O43598	DNPH1	DNPH1	sp|O43598|DNPH1_HUMAN	0	0	1	0
Q96JN0	LCOR	LCOR	sp|Q96JN0-3|LCOR_HUMAN	0	5	0	0
Q6ZRI6	CO039	C15orf39	sp|Q6ZRI6-2|CO039_HUMAN	0	1	0	0
Q99614	TTC1	TTC1	sp|Q99614|TTC1_HUMAN	0	2	0	0
Q13017	RHG05	ARHGAP5	sp|Q13017-2|RHG05_HUMAN	0	3	0	0
Q7Z569	BRAP	BRAP	sp|Q7Z569|BRAP_HUMAN	0	3	0	0
Q13615	MTMR3	MTMR3	sp|Q13615-3|MTMR3_HUMAN	0	1	0	0
Q9Y4E8	UBP15	USP15	sp|Q9Y4E8|UBP15_HUMAN	0	2	1	0
Q86V59	PNM8A	PNMA8A	sp|Q86V59|PNM8A_HUMAN	0	7	0	0
O14545	TRAD1	TRAFD1	sp|O14545|TRAD1_HUMAN	0	3	0	0
Q8TDY2	RBCC1	RB1CC1	sp|Q8TDY2-2|RBCC1_HUMAN	0	3	4	0
Q86UY5	FA83A	FAM83A	sp|Q86UY5|FA83A_HUMAN	0	4	0	0
P10827	THA	THRA	sp|P10827-2|THA_HUMAN	0	2	0	0
Q86W56	PARG	PARG	sp|Q86W56-3|PARG_HUMAN	0	10	5	0
O75820	ZN189	ZNF189	sp|O75820-2|ZN189_HUMAN	0	2	0	0
P49840	GSK3A	GSK3A	sp|P49840|GSK3A_HUMAN	0	1	0	0
Q969J3	BORC5	BORCS5	sp|Q969J3|BORC5_HUMAN	0	0	1	0
Q7Z2E3	APTX	APTX	sp|Q7Z2E3-13|APTX_HUMAN	0	2	0	0
Q5JSZ5	PRC2B	PRRC2B	sp|Q5JSZ5|PRC2B_HUMAN	0	3	0	0
Q92974	ARHG2	ARHGEF2	sp|Q92974-3|ARHG2_HUMAN	0	9	1	1
O75592	MYCB2	MYCBP2	sp|O75592-2|MYCB2_HUMAN	0	6	0	0
Q9UPS6	SET1B	SETD1B	sp|Q9UPS6-2|SET1B_HUMAN	0	7	0	0
P98174	FGD1	FGD1	sp|P98174|FGD1_HUMAN	0	0	2	0
Q9UKM9	RALY	RALY	sp|Q9UKM9-2|RALY_HUMAN	0	8	0	1
Q86Y91	KI18B	KIF18B	sp|Q86Y91-2|KI18B_HUMAN	0	0	1	0
Q13427	PPIG	PPIG	sp|Q13427|PPIG_HUMAN	0	14	0	0
Q13905	RPGF1	RAPGEF1	sp|Q13905-2|RPGF1_HUMAN	0	3	2	0
Q13435	SF3B2	SF3B2	sp|Q13435|SF3B2_HUMAN	0	25	0	0
Q86UU0	BCL9L	BCL9L	sp|Q86UU0-3|BCL9L_HUMAN	0	6	2	0
Q8TBC3	SHKB1	SHKBP1	sp|Q8TBC3|SHKB1_HUMAN	0	2	0	0
Q8N108	MIER1	MIER1	sp|Q8N108-17|MIER1_HUMAN	0	17	0	0
P27824	CALX	CANX	sp|P27824-3|CALX_HUMAN	0	7	0	0
P05771	KPCB	PRKCB	sp|P05771-2|KPCB_HUMAN	0	1	0	0
Q6ZN18	AEBP2	AEBP2	sp|Q6ZN18-2|AEBP2_HUMAN	0	5	0	0
Q53F19	NCBP3	NCBP3	sp|Q53F19|NCBP3_HUMAN	0	2	0	0
Q96AP0	ACD	ACD	sp|Q96AP0-2|ACD_HUMAN	0	0	2	0
Q29RF7	PDS5A	PDS5A	sp|Q29RF7|PDS5A_HUMAN	0	2	0	0
Q9HCG8	CWC22	CWC22	sp|Q9HCG8|CWC22_HUMAN	0	6	0	0
Q9Y608	LRRF2	LRRFIP2	sp|Q9Y608-2|LRRF2_HUMAN	0	1	0	0
Q6ZRS2	SRCAP	SRCAP	sp|Q6ZRS2-3|SRCAP_HUMAN	0	13	4	0
Q08357	S20A2	SLC20A2	sp|Q08357|S20A2_HUMAN	0	3	0	0
Q96S99	PKHF1	PLEKHF1	sp|Q96S99|PKHF1_HUMAN	0	6	0	0
Q8NFC6	BD1L1	BOD1L1	sp|Q8NFC6|BD1L1_HUMAN	0	8	0	0
Q8TB03	CX038	CXorf38	sp|Q8TB03-2|CX038_HUMAN	0	1	0	0
Q9ULM3	YETS2	YEATS2	sp|Q9ULM3|YETS2_HUMAN	0	3	0	0
O00418	EF2K	EEF2K	sp|O00418|EF2K_HUMAN	0	9	0	0
Q8TEA8	DTD1	DTD1	sp|Q8TEA8|DTD1_HUMAN	0	8	0	0
Q9UJX6	ANC2	ANAPC2	sp|Q9UJX6-2|ANC2_HUMAN	0	4	0	0
Q13286	CLN3	CLN3	sp|Q13286-5|CLN3_HUMAN	0	3	0	0
Q9H2Y7	ZN106	ZNF106	sp|Q9H2Y7|ZN106_HUMAN	0	8	0	0
Q6ICG6	K0930	KIAA0930	sp|Q6ICG6-3|K0930_HUMAN	0	3	0	0
Q86U70	LDB1	LDB1	sp|Q86U70|LDB1_HUMAN	0	3	0	0
Q711Q0	CJ071	C10orf71	sp|Q711Q0|CJ071_HUMAN	0	1	0	0
Q96S59	RANB9	RANBP9	sp|Q96S59-2|RANB9_HUMAN	0	3	0	0
Q13541	4EBP1	EIF4EBP1	sp|Q13541|4EBP1_HUMAN	0	1	0	0
O14795	UN13B	UNC13B	sp|O14795|UN13B_HUMAN	0	2	0	0
Q12846	STX4	STX4	sp|Q12846|STX4_HUMAN	0	2	0	0
Q9NQG6	MID51	MIEF1	sp|Q9NQG6-2|MID51_HUMAN	0	1	0	0
Q9Y266	NUDC	NUDC	sp|Q9Y266|NUDC_HUMAN	0	6	0	0
Q7Z5K2	WAPL	WAPL	sp|Q7Z5K2|WAPL_HUMAN	0	6	0	0
Q8N9T8	KRI1	KRI1	sp|Q8N9T8|KRI1_HUMAN	0	8	0	0
Q15596	NCOA2	NCOA2	sp|Q15596|NCOA2_HUMAN	0	2	1	0
Q9H869	YYAP1	YY1AP1	sp|Q9H869-7|YYAP1_HUMAN	0	1	0	0
Q6IBW4	CNDH2	NCAPH2	sp|Q6IBW4-2|CNDH2_HUMAN	0	1	0	0
Q659C4	LAR1B	LARP1B	sp|Q659C4-9|LAR1B_HUMAN	0	1	2	0
Q9Y2X3	NOP58	NOP58	sp|Q9Y2X3|NOP58_HUMAN	0	3	0	1
Q5JTC6	AMER1	AMER1	sp|Q5JTC6-2|AMER1_HUMAN	0	2	0	0
P15884	ITF2	TCF4	sp|P15884-15|ITF2_HUMAN	0	2	0	0
O95674	CDS2	CDS2	sp|O95674|CDS2_HUMAN	0	1	0	0
Q01581	HMCS1	HMGCS1	sp|Q01581|HMCS1_HUMAN	0	1	0	0
Q6QNY0	BL1S3	BLOC1S3	sp|Q6QNY0|BL1S3_HUMAN	0	5	0	0
Q07157	ZO1	TJP1	sp|Q07157-2|ZO1_HUMAN	0	6	0	0
Q9UHI6	DDX20	DDX20	sp|Q9UHI6|DDX20_HUMAN	0	6	0	0
Q96MU7	YTDC1	YTHDC1	sp|Q96MU7|YTDC1_HUMAN	0	13	0	0
Q9NR09	BIRC6	BIRC6	sp|Q9NR09|BIRC6_HUMAN	0	10	0	0
Q15910	EZH2	EZH2	sp|Q15910-5|EZH2_HUMAN	0	8	0	0
Q9BQ67	GRWD1	GRWD1	sp|Q9BQ67|GRWD1_HUMAN	0	3	0	0
Q6NYC8	PPR18	PPP1R18	sp|Q6NYC8|PPR18_HUMAN	0	1	0	0
Q13057	COASY	COASY	sp|Q13057|COASY_HUMAN	0	1	2	0
P36915	GNL1	GNL1	sp|P36915|GNL1_HUMAN	0	4	0	0
Q13424	SNTA1	SNTA1	sp|Q13424-2|SNTA1_HUMAN	0	0	4	0
Q9NRH2	SNRK	SNRK	sp|Q9NRH2|SNRK_HUMAN	0	1	0	0
Q15468	STIL	STIL	sp|Q15468|STIL_HUMAN	0	2	0	0
Q969G3	SMCE1	SMARCE1	sp|Q969G3-6|SMCE1_HUMAN	0	3	0	0
Q8N3F8	MILK1	MICALL1	sp|Q8N3F8|MILK1_HUMAN	0	2	0	0
P25205	MCM3	MCM3	sp|P25205|MCM3_HUMAN	0	19	0	0
Q5F1R6	DJC21	DNAJC21	sp|Q5F1R6|DJC21_HUMAN	0	2	0	0
Q29960	1C16	HLA-C	sp|Q29960-2|1C16_HUMAN	0	2	0	0
Q9H2G2	SLK	SLK	sp|Q9H2G2-2|SLK_HUMAN	0	7	0	0
Q8NG31	KNL1	KNL1	sp|Q8NG31-3|KNL1_HUMAN	0	1	0	0
Q9BXP5	SRRT	SRRT	sp|Q9BXP5-5|SRRT_HUMAN	0	8	0	0
P35580	MYH10	MYH10	sp|P35580|MYH10_HUMAN	0	3	0	0
O95863	SNAI1	SNAI1	sp|O95863|SNAI1_HUMAN	0	2	0	0
Q9NRF8	PYRG2	CTPS2	sp|Q9NRF8|PYRG2_HUMAN	0	7	0	0
Q9H6Z4	RANB3	RANBP3	sp|Q9H6Z4-3|RANB3_HUMAN	0	19	0	0
Q9BRK4	LZTS2	LZTS2	sp|Q9BRK4|LZTS2_HUMAN	0	5	0	0
O15164	TIF1A	TRIM24	sp|O15164-2|TIF1A_HUMAN	0	8	0	0
O15063	K0355	KIAA0355	sp|O15063|K0355_HUMAN	0	1	0	0
Q9NZN8	CNOT2	CNOT2	sp|Q9NZN8-4|CNOT2_HUMAN	0	1	0	0
Q9Y3Q8	T22D4	TSC22D4	sp|Q9Y3Q8|T22D4_HUMAN	0	2	1	0
Q9UFC0	LRWD1	LRWD1	sp|Q9UFC0|LRWD1_HUMAN	0	5	0	0
Q12830	BPTF	BPTF	sp|Q12830-4|BPTF_HUMAN	0	5	0	0
Q9UJK0	TSR3	TSR3	sp|Q9UJK0|TSR3_HUMAN	0	8	0	0
P78527	PRKDC	PRKDC	sp|P78527-2|PRKDC_HUMAN	0	2	0	0
Q9UPN6	SCAF8	SCAF8	sp|Q9UPN6|SCAF8_HUMAN	0	1	0	0
O43379	WDR62	WDR62	sp|O43379|WDR62_HUMAN	0	5	1	0
Q13769	THOC5	THOC5	sp|Q13769|THOC5_HUMAN	0	4	0	0
Q9BU76	MMTA2	MMTAG2	sp|Q9BU76|MMTA2_HUMAN	0	3	0	0
Q93074	MED12	MED12	sp|Q93074-3|MED12_HUMAN	0	5	0	0
Q9H9J4	UBP42	USP42	sp|Q9H9J4-2|UBP42_HUMAN	0	2	0	0
Q7Z2Z1	TICRR	TICRR	sp|Q7Z2Z1-2|TICRR_HUMAN	0	2	0	0
Q15583	TGIF1	TGIF1	sp|Q15583-4|TGIF1_HUMAN	0	0	1	0
P55197	AF10	MLLT10	sp|P55197-1|AF10_HUMAN	0	1	2	0
Q9ULD5	ZN777	ZNF777	sp|Q9ULD5|ZN777_HUMAN	0	3	0	0
Q8IWW6	RHG12	ARHGAP12	sp|Q8IWW6-3|RHG12_HUMAN	0	8	0	0
O95391	SLU7	SLU7	sp|O95391|SLU7_HUMAN	0	8	0	0
O75167	PHAR2	PHACTR2	sp|O75167-5|PHAR2_HUMAN	0	2	0	0
Q5T1M5	FKB15	FKBP15	sp|Q5T1M5|FKB15_HUMAN	0	4	0	0
Q9Y3E1	HDGR3	HDGFL3	sp|Q9Y3E1|HDGR3_HUMAN	0	6	0	0
P54578	UBP14	USP14	sp|P54578-2|UBP14_HUMAN	0	1	0	0
Q16539	MK14	MAPK14	sp|Q16539-5|MK14_HUMAN	0	1	0	0
Q9Y6K9	NEMO	IKBKG	sp|Q9Y6K9-2|NEMO_HUMAN	0	1	0	0
Q93075	TATD2	TATDN2	sp|Q93075|TATD2_HUMAN	0	1	0	0
A5PL33	KRBA1	KRBA1	sp|A5PL33-3|KRBA1_HUMAN	0	3	0	0
Q7Z3C6	ATG9A	ATG9A	sp|Q7Z3C6-2|ATG9A_HUMAN	0	5	0	0
Q9HCD6	TANC2	TANC2	sp|Q9HCD6|TANC2_HUMAN	0	3	0	0
Q9BQI3	E2AK1	EIF2AK1	sp|Q9BQI3-2|E2AK1_HUMAN	0	2	0	0
Q9HAU0	PKHA5	PLEKHA5	sp|Q9HAU0-5|PKHA5_HUMAN	0	1	0	0
Q96RL1	UIMC1	UIMC1	sp|Q96RL1-2|UIMC1_HUMAN	0	3	0	0
Q14103	HNRPD	HNRNPD	sp|Q14103-3|HNRPD_HUMAN	0	2	0	0
O00193	SMAP	SMAP	sp|O00193|SMAP_HUMAN	0	7	0	0
P39880	CUX1	CUX1	sp|P39880-6|CUX1_HUMAN	0	2	0	0
Q9BWW4	SSBP3	SSBP3	sp|Q9BWW4-2|SSBP3_HUMAN	0	5	1	0
Q92508	PIEZ1	PIEZO1	sp|Q92508|PIEZ1_HUMAN	0	1	0	0
Q9UHK0	NUFP1	NUFIP1	sp|Q9UHK0|NUFP1_HUMAN	0	1	0	0
O15541	R113A	RNF113A	sp|O15541|R113A_HUMAN	0	6	1	0
Q71RC2	LARP4	LARP4	sp|Q71RC2-6|LARP4_HUMAN	0	2	2	0
Q13200	PSMD2	PSMD2	sp|Q13200|PSMD2_HUMAN	0	3	0	0
Q96E09	F122A	FAM122A	sp|Q96E09|F122A_HUMAN	0	1	0	0
Q92917	GPKOW	GPKOW	sp|Q92917|GPKOW_HUMAN	0	1	0	0
Q3L8U1	CHD9	CHD9	sp|Q3L8U1-2|CHD9_HUMAN	0	9	0	0
Q9Y4G2	PKHM1	PLEKHM1	sp|Q9Y4G2|PKHM1_HUMAN	0	0	2	0
Q9NZ52	GGA3	GGA3	sp|Q9NZ52-3|GGA3_HUMAN	0	1	0	0
Q16629	SRSF7	SRSF7	sp|Q16629|SRSF7_HUMAN	0	4	0	0
Q13029	PRDM2	PRDM2	sp|Q13029-5|PRDM2_HUMAN	0	6	0	0
Q9NXH9	TRM1	TRMT1	sp|Q9NXH9-2|TRM1_HUMAN	0	1	1	0
Q66K74	MAP1S	MAP1S	sp|Q66K74-2|MAP1S_HUMAN	0	14	3	0
A6NGB9	WIPF3	WIPF3	sp|A6NGB9|WIPF3_HUMAN	0	0	2	0
Q9Y385	UB2J1	UBE2J1	sp|Q9Y385|UB2J1_HUMAN	0	2	0	0
A7MCY6	TBKB1	TBKBP1	sp|A7MCY6|TBKB1_HUMAN	0	2	0	0
Q99460	PSMD1	PSMD1	sp|Q99460-2|PSMD1_HUMAN	0	3	0	0
Q96PK6	RBM14	RBM14	sp|Q96PK6|RBM14_HUMAN	0	1	0	0
Q8IVH2	FOXP4	FOXP4	sp|Q8IVH2-3|FOXP4_HUMAN	0	0	1	0
Q6ZU65	UBN2	UBN2	sp|Q6ZU65-2|UBN2_HUMAN	0	3	0	0
O43166	SI1L1	SIPA1L1	sp|O43166-3|SI1L1_HUMAN	0	3	0	0
Q96GN5	CDA7L	CDCA7L	sp|Q96GN5-5|CDA7L_HUMAN	0	4	0	0
Q9NPG3	UBN1	UBN1	sp|Q9NPG3-2|UBN1_HUMAN	0	3	0	0
P50219	MNX1	MNX1	sp|P50219|MNX1_HUMAN	0	2	0	0
P63165	SUMO1	SUMO1	sp|P63165|SUMO1_HUMAN	0	1	0	0
Q9UP83	COG5	COG5	sp|Q9UP83-3|COG5_HUMAN	0	1	0	0
P33981	TTK	TTK	sp|P33981-2|TTK_HUMAN	0	1	0	0
O95067	CCNB2	CCNB2	sp|O95067|CCNB2_HUMAN	0	1	0	0
Q96EA4	SPDLY	SPDL1	sp|Q96EA4-2|SPDLY_HUMAN	0	0	1	0
Q5T3I0	GPTC4	GPATCH4	sp|Q5T3I0|GPTC4_HUMAN	0	3	0	0
Q9H7Z6	KAT8	KAT8	sp|Q9H7Z6|KAT8_HUMAN	0	3	0	0
Q68DK2	ZFY26	ZFYVE26	sp|Q68DK2-4|ZFY26_HUMAN	0	1	0	0
P78332	RBM6	RBM6	sp|P78332|RBM6_HUMAN	0	3	0	0
Q9P2R6	RERE	RERE	sp|Q9P2R6|RERE_HUMAN	0	16	0	0
Q96EZ8	MCRS1	MCRS1	sp|Q96EZ8|MCRS1_HUMAN	0	7	0	0
Q96ST2	IWS1	IWS1	sp|Q96ST2|IWS1_HUMAN	0	98	0	0
Q9HC52	CBX8	CBX8	sp|Q9HC52|CBX8_HUMAN	0	1	0	0
Q14980	NUMA1	NUMA1	sp|Q14980-5|NUMA1_HUMAN	0	2	0	0
Q8IXQ3	CI040	C9orf40	sp|Q8IXQ3|CI040_HUMAN	0	1	0	0
O00567	NOP56	NOP56	sp|O00567|NOP56_HUMAN	0	5	0	0
P25325	THTM	MPST	sp|P25325-2|THTM_HUMAN	0	1	0	0
Q9NS37	ZHANG	CREBZF	sp|Q9NS37|ZHANG_HUMAN	0	1	0	0
P54259	ATN1	ATN1	sp|P54259|ATN1_HUMAN	0	26	0	0
Q13310	PABP4	PABPC4	sp|Q13310-2|PABP4_HUMAN	0	2	0	0
O95639	CPSF4	CPSF4	sp|O95639|CPSF4_HUMAN	0	1	0	0
Q8IY57	YAF2	YAF2	sp|Q8IY57-3|YAF2_HUMAN	0	7	0	0
Q92738	US6NL	USP6NL	sp|Q92738|US6NL_HUMAN	0	1	0	0
Q2M2Z5	KIZ	KIZ	sp|Q2M2Z5-5|KIZ_HUMAN	0	2	0	0
P29353	SHC1	SHC1	sp|P29353-5|SHC1_HUMAN	0	1	0	0
Q5TDH0	DDI2	DDI2	sp|Q5TDH0-2|DDI2_HUMAN	0	1	0	0
Q9BX63	FANCJ	BRIP1	sp|Q9BX63|FANCJ_HUMAN	0	1	0	0
P86791	CCZ1	CCZ1	sp|P86791|CCZ1_HUMAN	0	1	0	0
Q8NFF5	FAD1	FLAD1	sp|Q8NFF5-3|FAD1_HUMAN	0	1	0	0
O60341	KDM1A	KDM1A	sp|O60341|KDM1A_HUMAN	0	4	0	0
Q9UBN7	HDAC6	HDAC6	sp|Q9UBN7|HDAC6_HUMAN	0	1	0	0
Q96HJ5	MS4A3	MS4A3	sp|Q96HJ5-3|MS4A3_HUMAN	0	2	0	0
Q8IW41	MAPK5	MAPKAPK5	sp|Q8IW41-2|MAPK5_HUMAN	0	2	0	0
Q6RFH5	WDR74	WDR74	sp|Q6RFH5-2|WDR74_HUMAN	0	2	0	0
O60315	ZEB2	ZEB2	sp|O60315-2|ZEB2_HUMAN	0	7	0	0
Q9Y2H0	DLGP4	DLGAP4	sp|Q9Y2H0-3|DLGP4_HUMAN	0	2	0	0
Q86U90	YRDC	YRDC	sp|Q86U90|YRDC_HUMAN	0	2	0	0
Q658Y4	F91A1	FAM91A1	sp|Q658Y4|F91A1_HUMAN	0	2	0	0
Q8NC51	PAIRB	SERBP1	sp|Q8NC51-4|PAIRB_HUMAN	0	3	0	0
P25054	APC	APC	sp|P25054-2|APC_HUMAN	0	4	0	0
Q86X27	RGPS2	RALGPS2	sp|Q86X27|RGPS2_HUMAN	0	10	0	0
O15258	RER1	RER1	sp|O15258|RER1_HUMAN	0	1	0	0
O43583	DENR	DENR	sp|O43583|DENR_HUMAN	0	1	0	0
Q9HCK8	CHD8	CHD8	sp|Q9HCK8-2|CHD8_HUMAN	0	8	0	0
P52732	KIF11	KIF11	sp|P52732|KIF11_HUMAN	0	1	0	0
P50991	TCPD	CCT4	sp|P50991|TCPD_HUMAN	0	1	0	0
Q92734	TFG	TFG	sp|Q92734-4|TFG_HUMAN	0	1	0	0
Q6P4R8	NFRKB	NFRKB	sp|Q6P4R8-3|NFRKB_HUMAN	0	2	0	0
Q8WVC0	LEO1	LEO1	sp|Q8WVC0-2|LEO1_HUMAN	0	50	0	0
P30419	NMT1	NMT1	sp|P30419|NMT1_HUMAN	0	1	0	0
Q9H1C4	UN93B	UNC93B1	sp|Q9H1C4|UN93B_HUMAN	0	2	0	0
Q9Y3L3	3BP1	SH3BP1	sp|Q9Y3L3|3BP1_HUMAN	0	3	0	0
Q8NDX5	PHC3	PHC3	sp|Q8NDX5-2|PHC3_HUMAN	0	2	0	0
O43719	HTSF1	HTATSF1	sp|O43719|HTSF1_HUMAN	0	33	0	0
Q6ZN17	LN28B	LIN28B	sp|Q6ZN17-2|LN28B_HUMAN	0	2	0	0
P62995	TRA2B	TRA2B	sp|P62995|TRA2B_HUMAN	0	6	0	0
P10644	KAP0	PRKAR1A	sp|P10644-2|KAP0_HUMAN	0	1	0	0
Q13098	CSN1	GPS1	sp|Q13098-5|CSN1_HUMAN	0	1	0	0
O43896	KIF1C	KIF1C	sp|O43896|KIF1C_HUMAN	0	3	0	0
Q9H0G5	NSRP1	NSRP1	sp|Q9H0G5|NSRP1_HUMAN	0	9	0	0
Q96J92	WNK4	WNK4	sp|Q96J92-3|WNK4_HUMAN	0	3	0	0
Q9BRG2	SH23A	SH2D3A	sp|Q9BRG2-2|SH23A_HUMAN	0	1	0	0
O95602	RPA1	POLR1A	sp|O95602|RPA1_HUMAN	0	0	3	0
Q9UKV5	AMFR	AMFR	sp|Q9UKV5|AMFR_HUMAN	0	0	1	0
Q7Z4V5	HDGR2	HDGFL2	sp|Q7Z4V5-2|HDGR2_HUMAN	0	2	0	0
Q96L73	NSD1	NSD1	sp|Q96L73-2|NSD1_HUMAN	0	2	2	0
P27708	PYR1	CAD	sp|P27708|PYR1_HUMAN	0	1	0	0
Q92614	MY18A	MYO18A	sp|Q92614-3|MY18A_HUMAN	0	8	0	0
P53814	SMTN	SMTN	sp|P53814-5|SMTN_HUMAN	0	3	0	0
Q969V6	MKL1	MKL1	sp|Q969V6|MKL1_HUMAN	0	3	0	0
P62888	RL30	RPL30	sp|P62888|RL30_HUMAN	0	1	0	0
Q15366	PCBP2	PCBP2	sp|Q15366|PCBP2_HUMAN	0	3	0	0
Q13557	KCC2D	CAMK2D	sp|Q13557-8|KCC2D_HUMAN	0	1	0	0
Q9Y5S9	RBM8A	RBM8A	sp|Q9Y5S9|RBM8A_HUMAN	0	1	0	0
Q9Y6G9	DC1L1	DYNC1LI1	sp|Q9Y6G9|DC1L1_HUMAN	0	1	3	0
Q9H116	GZF1	GZF1	sp|Q9H116|GZF1_HUMAN	0	1	0	0
Q8IZD4	DCP1B	DCP1B	sp|Q8IZD4-2|DCP1B_HUMAN	0	1	0	0
Q96PM9	Z385A	ZNF385A	sp|Q96PM9-1|Z385A_HUMAN	0	2	0	0
P58012	FOXL2	FOXL2	sp|P58012|FOXL2_HUMAN	0	1	0	0
Q5VTR2	BRE1A	RNF20	sp|Q5VTR2|BRE1A_HUMAN	0	6	0	0
Q15020	SART3	SART3	sp|Q15020-3|SART3_HUMAN	0	7	0	0
O14646	CHD1	CHD1	sp|O14646-2|CHD1_HUMAN	0	19	0	0
Q9NZN5	ARHGC	ARHGEF12	sp|Q9NZN5-2|ARHGC_HUMAN	0	0	1	0
Q7Z422	SZRD1	SZRD1	sp|Q7Z422-2|SZRD1_HUMAN	0	1	0	0
Q92945	FUBP2	KHSRP	sp|Q92945|FUBP2_HUMAN	0	5	0	0
Q9H6S0	YTDC2	YTHDC2	sp|Q9H6S0|YTDC2_HUMAN	0	8	0	0
Q9UKN8	TF3C4	GTF3C4	sp|Q9UKN8|TF3C4_HUMAN	0	1	0	0
Q9P287	BCCIP	BCCIP	sp|Q9P287-4|BCCIP_HUMAN	0	1	0	0
Q9BQE3	TBA1C	TUBA1C	sp|Q9BQE3|TBA1C_HUMAN	0	1	0	0
Q12873	CHD3	CHD3	sp|Q12873-2|CHD3_HUMAN	0	5	0	0
P50402	EMD	EMD	sp|P50402|EMD_HUMAN	0	3	1	0
P55201	BRPF1	BRPF1	sp|P55201-4|BRPF1_HUMAN	0	3	0	0
Q5VWQ8	DAB2P	DAB2IP	sp|Q5VWQ8-3|DAB2P_HUMAN	0	1	0	0
Q8IZ69	TRM2A	TRMT2A	sp|Q8IZ69-2|TRM2A_HUMAN	0	1	0	0
P28715	ERCC5	ERCC5	sp|P28715|ERCC5_HUMAN	0	10	0	0
Q9NS56	TOPRS	TOPORS	sp|Q9NS56-2|TOPRS_HUMAN	0	2	0	0
Q9BVI0	PHF20	PHF20	sp|Q9BVI0|PHF20_HUMAN	0	7	0	0
Q9UNE7	CHIP	STUB1	sp|Q9UNE7|CHIP_HUMAN	0	4	0	0
Q8WYQ5	DGCR8	DGCR8	sp|Q8WYQ5-3|DGCR8_HUMAN	0	0	2	0
Q06413	MEF2C	MEF2C	sp|Q06413-4|MEF2C_HUMAN	0	1	0	0
Q3MHD2	LSM12	LSM12	sp|Q3MHD2|LSM12_HUMAN	0	1	0	0
P46379	BAG6	BAG6	sp|P46379-2|BAG6_HUMAN	0	4	0	0
Q0VDF9	HSP7E	HSPA14	sp|Q0VDF9|HSP7E_HUMAN	0	1	0	0
Q92750	TAF4B	TAF4B	sp|Q92750-2|TAF4B_HUMAN	0	0	1	0
O60610	DIAP1	DIAPH1	sp|O60610-2|DIAP1_HUMAN	0	0	1	0
O95365	ZBT7A	ZBTB7A	sp|O95365|ZBT7A_HUMAN	0	1	0	0
P49589	SYCC	CARS	sp|P49589-2|SYCC_HUMAN	0	1	0	0
P32519	ELF1	ELF1	sp|P32519-2|ELF1_HUMAN	0	7	0	0
Q9NYZ3	GTSE1	GTSE1	sp|Q9NYZ3|GTSE1_HUMAN	0	4	0	0
Q13153	PAK1	PAK1	sp|Q13153|PAK1_HUMAN	0	2	2	0
Q5JTV8	TOIP1	TOR1AIP1	sp|Q5JTV8-3|TOIP1_HUMAN	0	11	0	0
Q7RTP6	MICA3	MICAL3	sp|Q7RTP6|MICA3_HUMAN	0	1	1	0
Q15287	RNPS1	RNPS1	sp|Q15287-3|RNPS1_HUMAN	0	2	0	0
Q9BUR4	WAP53	WRAP53	sp|Q9BUR4|WAP53_HUMAN	0	3	0	0
Q8NHV4	NEDD1	NEDD1	sp|Q8NHV4-2|NEDD1_HUMAN	0	1	0	0
P29375	KDM5A	KDM5A	sp|P29375-2|KDM5A_HUMAN	0	2	0	0
Q9H3H3	CK068	C11orf68	sp|Q9H3H3|CK068_HUMAN	0	1	0	0
Q969R5	LMBL2	L3MBTL2	sp|Q969R5|LMBL2_HUMAN	0	5	0	0
Q5SQI0	ATAT	ATAT1	sp|Q5SQI0-7|ATAT_HUMAN	0	2	0	0
O75449	KTNA1	KATNA1	sp|O75449|KTNA1_HUMAN	0	1	0	0
P10809	CH60	HSPD1	sp|P10809|CH60_HUMAN	0	1	0	0
P23497	SP100	SP100	sp|P23497-7|SP100_HUMAN	0	10	0	0
Q15651	HMGN3	HMGN3	sp|Q15651|HMGN3_HUMAN	0	1	0	0
Q96F44	TRI11	TRIM11	sp|Q96F44-2|TRI11_HUMAN	0	1	0	0
Q6PCT2	FXL19	FBXL19	sp|Q6PCT2-2|FXL19_HUMAN	0	1	0	0
Q7Z4V5	HDGR2	HDGFL2	sp|Q7Z4V5|HDGR2_HUMAN	0	32	0	0
Q9Y4W2	LAS1L	LAS1L	sp|Q9Y4W2-3|LAS1L_HUMAN	0	3	0	0
P49450	CENPA	CENPA	sp|P49450-2|CENPA_HUMAN	0	2	0	0
Q7Z3B3	KANL1	KANSL1	sp|Q7Z3B3|KANL1_HUMAN	0	3	0	0
Q5HYJ3	FA76B	FAM76B	sp|Q5HYJ3-3|FA76B_HUMAN	0	1	0	0
Q8N7H5	PAF1	PAF1	sp|Q8N7H5|PAF1_HUMAN	0	19	0	0
Q8IVW6	ARI3B	ARID3B	sp|Q8IVW6-3|ARI3B_HUMAN	0	2	0	0
O00203	AP3B1	AP3B1	sp|O00203-3|AP3B1_HUMAN	0	4	0	0
Q92688	AN32B	ANP32B	sp|Q92688|AN32B_HUMAN	0	1	0	0
Q6DD87	ZN787	ZNF787	sp|Q6DD87|ZN787_HUMAN	0	1	0	0
Q16659	MK06	MAPK6	sp|Q16659|MK06_HUMAN	0	2	0	0
O15047	SET1A	SETD1A	sp|O15047|SET1A_HUMAN	0	10	0	0
Q8N1F8	S11IP	STK11IP	sp|Q8N1F8|S11IP_HUMAN	0	2	0	0
Q9UNS1	TIM	TIMELESS	sp|Q9UNS1-2|TIM_HUMAN	0	2	0	0
Q96K76	UBP47	USP47	sp|Q96K76-2|UBP47_HUMAN	0	7	0	0
Q9BTA9	WAC	WAC	sp|Q9BTA9-5|WAC_HUMAN	0	5	0	0
P18887	XRCC1	XRCC1	sp|P18887|XRCC1_HUMAN	0	3	0	0
Q9H4L4	SENP3	SENP3	sp|Q9H4L4|SENP3_HUMAN	0	2	0	0
P07910	HNRPC	HNRNPC	sp|P07910-2|HNRPC_HUMAN	0	12	0	2
Q8IX21	SLF2	SLF2	sp|Q8IX21|SLF2_HUMAN	0	2	0	0
O75113	N4BP1	N4BP1	sp|O75113|N4BP1_HUMAN	0	1	0	0
P18615	NELFE	NELFE	sp|P18615-4|NELFE_HUMAN	0	3	0	0
O14647	CHD2	CHD2	sp|O14647|CHD2_HUMAN	0	5	0	0
Q9NW75	GPTC2	GPATCH2	sp|Q9NW75-2|GPTC2_HUMAN	0	2	0	0
O15417	TNC18	TNRC18	sp|O15417|TNC18_HUMAN	0	3	0	0
Q15776	ZKSC8	ZKSCAN8	sp|Q15776|ZKSC8_HUMAN	0	1	0	0
Q86UV5	UBP48	USP48	sp|Q86UV5-6|UBP48_HUMAN	0	7	0	0
P25490	TYY1	YY1	sp|P25490|TYY1_HUMAN	0	1	0	0
Q6WCQ1	MPRIP	MPRIP	sp|Q6WCQ1-3|MPRIP_HUMAN	0	2	0	0
Q9UPN7	PP6R1	PPP6R1	sp|Q9UPN7|PP6R1_HUMAN	0	9	0	0
Q9H6R7	WDCP	WDCP	sp|Q9H6R7-2|WDCP_HUMAN	0	0	1	0
Q07960	RHG01	ARHGAP1	sp|Q07960|RHG01_HUMAN	0	3	0	0
Q96BU1	S1PBP	S100PBP	sp|Q96BU1-2|S1PBP_HUMAN	0	2	0	0
P62328	TYB4	TMSB4X	sp|P62328|TYB4_HUMAN	0	1	0	0
Q8N201	INT1	INTS1	sp|Q8N201|INT1_HUMAN	0	1	0	0
Q9Y5S1	TRPV2	TRPV2	sp|Q9Y5S1|TRPV2_HUMAN	0	1	0	0
Q5VWN6	F208B	FAM208B	sp|Q5VWN6-2|F208B_HUMAN	0	2	0	0
Q96G74	OTUD5	OTUD5	sp|Q96G74-2|OTUD5_HUMAN	0	4	0	0
Q96LJ8	UBX10	UBXN10	sp|Q96LJ8|UBX10_HUMAN	0	1	0	0
Q01167	FOXK2	FOXK2	sp|Q01167|FOXK2_HUMAN	0	2	0	0
Q8IWS0	PHF6	PHF6	sp|Q8IWS0-4|PHF6_HUMAN	0	1	0	0
Q86U86	PB1	PBRM1	sp|Q86U86-8|PB1_HUMAN	0	1	0	0
Q9BUI4	RPC3	POLR3C	sp|Q9BUI4|RPC3_HUMAN	0	3	0	0
O95400	CD2B2	CD2BP2	sp|O95400|CD2B2_HUMAN	0	2	0	0
Q9BUA3	SPNDC	C11orf84	sp|Q9BUA3|SPNDC_HUMAN	0	9	0	0
P36956	SRBP1	SREBF1	sp|P36956|SRBP1_HUMAN	0	0	1	0
P45983	MK08	MAPK8	sp|P45983-5|MK08_HUMAN	0	1	2	0
Q8WUB8	PHF10	PHF10	sp|Q8WUB8|PHF10_HUMAN	0	12	0	0
Q16514	TAF12	TAF12	sp|Q16514-2|TAF12_HUMAN	0	1	0	0
Q00839	HNRPU	HNRNPU	sp|Q00839-2|HNRPU_HUMAN	0	6	0	0
Q01433	AMPD2	AMPD2	sp|Q01433-3|AMPD2_HUMAN	0	1	0	0
Q9NUJ3	T11L1	TCP11L1	sp|Q9NUJ3|T11L1_HUMAN	0	1	0	0
Q5VT25	MRCKA	CDC42BPA	sp|Q5VT25-3|MRCKA_HUMAN	0	4	0	0
Q9NQ92	COPRS	COPRS	sp|Q9NQ92|COPRS_HUMAN	0	3	0	0
Q5VZ89	DEN4C	DENND4C	sp|Q5VZ89-5|DEN4C_HUMAN	0	2	0	0
Q96QT6	PHF12	PHF12	sp|Q96QT6-2|PHF12_HUMAN	0	2	0	0
P54725	RD23A	RAD23A	sp|P54725-2|RD23A_HUMAN	0	5	0	0
Q9BQY4	RHXF2	RHOXF2	sp|Q9BQY4|RHXF2_HUMAN	0	3	0	0
Q9NS87	KIF15	KIF15	sp|Q9NS87-4|KIF15_HUMAN	0	1	0	0
Q7LBC6	KDM3B	KDM3B	sp|Q7LBC6|KDM3B_HUMAN	0	1	0	0
P12980	LYL1	LYL1	sp|P12980|LYL1_HUMAN	0	4	0	0
Q641Q2	WAC2A	WASHC2A	sp|Q641Q2-2|WAC2A_HUMAN	0	12	0	0
Q27J81	INF2	INF2	sp|Q27J81-2|INF2_HUMAN	0	1	0	0
Q9H6Y2	WDR55	WDR55	sp|Q9H6Y2|WDR55_HUMAN	0	3	0	0
Q5TB80	CE162	CEP162	sp|Q5TB80|CE162_HUMAN	0	2	0	0
O43432	IF4G3	EIF4G3	sp|O43432|IF4G3_HUMAN	0	1	2	0
Q7Z478	DHX29	DHX29	sp|Q7Z478|DHX29_HUMAN	0	1	0	0
Q96T60	PNKP	PNKP	sp|Q96T60-2|PNKP_HUMAN	0	3	0	0
O60333	KIF1B	KIF1B	sp|O60333-3|KIF1B_HUMAN	0	2	0	0
P11388	TOP2A	TOP2A	sp|P11388|TOP2A_HUMAN	0	9	0	0
P14618	KPYM	PKM	sp|P14618|KPYM_HUMAN	0	1	0	0
Q7Z2K6	ERMP1	ERMP1	sp|Q7Z2K6|ERMP1_HUMAN	0	1	0	0
Q6ZSZ5	ARHGI	ARHGEF18	sp|Q6ZSZ5-2|ARHGI_HUMAN	0	1	1	0
Q9Y2F5	ICE1	ICE1	sp|Q9Y2F5|ICE1_HUMAN	0	2	0	0
P13639	EF2	EEF2	sp|P13639|EF2_HUMAN	0	2	0	0
Q96B36	AKTS1	AKT1S1	sp|Q96B36-3|AKTS1_HUMAN	0	11	0	0
P12004	PCNA	PCNA	sp|P12004|PCNA_HUMAN	0	1	0	0
P49116	NR2C2	NR2C2	sp|P49116|NR2C2_HUMAN	0	2	0	0
O75064	DEN4B	DENND4B	sp|O75064|DEN4B_HUMAN	0	1	0	0
O75494	SRS10	SRSF10	sp|O75494-2|SRS10_HUMAN	0	2	0	0
O43159	RRP8	RRP8	sp|O43159|RRP8_HUMAN	0	3	0	0
Q6ZTN6	AN13D	ANKRD13D	sp|Q6ZTN6-2|AN13D_HUMAN	0	2	0	0
Q99856	ARI3A	ARID3A	sp|Q99856|ARI3A_HUMAN	0	10	0	1
Q9Y6A5	TACC3	TACC3	sp|Q9Y6A5|TACC3_HUMAN	0	3	1	0
P48444	COPD	ARCN1	sp|P48444-2|COPD_HUMAN	0	1	0	0
O95295	SNAPN	SNAPIN	sp|O95295|SNAPN_HUMAN	0	1	0	0
Q9BW61	DDA1	DDA1	sp|Q9BW61|DDA1_HUMAN	0	1	0	0
Q9C0B0	UNK	UNK	sp|Q9C0B0|UNK_HUMAN	0	1	0	0
O60551	NMT2	NMT2	sp|O60551|NMT2_HUMAN	0	4	0	0
Q12912	LRMP	LRMP	sp|Q12912-2|LRMP_HUMAN	0	0	1	0
P41227	NAA10	NAA10	sp|P41227-2|NAA10_HUMAN	0	13	0	0
Q9NQZ2	SAS10	UTP3	sp|Q9NQZ2|SAS10_HUMAN	0	2	0	0
Q9ULX6	AKP8L	AKAP8L	sp|Q9ULX6-2|AKP8L_HUMAN	0	7	0	0
Q96CW6	S7A6O	SLC7A6OS	sp|Q96CW6|S7A6O_HUMAN	0	4	0	0
Q8N4U5	T11L2	TCP11L2	sp|Q8N4U5-2|T11L2_HUMAN	0	2	0	0
Q9H3P7	GCP60	ACBD3	sp|Q9H3P7|GCP60_HUMAN	0	2	0	0
P10155	RO60	TROVE2	sp|P10155-2|RO60_HUMAN	0	1	0	0
Q9NPQ8	RIC8A	RIC8A	sp|Q9NPQ8-2|RIC8A_HUMAN	0	3	0	0
Q9H0E3	SP130	SAP130	sp|Q9H0E3-3|SP130_HUMAN	0	4	0	0
Q2VPK5	CTU2	CTU2	sp|Q2VPK5-3|CTU2_HUMAN	0	1	0	0
Q14258	TRI25	TRIM25	sp|Q14258|TRI25_HUMAN	0	1	0	0
Q9Y232	CDYL	CDYL	sp|Q9Y232|CDYL_HUMAN	0	2	0	0
Q96K21	ANCHR	ZFYVE19	sp|Q96K21-3|ANCHR_HUMAN	0	2	0	0
Q5XUX0	FBX31	FBXO31	sp|Q5XUX0|FBX31_HUMAN	0	2	0	0
Q8WY36	BBX	BBX	sp|Q8WY36-3|BBX_HUMAN	0	0	1	0
P26038	MOES	MSN	sp|P26038|MOES_HUMAN	0	1	0	0
Q99747	SNAG	NAPG	sp|Q99747-2|SNAG_HUMAN	0	2	0	0
Q9NXV6	CARF	CDKN2AIP	sp|Q9NXV6|CARF_HUMAN	0	1	0	0
Q9UGU5	HMGX4	HMGXB4	sp|Q9UGU5|HMGX4_HUMAN	0	2	0	0
Q9UQE7	SMC3	SMC3	sp|Q9UQE7|SMC3_HUMAN	0	9	0	0
Q86WC4	OSTM1	OSTM1	sp|Q86WC4|OSTM1_HUMAN	0	1	0	0
Q15084	PDIA6	PDIA6	sp|Q15084-3|PDIA6_HUMAN	0	1	0	0
Q04656	ATP7A	ATP7A	sp|Q04656-5|ATP7A_HUMAN	0	2	0	0
O15372	EIF3H	EIF3H	sp|O15372|EIF3H_HUMAN	0	1	0	0
Q8NDX6	ZN740	ZNF740	sp|Q8NDX6|ZN740_HUMAN	0	1	0	0
Q96QK1	VPS35	VPS35	sp|Q96QK1|VPS35_HUMAN	0	1	0	0
O75420	GGYF1	GIGYF1	sp|O75420|GGYF1_HUMAN	0	0	1	0
P0DMV8	HS71A	HSPA1A	sp|P0DMV8|HS71A_HUMAN	0	3	0	0
Q5BKY9	F133B	FAM133B	sp|Q5BKY9-2|F133B_HUMAN	0	3	0	0
Q14693	LPIN1	LPIN1	sp|Q14693|LPIN1_HUMAN	0	1	0	0
Q6IQ49	SDE2	SDE2	sp|Q6IQ49-3|SDE2_HUMAN	0	1	0	0
Q16637	SMN	SMN1	sp|Q16637-4|SMN_HUMAN	0	4	0	0
O76080	ZFAN5	ZFAND5	sp|O76080|ZFAN5_HUMAN	0	2	0	0
Q92835	SHIP1	INPP5D	sp|Q92835-3|SHIP1_HUMAN	0	0	2	0
Q9C0C9	UBE2O	UBE2O	sp|Q9C0C9|UBE2O_HUMAN	0	10	0	0
Q13610	PWP1	PWP1	sp|Q13610-2|PWP1_HUMAN	0	4	0	0
Q96PY6	NEK1	NEK1	sp|Q96PY6-4|NEK1_HUMAN	0	2	0	0
Q93008	USP9X	USP9X	sp|Q93008-1|USP9X_HUMAN	0	2	0	0
O75351	VPS4B	VPS4B	sp|O75351|VPS4B_HUMAN	0	5	0	0
Q14CS0	UBX2B	UBXN2B	sp|Q14CS0|UBX2B_HUMAN	0	1	0	0
P51692	STA5B	STAT5B	sp|P51692|STA5B_HUMAN	0	1	1	0
P07900	HS90A	HSP90AA1	sp|P07900|HS90A_HUMAN	0	4	0	0
Q8IXT5	RB12B	RBM12B	sp|Q8IXT5|RB12B_HUMAN	0	4	0	0
Q99613	EIF3C	EIF3C	sp|Q99613-2|EIF3C_HUMAN	0	7	0	0
P55265	DSRAD	ADAR	sp|P55265-5|DSRAD_HUMAN	0	1	1	0
Q9P2E9	RRBP1	RRBP1	sp|Q9P2E9|RRBP1_HUMAN	0	2	0	0
Q8IWB9	TEX2	TEX2	sp|Q8IWB9|TEX2_HUMAN	0	5	2	0
Q5VZL5	ZMYM4	ZMYM4	sp|Q5VZL5-2|ZMYM4_HUMAN	0	6	0	0
Q8N960	CE120	CEP120	sp|Q8N960-2|CE120_HUMAN	0	2	0	0
Q96B23	CR025	C18orf25	sp|Q96B23-2|CR025_HUMAN	0	6	0	0
Q00059	TFAM	TFAM	sp|Q00059|TFAM_HUMAN	0	2	0	0
Q5T1V6	DDX59	DDX59	sp|Q5T1V6-2|DDX59_HUMAN	0	0	2	0
Q9HCU9	BRMS1	BRMS1	sp|Q9HCU9|BRMS1_HUMAN	0	1	0	0
O00264	PGRC1	PGRMC1	sp|O00264-2|PGRC1_HUMAN	0	2	0	0
Q9BQ39	DDX50	DDX50	sp|Q9BQ39|DDX50_HUMAN	0	1	0	0
Q5XUX1	FBXW9	FBXW9	sp|Q5XUX1-3|FBXW9_HUMAN	0	3	0	0
Q86UE8	TLK2	TLK2	sp|Q86UE8|TLK2_HUMAN	0	3	0	0
O95361	TRI16	TRIM16	sp|O95361|TRI16_HUMAN	0	1	0	0
P23769	GATA2	GATA2	sp|P23769-2|GATA2_HUMAN	0	2	0	0
O75362	ZN217	ZNF217	sp|O75362|ZN217_HUMAN	0	8	0	0
Q9H2P0	ADNP	ADNP	sp|Q9H2P0|ADNP_HUMAN	0	10	0	1
P45984	MK09	MAPK9	sp|P45984-5|MK09_HUMAN	0	0	2	0
Q9NR19	ACSA	ACSS2	sp|Q9NR19|ACSA_HUMAN	0	3	0	0
Q13596	SNX1	SNX1	sp|Q13596-2|SNX1_HUMAN	0	1	0	0
Q659A1	ICE2	ICE2	sp|Q659A1|ICE2_HUMAN	0	1	0	0
Q9NW82	WDR70	WDR70	sp|Q9NW82|WDR70_HUMAN	0	1	0	0
Q9H2U1	DHX36	DHX36	sp|Q9H2U1-3|DHX36_HUMAN	0	1	0	0
P49810	PSN2	PSEN2	sp|P49810-2|PSN2_HUMAN	0	2	0	0
P51531	SMCA2	SMARCA2	sp|P51531-2|SMCA2_HUMAN	0	7	0	0
Q8TC07	TBC15	TBC1D15	sp|Q8TC07-2|TBC15_HUMAN	0	1	0	0
Q9ULJ3	ZBT21	ZBTB21	sp|Q9ULJ3-2|ZBT21_HUMAN	0	3	0	0
Q0VG06	FP100	FAAP100	sp|Q0VG06-3|FP100_HUMAN	0	1	0	0
Q9P2K3	RCOR3	RCOR3	sp|Q9P2K3-2|RCOR3_HUMAN	0	1	0	0
Q9H444	CHM4B	CHMP4B	sp|Q9H444|CHM4B_HUMAN	0	1	0	0
Q9UKX7	NUP50	NUP50	sp|Q9UKX7-2|NUP50_HUMAN	0	1	1	0
Q32MK0	MYLK3	MYLK3	sp|Q32MK0-4|MYLK3_HUMAN	0	2	0	0
Q8WU90	ZC3HF	ZC3H15	sp|Q8WU90|ZC3HF_HUMAN	0	2	0	0
Q8N1G4	LRC47	LRRC47	sp|Q8N1G4|LRC47_HUMAN	0	5	0	0
Q7L1V2	MON1B	MON1B	sp|Q7L1V2|MON1B_HUMAN	0	3	0	0
P18754	RCC1	RCC1	sp|P18754|RCC1_HUMAN	0	1	0	0
Q8N6N3	CA052	C1orf52	sp|Q8N6N3|CA052_HUMAN	0	1	0	0
Q9Y3F4	STRAP	STRAP	sp|Q9Y3F4|STRAP_HUMAN	0	2	0	0
P15622	ZN250	ZNF250	sp|P15622-2|ZN250_HUMAN	0	1	0	0
Q15061	WDR43	WDR43	sp|Q15061|WDR43_HUMAN	0	8	0	0
Q7Z7F0	KHDC4	KIAA0907	sp|Q7Z7F0|KHDC4_HUMAN	0	2	0	0
Q9BW91	NUDT9	NUDT9	sp|Q9BW91-2|NUDT9_HUMAN	0	1	0	0
Q9C0A6	SETD5	SETD5	sp|Q9C0A6-2|SETD5_HUMAN	0	2	0	0
P51784	UBP11	USP11	sp|P51784|UBP11_HUMAN	0	4	0	0
Q9BQA1	MEP50	WDR77	sp|Q9BQA1-2|MEP50_HUMAN	0	1	0	0
Q6EEV4	GL1AD	POLR2M	sp|Q6EEV4-2|GL1AD_HUMAN	0	1	0	0
Q8TD16	BICD2	BICD2	sp|Q8TD16|BICD2_HUMAN	0	1	2	0
P35659	DEK	DEK	sp|P35659-2|DEK_HUMAN	0	20	0	0
P07948	LYN	LYN	sp|P07948-2|LYN_HUMAN	0	1	0	0
Q9BVS4	RIOK2	RIOK2	sp|Q9BVS4|RIOK2_HUMAN	0	7	0	0
O95359	TACC2	TACC2	sp|O95359-2|TACC2_HUMAN	0	2	0	0
Q9NWK9	BCD1	ZNHIT6	sp|Q9NWK9-2|BCD1_HUMAN	0	1	0	0
Q3YEC7	RABL6	RABL6	sp|Q3YEC7|RABL6_HUMAN	0	9	0	0
Q9UIU6	SIX4	SIX4	sp|Q9UIU6|SIX4_HUMAN	0	7	0	0
Q6P1X5	TAF2	TAF2	sp|Q6P1X5|TAF2_HUMAN	0	2	0	0
Q9Y2I1	NISCH	NISCH	sp|Q9Y2I1-2|NISCH_HUMAN	0	1	0	0
Q5T3F8	CSCL2	TMEM63B	sp|Q5T3F8-2|CSCL2_HUMAN	0	0	2	0
P50613	CDK7	CDK7	sp|P50613|CDK7_HUMAN	0	1	0	0
Q9Y6Q9	NCOA3	NCOA3	sp|Q9Y6Q9-2|NCOA3_HUMAN	0	1	0	0
Q9P1Y5	CAMP3	CAMSAP3	sp|Q9P1Y5|CAMP3_HUMAN	0	2	0	0
Q99575	POP1	POP1	sp|Q99575|POP1_HUMAN	0	1	0	0
Q16829	DUS7	DUSP7	sp|Q16829-2|DUS7_HUMAN	0	2	0	0
Q96Q15	SMG1	SMG1	sp|Q96Q15-4|SMG1_HUMAN	0	2	0	0
Q92794	KAT6A	KAT6A	sp|Q92794|KAT6A_HUMAN	0	4	0	0
O75419	CDC45	CDC45	sp|O75419-2|CDC45_HUMAN	0	6	0	0
Q99607	ELF4	ELF4	sp|Q99607|ELF4_HUMAN	0	1	0	0
Q14147	DHX34	DHX34	sp|Q14147|DHX34_HUMAN	0	2	0	0
Q7L9B9	EEPD1	EEPD1	sp|Q7L9B9|EEPD1_HUMAN	0	1	0	0
P08047	SP1	SP1	sp|P08047|SP1_HUMAN	0	2	0	0
P51610	HCFC1	HCFC1	sp|P51610|HCFC1_HUMAN	0	1	0	0
Q96T88	UHRF1	UHRF1	sp|Q96T88|UHRF1_HUMAN	0	5	0	0
Q9UKT5	FBX4	FBXO4	sp|Q9UKT5-2|FBX4_HUMAN	0	1	0	0
P25440	BRD2	BRD2	sp|P25440-4|BRD2_HUMAN	0	2	0	0
Q9Y4B5	MTCL1	MTCL1	sp|Q9Y4B5-2|MTCL1_HUMAN	0	2	0	0
Q15653	IKBB	NFKBIB	sp|Q15653-2|IKBB_HUMAN	0	1	0	0
Q96T23	RSF1	RSF1	sp|Q96T23|RSF1_HUMAN	0	28	0	0
Q96P16	RPR1A	RPRD1A	sp|Q96P16-3|RPR1A_HUMAN	0	1	0	0
Q15555	MARE2	MAPRE2	sp|Q15555-2|MARE2_HUMAN	0	1	0	0
Q8N1G2	CMTR1	CMTR1	sp|Q8N1G2|CMTR1_HUMAN	0	13	0	0
Q8ND76	CCNY	CCNY	sp|Q8ND76-3|CCNY_HUMAN	0	1	0	0
Q8TBZ6	TM10A	TRMT10A	sp|Q8TBZ6|TM10A_HUMAN	0	1	0	0
Q969T4	UB2E3	UBE2E3	sp|Q969T4|UB2E3_HUMAN	0	3	0	0
Q05397	FAK1	PTK2	sp|Q05397-6|FAK1_HUMAN	0	1	0	0
Q9Y2W2	WBP11	WBP11	sp|Q9Y2W2|WBP11_HUMAN	0	19	0	0
Q9UN37	VPS4A	VPS4A	sp|Q9UN37|VPS4A_HUMAN	0	6	0	0
P17029	ZKSC1	ZKSCAN1	sp|P17029|ZKSC1_HUMAN	0	1	0	0
Q5SXM2	SNPC4	SNAPC4	sp|Q5SXM2|SNPC4_HUMAN	0	1	0	0
Q13367	AP3B2	AP3B2	sp|Q13367-3|AP3B2_HUMAN	0	3	0	0
Q8IXJ6	SIR2	SIRT2	sp|Q8IXJ6-4|SIR2_HUMAN	0	2	0	0
Q13207	TBX2	TBX2	sp|Q13207|TBX2_HUMAN	0	2	0	0
Q9BPX3	CND3	NCAPG	sp|Q9BPX3|CND3_HUMAN	0	3	0	0
P0CAP2	GRL1A	POLR2M	sp|P0CAP2-2|GRL1A_HUMAN	0	1	0	0
Q9P0P8	CF203	C6orf203	sp|Q9P0P8|CF203_HUMAN	0	5	0	0
Q96L91	EP400	EP400	sp|Q96L91-4|EP400_HUMAN	0	3	0	0
Q9UK58	CCNL1	CCNL1	sp|Q9UK58-6|CCNL1_HUMAN	0	1	0	0
Q92889	XPF	ERCC4	sp|Q92889|XPF_HUMAN	0	6	0	0
O96019	ACL6A	ACTL6A	sp|O96019-2|ACL6A_HUMAN	0	1	0	0
Q9NX31	OSER1	OSER1	sp|Q9NX31|OSER1_HUMAN	0	2	0	0
Q9BSL1	UBAC1	UBAC1	sp|Q9BSL1|UBAC1_HUMAN	0	1	0	0
P16383	GCFC2	GCFC2	sp|P16383|GCFC2_HUMAN	0	19	0	0
Q96NA2	RILP	RILP	sp|Q96NA2-2|RILP_HUMAN	0	4	0	0
P83369	LSM11	LSM11	sp|P83369|LSM11_HUMAN	0	2	0	0
Q13573	SNW1	SNW1	sp|Q13573|SNW1_HUMAN	0	2	0	0
P57081	WDR4	WDR4	sp|P57081-3|WDR4_HUMAN	0	1	0	0
Q8TB72	PUM2	PUM2	sp|Q8TB72-2|PUM2_HUMAN	0	1	0	0
Q96QR8	PURB	PURB	sp|Q96QR8|PURB_HUMAN	0	3	0	0
Q04727	TLE4	TLE4	sp|Q04727-4|TLE4_HUMAN	0	11	0	0
Q9Y4B4	ARIP4	RAD54L2	sp|Q9Y4B4|ARIP4_HUMAN	0	3	0	0
Q9Y5B9	SP16H	SUPT16H	sp|Q9Y5B9|SP16H_HUMAN	0	5	0	0
Q9Y2U8	MAN1	LEMD3	sp|Q9Y2U8|MAN1_HUMAN	0	4	0	0
P42694	HELZ	HELZ	sp|P42694-2|HELZ_HUMAN	0	1	0	0
P49407	ARRB1	ARRB1	sp|P49407-2|ARRB1_HUMAN	0	2	0	0
P61927	RL37	RPL37	sp|P61927|RL37_HUMAN	0	1	0	0
Q9Y5W9	SNX11	SNX11	sp|Q9Y5W9-2|SNX11_HUMAN	0	2	0	0
Q6GQQ9	OTU7B	OTUD7B	sp|Q6GQQ9-2|OTU7B_HUMAN	0	7	0	0
Q8WW38	FOG2	ZFPM2	sp|Q8WW38|FOG2_HUMAN	0	1	0	0
P49915	GUAA	GMPS	sp|P49915-2|GUAA_HUMAN	0	1	0	0
Q6PH81	CP087	C16orf87	sp|Q6PH81|CP087_HUMAN	0	1	0	0
Q8N4S0	CCD82	CCDC82	sp|Q8N4S0-2|CCD82_HUMAN	0	1	0	0
O00178	GTPB1	GTPBP1	sp|O00178|GTPB1_HUMAN	0	4	0	0
Q9UER7	DAXX	DAXX	sp|Q9UER7|DAXX_HUMAN	0	5	0	0
Q9Y4G8	RPGF2	RAPGEF2	sp|Q9Y4G8|RPGF2_HUMAN	0	1	0	0
Q9ULD4	BRPF3	BRPF3	sp|Q9ULD4|BRPF3_HUMAN	0	4	0	0
Q8WXG6	MADD	MADD	sp|Q8WXG6-6|MADD_HUMAN	0	1	0	0
Q5T890	ER6L2	ERCC6L2	sp|Q5T890|ER6L2_HUMAN	0	1	0	0
P98175	RBM10	RBM10	sp|P98175-2|RBM10_HUMAN	0	17	0	0
Q9NWH9	SLTM	SLTM	sp|Q9NWH9|SLTM_HUMAN	0	1	0	0
Q9UHY1	NRBP	NRBP1	sp|Q9UHY1|NRBP_HUMAN	0	6	0	2
Q9NTZ6	RBM12	RBM12	sp|Q9NTZ6|RBM12_HUMAN	0	3	0	0
Q12809	KCNH2	KCNH2	sp|Q12809-2|KCNH2_HUMAN	0	2	0	0
P29692	EF1D	EEF1D	sp|P29692-3|EF1D_HUMAN	0	4	0	0
Q92769	HDAC2	HDAC2	sp|Q92769-3|HDAC2_HUMAN	0	4	0	0
Q7Z3K3	POGZ	POGZ	sp|Q7Z3K3-5|POGZ_HUMAN	0	1	0	0
Q9HAS0	NJMU	C17orf75	sp|Q9HAS0|NJMU_HUMAN	0	4	0	0
Q9UBW7	ZMYM2	ZMYM2	sp|Q9UBW7|ZMYM2_HUMAN	0	2	0	0
Q7Z333	SETX	SETX	sp|Q7Z333-3|SETX_HUMAN	0	2	1	0
Q9NYL2	M3K20	MAP3K20	sp|Q9NYL2|M3K20_HUMAN	0	1	0	0
O43237	DC1L2	DYNC1LI2	sp|O43237-2|DC1L2_HUMAN	0	1	0	0
Q15054	DPOD3	POLD3	sp|Q15054-3|DPOD3_HUMAN	0	4	0	0
Q9BSU3	NAA11	NAA11	sp|Q9BSU3|NAA11_HUMAN	0	6	0	0
Q9BPX5	ARP5L	ARPC5L	sp|Q9BPX5|ARP5L_HUMAN	0	1	0	0
Q01196	RUNX1	RUNX1	sp|Q01196-6|RUNX1_HUMAN	0	2	0	0
Q9NP66	HM20A	HMG20A	sp|Q9NP66|HM20A_HUMAN	0	1	0	0
Q6PCE3	PGM2L	PGM2L1	sp|Q6PCE3|PGM2L_HUMAN	0	1	0	0
Q9Y6K1	DNM3A	DNMT3A	sp|Q9Y6K1|DNM3A_HUMAN	0	8	0	0
Q7L014	DDX46	DDX46	sp|Q7L014|DDX46_HUMAN	0	5	0	0
Q01831	XPC	XPC	sp|Q01831|XPC_HUMAN	0	9	0	0
Q68E01	INT3	INTS3	sp|Q68E01-2|INT3_HUMAN	0	4	0	0
Q9Y467	SALL2	SALL2	sp|Q9Y467|SALL2_HUMAN	0	5	0	0
P49959	MRE11	MRE11	sp|P49959-2|MRE11_HUMAN	0	2	0	0
Q86US8	EST1A	SMG6	sp|Q86US8|EST1A_HUMAN	0	4	0	0
Q8WU17	RN139	RNF139	sp|Q8WU17|RN139_HUMAN	0	5	0	0
Q9P035	HACD3	HACD3	sp|Q9P035|HACD3_HUMAN	0	1	0	0
Q9BWT7	CAR10	CARD10	sp|Q9BWT7|CAR10_HUMAN	0	2	0	0
Q8NF99	ZN397	ZNF397	sp|Q8NF99-2|ZN397_HUMAN	0	2	0	0
O96013	PAK4	PAK4	sp|O96013|PAK4_HUMAN	0	1	0	0
P13796	PLSL	LCP1	sp|P13796|PLSL_HUMAN	0	1	0	0
P31948	STIP1	STIP1	sp|P31948-2|STIP1_HUMAN	0	1	0	0
B2RUZ4	SMIM1	SMIM1	sp|B2RUZ4|SMIM1_HUMAN	0	2	0	0
Q13422	IKZF1	IKZF1	sp|Q13422-5|IKZF1_HUMAN	0	7	0	0
P22392	NDKB	NME2	sp|P22392-2|NDKB_HUMAN	0	1	0	0
Q06265	EXOS9	EXOSC9	sp|Q06265-3|EXOS9_HUMAN	0	5	0	0
Q9H4A6	GOLP3	GOLPH3	sp|Q9H4A6|GOLP3_HUMAN	0	3	0	0
Q6PD62	CTR9	CTR9	sp|Q6PD62|CTR9_HUMAN	0	30	0	0
P23193	TCEA1	TCEA1	sp|P23193-2|TCEA1_HUMAN	0	2	0	0
Q5VSL9	STRP1	STRIP1	sp|Q5VSL9-3|STRP1_HUMAN	0	1	0	0
O14737	PDCD5	PDCD5	sp|O14737|PDCD5_HUMAN	0	1	0	0
Q9UK61	TASOR	FAM208A	sp|Q9UK61-2|TASOR_HUMAN	0	1	0	0
O75475	PSIP1	PSIP1	sp|O75475|PSIP1_HUMAN	0	12	0	0
Q8N6T3	ARFG1	ARFGAP1	sp|Q8N6T3-4|ARFG1_HUMAN	0	1	0	0
P50851	LRBA	LRBA	sp|P50851-2|LRBA_HUMAN	0	8	0	0
A6NFI3	ZN316	ZNF316	sp|A6NFI3|ZN316_HUMAN	0	1	0	0
Q8IYH5	ZZZ3	ZZZ3	sp|Q8IYH5-4|ZZZ3_HUMAN	0	5	0	0
Q9NTJ3	SMC4	SMC4	sp|Q9NTJ3-2|SMC4_HUMAN	0	10	0	0
Q7Z4H3	HDDC2	HDDC2	sp|Q7Z4H3-2|HDDC2_HUMAN	0	1	0	0
P50502	F10A1	ST13	sp|P50502|F10A1_HUMAN	0	8	0	0
P08238	HS90B	HSP90AB1	sp|P08238|HS90B_HUMAN	0	5	0	0
Q9BVG4	PBDC1	PBDC1	sp|Q9BVG4|PBDC1_HUMAN	0	2	0	0
Q9UQN3	CHM2B	CHMP2B	sp|Q9UQN3-2|CHM2B_HUMAN	0	1	0	0
Q08945	SSRP1	SSRP1	sp|Q08945|SSRP1_HUMAN	0	10	0	0
Q3T8J9	GON4L	GON4L	sp|Q3T8J9-2|GON4L_HUMAN	0	1	1	0
Q9Y6R4	M3K4	MAP3K4	sp|Q9Y6R4-2|M3K4_HUMAN	0	5	0	0
Q9C0B1	FTO	FTO	sp|Q9C0B1|FTO_HUMAN	0	3	0	0
Q9Y4E5	ZN451	ZNF451	sp|Q9Y4E5-4|ZN451_HUMAN	0	2	0	0
Q14694	UBP10	USP10	sp|Q14694|UBP10_HUMAN	0	5	0	0
Q96EV2	RBM33	RBM33	sp|Q96EV2|RBM33_HUMAN	0	2	0	0
Q9BY44	EIF2A	EIF2A	sp|Q9BY44-2|EIF2A_HUMAN	0	1	0	0
O60927	PP1RB	PPP1R11	sp|O60927|PP1RB_HUMAN	0	4	0	0
Q96FV9	THOC1	THOC1	sp|Q96FV9|THOC1_HUMAN	0	1	0	0
Q3YBR2	TBRG1	TBRG1	sp|Q3YBR2-3|TBRG1_HUMAN	0	2	0	0
P29374	ARI4A	ARID4A	sp|P29374|ARI4A_HUMAN	0	8	0	0
Q13451	FKBP5	FKBP5	sp|Q13451|FKBP5_HUMAN	0	1	0	0
Q6PJT7	ZC3HE	ZC3H14	sp|Q6PJT7-5|ZC3HE_HUMAN	0	1	0	0
Q9BXK5	B2L13	BCL2L13	sp|Q9BXK5-4|B2L13_HUMAN	0	5	0	0
Q9NQX3	GEPH	GPHN	sp|Q9NQX3|GEPH_HUMAN	0	6	0	0
Q9UBQ5	EIF3K	EIF3K	sp|Q9UBQ5|EIF3K_HUMAN	0	1	0	0
Q15637	SF01	SF1	sp|Q15637-5|SF01_HUMAN	0	3	0	0
Q96N64	PWP2A	PWWP2A	sp|Q96N64|PWP2A_HUMAN	0	2	0	0
Q06587	RING1	RING1	sp|Q06587-2|RING1_HUMAN	0	10	0	0
Q8N9N8	EIF1A	EIF1AD	sp|Q8N9N8|EIF1A_HUMAN	0	2	0	0
O95453	PARN	PARN	sp|O95453-4|PARN_HUMAN	0	2	0	0
Q9BVA0	KTNB1	KATNB1	sp|Q9BVA0|KTNB1_HUMAN	0	1	0	0
Q9NRY4	RHG35	ARHGAP35	sp|Q9NRY4|RHG35_HUMAN	0	1	0	0
P29590	PML	PML	sp|P29590-2|PML_HUMAN	0	10	0	0
Q12996	CSTF3	CSTF3	sp|Q12996|CSTF3_HUMAN	0	1	0	0
Q96CB9	NSUN4	NSUN4	sp|Q96CB9-4|NSUN4_HUMAN	0	1	0	0
Q9UEG4	ZN629	ZNF629	sp|Q9UEG4|ZN629_HUMAN	0	6	0	0
Q9UGP8	SEC63	SEC63	sp|Q9UGP8|SEC63_HUMAN	0	13	0	0
P62899	RL31	RPL31	sp|P62899|RL31_HUMAN	0	1	0	0
Q5VTD9	GFI1B	GFI1B	sp|Q5VTD9-2|GFI1B_HUMAN	0	2	0	0
Q9NXG2	THUM1	THUMPD1	sp|Q9NXG2|THUM1_HUMAN	0	3	0	0
Q99576	T22D3	TSC22D3	sp|Q99576-3|T22D3_HUMAN	0	0	1	0
P14625	ENPL	HSP90B1	sp|P14625|ENPL_HUMAN	0	1	0	0
Q5JTH9	RRP12	RRP12	sp|Q5JTH9-2|RRP12_HUMAN	0	1	0	0
P30566	PUR8	ADSL	sp|P30566-2|PUR8_HUMAN	0	1	0	0
Q9UNN5	FAF1	FAF1	sp|Q9UNN5|FAF1_HUMAN	0	3	0	0
Q8IU81	I2BP1	IRF2BP1	sp|Q8IU81|I2BP1_HUMAN	0	2	0	0
P79522	PRR3	PRR3	sp|P79522-2|PRR3_HUMAN	0	1	0	0
Q13107	UBP4	USP4	sp|Q13107-2|UBP4_HUMAN	0	6	0	0
O60524	NEMF	NEMF	sp|O60524-4|NEMF_HUMAN	0	3	0	0
O60583	CCNT2	CCNT2	sp|O60583-2|CCNT2_HUMAN	0	3	0	0
Q92560	BAP1	BAP1	sp|Q92560|BAP1_HUMAN	0	6	0	0
Q96JC9	EAF1	EAF1	sp|Q96JC9-2|EAF1_HUMAN	0	1	0	0
Q6Y7W6	GGYF2	GIGYF2	sp|Q6Y7W6|GGYF2_HUMAN	0	7	0	0
P31943	HNRH1	HNRNPH1	sp|P31943|HNRH1_HUMAN	0	2	0	0
Q8NHZ8	CDC26	CDC26	sp|Q8NHZ8|CDC26_HUMAN	0	1	0	0
P78549	NTH	NTHL1	sp|P78549-3|NTH_HUMAN	0	1	0	0
Q8WW12	PCNP	PCNP	sp|Q8WW12|PCNP_HUMAN	0	1	0	0
Q13129	RLF	RLF	sp|Q13129|RLF_HUMAN	0	3	0	0
Q13243	SRSF5	SRSF5	sp|Q13243-3|SRSF5_HUMAN	0	4	0	0
O14924	RGS12	RGS12	sp|O14924-5|RGS12_HUMAN	0	2	0	0
Q8N8A6	DDX51	DDX51	sp|Q8N8A6|DDX51_HUMAN	0	1	0	0
Q9H2U2	IPYR2	PPA2	sp|Q9H2U2-4|IPYR2_HUMAN	0	1	0	0
Q01804	OTUD4	OTUD4	sp|Q01804-5|OTUD4_HUMAN	0	3	0	0
P0C7M4	RHF2B	RHOXF2B	sp|P0C7M4|RHF2B_HUMAN	0	4	0	0
P83916	CBX1	CBX1	sp|P83916|CBX1_HUMAN	0	3	0	0
Q5JSH3	WDR44	WDR44	sp|Q5JSH3-2|WDR44_HUMAN	0	14	0	0
Q9Y4P1	ATG4B	ATG4B	sp|Q9Y4P1-4|ATG4B_HUMAN	0	1	0	0
P06744	G6PI	GPI	sp|P06744|G6PI_HUMAN	0	1	0	0
Q9ULR0	ISY1	ISY1	sp|Q9ULR0|ISY1_HUMAN	0	2	0	0
O94885	SASH1	SASH1	sp|O94885|SASH1_HUMAN	0	1	0	0
P21675	TAF1	TAF1	sp|P21675|TAF1_HUMAN	0	2	0	0
Q6IBS0	TWF2	TWF2	sp|Q6IBS0|TWF2_HUMAN	0	1	0	0
Q8TAE6	PP14C	PPP1R14C	sp|Q8TAE6|PP14C_HUMAN	0	1	0	0
Q96AJ1	CLUA1	CLUAP1	sp|Q96AJ1-2|CLUA1_HUMAN	0	3	0	0
P53384	NUBP1	NUBP1	sp|P53384-2|NUBP1_HUMAN	0	2	0	0
Q9HCM7	FBSL	FBRSL1	sp|Q9HCM7|FBSL_HUMAN	0	3	0	0
P24534	EF1B	EEF1B2	sp|P24534|EF1B_HUMAN	0	10	0	0
Q5VV52	ZN691	ZNF691	sp|Q5VV52-2|ZN691_HUMAN	0	1	0	0
Q7KZ85	SPT6H	SUPT6H	sp|Q7KZ85-3|SPT6H_HUMAN	0	8	0	0
P11831	SRF	SRF	sp|P11831|SRF_HUMAN	0	3	0	0
O00273	DFFA	DFFA	sp|O00273|DFFA_HUMAN	0	1	0	0
Q9BTK6	PAGR1	PAGR1	sp|Q9BTK6|PAGR1_HUMAN	0	5	0	0
C9JLW8	MCRI1	MCRIP1	sp|C9JLW8|MCRI1_HUMAN	0	1	0	0
P50990	TCPQ	CCT8	sp|P50990|TCPQ_HUMAN	0	1	0	0
P04075	ALDOA	ALDOA	sp|P04075|ALDOA_HUMAN	0	2	0	0
Q13144	EI2BE	EIF2B5	sp|Q13144|EI2BE_HUMAN	0	1	0	0
P09958	FURIN	FURIN	sp|P09958|FURIN_HUMAN	0	2	0	0
Q9UN86	G3BP2	G3BP2	sp|Q9UN86-2|G3BP2_HUMAN	0	7	0	0
Q02040	AK17A	AKAP17A	sp|Q02040|AK17A_HUMAN	0	4	0	0
P12270	TPR	TPR	sp|P12270|TPR_HUMAN	0	3	0	0
Q9UJ70	NAGK	NAGK	sp|Q9UJ70|NAGK_HUMAN	0	1	0	0
Q96GA3	LTV1	LTV1	sp|Q96GA3|LTV1_HUMAN	0	12	0	0
Q9Y606	TRUA	PUS1	sp|Q9Y606-2|TRUA_HUMAN	0	3	0	0
Q8WYA6	CTBL1	CTNNBL1	sp|Q8WYA6-3|CTBL1_HUMAN	0	1	0	0
Q96MW1	CCD43	CCDC43	sp|Q96MW1|CCD43_HUMAN	0	1	0	0
P35226	BMI1	BMI1	sp|P35226|BMI1_HUMAN	0	5	0	0
P42566	EPS15	EPS15	sp|P42566-2|EPS15_HUMAN	0	2	1	1
Q5SWA1	PR15B	PPP1R15B	sp|Q5SWA1|PR15B_HUMAN	0	2	0	0
Q9H5J0	ZBTB3	ZBTB3	sp|Q9H5J0|ZBTB3_HUMAN	0	2	0	0
O75132	ZBED4	ZBED4	sp|O75132|ZBED4_HUMAN	0	2	0	0
O00559	RCAS1	EBAG9	sp|O00559|RCAS1_HUMAN	0	1	0	0
O75528	TADA3	TADA3	sp|O75528-2|TADA3_HUMAN	0	1	0	0
Q8NEF9	SRFB1	SRFBP1	sp|Q8NEF9|SRFB1_HUMAN	0	2	0	0
O15550	KDM6A	KDM6A	sp|O15550|KDM6A_HUMAN	0	3	0	0
P17096	HMGA1	HMGA1	sp|P17096-2|HMGA1_HUMAN	0	5	0	0
Q71F23	CENPU	CENPU	sp|Q71F23-3|CENPU_HUMAN	0	14	0	0
Q8NEM7	SP20H	SUPT20H	sp|Q8NEM7-2|SP20H_HUMAN	0	0	2	0
Q15022	SUZ12	SUZ12	sp|Q15022|SUZ12_HUMAN	0	1	0	0
Q96B01	R51A1	RAD51AP1	sp|Q96B01-3|R51A1_HUMAN	0	1	0	0
Q9UNF1	MAGD2	MAGED2	sp|Q9UNF1-2|MAGD2_HUMAN	0	7	0	0
O75448	MED24	MED24	sp|O75448-2|MED24_HUMAN	0	1	0	0
Q6P4F7	RHGBA	ARHGAP11A	sp|Q6P4F7-3|RHGBA_HUMAN	0	2	0	0
Q9GZT3	SLIRP	SLIRP	sp|Q9GZT3-2|SLIRP_HUMAN	0	1	0	0
Q93009	UBP7	USP7	sp|Q93009|UBP7_HUMAN	0	1	0	0
Q9BV44	THUM3	THUMPD3	sp|Q9BV44|THUM3_HUMAN	0	4	0	0
Q9UH62	ARMX3	ARMCX3	sp|Q9UH62|ARMX3_HUMAN	0	3	0	0
Q9Y5A7	NUB1	NUB1	sp|Q9Y5A7-2|NUB1_HUMAN	0	1	0	0
Q4LE39	ARI4B	ARID4B	sp|Q4LE39|ARI4B_HUMAN	0	6	0	0
Q9P2D1	CHD7	CHD7	sp|Q9P2D1|CHD7_HUMAN	0	4	0	0
Q6ZW49	PAXI1	PAXIP1	sp|Q6ZW49-1|PAXI1_HUMAN	0	3	0	0
Q70CQ2	UBP34	USP34	sp|Q70CQ2-3|UBP34_HUMAN	0	7	0	0
Q9NVM6	DJC17	DNAJC17	sp|Q9NVM6|DJC17_HUMAN	0	1	0	0
P17542	TAL1	TAL1	sp|P17542-2|TAL1_HUMAN	0	1	0	0
Q8NC51	PAIRB	SERBP1	sp|Q8NC51-2|PAIRB_HUMAN	0	0	1	0
P55884	EIF3B	EIF3B	sp|P55884|EIF3B_HUMAN	0	4	0	0
Q05086	UBE3A	UBE3A	sp|Q05086-2|UBE3A_HUMAN	0	1	0	0
Q96B97	SH3K1	SH3KBP1	sp|Q96B97|SH3K1_HUMAN	0	2	0	0
P17987	TCPA	TCP1	sp|P17987|TCPA_HUMAN	0	1	0	0
O94762	RECQ5	RECQL5	sp|O94762-4|RECQ5_HUMAN	0	3	0	0
Q14449	GRB14	GRB14	sp|Q14449-2|GRB14_HUMAN	0	4	0	0
Q96DX7	TRI44	TRIM44	sp|Q96DX7|TRI44_HUMAN	0	4	0	0
Q96G46	DUS3L	DUS3L	sp|Q96G46-2|DUS3L_HUMAN	0	3	0	0
A6NHT5	HMX3	HMX3	sp|A6NHT5|HMX3_HUMAN	0	6	0	0
Q08J23	NSUN2	NSUN2	sp|Q08J23-3|NSUN2_HUMAN	0	6	0	0
Q86VQ6	TRXR3	TXNRD3	sp|Q86VQ6|TRXR3_HUMAN	0	1	0	0
P11474	ERR1	ESRRA	sp|P11474-2|ERR1_HUMAN	0	2	0	0
Q5TAX3	TUT4	ZCCHC11	sp|Q5TAX3-2|TUT4_HUMAN	0	6	1	0
Q9BQ69	MACD1	MACROD1	sp|Q9BQ69|MACD1_HUMAN	0	1	0	0
O60293	ZC3H1	ZFC3H1	sp|O60293|ZC3H1_HUMAN	0	8	0	0
P78317	RNF4	RNF4	sp|P78317|RNF4_HUMAN	0	2	0	0
Q9UJX5	APC4	ANAPC4	sp|Q9UJX5|APC4_HUMAN	0	3	0	0
Q9BTL3	RAM	FAM103A1	sp|Q9BTL3|RAM_HUMAN	0	1	0	0
Q92545	TM131	TMEM131	sp|Q92545|TM131_HUMAN	0	2	0	0
Q99549	MPP8	MPHOSPH8	sp|Q99549|MPP8_HUMAN	0	4	0	0
O60231	DHX16	DHX16	sp|O60231|DHX16_HUMAN	0	7	0	0
O95685	PPR3D	PPP1R3D	sp|O95685|PPR3D_HUMAN	0	2	0	0
Q9NQT4	EXOS5	EXOSC5	sp|Q9NQT4|EXOS5_HUMAN	0	3	0	0
P26358	DNMT1	DNMT1	sp|P26358|DNMT1_HUMAN	0	1	0	0
Q15019	2002-09-01	2002-09-01	sp|Q15019|SEPT2_HUMAN	0	1	0	0
Q9NRG0	CHRC1	CHRAC1	sp|Q9NRG0|CHRC1_HUMAN	0	1	0	0
Q8N5A5	ZGPAT	ZGPAT	sp|Q8N5A5-2|ZGPAT_HUMAN	0	5	0	0
Q9NVM9	INT13	INTS13	sp|Q9NVM9-2|INT13_HUMAN	0	3	0	0
Q9BRS2	RIOK1	RIOK1	sp|Q9BRS2|RIOK1_HUMAN	0	3	0	0
Q96AT1	K1143	KIAA1143	sp|Q96AT1|K1143_HUMAN	0	1	0	0
Q96HR8	NAF1	NAF1	sp|Q96HR8-2|NAF1_HUMAN	0	1	0	0
P54105	ICLN	CLNS1A	sp|P54105|ICLN_HUMAN	0	1	0	0
Q6PD74	AAGAB	AAGAB	sp|Q6PD74-2|AAGAB_HUMAN	0	2	0	0
Q9UKY1	ZHX1	ZHX1	sp|Q9UKY1|ZHX1_HUMAN	0	2	0	0
P08240	SRPRA	SRPRA	sp|P08240-2|SRPRA_HUMAN	0	6	0	0
Q9NU22	MDN1	MDN1	sp|Q9NU22|MDN1_HUMAN	0	11	0	0
O15119	TBX3	TBX3	sp|O15119-3|TBX3_HUMAN	0	2	0	0
Q16658	FSCN1	FSCN1	sp|Q16658|FSCN1_HUMAN	0	1	0	0
Q9P2K3	RCOR3	RCOR3	sp|Q9P2K3-3|RCOR3_HUMAN	0	9	0	0
P15976	GATA1	GATA1	sp|P15976-3|GATA1_HUMAN	0	1	0	0
Q9Y5B6	PAXB1	PAXBP1	sp|Q9Y5B6-2|PAXB1_HUMAN	0	3	0	0
Q8WWQ0	PHIP	PHIP	sp|Q8WWQ0|PHIP_HUMAN	0	3	0	0
Q9UNS2	CSN3	COPS3	sp|Q9UNS2-2|CSN3_HUMAN	0	1	0	0
Q9Y4U1	MMAC	MMACHC	sp|Q9Y4U1|MMAC_HUMAN	0	3	0	0
Q9UPM8	AP4E1	AP4E1	sp|Q9UPM8-2|AP4E1_HUMAN	0	1	0	0
Q07889	SOS1	SOS1	sp|Q07889|SOS1_HUMAN	0	2	0	0
Q86UW6	N4BP2	N4BP2	sp|Q86UW6-2|N4BP2_HUMAN	0	1	0	0
Q6ULP2	AFTIN	AFTPH	sp|Q6ULP2-7|AFTIN_HUMAN	0	2	0	0
Q99638	RAD9A	RAD9A	sp|Q99638|RAD9A_HUMAN	0	8	0	0
P49593	PPM1F	PPM1F	sp|P49593-2|PPM1F_HUMAN	0	1	0	0
Q9Y4E5	ZN451	ZNF451	sp|Q9Y4E5-2|ZN451_HUMAN	0	3	0	0
Q9NY61	AATF	AATF	sp|Q9NY61|AATF_HUMAN	0	6	0	0
Q9BZ95	NSD3	NSD3	sp|Q9BZ95-3|NSD3_HUMAN	0	1	0	0
Q15185	TEBP	PTGES3	sp|Q15185-4|TEBP_HUMAN	0	8	0	0
Q8N302	AGGF1	AGGF1	sp|Q8N302-2|AGGF1_HUMAN	0	6	0	0
O94979	SC31A	SEC31A	sp|O94979-3|SC31A_HUMAN	0	3	0	0
Q6R327	RICTR	RICTOR	sp|Q6R327-3|RICTR_HUMAN	0	1	0	0
O75683	SURF6	SURF6	sp|O75683|SURF6_HUMAN	0	1	0	0
Q147X3	NAA30	NAA30	sp|Q147X3|NAA30_HUMAN	0	1	0	0
O43823	AKAP8	AKAP8	sp|O43823|AKAP8_HUMAN	0	2	0	0
Q5T481	RBM20	RBM20	sp|Q5T481|RBM20_HUMAN	0	4	0	0
Q9NVN3	RIC8B	RIC8B	sp|Q9NVN3-4|RIC8B_HUMAN	0	2	0	0
Q9UPN3	MACF1	MACF1	sp|Q9UPN3-4|MACF1_HUMAN	0	1	0	0
Q16643	DREB	DBN1	sp|Q16643|DREB_HUMAN	0	1	0	0
O15234	CASC3	CASC3	sp|O15234|CASC3_HUMAN	0	3	0	0
O75153	CLU	CLUH	sp|O75153|CLU_HUMAN	0	1	0	0
Q5VV41	ARHGG	ARHGEF16	sp|Q5VV41|ARHGG_HUMAN	0	3	0	0
Q9Y5J1	UTP18	UTP18	sp|Q9Y5J1|UTP18_HUMAN	0	6	0	0
Q9UHF7	TRPS1	TRPS1	sp|Q9UHF7|TRPS1_HUMAN	0	2	0	0
Q96JB3	HIC2	HIC2	sp|Q96JB3-2|HIC2_HUMAN	0	3	0	0
Q8IX01	SUGP2	SUGP2	sp|Q8IX01-4|SUGP2_HUMAN	0	1	0	0
Q8N2M8	CLASR	CLASRP	sp|Q8N2M8-3|CLASR_HUMAN	0	6	0	2
Q9UBH6	XPR1	XPR1	sp|Q9UBH6-2|XPR1_HUMAN	0	1	0	0
Q5SSJ5	HP1B3	HP1BP3	sp|Q5SSJ5-3|HP1B3_HUMAN	0	6	0	0
Q9UPY3	DICER	DICER1	sp|Q9UPY3|DICER_HUMAN	0	3	0	0
Q9P289	STK26	STK26	sp|Q9P289-2|STK26_HUMAN	0	4	0	0
Q9P2N6	KANL3	KANSL3	sp|Q9P2N6-8|KANL3_HUMAN	0	0	1	0
Q13601	KRR1	KRR1	sp|Q13601-2|KRR1_HUMAN	0	1	0	0
Q15059	BRD3	BRD3	sp|Q15059-2|BRD3_HUMAN	0	1	0	0
Q99719	2005-09-01	2005-09-01	sp|Q99719-2|SEPT5_HUMAN	0	1	0	0
Q17RY0	CPEB4	CPEB4	sp|Q17RY0-2|CPEB4_HUMAN	0	0	2	0
Q96GN5	CDA7L	CDCA7L	sp|Q96GN5-4|CDA7L_HUMAN	0	2	0	0
Q5TAQ9	DCAF8	DCAF8	sp|Q5TAQ9-2|DCAF8_HUMAN	0	2	0	0
Q9HAP2	MLXIP	MLXIP	sp|Q9HAP2|MLXIP_HUMAN	0	5	0	0
P20929	NEBU	NEB	sp|P20929-4|NEBU_HUMAN	0	1	0	0
Q15185	TEBP	PTGES3	sp|Q15185|TEBP_HUMAN	0	4	0	0
O14730	RIOK3	RIOK3	sp|O14730-2|RIOK3_HUMAN	0	3	0	0
Q6P6C2	ALKB5	ALKBH5	sp|Q6P6C2-3|ALKB5_HUMAN	0	3	0	0
Q92628	K0232	KIAA0232	sp|Q92628|K0232_HUMAN	0	2	0	0
Q96MY1	NOL4L	NOL4L	sp|Q96MY1-2|NOL4L_HUMAN	0	2	0	0
O00267	SPT5H	SUPT5H	sp|O00267-2|SPT5H_HUMAN	0	3	0	0
Q9UBB9	TFP11	TFIP11	sp|Q9UBB9|TFP11_HUMAN	0	2	0	0
P45973	CBX5	CBX5	sp|P45973|CBX5_HUMAN	0	4	0	0
Q8IXQ4	GPAM1	GPALPP1	sp|Q8IXQ4|GPAM1_HUMAN	0	7	0	0
Q9Y3S1	WNK2	WNK2	sp|Q9Y3S1-2|WNK2_HUMAN	0	2	0	0
Q15649	ZNHI3	ZNHIT3	sp|Q15649-2|ZNHI3_HUMAN	0	1	0	0
Q9H7L9	SDS3	SUDS3	sp|Q9H7L9|SDS3_HUMAN	0	9	0	0
Q6UB35	C1TM	MTHFD1L	sp|Q6UB35|C1TM_HUMAN	0	3	0	0
P35251	RFC1	RFC1	sp|P35251-2|RFC1_HUMAN	0	5	0	0
Q6RI45	BRWD3	BRWD3	sp|Q6RI45-5|BRWD3_HUMAN	0	3	0	0
P84103	SRSF3	SRSF3	sp|P84103-2|SRSF3_HUMAN	0	1	0	0
Q13895	BYST	BYSL	sp|Q13895|BYST_HUMAN	0	1	0	0
Q96RS0	TGS1	TGS1	sp|Q96RS0|TGS1_HUMAN	0	2	0	0
Q14CW9	AT7L3	ATXN7L3	sp|Q14CW9|AT7L3_HUMAN	0	1	0	0
Q15007	FL2D	WTAP	sp|Q15007|FL2D_HUMAN	0	1	0	0
P31323	KAP3	PRKAR2B	sp|P31323|KAP3_HUMAN	0	4	0	0
P60174	TPIS	TPI1	sp|P60174|TPIS_HUMAN	0	1	0	0
Q9P0U4	CXXC1	CXXC1	sp|Q9P0U4|CXXC1_HUMAN	0	3	0	0
O60573	IF4E2	EIF4E2	sp|O60573-2|IF4E2_HUMAN	0	1	0	0
Q8N3D4	EH1L1	EHBP1L1	sp|Q8N3D4|EH1L1_HUMAN	0	1	0	0
Q08752	PPID	PPID	sp|Q08752|PPID_HUMAN	0	2	0	0
Q14202	ZMYM3	ZMYM3	sp|Q14202|ZMYM3_HUMAN	0	1	0	0
Q12894	IFRD2	IFRD2	sp|Q12894|IFRD2_HUMAN	0	6	0	0
Q15459	SF3A1	SF3A1	sp|Q15459|SF3A1_HUMAN	0	5	0	0
Q9BRR8	GPTC1	GPATCH1	sp|Q9BRR8|GPTC1_HUMAN	0	3	0	0
P20962	PTMS	PTMS	sp|P20962|PTMS_HUMAN	0	1	0	0
Q96KC8	DNJC1	DNAJC1	sp|Q96KC8|DNJC1_HUMAN	0	3	0	0
Q9H1E5	TMX4	TMX4	sp|Q9H1E5|TMX4_HUMAN	0	3	0	0
P78337	PITX1	PITX1	sp|P78337|PITX1_HUMAN	0	9	0	0
Q9Y6M1	IF2B2	IGF2BP2	sp|Q9Y6M1-5|IF2B2_HUMAN	0	3	0	0
Q9BXW9	FACD2	FANCD2	sp|Q9BXW9|FACD2_HUMAN	0	5	0	0
Q86VW2	ARHGP	ARHGEF25	sp|Q86VW2-2|ARHGP_HUMAN	0	0	2	0
P51114	FXR1	FXR1	sp|P51114-3|FXR1_HUMAN	0	2	0	0
Q9NQ55	SSF1	PPAN	sp|Q9NQ55-2|SSF1_HUMAN	0	1	0	0
Q04724	TLE1	TLE1	sp|Q04724|TLE1_HUMAN	0	2	0	0
Q92616	GCN1	GCN1	sp|Q92616|GCN1_HUMAN	0	1	0	0
O75554	WBP4	WBP4	sp|O75554-2|WBP4_HUMAN	0	4	0	0
Q16851	UGPA	UGP2	sp|Q16851-2|UGPA_HUMAN	0	1	0	0
O15371	EIF3D	EIF3D	sp|O15371-2|EIF3D_HUMAN	0	3	0	0
Q8N1G1	REXO1	REXO1	sp|Q8N1G1|REXO1_HUMAN	0	2	0	0
P25788	PSA3	PSMA3	sp|P25788-2|PSA3_HUMAN	0	1	0	0
P15880	RS2	RPS2	sp|P15880|RS2_HUMAN	0	1	0	0
O60291	MGRN1	MGRN1	sp|O60291-4|MGRN1_HUMAN	0	2	0	0
Q9NQC8	IFT46	IFT46	sp|Q9NQC8|IFT46_HUMAN	0	2	0	0
Q8NC44	RETR2	RETREG2	sp|Q8NC44|RETR2_HUMAN	0	1	0	0
Q66K14	TBC9B	TBC1D9B	sp|Q66K14-2|TBC9B_HUMAN	0	1	2	0
Q96LA8	ANM6	PRMT6	sp|Q96LA8|ANM6_HUMAN	0	1	0	0
P51580	TPMT	TPMT	sp|P51580|TPMT_HUMAN	0	1	0	0
Q86X53	ERIC1	ERICH1	sp|Q86X53|ERIC1_HUMAN	0	1	0	0
O94992	HEXI1	HEXIM1	sp|O94992|HEXI1_HUMAN	0	2	0	0
P60981	DEST	DSTN	sp|P60981|DEST_HUMAN	0	1	0	0
P09651	ROA1	HNRNPA1	sp|P09651-3|ROA1_HUMAN	0	4	0	0
Q70Z53	F10C1	FRA10AC1	sp|Q70Z53|F10C1_HUMAN	0	3	0	0
Q9NVU7	SDA1	SDAD1	sp|Q9NVU7-2|SDA1_HUMAN	0	4	0	0
Q6PJF5	RHDF2	RHBDF2	sp|Q6PJF5-2|RHDF2_HUMAN	0	2	0	0
P51003	PAPOA	PAPOLA	sp|P51003|PAPOA_HUMAN	0	1	0	0
Q9BWF3	RBM4	RBM4	sp|Q9BWF3-3|RBM4_HUMAN	0	0	1	0
Q9ULX3	NOB1	NOB1	sp|Q9ULX3|NOB1_HUMAN	0	2	0	0
P35221	CTNA1	CTNNA1	sp|P35221-3|CTNA1_HUMAN	0	2	0	0
P06733	ENOA	ENO1	sp|P06733|ENOA_HUMAN	0	2	0	0
Q9C0E8	LNP	LNP	sp|Q9C0E8-3|LNP_HUMAN	0	2	0	0
Q9BVJ6	UT14A	UTP14A	sp|Q9BVJ6|UT14A_HUMAN	0	4	0	0
Q7L8J4	3BP5L	SH3BP5L	sp|Q7L8J4-2|3BP5L_HUMAN	0	1	0	0
Q9BQC3	DPH2	DPH2	sp|Q9BQC3-2|DPH2_HUMAN	0	1	0	0
Q8N5Y2	MS3L1	MSL3	sp|Q8N5Y2-2|MS3L1_HUMAN	0	2	0	0
Q8NEJ9	NGDN	NGDN	sp|Q8NEJ9-2|NGDN_HUMAN	0	3	0	0
A0MZ66	SHOT1	SHTN1	sp|A0MZ66-4|SHOT1_HUMAN	0	2	0	0
O60678	ANM3	PRMT3	sp|O60678|ANM3_HUMAN	0	2	0	0
P10588	NR2F6	NR2F6	sp|P10588|NR2F6_HUMAN	0	2	0	0
Q9H8Y5	ANKZ1	ANKZF1	sp|Q9H8Y5|ANKZ1_HUMAN	0	2	0	0
P41252	SYIC	IARS	sp|P41252|SYIC_HUMAN	0	1	0	0
Q69YN4	VIR	KIAA1429	sp|Q69YN4-3|VIR_HUMAN	0	2	0	0
Q14677	EPN4	CLINT1	sp|Q14677|EPN4_HUMAN	0	6	0	0
Q13442	HAP28	PDAP1	sp|Q13442|HAP28_HUMAN	0	8	0	0
Q00341	VIGLN	HDLBP	sp|Q00341-2|VIGLN_HUMAN	0	4	0	0
Q9UID6	ZN639	ZNF639	sp|Q9UID6|ZN639_HUMAN	0	1	0	0
Q9H3H1	MOD5	TRIT1	sp|Q9H3H1-6|MOD5_HUMAN	0	1	0	0
Q96QE3	ATAD5	ATAD5	sp|Q96QE3-2|ATAD5_HUMAN	0	3	0	0
Q4VC05	BCL7A	BCL7A	sp|Q4VC05|BCL7A_HUMAN	0	8	0	0
P13861	KAP2	PRKAR2A	sp|P13861-2|KAP2_HUMAN	0	2	0	0
P27815	PDE4A	PDE4A	sp|P27815-4|PDE4A_HUMAN	0	2	0	0
Q8TEQ6	GEMI5	GEMIN5	sp|Q8TEQ6|GEMI5_HUMAN	0	1	0	0
Q9UMZ2	SYNRG	SYNRG	sp|Q9UMZ2-6|SYNRG_HUMAN	0	1	0	0
P05387	RLA2	RPLP2	sp|P05387|RLA2_HUMAN	0	3	0	0
Q96S82	UBL7	UBL7	sp|Q96S82|UBL7_HUMAN	0	1	0	0
P10244	MYBB	MYBL2	sp|P10244-2|MYBB_HUMAN	0	1	0	0
Q96GM8	TOE1	TOE1	sp|Q96GM8|TOE1_HUMAN	0	1	0	0
Q562E7	WDR81	WDR81	sp|Q562E7-3|WDR81_HUMAN	0	3	0	0
Q9BYX2	TBD2A	TBC1D2	sp|Q9BYX2-6|TBD2A_HUMAN	0	1	0	0
P16989	YBOX3	YBX3	sp|P16989|YBOX3_HUMAN	0	6	0	0
Q9Y3S2	ZN330	ZNF330	sp|Q9Y3S2|ZN330_HUMAN	0	1	0	0
Q8N488	RYBP	RYBP	sp|Q8N488|RYBP_HUMAN	0	1	0	0
Q9H2F5	EPC1	EPC1	sp|Q9H2F5-3|EPC1_HUMAN	0	2	0	0
O75436	VP26A	VPS26A	sp|O75436|VP26A_HUMAN	0	2	0	0
Q13105	ZBT17	ZBTB17	sp|Q13105-2|ZBT17_HUMAN	0	1	0	0
O00425	IF2B3	IGF2BP3	sp|O00425|IF2B3_HUMAN	0	1	0	0
Q8TBF4	ZCRB1	ZCRB1	sp|Q8TBF4|ZCRB1_HUMAN	0	2	0	0
Q14683	SMC1A	SMC1A	sp|Q14683|SMC1A_HUMAN	0	1	0	0
P30414	NKTR	NKTR	sp|P30414|NKTR_HUMAN	0	2	0	0
Q96ST3	SIN3A	SIN3A	sp|Q96ST3|SIN3A_HUMAN	0	1	0	0
Q9C0B9	ZCHC2	ZCCHC2	sp|Q9C0B9-2|ZCHC2_HUMAN	0	4	0	0
Q9UQ80	PA2G4	PA2G4	sp|Q9UQ80|PA2G4_HUMAN	0	1	0	0
Q08AE8	SPIR1	SPIRE1	sp|Q08AE8-4|SPIR1_HUMAN	0	3	0	0
Q8NEM2	SHCBP	SHCBP1	sp|Q8NEM2|SHCBP_HUMAN	0	2	0	0
Q96GY3	LIN37	LIN37	sp|Q96GY3|LIN37_HUMAN	0	3	0	0
Q9H3N1	TMX1	TMX1	sp|Q9H3N1|TMX1_HUMAN	0	1	0	0
O60885	BRD4	BRD4	sp|O60885|BRD4_HUMAN	0	1	0	0
O43395	PRPF3	PRPF3	sp|O43395|PRPF3_HUMAN	0	1	0	0
O43164	PJA2	PJA2	sp|O43164-2|PJA2_HUMAN	0	3	0	0
Q68EM7	RHG17	ARHGAP17	sp|Q68EM7-7|RHG17_HUMAN	0	2	0	0
P26599	PTBP1	PTBP1	sp|P26599|PTBP1_HUMAN	0	1	0	0
Q9UGY1	NOL12	NOL12	sp|Q9UGY1|NOL12_HUMAN	0	3	0	0
Q9BXL7	CAR11	CARD11	sp|Q9BXL7|CAR11_HUMAN	0	1	0	0
Q86WR0	CCD25	CCDC25	sp|Q86WR0-2|CCD25_HUMAN	0	1	0	0
Q96I25	SPF45	RBM17	sp|Q96I25|SPF45_HUMAN	0	2	0	0
Q6VMQ6	MCAF1	ATF7IP	sp|Q6VMQ6-2|MCAF1_HUMAN	0	2	0	0
P26639	SYTC	TARS	sp|P26639|SYTC_HUMAN	0	1	0	0
Q96G03	PGM2	PGM2	sp|Q96G03-2|PGM2_HUMAN	0	1	0	0
P55081	MFAP1	MFAP1	sp|P55081|MFAP1_HUMAN	0	7	0	0
Q76FK4	NOL8	NOL8	sp|Q76FK4-2|NOL8_HUMAN	0	7	0	0
O75643	U520	SNRNP200	sp|O75643-2|U520_HUMAN	0	1	0	0
Q8TEU7	RPGF6	RAPGEF6	sp|Q8TEU7-6|RPGF6_HUMAN	0	1	0	0
Q9UKT9	IKZF3	IKZF3	sp|Q9UKT9-16|IKZF3_HUMAN	0	5	0	0
Q96LT9	RBM40	RNPC3	sp|Q96LT9-2|RBM40_HUMAN	0	1	0	0
Q6ZW76	ANKS3	ANKS3	sp|Q6ZW76-2|ANKS3_HUMAN	0	2	0	0
Q9UBB5	MBD2	MBD2	sp|Q9UBB5|MBD2_HUMAN	0	1	0	0
Q9NZI8	IF2B1	IGF2BP1	sp|Q9NZI8|IF2B1_HUMAN	0	1	0	0
Q1KMD3	HNRL2	HNRNPUL2	sp|Q1KMD3|HNRL2_HUMAN	0	12	0	0
Q9BZD4	NUF2	NUF2	sp|Q9BZD4|NUF2_HUMAN	0	1	0	0
Q15424	SAFB1	SAFB	sp|Q15424-2|SAFB1_HUMAN	0	6	0	0
Q86UE4	LYRIC	MTDH	sp|Q86UE4|LYRIC_HUMAN	0	1	1	0
Q5C9Z4	NOM1	NOM1	sp|Q5C9Z4|NOM1_HUMAN	0	2	0	0
Q9H2J4	PDCL3	PDCL3	sp|Q9H2J4|PDCL3_HUMAN	0	2	0	0
Q9NZM4	BICRA	BICRA	sp|Q9NZM4-2|BICRA_HUMAN	0	2	0	0
Q02790	FKBP4	FKBP4	sp|Q02790|FKBP4_HUMAN	0	1	0	0
Q96F63	CCD97	CCDC97	sp|Q96F63|CCD97_HUMAN	0	3	0	0
O60447	EVI5	EVI5	sp|O60447|EVI5_HUMAN	0	2	0	0
Q9HAU5	RENT2	UPF2	sp|Q9HAU5|RENT2_HUMAN	0	1	0	0
Q8IZL8	PELP1	PELP1	sp|Q8IZL8|PELP1_HUMAN	0	1	0	0
O00409	FOXN3	FOXN3	sp|O00409-2|FOXN3_HUMAN	0	1	0	0
O15173	PGRC2	PGRMC2	sp|O15173|PGRC2_HUMAN	0	1	0	0
O75691	UTP20	UTP20	sp|O75691|UTP20_HUMAN	0	1	0	0
Q02952	AKA12	AKAP12	sp|Q02952-3|AKA12_HUMAN	0	3	0	0
O95935	TBX18	TBX18	sp|O95935|TBX18_HUMAN	0	2	0	0
Q8WZ73	RFFL	RFFL	sp|Q8WZ73-2|RFFL_HUMAN	0	2	0	0
Q15032	R3HD1	R3HDM1	sp|Q15032-2|R3HD1_HUMAN	0	2	0	0
P68402	PA1B2	PAFAH1B2	sp|P68402-3|PA1B2_HUMAN	0	2	0	0
O15320	CTGE5	CTAGE5	sp|O15320-9|CTGE5_HUMAN	0	3	0	0
Q8NFD5	ARI1B	ARID1B	sp|Q8NFD5-4|ARI1B_HUMAN	0	2	0	0
O95696	BRD1	BRD1	sp|O95696|BRD1_HUMAN	0	2	0	0
Q9NVU0	RPC5	POLR3E	sp|Q9NVU0-3|RPC5_HUMAN	0	3	0	0
Q9Y5Q9	TF3C3	GTF3C3	sp|Q9Y5Q9-2|TF3C3_HUMAN	0	1	0	0
Q8TBB5	KLDC4	KLHDC4	sp|Q8TBB5-2|KLDC4_HUMAN	0	2	0	0
Q8WUA7	TB22A	TBC1D22A	sp|Q8WUA7-3|TB22A_HUMAN	0	1	0	0
Q9Y2D9	ZN652	ZNF652	sp|Q9Y2D9|ZN652_HUMAN	0	3	0	0
P47712	PA24A	PLA2G4A	sp|P47712|PA24A_HUMAN	0	6	0	0
Q5R372	RBG1L	RABGAP1L	sp|Q5R372-2|RBG1L_HUMAN	0	1	0	0
Q9NXX6	NSE4A	NSMCE4A	sp|Q9NXX6-2|NSE4A_HUMAN	0	0	2	0
Q8TDR0	MIPT3	TRAF3IP1	sp|Q8TDR0-2|MIPT3_HUMAN	0	2	0	0
P47736	RPGP1	RAP1GAP	sp|P47736|RPGP1_HUMAN	0	2	0	0
P61244	MAX	MAX	sp|P61244-2|MAX_HUMAN	0	1	0	0
Q02447	SP3	SP3	sp|Q02447-2|SP3_HUMAN	0	1	0	0
Q86V48	LUZP1	LUZP1	sp|Q86V48-2|LUZP1_HUMAN	0	1	0	0
Q9BTE3	MCMBP	MCMBP	sp|Q9BTE3|MCMBP_HUMAN	0	1	0	0
Q9BT43	RPC7L	POLR3GL	sp|Q9BT43|RPC7L_HUMAN	0	3	0	0
Q8WYB5	KAT6B	KAT6B	sp|Q8WYB5-3|KAT6B_HUMAN	0	2	0	0
P53999	TCP4	SUB1	sp|P53999|TCP4_HUMAN	0	2	0	0
O95793	STAU1	STAU1	sp|O95793-2|STAU1_HUMAN	0	1	0	0
Q9H9L4	KANL2	KANSL2	sp|Q9H9L4|KANL2_HUMAN	0	2	0	0
P61247	RS3A	RPS3A	sp|P61247|RS3A_HUMAN	0	1	0	0
Q9H1K1	ISCU	ISCU	sp|Q9H1K1|ISCU_HUMAN	0	1	0	0
Q9NP71	MLXPL	MLXIPL	sp|Q9NP71-5|MLXPL_HUMAN	0	2	0	0
Q969H6	POP5	POP5	sp|Q969H6-2|POP5_HUMAN	0	1	0	0
Q9Y5T5	UBP16	USP16	sp|Q9Y5T5-4|UBP16_HUMAN	0	2	0	0
P42166	LAP2A	TMPO	sp|P42166|LAP2A_HUMAN	0	1	0	0
Q9BZI7	REN3B	UPF3B	sp|Q9BZI7-2|REN3B_HUMAN	0	1	0	0
Q9UJV9	DDX41	DDX41	sp|Q9UJV9|DDX41_HUMAN	0	2	0	0
Q9GZR7	DDX24	DDX24	sp|Q9GZR7-2|DDX24_HUMAN	0	1	0	0
P62699	YPEL5	YPEL5	sp|P62699|YPEL5_HUMAN	0	3	0	0
O75821	EIF3G	EIF3G	sp|O75821|EIF3G_HUMAN	0	2	0	0
Q8IY81	SPB1	FTSJ3	sp|Q8IY81|SPB1_HUMAN	0	5	0	0
P42677	RS27	RPS27	sp|P42677|RS27_HUMAN	0	1	0	0
Q8N350	CBARP	CBARP	sp|Q8N350|CBARP_HUMAN	0	2	0	0
Q8N128	F177A	FAM177A1	sp|Q8N128|F177A_HUMAN	0	2	0	0
Q53GT1	KLH22	KLHL22	sp|Q53GT1-3|KLH22_HUMAN	0	1	0	0
Q02446	SP4	SP4	sp|Q02446|SP4_HUMAN	0	1	0	0
Q9Y383	LC7L2	LUC7L2	sp|Q9Y383-3|LC7L2_HUMAN	0	2	0	0
P35606	COPB2	COPB2	sp|P35606-2|COPB2_HUMAN	0	2	0	0
Q14667	K0100	KIAA0100	sp|Q14667-3|K0100_HUMAN	0	2	0	0
Q9ULF5	S39AA	SLC39A10	sp|Q9ULF5-2|S39AA_HUMAN	0	1	0	0
P61604	CH10	HSPE1	sp|P61604|CH10_HUMAN	0	1	0	0
Q06124	PTN11	PTPN11	sp|Q06124-2|PTN11_HUMAN	0	0	1	0
O14976	GAK	GAK	sp|O14976-2|GAK_HUMAN	0	7	0	0
P56181	NDUV3	NDUFV3	sp|P56181-2|NDUV3_HUMAN	0	4	0	0
Q9NYV6	RRN3	RRN3	sp|Q9NYV6-2|RRN3_HUMAN	0	2	0	0
P35579	MYH9	MYH9	sp|P35579-2|MYH9_HUMAN	0	1	0	0
Q96D46	NMD3	NMD3	sp|Q96D46|NMD3_HUMAN	0	3	0	0
O43818	U3IP2	RRP9	sp|O43818|U3IP2_HUMAN	0	5	0	0
O75971	SNPC5	SNAPC5	sp|O75971-2|SNPC5_HUMAN	0	2	0	0
P52756	RBM5	RBM5	sp|P52756|RBM5_HUMAN	0	1	0	0
P78316	NOP14	NOP14	sp|P78316-2|NOP14_HUMAN	0	2	0	0
P49588	SYAC	AARS	sp|P49588|SYAC_HUMAN	0	1	0	0
Q8IWA0	WDR75	WDR75	sp|Q8IWA0|WDR75_HUMAN	0	3	0	0
Q13283	G3BP1	G3BP1	sp|Q13283|G3BP1_HUMAN	0	1	0	0
O95163	ELP1	IKBKAP	sp|O95163|ELP1_HUMAN	0	1	0	0
Q8TA86	RP9	RP9	sp|Q8TA86|RP9_HUMAN	0	2	0	0
Q56P03	EAPP	EAPP	sp|Q56P03|EAPP_HUMAN	0	2	0	0
Q9UKK9	NUDT5	NUDT5	sp|Q9UKK9|NUDT5_HUMAN	0	1	0	0
Q86XP3	DDX42	DDX42	sp|Q86XP3|DDX42_HUMAN	0	3	0	0
Q13206	DDX10	DDX10	sp|Q13206|DDX10_HUMAN	0	4	0	0
P05388	RLA0	RPLP0	sp|P05388-2|RLA0_HUMAN	0	3	0	0
Q9UPW6	SATB2	SATB2	sp|Q9UPW6-2|SATB2_HUMAN	0	2	0	0
Q9BQF6	SENP7	SENP7	sp|Q9BQF6-4|SENP7_HUMAN	0	3	0	0
Q8TDD1	DDX54	DDX54	sp|Q8TDD1|DDX54_HUMAN	0	2	0	0
O14979	HNRDL	HNRNPDL	sp|O14979-3|HNRDL_HUMAN	0	1	0	0
P21964	COMT	COMT	sp|P21964-2|COMT_HUMAN	0	1	0	0
Q9BXJ9	NAA15	NAA15	sp|Q9BXJ9|NAA15_HUMAN	0	2	0	0
P40222	TXLNA	TXLNA	sp|P40222|TXLNA_HUMAN	0	1	0	0
Q9UKS7	IKZF2	IKZF2	sp|Q9UKS7-3|IKZF2_HUMAN	0	2	0	0
Q9BZE4	NOG1	GTPBP4	sp|Q9BZE4-3|NOG1_HUMAN	0	2	0	0
Q9BXY0	MAK16	MAK16	sp|Q9BXY0|MAK16_HUMAN	0	9	0	0
P78356	PI42B	PIP4K2B	sp|P78356|PI42B_HUMAN	0	2	0	0
Q5T8D3	ACBD5	ACBD5	sp|Q5T8D3-4|ACBD5_HUMAN	0	3	0	0
Q9Y3P9	RBGP1	RABGAP1	sp|Q9Y3P9-4|RBGP1_HUMAN	0	1	0	0
P31749	AKT1	AKT1	sp|P31749-2|AKT1_HUMAN	0	2	0	0
Q9P265	DIP2B	DIP2B	sp|Q9P265|DIP2B_HUMAN	0	1	0	0
Q7Z401	MYCPP	DENND4A	sp|Q7Z401|MYCPP_HUMAN	0	3	0	0
Q2NKX8	ERC6L	ERCC6L	sp|Q2NKX8|ERC6L_HUMAN	0	2	0	0
Q9BUL5	PHF23	PHF23	sp|Q9BUL5-3|PHF23_HUMAN	0	6	0	0
O00566	MPP10	MPHOSPH10	sp|O00566|MPP10_HUMAN	0	3	0	0
Q96BR1	SGK3	SGK3	sp|Q96BR1-2|SGK3_HUMAN	0	2	0	0
Q9H8E8	CSR2B	KAT14	sp|Q9H8E8-2|CSR2B_HUMAN	0	2	0	0
P48380	RFX3	RFX3	sp|P48380|RFX3_HUMAN	0	2	0	0
Q13823	NOG2	GNL2	sp|Q13823|NOG2_HUMAN	0	5	0	0
Q9NY27	PP4R2	PPP4R2	sp|Q9NY27-2|PP4R2_HUMAN	0	2	0	0
Q96EP1	CHFR	CHFR	sp|Q96EP1-2|CHFR_HUMAN	0	2	0	0
P27540	ARNT	ARNT	sp|P27540-3|ARNT_HUMAN	0	1	0	0
Q9P258	RCC2	RCC2	sp|Q9P258|RCC2_HUMAN	0	5	0	0
Q9BW85	CCD94	CCDC94	sp|Q9BW85|CCD94_HUMAN	0	2	0	0
Q12874	SF3A3	SF3A3	sp|Q12874|SF3A3_HUMAN	0	6	0	0
Q13177	PAK2	PAK2	sp|Q13177|PAK2_HUMAN	0	1	0	0
Q8N196	SIX5	SIX5	sp|Q8N196|SIX5_HUMAN	0	2	0	0
Q99956	DUS9	DUSP9	sp|Q99956|DUS9_HUMAN	0	2	0	0
Q13371	PHLP	PDCL	sp|Q13371-2|PHLP_HUMAN	0	2	0	0
Q92882	OSTF1	OSTF1	sp|Q92882|OSTF1_HUMAN	0	1	0	0
Q9Y3B9	RRP15	RRP15	sp|Q9Y3B9|RRP15_HUMAN	0	7	0	0
Q9C0J8	WDR33	WDR33	sp|Q9C0J8-3|WDR33_HUMAN	0	1	0	0
P23396	RS3	RPS3	sp|P23396|RS3_HUMAN	0	1	0	0
Q9P2I0	CPSF2	CPSF2	sp|Q9P2I0|CPSF2_HUMAN	0	3	0	0
Q8N7X4	MAGB6	MAGEB6	sp|Q8N7X4|MAGB6_HUMAN	0	3	0	0
O15318	RPC7	POLR3G	sp|O15318|RPC7_HUMAN	0	1	0	0
Q8NAV1	PR38A	PRPF38A	sp|Q8NAV1|PR38A_HUMAN	0	2	0	0
P13807	GYS1	GYS1	sp|P13807-2|GYS1_HUMAN	0	2	0	0
Q9P2W9	STX18	STX18	sp|Q9P2W9|STX18_HUMAN	0	1	0	0
Q9UHJ3	SMBT1	SFMBT1	sp|Q9UHJ3-2|SMBT1_HUMAN	0	2	0	0
O94806	KPCD3	PRKD3	sp|O94806-2|KPCD3_HUMAN	0	2	0	0
Q15746	MYLK	MYLK	sp|Q15746-10|MYLK_HUMAN	0	0	2	0
Q9P2B7	CFA97	CFAP97	sp|Q9P2B7-2|CFA97_HUMAN	0	3	0	0
O94842	TOX4	TOX4	sp|O94842-3|TOX4_HUMAN	0	4	0	0
P20042	IF2B	EIF2S2	sp|P20042|IF2B_HUMAN	0	1	0	0
Q9H4G0	E41L1	EPB41L1	sp|Q9H4G0-3|E41L1_HUMAN	0	2	0	0
O95394	AGM1	PGM3	sp|O95394|AGM1_HUMAN	0	1	0	0
P10276	RARA	RARA	sp|P10276-3|RARA_HUMAN	0	2	0	0
Q9Y388	RBMX2	RBMX2	sp|Q9Y388|RBMX2_HUMAN	0	1	0	0
Q9UHX1	PUF60	PUF60	sp|Q9UHX1-4|PUF60_HUMAN	0	1	0	0
P31321	KAP1	PRKAR1B	sp|P31321|KAP1_HUMAN	0	2	0	0
Q14137	BOP1	BOP1	sp|Q14137-2|BOP1_HUMAN	0	2	0	0
O14641	DVL2	DVL2	sp|O14641|DVL2_HUMAN	0	1	0	0
P28482	MK01	MAPK1	sp|P28482|MK01_HUMAN	0	1	0	0
Q9H6T3	RPAP3	RPAP3	sp|Q9H6T3-2|RPAP3_HUMAN	0	4	0	0
O60763	USO1	USO1	sp|O60763|USO1_HUMAN	0	0	0	3
Q9NVR2	INT10	INTS10	sp|Q9NVR2|INT10_HUMAN	0	0	0	4
Q9Y6I7	WSB1	WSB1	sp|Q9Y6I7-3|WSB1_HUMAN	0	1	0	0
P08195	4F2	SLC3A2	sp|P08195-2|4F2_HUMAN	0	0	0	1
Q9P215	POGK	POGK	sp|Q9P215|POGK_HUMAN	0	0	0	1
Q8WXA9	SREK1	SREK1	sp|Q8WXA9|SREK1_HUMAN	0	0	0	2
Q9P2K8	E2AK4	EIF2AK4	sp|Q9P2K8|E2AK4_HUMAN	0	0	0	1
