# Supplementary material for: KOPI: Kinase inhibitOr Proteome Impact analysis
Source: Sci Rep. 2022 Jul 29;12:13015. doi: 10.1038/s41598-022-16557-w (PMC9338059; doi:10.1038/s41598-022-16557-w)
Supplement: Supplementary file 7 — Supplementary Table S6. [file 41598_2022_16557_MOESM7_ESM.xlsx]

## Sheet: TOC
Supplementary Table 6
Sheet name	Description
hyper	Pathways enriched with proteins having hyper phosphorylated sites
hypo	Pathways enriched with proteins having hypo phosphorylated sites
biphasic	Pathways enriched with proteins having biphasic phosphorylated sites
Field titles
GOterm	name of the pathway
Function	function of the pathway
HypergeoPval	significance in hypergeometric test
GOterm_size	number of proteins in the pathway
GOterm_inbg_size	number of proteins in the pathway and in the background list
Proportion	proportion of pathway proteins within the background list
DE_GO_size	number of differential proteins in the pathway
Background_size	number of proteins in the background list
DE_size	number of total differential proteins
DE_genes	name of differential proteins in the pathway
All_genes	name of all proteins in the pathway

## Sheet: hyper
GOterm	Function	HypergeoPval	GOterm_size	GOterm_inbg_size	Proportion	DE_GO_size	Background_size	DE_size	DE_genes	All_genes
hsa03013	rna transport - homo sapiens (human)	0.17622	171	58	0.339181	3	1832	46	ACIN1;NUP214;SRRM1	TPR;NUP50;PABPC4;NCBP1;UPF3B;EIF3D;ELAC2;SRRM1;POP5;RNPS1;SUMO1;RGPD3;CLNS1A;POP1;EIF2B5;EIF2S2;RBM8A;TACC3;NUP153;FXR2;EIF4E2;THOC1;CASC3;EIF3C;RANBP2;EIF3F;PNN;NUP88;NUP98;GEMIN5;NUP214;THOC2;THOC5;NUP35;NMD3;FXR1;NUP155;STRAP;EIF4B;EIF4E;EIF4EBP1;EIF4EBP2;EIF4G1;EIF4G2;EIF5;EIF5B;ACIN1;SMN1;DDX20;UPF2;EIF3B;NUP188;NUP93;EIF3G;EIF3H;EIF3J;EIF4G3;TGS1
pathway_tgf_beta_receptor	tgf_beta_receptor	0.111605	176	47	0.267045	3	1832	46	MYC;NUP214;SPTBN1	JUN;HDAC1;RB1;CDK2;TRIM33;AKT1;NUP153;ZEB2;ANAPC2;ATF2;SP1;MAPK1;PML;MAPK14;CDC23;FOXO3;RUNX1;SPTBN1;CCNB2;TFDP1;SNX1;CRK;ANAPC4;MEF2C;PRKAR2A;MAPK8;STRAP;MAP3K7;TGIF1;XPO4;NUP214;DAXX;SNIP1;SNW1;IRF2BP1;CREBBP;BRCA1;STK11IP;SUMO1;PTK2;PXN;CTNNA1;ZEB1;JUNB;DCP1A;MYC;PRKAR1B
r-hsa-159236	transport of mature mrna derived from an intron-containing transcript	0.0441974	76	32	0.421053	3	1832	46	NUP214;SRRM1;SRSF11	THOC2;RNPS1;THOC1;SRRM1;NUP93;UPF3B;NUP35;RBM8A;NUP88;U2AF2;SRSF9;NUP188;SRSF11;NUP153;NCBP1;ZC3H11A;CASC3;TPR;THOC5;SRSF1;SRSF4;SLU7;SRSF6;NUP98;RANBP2;NUP50;SRSF3;SRSF7;NUP214;SRSF5;NUP155;SRSF2
r-hsa-1640170	cell cycle	0.408539	551	129	0.23412	4	1832	46	LEMD2;MYC;NUP214;USO1	CDC23;RB1;AKT1;NUP153;NUP98;EMD;TERF2IP;CENPJ;NPM1;CSNK1E;LMNA;CCNB2;CLASP1;RANBP2;DYRK1A;PPP1R12A;MCM2;PCM1;ACD;DSN1;LIG1;CENPA;KNL1;ABRAXAS1;E2F3;LIN52;SPDL1;MCM3;CDK2;LPIN2;NUP188;PPP2R5A;ESCO1;NUDC;NDEL1;PRKAR2B;POLD3;NEDD1;RAD9A;CENPF;TP53BP1;GTSE1;HSP90AB1;RPS27;CSNK1D;CLASP2;TPX2;WAPL;NBN;NUF2;NIPBL;CDK11B;ERCC6L;LIN37;NUMA1;CLSPN;LEMD3;MAX;CLIP1;NUP214;SMC3;PRKCB;TOPBP1;HSP90AA1;DKC1;MRE1…
r-hsa-1643685	disease	0.126581	514	107	0.208171	5	1832	46	CCNK;EPS15;MYC;NUP214;TSC2	AKT1;LIG1;NUP153;STAT5A;NUP98;ARRB1;MAP2K2;CHMP2B;MYO18A;GTF2F1;TCEA1;CBL;PAK2;BRAP;TAF3;NMT2;RANBP2;ELL;CHMP4B;EPS15;NELFA;TAF2;MACF1;VPS4B;CREBBP;ZC3HAV1;HDAC1;IRS1;POLR2A;NUP188;PSEN2;CUX1;CANX;TAF4B;NCOR1;RICTOR;BRAF;SH3KBP1;AP3B1;MAP2K7;PACS1;NUP214;VPS4A;CPSF4;SOS1;RCC1;ARAF;IRS2;NELFE;STAT5B;NCOR2;HSP90AA1;FURIN;CPSF6;LMNA;LMNB1;JUN;SUPT16H;EEF2;KPNA2;FGFR1OP;HSPA1A;KSR1;TAF6;CCNT2;TAF12;N…
r-hsa-2990846	sumoylation	0.0125367	104	37	0.355769	4	1832	46	HNRNPC;NOP58;NUP214;TOP2B	XPC;SUMO1;NUP188;NUP153;HNRNPC;TOP2B;PIAS1;NSMCE4A;PHC1;NUP98;PML;TP53BP1;L3MBTL2;SP3;NOP58;NUP155;NUP35;NUP88;PHC3;TPR;SP100;RANBP2;NUP50;SMC1A;TOP2A;NUP93;BMI1;CBX8;WRN;RING1;NUP214;SMC3;BRCA1;SMC5;PCNA;NSMCE3;MDC1
r-hsa-3108232	sumo e3 ligases sumoylate target proteins	0.0125367	98	37	0.377551	4	1832	46	HNRNPC;NOP58;NUP214;TOP2B	XPC;SUMO1;NUP188;NUP153;HNRNPC;TOP2B;PIAS1;NSMCE4A;PHC1;NUP98;PML;TP53BP1;L3MBTL2;SP3;NOP58;NUP155;NUP35;NUP88;PHC3;TPR;SP100;RANBP2;NUP50;SMC1A;TOP2A;NUP93;BMI1;CBX8;WRN;RING1;NUP214;SMC3;BRCA1;SMC5;PCNA;NSMCE3;MDC1
r-hsa-3700989	transcriptional regulation by tp53	0.318524	375	79	0.210667	3	1832	46	ARID3A;CCNK;TSC2	AKT1;CHD3;PML;CENPJ;GTF2F1;TCEA1;PHF20;BRPF1;MAPKAPK5;TAF3;ELL;CHD4;PRKAA1;NELFA;TAF2;KAT6A;ING5;NOC2L;BRPF3;TNKS1BP1;GATAD2A;CNOT3;USP7;KAT5;POLR2A;ATF2;RAD9A;ARID3A;PCNA;DDB2;TAF4B;TPX2;NPM1;RICTOR;NBN;HDAC1;PIP4K2B;NELFE;TOPBP1;SUPT5H;MRE11;JUN;MAPK14;CDK2;SUPT16H;ZNF385A;TAF6;TAF12;GPI;FANCD2;CDK7;DAXX;PRKAB1;BRIP1;SSRP1;CREBBP;CHEK1;TP53BP2;CDK12;RARA;TAF1;RMI1;RFFL;CNOT2;CDK13;TFDP1;TAF1L;B…
r-hsa-4570464	sumoylation of rna binding proteins	0.0108345	48	19	0.395833	3	1832	46	HNRNPC;NOP58;NUP214	NUP93;NUP35;NUP88;BMI1;NUP188;NUP153;PHC3;SUMO1;TPR;PHC1;CBX8;NUP98;RANBP2;RING1;NUP50;HNRNPC;NUP214;NOP58;NUP155
r-hsa-5663205	infectious disease	0.182559	254	59	0.232283	3	1832	46	CCNK;EPS15;NUP214	LIG1;RARA;TAF1;POLR2A;NUP188;NUP153;SUPT16H;SH3KBP1;GTF2F1;CANX;MAP2K2;CHMP2B;EEF2;TCEA1;NUP155;PAK2;HSPA1A;NUP35;NUP88;RANBP2;PSIP1;TAF4B;TPR;TAF1L;TAF3;NMT2;CPSF4;ELL;TAF6;NUP50;SSRP1;TAF12;NUP93;NELFE;CHMP4B;NCBP1;EPS15;NELFA;NPM1;PACS1;RANBP1;NUP214;VPS4A;TAF2;CDK7;RCC1;CCNT2;KPNA2;CCNK;VPS4B;NUP98;HMGA1;CBL;SUPT5H;HSP90AA1;FURIN;KPNA3;MAP2K7;NMT1
r-hsa-68886	m phase	0.195424	267	61	0.228464	3	1832	46	LEMD2;NUP214;USO1	NUF2;LMNB1;CDC23;RB1;LPIN2;CENPC;PPP2R5A;ANAPC2;NUDC;LPIN1;NCAPG;CENPA;AHCTF1;NUP98;EMD;CLASP1;NCAPH2;LEMD2;NUP155;INCENP;RPS27;NUP35;LMNA;CCNB2;TPR;CLASP2;PDS5B;NUP153;RANBP2;USO1;TMPO;WAPL;KNL1;SET;SMC1A;NUP50;NIPBL;NUP93;ANAPC4;ERCC6L;RCC2;DSN1;LEMD3;SMC4;NUP188;NUP214;PDS5A;SMC3;PRKCB;CENPU;NUP88;BUB1;MAPK1;PPP2R5E;CLIP1;SPDL1;CDC26;NDEL1;CENPF;GORASP2;NDE1
r-hsa-69278	cell cycle, mitotic	0.262605	468	104	0.222222	4	1832	46	LEMD2;MYC;NUP214;USO1	AKT1;CDC23;RB1;NUP153;NUP98;EMD;CENPJ;CSNK1E;LMNA;CCNB2;CLASP1;RANBP2;SMC4;PPP1R12A;MCM2;PCM1;DSN1;LIG1;CENPA;KNL1;E2F3;LIN52;SPDL1;MCM3;CDK2;LPIN2;NUP188;PPP2R5A;ESCO1;NUDC;NDEL1;PRKAR2B;POLD3;NEDD1;CENPF;GTSE1;HSP90AB1;RPS27;CSNK1D;CLASP2;TPX2;WAPL;NUF2;NIPBL;CDK11B;ERCC6L;LIN37;NUMA1;LEMD3;MAX;CLIP1;NUP214;SMC3;PRKCB;HSP90AA1;LMNB1;ANAPC2;AHCTF1;POLA2;HDAC1;NCAPG;NCAPH2;CDT1;OFD1;FGFR1OP;PDS5B…
r-hsa-72163	mrna splicing - major pathway	0.276522	185	73	0.394595	3	1832	46	HNRNPC;SRRM1;SRSF11	ISY1;SRSF1;SNRNP200;CWC22;SF1;WBP11;POLR2A;RNPS1;HNRNPC;PCBP2;HNRNPU;RBM5;YBX1;SRSF3;DDX42;DDX46;TRA2B;CTNNBL1;UPF3B;PCF11;GTF2F1;SRSF11;PRPF40A;SART1;FUS;U2SURP;PRPF38A;CD2BP2;RBM17;SRRM1;PAPOLA;DHX16;SF3A1;SRSF6;SRSF10;PUF60;CPSF2;HNRNPA3;PLRG1;HNRNPD;HNRNPUL1;SRSF9;PRPF3;NCBP1;SRSF7;FIP1L1;HNRNPA1;CSTF2T;WBP4;SRSF2;CHERP;CPSF4;SF3B2;PTBP1;SRRT;CWC25;SNW1;RBM8A;SRSF5;U2AF2;CPSF7;SRRM2;SYMPK;GPK…
r-hsa-72172	mrna splicing	0.290466	193	75	0.388601	3	1832	46	HNRNPC;SRRM1;SRSF11	ISY1;SRSF1;SNRNP200;CWC22;SF1;WBP11;POLR2A;RNPS1;HNRNPC;PCBP2;HNRNPU;RBM5;YBX1;SRSF3;DDX42;DDX46;TRA2B;RNPC3;CTNNBL1;UPF3B;PCF11;GTF2F1;SRSF11;PRPF40A;SART1;FUS;U2SURP;PRPF38A;CD2BP2;RBM17;SRRM1;PAPOLA;DHX16;SF3A1;SRSF6;SRSF10;PUF60;CPSF2;HNRNPA3;PLRG1;HNRNPD;HNRNPUL1;SRSF9;PRPF3;NCBP1;ZCRB1;SRSF7;FIP1L1;HNRNPA1;CSTF2T;WBP4;SRSF2;CHERP;CPSF4;SF3B2;PTBP1;SRRT;CWC25;SNW1;RBM8A;SRSF5;U2AF2;CPSF7;SRR…
r-hsa-72202	transport of mature transcript to cytoplasm	0.0721532	88	39	0.443182	3	1832	46	NUP214;SRRM1;SRSF11	SRSF1;NUP188;RNPS1;NUP153;NUP98;SRSF3;UPF3B;NUP155;THOC2;SRSF11;NUP35;NUP88;TPR;THOC5;SLU7;RANBP2;SRRM1;SRSF7;SRSF6;CPSF2;NUP50;NUP93;SRSF9;NCBP1;ZC3H11A;EIF4E;NUP214;SLBP;SRSF2;CPSF4;THOC1;RBM8A;SRSF5;U2AF2;SYMPK;SRSF4;CASC3;WDR33;FIP1L1
r-hsa-72203	processing of capped intron-containing pre-mrna	0.212899	248	95	0.383065	4	1832	46	HNRNPC;NUP214;SRRM1;SRSF11	ISY1;SRSF1;SNRNP200;CWC22;SF1;WBP11;POLR2A;NUP188;RNPS1;NUP153;HNRNPC;PCBP2;HNRNPU;TRA2B;WBP4;YBX1;SRRM2;SRSF3;DDX42;DDX46;CTNNBL1;UPF3B;PCF11;GTF2F1;PRCC;NUP155;THOC2;SRSF11;PRPF40A;NUP35;SART1;SRSF9;FUS;U2SURP;TPR;THOC5;SF3A3;PRPF38A;SLU7;CD2BP2;RANBP2;RBM17;SRRM1;PAPOLA;DHX16;SF3A1;SRSF6;SRSF10;PUF60;CPSF2;WTAP;NUP50;PLRG1;NUP93;RNPC3;HNRNPD;HNRNPUL1;PRPF3;NCBP1;ZC3H11A;SRSF7;SNW1;FIP1L1;HNRNP…
r-hsa-73857	rna polymerase ii transcription	0.0640183	163	61	0.374233	4	1832	46	CCNK;RTF1;SRRM1;SRSF11	RTF1;SRSF1;TAF1;POLR2A;IWS1;RNPS1;PAF1;LSM11;SRSF3;UPF3B;PCF11;GTF2F1;SLBP;TCEA1;THOC2;CTR9;AFF4;SRSF11;LEO1;TAF4B;THOC5;SUPT16H;TAF1L;SLU7;TAF3;TAF6;ELL;SRRM1;NELFE;PAPOLA;EAF1;SRSF6;TAF12;MLLT1;SRSF9;NCBP1;ZC3H11A;SRSF7;NELFA;CSTF2T;SRSF2;CPSF4;TAF2;CDK7;SSRP1;CCNT2;SUPT6H;THOC1;CCNK;RBM8A;SRSF5;U2AF2;CPSF7;SYMPK;SUPT5H;SRSF4;CASC3;WDR33;FIP1L1;CPSF2;CSTF3
r-hsa-74160	gene expression	0.048855	1754	357	0.203535	14	1832	46	ARID3A;CCNK;GTF3C1;HNRNPC;INTS10;MYC;NOP58;NRBP1;NUP214;PATL1;RTF1;SRRM1;SRSF11;TSC2	AKT1;PML;ELL2;SMARCA5;LSM11;TCEA1;BRPF1;ZCRB1;DHX16;SRSF6;SUDS3;EIF4B;EIF3D;NOP56;SLBP;U2AF2;WBP11;ING5;CASC3;EIF2B5;DDX23;POLR3G;TNKS1BP1;CNOT3;USP7;EXOSC5;HNRNPU;CENPJ;SRSF11;NOP2;DDB2;ZKSCAN8;IGF2BP2;DEK;SRRM2;SRSF9;EEF1D;UPF2;ESRRA;NUP214;CHERP;TFAM;SYMPK;SUPT5H;KRR1;RPLP0;CWC22;SAP130;IWS1;PCBP2;EEF2;CPSF4;AEBP2;SRPRA;EIF4E;CDK7;DAXX;SRSF5;ZNF189;CREBBP;CPSF7;EIF3H;PAF1;TRIT1;PCBP1;SNRNP200;…
wp366	tgf-beta signaling pathway	0.076672	132	40	0.30303	3	1832	46	MYC;NUP214;SPTBN1	PTK2;SNW1;ZEB2;TGIF1;PML;SIN3A;PAK2;TGFB1I1;NUP214;SPTBN1;MAPK1;MAPK8;SOS1;ATF2;CREBBP;MAP2K2;MEF2C;MAPK9;MEF2A;SP1;DCP1A;TFDP1;ZEB1;SNIP1;MAPK14;PRKAR2A;PIAS1;SUMO1;NUP153;CCNB2;MAP3K7;MYC;JUN;JUNB;HDAC1;STRAP;AKT1;AXIN1;SHC1;LIMK2
wp411	mrna processing	0.00791955	127	51	0.401575	5	1832	46	CLASRP;HNRNPC;SFSWAP;SREK1;SRRM1	SF3A1;RBM17;CPSF2;CPSF4;FUS;YBX1;CSTF2T;SRSF9;DHX16;SREK1;PCBP2;SUPT5H;RBM5;DDX20;CD2BP2;SRSF1;SRSF2;PRPF4B;SRSF3;SRSF4;SUGP2;PRPF3;HNRNPU;DICER1;CLASRP;SRRM1;POLR2A;TRA2B;SFSWAP;SRSF7;SRSF6;SRSF5;SF3B2;PAPOLA;HNRNPA1;XRN2;RBM39;U2AF2;NCBP1;RNPS1;PTBP1;HNRNPD;HNRNPH1;HNRNPC;PRPF40A;SRPK1;SRPK2;SMC1A;SRSF10;CSTF3;SF3A3

## Sheet: hypo
GOterm	Function	HypergeoPval	GOterm_size	GOterm_inbg_size	Proportion	DE_GO_size	Background_size	DE_size	DE_genes	All_genes
r-hsa-1640170	cell cycle	7.07e-06	551	129	0.23412	50	1832	406	ABRAXAS1;AHCTF1;BABAM1;CDK11B;CDK2;CDT1;CENPC;CENPF;CENPJ;CHEK1;CLASP1;CLASP2;CLSPN;DYRK1A;EXO1;FGFR1OP;INCENP;KAT5;LEMD2;LIN54;LMNA;LMNB1;LPIN2;MCM2;MCM4;MDC1;MYC;NDE1;NDEL1;NIPBL;NPM1;NUP153;NUP35;NUP93;OFD1;PCM1;PDS5B;POLA2;PPP2R5A;PPP2R5E;RAB8A;RANBP2;RB1;SET;TFDP1;TMPO;TOPBP1;TP53BP1;TPX2;WEE1	CDC23;RB1;AKT1;NUP153;NUP98;EMD;TERF2IP;CENPJ;NPM1;CSNK1E;LMNA;CCNB2;CLASP1;RANBP2;DYRK1A;PPP1R12A;MCM2;PCM1;ACD;DSN1;LIG1;CENPA;KNL1;ABRAXAS1;E2F3;LIN52;SPDL1;MCM3;CDK2;LPIN2;NUP188;PPP2R5A;ESCO1;NUDC;NDEL1;PRKAR2B;POLD3;NEDD1;RAD9A;CENPF;TP53BP1;GTSE1;HSP90AB1;RPS27;CSNK1D;CLASP2;TPX2;WAPL;NBN;NUF2;NIPBL;CDK11B;ERCC6L;LIN37;NUMA1;CLSPN;LEMD3;MAX;CLIP1;NUP214;SMC3;PRKCB;TOPBP1;HSP90AA1;DKC1;MRE1…
r-hsa-69278	cell cycle, mitotic	7.83e-05	468	104	0.222222	40	1832	406	AHCTF1;CDK11B;CDK2;CDT1;CENPC;CENPF;CENPJ;CLASP1;CLASP2;DYRK1A;FGFR1OP;INCENP;LEMD2;LIN54;LMNA;LMNB1;LPIN2;MCM2;MCM4;MYC;NDE1;NDEL1;NIPBL;NUP153;NUP35;NUP93;OFD1;PCM1;PDS5B;POLA2;PPP2R5A;PPP2R5E;RAB8A;RANBP2;RB1;SET;TFDP1;TMPO;TPX2;WEE1	AKT1;CDC23;RB1;NUP153;NUP98;EMD;CENPJ;CSNK1E;LMNA;CCNB2;CLASP1;RANBP2;SMC4;PPP1R12A;MCM2;PCM1;DSN1;LIG1;CENPA;KNL1;E2F3;LIN52;SPDL1;MCM3;CDK2;LPIN2;NUP188;PPP2R5A;ESCO1;NUDC;NDEL1;PRKAR2B;POLD3;NEDD1;CENPF;GTSE1;HSP90AB1;RPS27;CSNK1D;CLASP2;TPX2;WAPL;NUF2;NIPBL;CDK11B;ERCC6L;LIN37;NUMA1;LEMD3;MAX;CLIP1;NUP214;SMC3;PRKCB;HSP90AA1;LMNB1;ANAPC2;AHCTF1;POLA2;HDAC1;NCAPG;NCAPH2;CDT1;OFD1;FGFR1OP;PDS5B…
r-hsa-453279	mitotic g1-g1/s phases	0.00131641	92	20	0.217391	11	1832	406	CDK2;CDT1;DYRK1A;LIN54;MCM2;MCM4;MYC;POLA2;RB1;TFDP1;WEE1	AKT1;HDAC1;RB1;POLA2;CDK2;CDT1;TFDP1;DYRK1A;CDC45;MCM2;E2F3;LIN37;MAX;MCM4;CDK7;WEE1;LIN52;LIN54;MYC;MCM3
r-hsa-69481	g2/m checkpoints	0.0015414	121	26	0.214876	13	1832	406	ABRAXAS1;BABAM1;CDK2;CHEK1;CLSPN;EXO1;KAT5;MCM2;MCM4;MDC1;TOPBP1;TP53BP1;WEE1	SUMO1;RMI1;CDK2;RAD9A;KAT5;TP53BP1;GTSE1;CCNB2;CDC45;MCM2;BABAM1;WRN;CLSPN;MCM4;EXO1;TOPBP1;BRIP1;BRCA1;ABRAXAS1;UIMC1;CHEK1;WEE1;NBN;MCM3;MDC1;MRE11
r-hsa-428890	role of abl in robo-slit signaling	0.00238445	9	4	0.444444	4	1832	406	ABL1;CAP1;CLASP1;CLASP2	CLASP2;ABL1;CLASP1;CAP1
rbpathway	rb tumor suppressor/checkpoint signaling in response to dna damage	0.00238445	13	4	0.307692	4	1832	406	CDK2;CHEK1;RB1;WEE1	RB1;CDK2;CHEK1;WEE1
r-hsa-68949	orc1 removal from chromatin	0.00257077	26	6	0.230769	5	1832	406	CDK2;CDT1;MCM2;MCM4;RB1	CDT1;CDK2;RB1;MCM4;MCM3;MCM2
r-hsa-69052	switching of origins to a post-replicative state	0.00257077	26	6	0.230769	5	1832	406	CDK2;CDT1;MCM2;MCM4;RB1	CDT1;CDK2;RB1;MCM4;MCM3;MCM2
r-hsa-69300	removal of licensing factors from origins	0.00257077	28	6	0.214286	5	1832	406	CDK2;CDT1;MCM2;MCM4;RB1	CDT1;CDK2;RB1;MCM4;MCM3;MCM2
r-hsa-69304	regulation of dna replication	0.00257077	28	6	0.214286	5	1832	406	CDK2;CDT1;MCM2;MCM4;RB1	CDT1;CDK2;RB1;MCM4;MCM3;MCM2
wp3878	atm signaling network in development and disease	0.00338877	46	19	0.413043	10	1832	406	CHEK1;HMGN1;KAT5;LBR;MDC1;PRKAA1;RIF1;TP53BP1;TRIM28;TSC2	MRE11;RIF1;TSC2;CHEK1;TP53BP1;HSPB1;BUB1;PRKAA1;RNF20;IKBKG;KAT5;TRIM28;LBR;HMGN1;SMC1A;PRKDC;NBN;MDC1;ATF2
wp2446	retinoblastoma (rb) in cancer	0.00345295	89	31	0.348315	14	1832	406	ABL1;ANLN;CCDC6;CDK2;CDT1;CHEK1;MCM4;MSH6;MYC;NPAT;RB1;STMN1;TFDP1;WEE1	STMN1;MYC;DNMT1;MSH6;ABL1;NPAT;SIN3A;CDC25B;PRKDC;CCDC6;ANLN;CDT1;CDK2;FAF1;TTK;TFDP1;SMC3;E2F3;SMARCA2;TOP2A;CCNB2;MCM3;MCM4;POLD3;PCNA;HDAC1;CHEK1;RB1;SMC1A;CDC45;WEE1
r-hsa-68886	m phase	0.00371742	267	61	0.228464	23	1832	406	AHCTF1;CENPC;CENPF;CLASP1;CLASP2;INCENP;LEMD2;LMNA;LMNB1;LPIN2;NDE1;NDEL1;NIPBL;NUP153;NUP35;NUP93;PDS5B;PPP2R5A;PPP2R5E;RANBP2;RB1;SET;TMPO	NUF2;LMNB1;CDC23;RB1;LPIN2;CENPC;PPP2R5A;ANAPC2;NUDC;LPIN1;NCAPG;CENPA;AHCTF1;NUP98;EMD;CLASP1;NCAPH2;LEMD2;NUP155;INCENP;RPS27;NUP35;LMNA;CCNB2;TPR;CLASP2;PDS5B;NUP153;RANBP2;USO1;TMPO;WAPL;KNL1;SET;SMC1A;NUP50;NIPBL;NUP93;ANAPC4;ERCC6L;RCC2;DSN1;LEMD3;SMC4;NUP188;NUP214;PDS5A;SMC3;PRKCB;CENPU;NUP88;BUB1;MAPK1;PPP2R5E;CLIP1;SPDL1;CDC26;NDEL1;CENPF;GORASP2;NDE1
pathway_egfr1	egfr1	0.00502754	458	102	0.222707	34	1832	406	ABL1;AHNAK;ASAP1;ATXN2;BAIAP2L1;CAVIN2;CBL;CDK2;CDV3;CFL1;CTTN;DOK1;DYRK1A;EIF4G1;GIT1;GRB10;INPPL1;ITSN2;LSR;MAP2K2;MPZL1;MYC;PKP2;PKP4;PRKAA1;PRKCD;PRKD1;PTPN12;RALBP1;SCRIB;STAT5A;TAGLN2;TJP2;ZDHHC5	AKT1;HNRNPDL;STAT5A;MAP2K2;ANKS1A;ABI1;PTK2B;CBL;PDLIM4;GRK2;DYRK1A;MPZL1;AHNAK;DOK1;ITSN2;EPS15;TJP2;PRPF4B;CBLB;PXN;VAV2;MAP3K1;HDAC1;CAVIN2;SP1;GRB10;PRKCD;ARHGAP35;MAPK9;PLEKHA5;CRK;EIF4G1;RICTOR;PAK1;BRAF;SH3KBP1;TAGLN2;TNIP1;EIF4EBP1;ERBIN;ASAP1;ARHGAP5;SHB;GRB14;PKM;SOS1;ARAF;PRKCB;IRS2;ENO1;STAT5B;TFG;CDV3;RPS2;RPLP0;JUN;DNM1;BAIAP2L1;LSR;MAPK14;CDK2;HSPE1;PRKAR1A;CTTN;NCOA3;HUWE1;PTPN12;…
wp2261	signaling pathways in glioblastoma	0.00518152	83	17	0.204819	9	1832	406	CBL;CDK2;IRS1;MAP2K2;MSH6;NF1;PRKCD;RB1;TSC2	MSH6;MAP2K2;RB1;NF1;TSC2;MAP2K7;FOXO3;PRKCD;CDK2;IRS1;AKT1;ARAF;BRCA1;MAPK1;PRKCB;CBL;BRAF
r-hsa-69275	g2/m transition	0.0051968	136	29	0.213235	13	1832	406	CDK11B;CDK2;CENPF;CENPJ;CLASP1;FGFR1OP;LIN54;NDE1;OFD1;PCM1;RAB8A;TPX2;WEE1	CCNB2;CDK2;TPX2;PRKAR2B;NEDD1;CENPJ;GTSE1;HSP90AB1;CSNK1E;OFD1;CDC25B;CSNK1D;CLASP1;PPP1R12A;CDK11B;PCM1;LIN37;FGFR1OP;NUMA1;RAB8A;CDK7;CDK5RAP2;MYBL2;LIN52;HSP90AA1;NDE1;WEE1;CENPF;LIN54
inoh_42	insulin	0.00546113	79	20	0.253165	10	1832	406	EIF4G1;IRS1;MAP2K2;PPP2R5A;PPP2R5E;PRKAA1;PRKAB1;RPS6;RPTOR;TSC2	IRS2;AKT1;IRS1;EIF4G1;MAPK1;EIF4EBP1;FOXO3;PPP2R5E;GYS1;SHC1;RPS6;RPTOR;EIF4E;MAP2K2;TSC2;EIF4G3;PRKAA1;PPP2R5A;SOS1;PRKAB1
r-hsa-2555396	mitotic metaphase and anaphase	0.00581999	136	39	0.286765	16	1832	406	AHCTF1;CENPC;CENPF;CLASP1;CLASP2;INCENP;LEMD2;LMNA;LMNB1;NDE1;NDEL1;PDS5B;PPP2R5A;PPP2R5E;RANBP2;TMPO	LMNB1;CDC23;NDE1;PPP2R5A;ANAPC2;NUDC;CENPA;NDEL1;AHCTF1;NUP98;EMD;LEMD2;RPS27;RANBP2;LMNA;CLASP2;CLASP1;PDS5B;INCENP;TMPO;WAPL;KNL1;SMC1A;NUF2;ANAPC4;ERCC6L;RCC2;CENPF;LEMD3;CLIP1;PDS5A;SMC3;CENPU;DSN1;BUB1;PPP2R5E;CENPC;SPDL1;CDC26
r-hsa-68882	mitotic anaphase	0.00581999	135	39	0.288889	16	1832	406	AHCTF1;CENPC;CENPF;CLASP1;CLASP2;INCENP;LEMD2;LMNA;LMNB1;NDE1;NDEL1;PDS5B;PPP2R5A;PPP2R5E;RANBP2;TMPO	LMNB1;CDC23;NDE1;PPP2R5A;ANAPC2;NUDC;CENPA;NDEL1;AHCTF1;NUP98;EMD;LEMD2;RPS27;RANBP2;LMNA;CLASP2;CLASP1;PDS5B;INCENP;TMPO;WAPL;KNL1;SMC1A;NUF2;ANAPC4;ERCC6L;RCC2;CENPF;LEMD3;CLIP1;PDS5A;SMC3;CENPU;DSN1;BUB1;PPP2R5E;CENPC;SPDL1;CDC26
r-hsa-109703	pkb-mediated events	0.00696299	41	12	0.292683	7	1832	406	EIF4B;EIF4G1;PRKAA1;PRKAB1;RPS6;RPTOR;TSC2	AKT1;RPS6;EIF4G1;AKT1S1;EIF4EBP1;TSC2;RPTOR;PRKAA1;EIF4E;EEF2K;PRKAB1;EIF4B
r-hsa-165159	mtor signalling	0.00696299	40	12	0.3	7	1832	406	EIF4B;EIF4G1;PRKAA1;PRKAB1;RPS6;RPTOR;TSC2	AKT1;RPS6;EIF4G1;AKT1S1;EIF4EBP1;TSC2;RPTOR;PRKAA1;EIF4E;EEF2K;PRKAB1;EIF4B
pa165948566	metformin pathway, pharmacodynamic	0.00736175	32	7	0.21875	5	1832	406	ACACA;CRTC2;PRKAA1;PRKAB1;SIRT1	MLXIPL;ACACA;SIRT1;PRKAA1;PRKAB1;SREBF1;CRTC2
r-hsa-68962	activation of the pre-replicative complex	0.00736175	32	7	0.21875	5	1832	406	CDK2;CDT1;MCM2;MCM4;POLA2	CDT1;CDK2;POLA2;MCM4;MCM3;CDC45;MCM2
r-hsa-453274	mitotic g2-g2/m phases	0.00736467	138	30	0.217391	13	1832	406	CDK11B;CDK2;CENPF;CENPJ;CLASP1;FGFR1OP;LIN54;NDE1;OFD1;PCM1;RAB8A;TPX2;WEE1	CCNB2;CDK2;TPX2;PRKAR2B;NEDD1;CENPJ;GTSE1;HSP90AB1;CSNK1E;OFD1;CDC25B;CSNK1D;CLASP1;PPP1R12A;CDK11B;PCM1;LIN37;FGFR1OP;NUMA1;RAB8A;CDK7;CDK5RAP2;E2F3;MYBL2;LIN52;HSP90AA1;NDE1;WEE1;CENPF;LIN54
r-hsa-3700989	transcriptional regulation by tp53	0.00832223	375	79	0.210667	27	1832	406	CDK12;CDK13;CDK2;CENPJ;CHD4;CHEK1;CNOT3;DDB2;ELL;EXO1;GATAD2A;GTF2F1;ING5;KAT5;MDC1;NOC2L;NPM1;POLR2A;PRKAA1;PRKAB1;RPTOR;TFDP1;TNKS1BP1;TOPBP1;TP53BP2;TPX2;TSC2	AKT1;CHD3;PML;CENPJ;GTF2F1;TCEA1;PHF20;BRPF1;MAPKAPK5;TAF3;ELL;CHD4;PRKAA1;NELFA;TAF2;KAT6A;ING5;NOC2L;BRPF3;TNKS1BP1;GATAD2A;CNOT3;USP7;KAT5;POLR2A;ATF2;RAD9A;ARID3A;PCNA;DDB2;TAF4B;TPX2;NPM1;RICTOR;NBN;HDAC1;PIP4K2B;NELFE;TOPBP1;SUPT5H;MRE11;JUN;MAPK14;CDK2;SUPT16H;ZNF385A;TAF6;TAF12;GPI;FANCD2;CDK7;DAXX;PRKAB1;BRIP1;SSRP1;CREBBP;CHEK1;TP53BP2;CDK12;RARA;TAF1;RMI1;RFFL;CNOT2;CDK13;TFDP1;TAF1L;B…
mcmpathway	cdk regulation of dna replication	0.00982478	18	5	0.277778	4	1832	406	CDK2;CDT1;MCM2;MCM4	CDT1;MCM3;MCM4;CDK2;MCM2
fbw7pathway	cyclin e destruction pathway	0.0108218	9	3	0.333333	3	1832	406	CDK2;RB1;TFDP1	RB1;CDK2;TFDP1
leptinpathway	reversal of insulin resistance by leptin	0.0108218	9	3	0.333333	3	1832	406	ACACA;PRKAA1;PRKAB1	PRKAA1;ACACA;PRKAB1
p27pathway	regulation of p27 phosphorylation during cell cycle progression	0.0108218	13	3	0.230769	3	1832	406	CDK2;RB1;TFDP1	CDK2;TFDP1;RB1
r-hsa-113501	inhibition of replication initiation of damaged dna by rb1/e2f1	0.0108218	13	3	0.230769	3	1832	406	POLA2;RB1;TFDP1	POLA2;TFDP1;RB1
skp2e2fpathway	e2f1 destruction pathway	0.0108218	10	3	0.3	3	1832	406	CDK2;RB1;TFDP1	RB1;CDK2;TFDP1
wp3934	leptin and adiponectin	0.0108218	10	3	0.3	3	1832	406	ACACA;PRKAA1;PRKAB1	ACACA;PRKAB1;PRKAA1
r-hsa-111465	apoptotic cleavage of cellular proteins	0.0122525	39	13	0.333333	7	1832	406	ACIN1;CLSPN;LMNA;LMNB1;MAPT;PRKCD;TJP2	LMNB1;STK24;TJP2;ADD1;MAPT;LMNA;PTK2;CLSPN;ACIN1;STK26;APC;PRKCD;TJP1
inoh_44	insulin mam	0.0124317	83	22	0.26506	10	1832	406	EIF4G1;IRS1;MAP2K2;PPP2R5A;PPP2R5E;PRKAA1;PRKAB1;RPS6;RPTOR;TSC2	IRS2;EIF4G1;IRS1;AKT1;PPP2R5A;AKT1S1;PRKAA1;RPS6;MAPK1;PPP2R5E;RPTOR;GYS1;SHC1;EIF4E;PRKAB1;MAP2K2;TSC2;EIF4G3;EIF4EBP1;RICTOR;SOS1;FOXO3
r-hsa-5693607	processing of dna double-strand break ends	0.0124317	100	22	0.22	10	1832	406	ABRAXAS1;BABAM1;CDK2;CHEK1;CLSPN;EXO1;KAT5;MDC1;TOPBP1;TP53BP1	RMI1;CDK2;TIMELESS;RAD9A;KAT5;TP53BP1;BABAM1;RNF4;NBN;WRN;CLSPN;EXO1;PPP4R2;BRIP1;ABRAXAS1;UIMC1;CHEK1;BRCA1;SUMO1;TOPBP1;MDC1;MRE11
mtorpathway	mtor signaling pathway	0.0160844	26	8	0.307692	5	1832	406	EIF4B;EIF4G1;IRS1;RPS6;TSC2	AKT1;IRS1;EIF4G1;EIF4EBP1;EIF4E;RPS6;TSC2;EIF4B
r-hsa-176187	activation of atr in response to replication stress	0.0160844	37	8	0.216216	5	1832	406	CDK2;CHEK1;CLSPN;MCM2;MCM4	CDK2;CHEK1;CLSPN;RAD9A;MCM4;MCM3;CDC45;MCM2
r-hsa-1839117	signaling by cytosolic fgfr1 fusion mutants	0.0189966	18	11	0.611111	6	1832	406	BCR;CPSF6;FGFR1OP;GAB2;LRRFIP1;STAT5A	LRRFIP1;CPSF6;STAT5A;ZMYM2;MYO18A;STAT5B;BCR;CUX1;FGFR1OP;GAB2;TRIM24
wp2038	regulation of microtubule cytoskeleton	0.0189966	46	11	0.23913	6	1832	406	ABL1;CFL2;CLASP1;MAP1B;MAPT;STMN1	CLASP1;PAK1;ABL1;STMN1;CLIP1;APC;AKT1;MAPT;MAP1B;CFL2;DIAPH1
r-hsa-75153	apoptotic execution phase	0.019721	53	17	0.320755	8	1832	406	ACIN1;CLSPN;HIST1H1C;LMNA;LMNB1;MAPT;PRKCD;TJP2	LMNB1;STK24;TJP2;ADD1;MAPT;LMNA;DFFA;PTK2;HIST1H1C;CLSPN;PAK2;STK26;ACIN1;APC;PRKCD;TJP1;DNM1L
r-hsa-2500257	resolution of sister chromatid cohesion	0.0202857	104	30	0.288462	12	1832	406	AHCTF1;CENPC;CENPF;CLASP1;CLASP2;INCENP;NDE1;NDEL1;PDS5B;PPP2R5A;PPP2R5E;RANBP2	PDS5B;NDE1;PPP2R5A;NUDC;CENPA;CLIP1;AHCTF1;NUP98;RPS27;RANBP2;CCNB2;CLASP2;CLASP1;INCENP;WAPL;KNL1;SMC1A;NUF2;ERCC6L;RCC2;NDEL1;PDS5A;SMC3;CENPU;DSN1;BUB1;PPP2R5E;CENPC;SPDL1;CENPF
r-hsa-2995383	initiation of nuclear envelope reformation	0.0243328	13	6	0.461538	4	1832	406	LEMD2;LMNA;LMNB1;TMPO	LMNA;EMD;LMNB1;TMPO;LEMD2;LEMD3
r-hsa-2995410	nuclear envelope reassembly	0.0243328	13	6	0.461538	4	1832	406	LEMD2;LMNA;LMNB1;TMPO	LMNA;EMD;LMNB1;TMPO;LEMD2;LEMD3
r-hsa-2980766	nuclear envelope breakdown	0.0267715	51	21	0.411765	9	1832	406	LEMD2;LMNA;LMNB1;LPIN2;NUP153;NUP35;NUP93;RANBP2;TMPO	LMNB1;NUP93;NUP35;LPIN1;NUP88;NUP188;NUP153;CCNB2;TPR;LEMD3;NUP98;RANBP2;NUP50;LMNA;TMPO;NUP214;LEMD2;LPIN2;NUP155;PRKCB;EMD
p73pathway	p73 transcription factor network	0.028802	81	18	0.222222	8	1832	406	ABL1;CDK2;CHEK1;KAT5;MYC;PEA15;RB1;SIRT1	DCP1B;BUB1;CDK2;RB1;FASN;CHEK1;UBE4B;HSF1;ABL1;SIRT1;PEA15;SP1;GATA1;PML;MAPK14;KAT5;MYC;FOXO3
wp585	interferon type i signaling pathways	0.028802	54	18	0.333333	8	1832	406	CBL;EIF4B;GAB2;IRS1;PDCD4;RPS6;RPTOR;STAT5A	MAP3K1;RPS6;RAPGEF1;PTPN11;CRKL;CRK;IRS1;RPTOR;GAB2;PIAS1;MAPK14;EIF4EBP1;STAT5A;PDCD4;CBL;IRS2;EIF4E;EIF4B
atr_pathway	atr signaling pathway	0.0296944	37	9	0.243243	5	1832	406	CDK2;CHEK1;CLSPN;MCM2;TOPBP1	CDK2;CHEK1;TOPBP1;TIMELESS;CLSPN;RAD9A;NBN;FANCD2;MCM2
r-hsa-5663220	rho gtpases activate formins	0.0297603	118	28	0.237288	11	1832	406	AHCTF1;CENPC;CENPF;CLASP1;CLASP2;INCENP;NDE1;NDEL1;PPP2R5A;PPP2R5E;RANBP2	NDE1;PPP2R5A;DIAPH1;NDEL1;CLIP1;AHCTF1;NUP98;SRF;RPS27;RANBP2;CLASP2;CLASP1;MKL1;INCENP;KNL1;NUF2;NUDC;ERCC6L;RCC2;BUB1;CENPA;CENPU;DSN1;DVL2;PPP2R5E;CENPC;SPDL1;CENPF
wp1403	amp-activated protein kinase (ampk) signaling	0.0303958	68	15	0.220588	7	1832	406	ACACA;CAMKK2;CRTC2;PRKAA1;PRKAB1;RPTOR;TSC2	PFKFB3;SREBF1;FASN;TSC2;EEF2;CRTC2;PRKAA1;EEF2K;RPTOR;AKT1;CAMKK2;EIF4EBP1;ACACA;GYS1;PRKAB1
r-hsa-1839124	fgfr1 mutant receptor activation	0.0310302	31	12	0.387097	6	1832	406	BCR;CPSF6;FGFR1OP;GAB2;LRRFIP1;STAT5A	FGFR1OP;LRRFIP1;STAT5B;BAG4;STAT5A;CUX1;ZMYM2;CPSF6;TRIM24;GAB2;BCR;MYO18A
r-hsa-6791312	tp53 regulates transcription of cell cycle genes	0.0310302	51	12	0.235294	6	1832	406	CDK2;CENPJ;CNOT3;NPM1;TFDP1;TNKS1BP1	RARA;CNOT3;CDK2;CNOT2;TFDP1;PCNA;ZNF385A;CNOT4;ARID3A;CENPJ;NPM1;TNKS1BP1
r-hsa-69239	synthesis of dna	0.0310302	55	12	0.218182	6	1832	406	CDK2;CDT1;MCM2;MCM4;POLA2;RB1	CDT1;CDK2;RB1;POLA2;PCNA;POLD3;MCM4;LIG1;MCM2;MCM3;CDC45;RFC1
r-hsa-68877	mitotic prometaphase	0.0343832	113	32	0.283186	12	1832	406	AHCTF1;CENPC;CENPF;CLASP1;CLASP2;INCENP;NDE1;NDEL1;PDS5B;PPP2R5A;PPP2R5E;RANBP2	PDS5B;NDE1;PPP2R5A;NUDC;CENPA;NDEL1;AHCTF1;NUP98;NCAPG;RPS27;RANBP2;CCNB2;CLASP2;CLASP1;INCENP;WAPL;SMC4;KNL1;SMC1A;NUF2;ERCC6L;RCC2;CLIP1;PDS5A;SMC3;CENPU;DSN1;BUB1;PPP2R5E;CENPC;SPDL1;CENPF
r-hsa-450520	hur (elavl1) binds and stabilizes mrna	0.0361336	8	4	0.5	3	1832	406	ANP32A;PRKCD;SET	NUP214;PRKCD;SET;ANP32A
r-hsa-5223345	miscellaneous transport and binding events	0.0361336	19	4	0.210526	3	1832	406	ADD2;ADD3;DMTN	ADD3;ADD2;ADD1;DMTN
telpathway	telomeres telomerase cellular aging and immortality	0.0361336	15	4	0.266667	3	1832	406	MYC;POLR2A;RB1	AKT1;MYC;RB1;POLR2A
r-hsa-5693567	hdr through homologous recombination (hr) or single strand annealing (ssa)	0.0387088	136	29	0.213235	11	1832	406	ABL1;ABRAXAS1;BABAM1;CDK2;CHEK1;CLSPN;EXO1;KAT5;MDC1;TOPBP1;TP53BP1	SUMO1;RMI1;CDK2;TIMELESS;RFC1;POLD3;RAD9A;KAT5;TP53BP1;RNF4;RAD51AP1;NBN;BABAM1;EME1;ABL1;WRN;CLSPN;EXO1;PPP4R2;BRIP1;ABRAXAS1;UIMC1;CHEK1;PCNA;ERCC4;BRCA1;TOPBP1;MDC1;MRE11
r-hsa-2467813	separation of sister chromatids	0.0435735	124	33	0.266129	12	1832	406	AHCTF1;CENPC;CENPF;CLASP1;CLASP2;INCENP;NDE1;NDEL1;PDS5B;PPP2R5A;PPP2R5E;RANBP2	CDC23;NDE1;PPP2R5A;ANAPC2;NUDC;CENPA;NDEL1;AHCTF1;NUP98;RPS27;RANBP2;CLASP2;CLASP1;PDS5B;INCENP;WAPL;KNL1;SMC1A;NUF2;ANAPC4;ERCC6L;RCC2;CENPF;CLIP1;PDS5A;SMC3;CENPU;DSN1;BUB1;PPP2R5E;CENPC;SPDL1;CDC26
r-hsa-5693606	dna double strand break response	0.04402	78	16	0.205128	7	1832	406	ABL1;ABRAXAS1;BABAM1;BAZ1B;KAT5;MDC1;TP53BP1	ABRAXAS1;BABAM1;ABL1;UIMC1;SMARCA5;MAPK8;KAT5;BRCA1;TP53BP1;BAP1;MDC1;BAZ1B;KPNA2;NBN;SUMO1;MRE11
r-hsa-1538133	g0 and early g1	0.0469609	18	7	0.388889	4	1832	406	CDK2;DYRK1A;LIN54;TFDP1	LIN54;DYRK1A;LIN52;HDAC1;TFDP1;LIN37;CDK2
r-hsa-6804115	tp53 regulates transcription of additional cell cycle genes whose exact role in the p53 pathway remain uncertain	0.0469609	23	7	0.304348	4	1832	406	CENPJ;CNOT3;NPM1;TNKS1BP1	RARA;CNOT2;CNOT4;CENPJ;NPM1;TNKS1BP1;CNOT3
r-hsa-69202	cyclin e associated events during g1/s transition	0.0469609	29	7	0.241379	4	1832	406	CDK2;MYC;RB1;WEE1	AKT1;CDK2;RB1;WEE1;MAX;MYC;CDK7
r-hsa-1226099	signaling by fgfr in disease	0.0471254	47	13	0.276596	6	1832	406	BCR;CPSF6;FGFR1OP;GAB2;LRRFIP1;STAT5A	FGFR1OP;LRRFIP1;STAT5B;GAB2;BAG4;STAT5A;SOS1;CUX1;MYO18A;ZMYM2;CPSF6;TRIM24;BCR
r-hsa-168325	viral messenger rna synthesis	0.0471254	42	13	0.309524	6	1832	406	GTF2F1;NUP153;NUP35;NUP93;POLR2A;RANBP2	NUP93;NUP35;NUP88;POLR2A;NUP188;NUP153;TPR;NUP98;RANBP2;NUP50;NUP214;GTF2F1;NUP155
r-hsa-5655302	signaling by fgfr1 in disease	0.0471254	38	13	0.342105	6	1832	406	BCR;CPSF6;FGFR1OP;GAB2;LRRFIP1;STAT5A	FGFR1OP;STAT5A;STAT5B;GAB2;BAG4;BCR;LRRFIP1;CUX1;MYO18A;ZMYM2;CPSF6;TRIM24;SOS1
lkb1_pathway	lkb1 signaling events	0.0488037	44	10	0.227273	5	1832	406	CRTC2;MAPT;MYC;RPTOR;TSC2	MAPT;PSEN2;AKT1S1;STK11IP;HSP90AA1;RPTOR;STK26;CRTC2;TSC2;MYC
r-hsa-375170	cdo in myogenesis	0.0488037	29	10	0.344828	5	1832	406	ABL1;BNIP2;SPAG9;TCF12;TCF3	TCF12;TCF4;SPAG9;MEF2C;TCF3;CTNNA1;ABL1;MAPK14;BNIP2;MEF2A
r-hsa-525793	myogenesis	0.0488037	29	10	0.344828	5	1832	406	ABL1;BNIP2;SPAG9;TCF12;TCF3	TCF12;TCF4;SPAG9;MEF2C;TCF3;CTNNA1;ABL1;MAPK14;BNIP2;MEF2A
wp466	dna replication	0.0488037	42	10	0.238095	5	1832	406	CDK2;CDT1;MCM2;MCM4;POLA2	PCNA;POLA2;RFC1;CDT1;CDK2;CDC45;MCM2;MCM4;MCM3;POLD3
wp49	il-2 signaling pathway	0.0610293	42	17	0.404762	7	1832	406	CBL;GAB2;MAP2K2;MAPT;MYC;RPS6;STAT5A	SOS1;MAP2K2;FOXO3;PTPN11;CRKL;AKT1;GAB2;PTK2B;MYC;JUN;MAPK1;STAT5A;STAT5B;SHC1;CBL;MAPT;RPS6
r-hsa-5693538	homology directed repair	0.0618668	142	31	0.21831	11	1832	406	ABL1;ABRAXAS1;BABAM1;CDK2;CHEK1;CLSPN;EXO1;KAT5;MDC1;TOPBP1;TP53BP1	SUMO1;RMI1;CDK2;TIMELESS;RFC1;POLD3;RAD9A;KAT5;TP53BP1;RNF4;RAD51AP1;XRCC1;NBN;BABAM1;EME1;ABL1;WRN;CLSPN;EXO1;PPP4R2;BRIP1;ABRAXAS1;UIMC1;CHEK1;LIG3;PCNA;ERCC4;BRCA1;TOPBP1;MDC1;MRE11
atm_pathway	atm pathway	0.0675286	35	14	0.4	6	1832	406	ABL1;ABRAXAS1;KAT5;MDC1;TP53BP1;TRIM28	ABRAXAS1;UIMC1;BRCA1;ABL1;RAD9A;NBN;KAT5;TRIM28;TP53BP1;FANCD2;SMC3;MDC1;SMC1A;MRE11
il2rbpathway	il-2 receptor beta chain in t cell activation	0.0675286	48	14	0.291667	6	1832	406	CBL;IRS1;MAP2K2;RB1;STAT5A;TFDP1	CBL;AKT1;STAT5B;IRS1;RB1;STAT5A;SOS1;TFDP1;PCNA;SHC1;MAPK1;MAP2K2;CRKL;IKZF3
r-hsa-168273	influenza viral rna transcription and replication	0.0675286	44	14	0.318182	6	1832	406	GTF2F1;NUP153;NUP35;NUP93;POLR2A;RANBP2	NUP93;NUP35;NUP88;POLR2A;NUP188;NUP153;HSP90AA1;TPR;NUP98;RANBP2;NUP50;NUP214;GTF2F1;NUP155
r-hsa-72165	mrna splicing - minor pathway	0.0675286	53	14	0.264151	6	1832	406	DDX23;GTF2F1;POLR2A;SRSF1;SRSF2;YBX1	SNRNP200;RNPC3;SF3B2;POLR2A;SRSF2;NCBP1;DDX42;SRSF7;SRSF1;YBX1;ZCRB1;DDX23;GTF2F1;SRSF6
pathway_tcr	tcr	0.0696993	247	54	0.218623	17	1832	406	ABL1;ACLY;CBL;CD2AP;DEF6;DOK1;DYRK1A;GAB2;ITSN2;MAP2K2;MPZL1;NCL;NFATC2;PKP4;PRKCD;PRKD1;PTPN12	LYN;AKT1;CABIN1;NCL;PKP4;ARHGAP35;PXN;ATF2;CRKL;BCL10;SHC1;MAPK1;NFKBIB;MAP2K2;MPZL1;PRKCD;CBLB;PTK2B;DEF6;CCT8;PRKD1;NFATC2;RAPGEF1;MAPK9;EPRS;CRK;DYRK1A;DIAPH1;CD2AP;INPP5D;PTPN12;PAK1;TRIM25;DOK1;PTPN11;ITSN2;ABL1;MAPK8;ERBIN;CARD11;SHB;PRPF4B;ACLY;SOS1;ADAM9;CREBBP;CBL;PTK2;HSP90AB1;VAV2;MAPK14;GAB2;PKM;ARHGEF2
r-hsa-5693532	dna double-strand break repair	0.0708318	171	39	0.22807	13	1832	406	ABL1;ABRAXAS1;BABAM1;BAZ1B;CDK2;CHEK1;CLSPN;EXO1;KAT5;MDC1;RIF1;TOPBP1;TP53BP1	SUMO1;CDK2;TIMELESS;RIF1;POLD3;RAD9A;SMARCA5;KAT5;TP53BP1;BAZ1B;KPNA2;RNF4;RFC1;PAXIP1;RAD51AP1;RMI1;BRIP1;MAPK8;XRCC1;ABRAXAS1;BABAM1;EME1;ABL1;WRN;CLSPN;EXO1;BAP1;PRKDC;PPP4R2;UIMC1;CHEK1;LIG3;PCNA;ERCC4;NBN;BRCA1;TOPBP1;MDC1;MRE11
e2f_pathway	e2f transcription factor network	0.0719443	79	21	0.265823	8	1832	406	CDK2;MYC;RB1;SIRT1;TFDP1;TFE3;TOPBP1;TRIM28	HDAC1;RB1;CREBBP;MYBL2;E2F3;BRCA1;TOPBP1;XRCC1;TFDP1;TRIM28;SP1;SIRT1;CBX5;TFE3;CDK2;SMARCA2;RANBP1;MYC;MCM3;RYBP;YY1
r-hsa-6796648	tp53 regulates transcription of dna repair genes	0.0719443	72	21	0.291667	8	1832	406	CDK12;CDK13;CHEK1;DDB2;ELL;GTF2F1;MDC1;POLR2A	SUPT5H;NELFE;CCNK;JUN;CDK7;DDB2;POLR2A;CHEK1;FANCD2;CCNT2;BRCA1;CDK13;MDC1;NELFA;ATF2;ELL;CDK12;SUPT16H;GTF2F1;TCEA1;SSRP1
r-hsa-69242	s phase	0.0719443	82	21	0.256098	8	1832	406	CDK2;CDT1;MCM2;MCM4;PDS5B;POLA2;RB1;WEE1	CDT1;WEE1;RB1;CDK2;CDC25B;SMC1A;PDS5B;POLA2;PCNA;MCM3;PDS5A;CDC45;POLD3;MCM4;LIG1;MCM2;WAPL;ESCO1;SMC3;CDK7;RFC1
wp179	cell cycle	0.0719443	103	21	0.203883	8	1832	406	ABL1;CDK2;CHEK1;MCM2;MCM4;RB1;TFDP1;WEE1	HDAC6;ABL1;BUB1;CDC25B;PRKDC;CDK2;TFDP1;E2F3;CCNB2;MCM2;MCM3;MCM4;PCNA;HDAC2;HDAC1;CHEK1;RB1;APC;SMC1A;CDC45;WEE1
pathway_ghrelin	ghrelin	0.073643	39	11	0.282051	5	1832	406	ACACA;CAMKK2;DOK1;IRS1;PRKCD	AKT1;DOK1;IRS1;CAMKK2;GSK3A;MAPK1;ARRB1;PRKCD;RICTOR;ACACA;PRKCB
caspasepathway	caspase cascade in apoptosis	0.0755969	23	5	0.217391	3	1832	406	LMNA;LMNB1;LMNB2	LMNB1;LMNB2;LMNA;DFFA;SREBF1
hsa03060	protein export - homo sapiens (human)	0.0755969	23	5	0.217391	3	1832	406	SEC61B;SEC62;SRP72	SEC61B;SEC62;SRP72;SRPRA;SEC63
r-hsa-4419969	depolymerisation of the nuclear lamina	0.0755969	11	5	0.454545	3	1832	406	LMNA;LMNB1;LPIN2	LMNA;LMNB1;LPIN1;LPIN2;PRKCB
tnfr1pathway	tnfr1 signaling pathway	0.0755969	17	5	0.294118	3	1832	406	LMNA;LMNB1;LMNB2	LMNA;BAG4;LMNB2;LMNB1;MADD
hswisnfpathway	chromatin remodeling by hswi/snf atp-dependent complexes	0.0778374	16	8	0.5	4	1832	406	ARID1A;GTF2F1;NF1;POLR2A	ARID1A;SMARCE1;SMARCC1;GTF2F1;SMARCA4;NF1;POLR2A;SMARCC2
r-hsa-166208	mtorc1-mediated signalling	0.0778374	23	8	0.347826	4	1832	406	EIF4B;EIF4G1;RPS6;RPTOR	RPS6;EIF4G1;AKT1S1;EIF4EBP1;RPTOR;EIF4E;EEF2K;EIF4B
r-hsa-376176	signaling by robo receptor	0.0778374	33	8	0.242424	4	1832	406	ABL1;CAP1;CLASP1;CLASP2	PAK2;PAK4;CLASP2;ABL1;CLASP1;CAP1;SOS1;PAK1
r-hsa-429947	deadenylation of mrna	0.0778374	25	8	0.32	4	1832	406	CNOT3;EIF4B;EIF4G1;TNKS1BP1	CNOT2;CNOT4;EIF4E;PARN;EIF4G1;TNKS1BP1;CNOT3;EIF4B
raccycdpathway	influence of ras and rho proteins on g1 to s transition	0.0778374	28	8	0.285714	4	1832	406	CDK2;MAP2K2;RB1;TFDP1	AKT1;CDK2;RB1;TFDP1;IKBKG;MAPK1;MAP2K2;PAK1
wp1471	target of rapamycin (tor) signaling	0.0778374	36	8	0.222222	4	1832	406	PRKAA1;PRKAB1;RPTOR;TSC2	RPTOR;PRKAA1;PRKAB1;TSC2;AKT1;EIF4EBP1;AKT1S1;RICTOR
wp2363	gastric cancer network 2	0.0778374	32	8	0.25	4	1832	406	AHCTF1;LBR;LMNB2;MYC	FAM91A1;TOP2A;MTDH;AHCTF1;OTUD5;LBR;LMNB2;MYC
wp2916	interactome of polycomb repressive complex 2 (prc2)	0.0778374	16	8	0.5	4	1832	406	BCLAF1;ELL;JARID2;THRAP3	ELL;SUZ12;SETX;EZH2;THRAP3;BCLAF1;JARID2;AEBP2
wp1530	mirna regulation of dna damage response	0.0815376	89	18	0.202247	7	1832	406	ABL1;CDK2;CHEK1;DDB2;MYC;RB1;TLK1	ABL1;RFC1;PML;BRCA1;NBN;PRKDC;FANCD2;CDK2;DDB2;TLK1;TLK2;CCNB2;MYC;MRE11;RAD9A;CHEK1;RB1;SMC1A
wp707	dna damage response	0.0815376	68	18	0.264706	7	1832	406	ABL1;CDK2;CHEK1;DDB2;MYC;RB1;TLK1	RAD9A;SMC1A;MRE11;TLK1;ABL1;NBN;RFC1;PML;TLK2;CHEK1;RB1;FANCD2;CDK2;BRCA1;CCNB2;MYC;PRKDC;DDB2
r-hsa-2559586	dna damage/telomere stress induced senescence	0.104081	28	12	0.428571	5	1832	406	CDK2;HIST1H1C;KAT5;LMNB1;RB1	CABIN1;LMNB1;CDK2;RB1;HMGA1;HIST1H1C;KAT5;EP400;HIRA;UBN1;NBN;MRE11
r-hsa-983189	kinesins	0.116352	43	9	0.209302	4	1832	406	KIF21A;KIF21B;KLC1;KLC2	KIF1C;KIF15;KIF11;KLC2;KLC1;KIF21A;KIF21B;KIF18B;KIF1B
r-hsa-168255	influenza life cycle	0.121242	53	16	0.301887	6	1832	406	GTF2F1;NUP153;NUP35;NUP93;POLR2A;RANBP2	NUP93;HSPA1A;NUP35;NUP88;POLR2A;NUP188;NUP153;HSP90AA1;TPR;CANX;NUP98;RANBP2;NUP50;NUP214;GTF2F1;NUP155
r-hsa-429914	deadenylation-dependent mrna decay	0.121242	57	16	0.280702	6	1832	406	CNOT3;EDC3;EIF4B;EIF4G1;PATL1;TNKS1BP1	PATL1;DCP1B;PARN;EXOSC5;CNOT2;EXOSC9;EDC4;DCP1A;EDC3;TNKS1BP1;CNOT4;EIF4E;EIF4G1;CNOT3;EXOSC7;EIF4B
r-hsa-6804756	regulation of tp53 activity through phosphorylation	0.122161	94	27	0.287234	9	1832	406	CDK2;CHEK1;EXO1;KAT5;NOC2L;PRKAA1;PRKAB1;TOPBP1;TPX2	TAF1;CDK2;TPX2;RAD9A;MAPK14;RMI1;KAT5;TAF4B;MAPKAPK5;SUPT16H;TAF1L;TAF3;TAF6;NBN;TAF12;PRKAA1;WRN;EXO1;TAF2;PRKAB1;BRIP1;SSRP1;CHEK1;BRCA1;TOPBP1;NOC2L;MRE11
p38gammadeltapathway	signaling mediated by p38-gamma and p38-delta	0.126861	12	6	0.5	3	1832	406	MAPT;PKN1;STMN1	STMN1;MAP3K20;EEF2K;SNTA1;PKN1;MAPT
r-hsa-182971	egfr downregulation	0.126861	25	6	0.24	3	1832	406	CBL;EPS15L1;PTPN12	CBL;SH3KBP1;EPS15L1;EPN1;EPS15;PTPN12
wp3808	tp53 regulates transcription of dna repair genes	0.126861	14	6	0.428571	3	1832	406	CHEK1;DDB2;MDC1	CHEK1;DDB2;BRCA1;MDC1;FANCD2;CCNK
pdgfrbpathway	pdgfr-beta signaling pathway	0.131141	126	35	0.277778	11	1832	406	ABL1;AFDN;CBL;CTTN;DOK1;GRB10;MAP2K2;MYC;PRKCD;SIPA1;STAT5A	LYN;JUN;STAT5A;SHC1;MAPK1;SIPA1;MAP2K2;PRKCD;GRB10;ABI1;ARHGAP35;SRF;CBL;KSR1;MAPK9;RAPGEF1;CTTN;AFDN;CRK;PAK1;BRAF;DOK1;PTPN11;ABL1;MAPK8;PLA2G4A;SLC9A3R1;WASF2;SOS1;STAT5B;USP6NL;PTPN2;VAV2;MAP2K7;MYC
r-hsa-72202	transport of mature transcript to cytoplasm	0.133895	88	39	0.443182	12	1832	406	FIP1L1;NUP153;NUP35;NUP93;RANBP2;SLBP;SRRM1;SRSF1;SRSF2;THOC2;U2AF2;ZC3H11A	SRSF1;NUP188;RNPS1;NUP153;NUP98;SRSF3;UPF3B;NUP155;THOC2;SRSF11;NUP35;NUP88;TPR;THOC5;SLU7;RANBP2;SRRM1;SRSF7;SRSF6;CPSF2;NUP50;NUP93;SRSF9;NCBP1;ZC3H11A;EIF4E;NUP214;SLBP;SRSF2;CPSF4;THOC1;RBM8A;SRSF5;U2AF2;SYMPK;SRSF4;CASC3;WDR33;FIP1L1
wp437	egf-egfr signaling pathway	0.138307	162	55	0.339506	16	1832	406	ABL1;ASAP1;ATXN2;CBL;CFL1;EPS15L1;GAB2;GRB10;INPPL1;MAP2K2;PRKCD;PTPN12;RALBP1;STAT5A;STMN1;SYNJ1	STMN1;ABL1;MYBL2;PRKCD;CFL1;BRAF;MAPK1;MAPK8;SOS1;ATXN2;EPS15;PTK2;MAP2K2;MAPK9;USP6NL;MEF2A;SP1;CRKL;CRK;ASAP1;MAP3K1;MAP3K4;SYNJ1;NCOA3;GAB2;MAPK14;PRKCB;STAT5A;STAT5B;RICTOR;EPN1;SH3KBP1;GRB10;INPPL1;VAV2;PTPN11;PTPN12;INPP5D;PTK2B;JUN;CBLB;MEF2C;CBL;RALBP1;ABI1;PCNA;USP8;PAK1;EPS15L1;DNM1;AKT1;EIF4EBP1;SHC1;LIMK2;IQSEC1
ceramide_pathway	ceramide signaling pathway	0.139678	48	13	0.270833	5	1832	406	MAP2K2;MAP4K4;MYC;PRKCD;RB1	EIF2A;AKT1;RB1;BAG4;KSR1;MAPK8;MAPK1;MAP2K2;MAP3K1;MYC;PRKCD;MADD;MAP4K4
hsa04213	longevity regulating pathway - multiple species - homo sapiens (human)	0.139678	64	13	0.203125	5	1832	406	IRS1;PRKAA1;PRKAB1;RPTOR;SIRT1	AKT1S1;FOXO3;RPTOR;SIRT1;PRKAA1;PRKAB1;AKT1;IRS1;IRS2;HSPA1A;EIF4EBP2;HDAC1;HDAC2
hsa05220	chronic myeloid leukemia - homo sapiens (human)	0.140965	73	24	0.328767	8	1832	406	ABL1;BCR;CBL;GAB2;MAP2K2;MYC;RB1;STAT5A	MYC;MAP2K2;E2F3;GAB2;PTPN11;ABL1;BRAF;RB1;SHC1;IKBKG;AKT1;MAPK1;RUNX1;HDAC1;CBL;CBLB;BCR;ARAF;CRK;CRKL;STAT5A;STAT5B;HDAC2;SOS1
r-hsa-159236	transport of mature mrna derived from an intron-containing transcript	0.150557	76	32	0.421053	10	1832	406	NUP153;NUP35;NUP93;RANBP2;SRRM1;SRSF1;SRSF2;THOC2;U2AF2;ZC3H11A	THOC2;RNPS1;THOC1;SRRM1;NUP93;UPF3B;NUP35;RBM8A;NUP88;U2AF2;SRSF9;NUP188;SRSF11;NUP153;NCBP1;ZC3H11A;CASC3;TPR;THOC5;SRSF1;SRSF4;SLU7;SRSF6;NUP98;RANBP2;NUP50;SRSF3;SRSF7;NUP214;SRSF5;NUP155;SRSF2
hsa04910	insulin signaling pathway - homo sapiens (human)	0.15324	140	36	0.257143	11	1832	406	ACACA;CBL;INPPL1;IRS1;MAP2K2;PRKAA1;PRKAB1;RPS6;RPTOR;TRIP10;TSC2	ACACA;INPPL1;SREBF1;TSC2;IRS1;EIF4EBP1;TRIP10;FASN;BRAF;RPTOR;AKT1;EIF4E2;RPS6;SHC1;MAPK1;RAPGEF1;SORBS1;CBL;CBLB;ARAF;CRK;CRKL;PPP1R3D;GYS1;EIF4E;PRKAA1;PRKAB1;PRKAR1A;PRKAR1B;PRKAR2A;PRKAR2B;IRS2;MAPK8;MAPK9;MAP2K2;SOS1
wp3915	angiopoietin like protein 8 regulatory pathway	0.15324	131	36	0.274809	11	1832	406	CAP1;CBL;IRS1;MAP2K2;MAP3K7;MAP4K4;PRKAA1;PRKAB1;RPTOR;TRIP10;TSC2	RPTOR;SREBF1;MAPK1;MAPK6;MAPK8;SOS1;GYS1;MAP2K2;MAPK9;MAP2K7;FOXO3;PRKAB1;TSC2;CRK;MAP3K1;IRS1;MAP3K4;GSK3A;MAPK14;RICTOR;RAPGEF1;FASN;TRIP10;PRKAA1;MAP3K7;CBLB;CBL;IRS2;EIF4E;MLXIPL;CAP1;AKT1;MAP4K4;EIF4EBP1;THRA;SHC1
hivnefpathway_1	hiv-1 nef: negative effector of fas and tnf	0.154086	53	17	0.320755	6	1832	406	CDK11B;LMNA;LMNB1;LMNB2;PRKCD;RB1	LMNB1;PAK2;CDK11B;RB1;LMNB2;PSEN2;BAG4;DFFA;NUMA1;PRKDC;PTK2;MAPK8;LMNA;MAP3K1;MAP2K7;PRKCD;DAXX
insulin_pathway	insulin pathway	0.154086	45	17	0.377778	6	1832	406	CBL;DOK1;EXOC1;GRB10;IRS1;TRIP10	SORBS1;CBL;AKT1;DOK1;EXOC1;PTPN11;EIF4EBP1;GRB14;TRIP10;RAPGEF1;SHC1;CRK;IRS1;GRB10;INPP5D;SOS1;FOXO3
pathway_fibroblast__growth__factor-1	fibroblast growth factor-1	0.154086	74	17	0.22973	6	1832	406	CDV3;CTTN;INPPL1;MAP2K2;PKP4;PRKCD	AKT1;CLINT1;PKP4;CDV3;MAPK1;PTK2;HSP90AA1;MAP2K2;SHC1;CTTN;MAPK8;MAPK14;TMEM63B;INPPL1;PRKCD;MAPK9;SOS1
ecadherin_stabilization_pathway	stabilization and expansion of the e-cadherin adherens junction	0.161384	42	10	0.238095	4	1832	406	AFDN;GIT1;PLEKHA7;ZYX	STX4;ZYX;DIAPH1;CAMSAP3;AFDN;GIT1;CTNNA1;LIMA1;PLEKHA7;ABI1
pentose phosphate pathway	pentose phosphate pathway	0.161384	29	10	0.344828	4	1832	406	NUP153;NUP35;NUP93;RANBP2	NUP93;NUP35;NUP88;NUP188;NUP153;NUP98;RANBP2;NUP214;NUP50;NUP155
selenoamino acid metabolism	selenoamino acid metabolism	0.161384	36	10	0.277778	4	1832	406	NUP153;NUP35;NUP93;RANBP2	NUP93;NUP35;NUP88;NUP188;NUP153;NUP98;RANBP2;NUP50;NUP214;NUP155
squalene and cholesterol biosynthesis	squalene and cholesterol biosynthesis	0.161384	37	10	0.27027	4	1832	406	NUP153;NUP35;NUP93;RANBP2	NUP93;NUP35;NUP88;NUP188;NUP153;NUP98;RANBP2;NUP50;NUP214;NUP155
vitamin b3 (nicotinate and nicotinamide) metabolism	vitamin b3 (nicotinate and nicotinamide) metabolism	0.161384	47	10	0.212766	4	1832	406	NUP153;NUP35;NUP93;RANBP2	NUP93;NUP35;NUP88;NUP188;RANBP2;NUP153;NUP98;NUP50;NUP214;NUP155
vitamin b5 - coa biosynthesis from pantothenate	vitamin b5 - coa biosynthesis from pantothenate	0.161384	31	10	0.322581	4	1832	406	NUP153;NUP35;NUP93;RANBP2	NUP93;NUP35;NUP88;NUP188;NUP153;NUP98;RANBP2;NUP50;NUP214;NUP155
vitamin d3 (cholecalciferol) metabolism	vitamin d3 (cholecalciferol) metabolism	0.161384	27	10	0.37037	4	1832	406	NUP153;NUP35;NUP93;RANBP2	NUP93;NUP35;NUP88;NUP188;NUP153;NUP98;RANBP2;NUP50;NUP214;NUP155
hsa04666	fc gamma r-mediated phagocytosis - homo sapiens (human)	0.163357	93	21	0.225806	7	1832	406	ASAP1;CFL1;CFL2;GAB2;INPPL1;MARCKSL1;PRKCD	CFL1;CFL2;INPP5D;INPPL1;MARCKSL1;GAB2;ASAP1;PLA2G4A;AKT1;VAV2;CRK;CRKL;LIMK2;WASF2;PAK1;PRKCB;PRKCD;ARPC5L;MAPK1;LYN;MARCKS
hsa03015	mrna surveillance pathway - homo sapiens (human)	0.169412	91	25	0.274725	8	1832	406	ACIN1;CPSF6;FIP1L1;PCF11;PNN;PPP2R5A;PPP2R5E;SRRM1	SMG1;SRRM1;WDR33;PABPC4;NCBP1;UPF3B;CPSF4;PAPOLA;RNPS1;FIP1L1;RBM8A;CPSF2;CSTF2T;SMG6;CASC3;PNN;CPSF6;PCF11;PPP2R5A;PPP2R5E;UPF2;CSTF3;ACIN1;CPSF7;SYMPK
wp304	kit receptor signaling pathway	0.169412	59	25	0.423729	8	1832	406	CBL;DOK1;GAB2;GRB10;MAP2K2;MAPT;RPS6;STAT5A	MAPK14;SOS1;INPP5D;MAP2K2;LYN;TBX2;FOXO3;GRB10;PTPN11;CRKL;CRK;AKT1;DOK1;GAB2;SNAI1;MAPK8;JUNB;MAPK1;PRKCB;STAT5A;STAT5B;SHC1;CBL;MAPT;RPS6
hsa04110	cell cycle - homo sapiens (human)	0.173326	124	29	0.233871	9	1832	406	ABL1;CDK2;CHEK1;MCM2;MCM4;MYC;RB1;TFDP1;WEE1	MYC;ABL1;ZBTB17;SMC1A;CDC23;MCM2;MCM3;MCM4;CREBBP;CHEK1;TTK;CDC45;ANAPC2;BUB1;ANAPC4;RB1;WEE1;E2F3;TFDP1;HDAC1;PCNA;SMC3;CDC26;CCNB2;CDC25B;PRKDC;CDK2;HDAC2;CDK7
wp481	insulin signaling	0.177674	160	41	0.25625	12	1832	406	CAP1;CBL;GRB10;INPPL1;IRS1;MAP2K2;MAP3K7;MAP4K4;PRKAA1;PRKCD;TBC1D4;TSC2	SRF;PRKAA1;SORBS1;MAPK1;MAPK6;MAPK8;SOS1;GYS1;SGK3;IRS1;MAP2K2;MAPK9;MAP2K7;FOXO3;TSC2;CRK;MAP3K1;MAP3K4;GSK3A;MAPK14;PRKCD;PRKCB;GRB10;GRB14;RAPGEF1;INPPL1;PTPN11;SNAP23;MAP3K7;JUN;CBLB;CBL;IRS2;STX4;CAP1;AKT1;MAP4K4;EIF4EBP1;EIF4E;SHC1;TBC1D4
kitpathway	signaling events mediated by stem cell factor receptor (c-kit)	0.179761	52	14	0.269231	5	1832	406	CBL;DOK1;GRB10;MAP2K2;STAT5A	CBL;AKT1;LYN;DOK1;CREBBP;PTPN11;STAT5A;MAPK8;CRKL;SHC1;MAP2K2;GRB10;SOS1;FOXO3
r-hsa-159230	transport of the slbp dependant mature mrna	0.179761	34	14	0.411765	5	1832	406	NUP153;NUP35;NUP93;RANBP2;SLBP	NUP93;NUP35;NUP88;NUP188;NUP153;NCBP1;TPR;NUP98;RANBP2;NUP50;EIF4E;NUP214;SLBP;NUP155
r-hsa-180746	nuclear import of rev protein	0.179761	34	14	0.411765	5	1832	406	NPM1;NUP153;NUP35;NUP93;RANBP2	RARA;NUP93;NUP35;NUP88;NUP188;NUP153;TPR;NUP98;RANBP2;NUP50;NUP214;NPM1;RCC1;NUP155
wp1984	integrated breast cancer pathway	0.179761	66	14	0.212121	5	1832	406	ABL1;IRS1;MYC;RALGAPA1;TSC2	RALGAPA1;HDAC1;MYCBP2;ABL1;SP1;TSC2;IRS1;NCOA3;JUN;MAPK1;CDK7;MYC;CSNK1D;PPP4R3A
eifpathway	eukaryotic protein translation	0.186786	18	7	0.388889	3	1832	406	EIF4G1;EIF5;EIF5B	EIF4G3;EIF5B;EIF2S2;EIF4E;EIF4G2;EIF5;EIF4G1
lis1pathway_1	lissencephaly gene (lis1) in neuronal migration and development	0.186786	31	7	0.225806	3	1832	406	ABL1;MAP1B;NDEL1	ABL1;NDEL1;MAP1B;PAFAH1B2;CLIP1;KATNA1;NUDC
r-hsa-156711	polo-like kinase mediated events	0.186786	17	7	0.411765	3	1832	406	CENPF;LIN54;WEE1	LIN54;LIN37;LIN52;CCNB2;CENPF;MYBL2;WEE1
r-hsa-5673000	raf activation	0.186786	25	7	0.28	3	1832	406	MAP2K2;PPP2R5A;PPP2R5E	BRAF;PPP2R5A;PPP2R5E;BRAP;MAP2K2;KSR1;ARAF
wp205	il-7 signaling pathway	0.186786	25	7	0.28	3	1832	406	MAP2K2;MYC;STAT5A	MAP2K2;AKT1;PTK2B;MYC;MAPK1;STAT5A;STAT5B
p53regulationpathway	p53 pathway	0.19036	60	18	0.3	6	1832	406	ABL1;CDK2;CHEK1;KAT5;PRKCD;TRIM28	CSNK1E;AKT1;CHEK1;CDK2;CREBBP;HUWE1;CSNK1D;ABL1;MAPK8;KAT8;MAPK9;MAPK14;KAT5;TRIM28;PRKCD;DAXX;YY1;USP7
mtor_4pathway	mtor signaling pathway	0.196618	66	22	0.333333	7	1832	406	CDK2;EIF4B;IRS1;MAP2K2;PDCD4;RPTOR;TSC2	AKT1;BRAF;CDK2;IRS1;AKT1S1;EIF4EBP1;TSC2;RPTOR;SREBF1;MAPK1;RRN3;PML;PDCD4;EIF4E;MAP2K2;CLIP1;RICTOR;EEF2;EEF2K;RB1CC1;YY1;EIF4B
de novo fatty acid biosynthesis	de novo fatty acid biosynthesis	0.211521	44	11	0.25	4	1832	406	NUP153;NUP35;NUP93;RANBP2	HIRIP3;NUP93;NUP35;NUP88;NUP188;NUP153;NUP214;NUP98;RANBP2;NUP50;NUP155
prostaglandin formation from dihomo gama-linoleic acid	prostaglandin formation from dihomo gama-linoleic acid	0.211521	31	11	0.354839	4	1832	406	NUP153;NUP35;NUP93;RANBP2	NUP93;NUP35;NUP88;NUP188;NUP153;NUP98;RANBP2;NUP50;NUP214;NUP155;PTGES3
putative anti-inflammatory metabolites formation from epa	putative anti-inflammatory metabolites formation from epa	0.211521	42	11	0.261905	4	1832	406	NUP153;NUP35;NUP93;RANBP2	NUP93;NUP35;NUP88;NUP188;NUP153;NUP98;RANBP2;NUP50;NUP214;NUP155;PTGES3
r-hsa-168271	transport of ribonucleoproteins into the host nucleus	0.211521	30	11	0.366667	4	1832	406	NUP153;NUP35;NUP93;RANBP2	NUP93;NUP35;NUP88;NUP188;NUP153;TPR;NUP98;RANBP2;NUP50;NUP214;NUP155
r-hsa-168333	nep/ns2 interacts with the cellular export machinery	0.211521	30	11	0.366667	4	1832	406	NUP153;NUP35;NUP93;RANBP2	NUP93;NUP35;NUP88;NUP188;NUP153;TPR;NUP98;RANBP2;NUP50;NUP214;NUP155
r-hsa-170822	regulation of glucokinase by glucokinase regulatory protein	0.211521	30	11	0.366667	4	1832	406	NUP153;NUP35;NUP93;RANBP2	NUP93;NUP35;NUP88;NUP188;NUP153;TPR;NUP98;RANBP2;NUP214;NUP50;NUP155
r-hsa-189200	hexose transport	0.211521	53	11	0.207547	4	1832	406	NUP153;NUP35;NUP93;RANBP2	NUP35;NUP88;NUP93;NUP188;NUP153;TPR;NUP98;RANBP2;NUP214;NUP50;NUP155
r-hsa-195253	degradation of beta-catenin by the destruction complex	0.211521	39	11	0.282051	4	1832	406	MYC;PPP2R5A;PPP2R5E;TLE3	TLE3;HDAC1;PPP2R5A;AXIN1;PPP2R5E;TCF7;APC;AMER1;TLE1;MYC;TLE4
r-hsa-381340	transcriptional regulation of white adipocyte differentiation	0.211521	50	11	0.22	4	1832	406	MED1;MED26;NCOR1;THRAP3	MED12;CREBBP;NCOA2;THRAP3;NCOR2;NCOR1;MED26;MED24;NCOA3;MED1;MED14
r-hsa-5693616	presynaptic phase of homologous dna pairing and strand exchange	0.211521	40	11	0.275	4	1832	406	CHEK1;EXO1;KAT5;TOPBP1	NBN;CHEK1;BRCA1;TOPBP1;WRN;RAD9A;EXO1;RMI1;KAT5;BRIP1;MRE11
r-hsa-70153	glucose transport	0.211521	45	11	0.244444	4	1832	406	NUP153;NUP35;NUP93;RANBP2	NUP35;NUP88;NUP93;NUP188;NUP153;TPR;NUP98;RANBP2;NUP214;NUP50;NUP155
vitamin e metabolism	vitamin e metabolism	0.211521	43	11	0.255814	4	1832	406	NUP153;NUP35;NUP93;RANBP2	NUP93;NUP35;NUP88;NUP188;NUP153;NUP98;RANBP2;NUP214;NUP50;SLC16A1;NUP155
wp2593	jak-stat	0.211521	43	11	0.255814	4	1832	406	ACACA;CFL2;PRKAA1;STAT5A	MAPK9;PTK2;CFL2;PRKAA1;PTPN11;ACACA;MAPK14;SP1;STAT5B;MAPK8;STAT5A
lysine metabolism	lysine metabolism	0.223499	61	15	0.245902	5	1832	406	DOT1L;NUP153;NUP35;NUP93;RANBP2	NUP93;NUP35;NUP88;DOT1L;NUP188;NUP153;NSD3;SETD2;SETD1A;NUP98;RANBP2;NSD1;NUP50;NUP214;NUP155
r-hsa-177243	interactions of rev with host cellular proteins	0.223499	37	15	0.405405	5	1832	406	NPM1;NUP153;NUP35;NUP93;RANBP2	NUP93;NUP35;NUP88;NUP188;NUP153;RARA;TPR;NUP98;RANBP2;NUP50;RANBP1;NUP214;NPM1;RCC1;NUP155
r-hsa-4615885	sumoylation of dna replication proteins	0.223499	38	15	0.394737	5	1832	406	NUP153;NUP35;NUP93;RANBP2;TOP2B	NUP93;NUP35;NUP88;NUP188;NUP153;SUMO1;TPR;TOP2B;PCNA;NUP98;RANBP2;NUP214;NUP50;NUP155;TOP2A
wp127	il-5 signaling pathway	0.223499	40	15	0.375	5	1832	406	MAP2K2;MAPT;MYC;RPS6;STAT5A	MAP2K2;SOS1;FOXO3;RPS6;LYN;PTPN11;AKT1;GSK3A;JUN;MAPK1;STAT5A;STAT5B;SHC1;MAPT;MYC
wp2203	thymic stromal lymphopoietin (tslp) signaling pathway	0.223499	47	15	0.319149	5	1832	406	GAB2;MAP2K2;MYC;RPS6;STAT5A	MAP2K2;LYN;PI4K2A;PTPN11;AKT1;GAB2;MYC;MAPK14;MAPK1;EIF4EBP1;STAT5A;STAT5B;RPS6;MAPK8;MAPK9
wp314	fas ligand (fasl) pathway and stress induction of heat shock proteins (hsp) regulation	0.223499	43	15	0.348837	5	1832	406	LMNA;LMNB1;LMNB2;MAP3K7;RB1	LMNB2;LMNA;PAK1;DAXX;LMNB1;RB1;DFFA;MAP3K1;PAK2;MAP3K7;FAF1;JUN;HSPB1;PRKDC;MAPK8
era_genomic_pathway	validated nuclear estrogen receptor alpha network	0.22951	65	19	0.292308	6	1832	406	ANP32A;MED1;MYC;NCOR1;SET;STAT5A	NCOA3;ANP32A;DDX54;NCOA2;BRCA1;NCOR2;STAT5A;LCOR;NDUFV3;NCOR1;JUN;EBAG9;PCNA;HDAC1;NCOA7;MYC;SET;SAFB;MED1
il2_1pathway	il2-mediated signaling events	0.22951	54	19	0.351852	6	1832	406	CDK2;GAB2;IRS1;MAP2K2;MYC;STAT5A	IRS2;JUN;CDK2;IRS1;STAT5B;PTPN11;STAT5A;MAPK8;SHC1;MAPK1;MAPK14;MAP2K2;GAB2;MYC;MAPK9;SOS1;PRKCB;IKZF3;PTK2B
r-hsa-159234	transport of mature mrnas derived from intronless transcripts	0.22951	44	19	0.431818	6	1832	406	FIP1L1;NUP153;NUP35;NUP93;RANBP2;SLBP	NUP93;NUP35;NUP88;NUP188;RANBP2;NUP153;NCBP1;SYMPK;TPR;NUP98;NUP50;WDR33;FIP1L1;NUP214;SLBP;CPSF4;EIF4E;NUP155;CPSF2
r-hsa-162909	host interactions of hiv factors	0.22951	91	19	0.208791	6	1832	406	NPM1;NUP153;NUP35;NUP93;PACS1;RANBP2	RARA;NUP188;NUP153;NUP98;NPM1;NUP155;PAK2;NUP35;NUP88;PSIP1;TPR;RANBP2;NUP50;NUP93;PACS1;RANBP1;NUP214;RCC1;HMGA1
r-hsa-168254	influenza infection	0.22951	63	19	0.301587	6	1832	406	GTF2F1;NUP153;NUP35;NUP93;POLR2A;RANBP2	NUP93;HSPA1A;NUP35;NUP88;POLR2A;NUP188;RANBP2;NUP153;HSP90AA1;TPR;KPNA3;CANX;NUP98;CPSF4;NUP50;NUP214;GTF2F1;KPNA2;NUP155
r-hsa-3371453	regulation of hsf1-mediated heat shock response	0.23227	81	23	0.283951	7	1832	406	BAG3;DNAJC2;NUP153;NUP35;NUP93;RANBP2;SIRT1	BAG3;NUP93;HSPA1A;NUP35;FKBP4;NUP88;NUP188;RANBP2;NUP153;BAG4;HSPB1;MAPK1;TPR;SIRT1;DNAJC2;CCAR2;NUP98;HSF1;NUP50;HSPA14;ST13;NUP214;NUP155
r-hsa-5633007	regulation of tp53 activity	0.250389	163	48	0.294479	13	1832	406	CDK2;CHD4;CHEK1;EXO1;GATAD2A;ING5;KAT5;NOC2L;PRKAA1;PRKAB1;TOPBP1;TP53BP2;TPX2	AKT1;TAF1;CHD3;CDK2;SUPT16H;RAD9A;MAPK14;KAT5;HDAC1;RFFL;PHF20;BRPF1;TAF4B;MAPKAPK5;TPX2;TAF1L;TAF3;ZNF385A;RMI1;TAF6;RICTOR;BRD1;NBN;CHD4;TAF12;PRKAA1;WRN;EXO1;PIP4K2B;TAF2;DAXX;PRKAB1;BRIP1;SSRP1;CHEK1;BRCA1;KAT6A;ING5;GATAD2B;PML;TP53BP2;NOC2L;HDAC2;TOPBP1;BRPF3;GATAD2A;USP7;MRE11
hsa03030	dna replication - homo sapiens (human)	0.252155	36	8	0.222222	3	1832	406	MCM2;MCM4;POLA2	LIG1;MCM2;MCM3;MCM4;POLD3;RFC1;POLA2;PCNA
hsa05216	thyroid cancer - homo sapiens (human)	0.252155	29	8	0.275862	3	1832	406	CCDC6;MAP2K2;MYC	MYC;TPR;TCF7;BRAF;MAPK1;CCDC6;MAP2K2;TFG
igf1mtorpathway	skeletal muscle hypertrophy is regulated via akt-mtor pathway	0.252155	26	8	0.307692	3	1832	406	EIF4G1;INPPL1;RPS6	AKT1;EIF2B5;EIF4EBP1;EIF2S2;EIF4E;RPS6;EIF4G1;INPPL1
r-hsa-2559584	formation of senescence-associated heterochromatin foci (sahf)	0.252155	17	8	0.470588	3	1832	406	HIST1H1C;LMNB1;RB1	CABIN1;HIRA;LMNB1;HIST1H1C;RB1;HMGA1;EP400;UBN1
wp2361	gastric cancer network 1	0.252155	29	8	0.275862	3	1832	406	CENPF;MCM4;TPX2	KIF15;ACTL6A;TPX2;TOP2A;APC;MYBL2;MCM4;CENPF
wp3844	pi3k-akt-mtor signaling pathway and therapeutic opportunities	0.252155	30	8	0.266667	3	1832	406	GRB10;RPTOR;TSC2	RPTOR;FOXO3;GRB10;TSC2;AKT1;RB1CC1;EIF4EBP1;RICTOR
pathway_bcr	bcr	0.261492	131	36	0.274809	10	1832	406	CBL;CDK2;DOK1;GTF2I;MAP3K7;NFATC2;PRKCD;PRKD1;RB1;RPS6	LYN;JUN;CDK2;RB1;GTF2I;AKT1;ATF2;CRKL;SHC1;MAPK1;MAPK14;DOK1;PRKCD;FOXO3;PTK2B;CBL;PRKD1;NFATC2;CDK7;GSK3A;RAPGEF1;CRK;CBLB;PTPN11;EIF4EBP1;MAPK8;MAP3K7;RPS6;CARD11;PIP4K2B;SOS1;BCL10;PTK2;VAV2;PRKCB;JUNB
caspase_pathway	caspase cascade in apoptosis	0.265242	57	12	0.210526	4	1832	406	CFL2;LMNA;LMNB1;LMNB2	AKT1;LMNB2;MAP3K1;LMNA;DFFA;LMNB1;PTK2;NUMA1;CFL2;MADD;SLK;SREBF1
foxm1pathway	foxm1 transcription factor network	0.265242	43	12	0.27907	4	1832	406	CDK2;CENPF;MYC;RB1	HSPA1A;CDK2;RB1;CREBBP;CDC25B;XRCC1;CCNB2;GSK3A;SP1;CENPA;MYC;CENPF
plk1_pathway	plk1 signaling events	0.265242	44	12	0.272727	4	1832	406	CLSPN;INCENP;TPX2;WEE1	BUB1;ERCC6L;CLSPN;CDC25B;WEE1;NUDC;TPX2;KIZ;INCENP;PPP1R12A;CENPU;PAK1
r-hsa-168274	export of viral ribonucleoproteins from nucleus	0.265242	31	12	0.387097	4	1832	406	NUP153;NUP35;NUP93;RANBP2	NUP93;HSPA1A;NUP35;NUP88;NUP188;NUP153;TPR;NUP98;RANBP2;NUP50;NUP214;NUP155
r-hsa-3301854	nuclear pore complex (npc) disassembly	0.265242	34	12	0.352941	4	1832	406	NUP153;NUP35;NUP93;RANBP2	NUP93;NUP35;NUP88;NUP188;NUP153;CCNB2;TPR;NUP98;RANBP2;NUP50;NUP214;NUP155
r-hsa-5685938	hdr through single strand annealing (ssa)	0.265242	38	12	0.315789	4	1832	406	ABL1;EXO1;KAT5;TOPBP1	BRCA1;TOPBP1;ABL1;WRN;RAD9A;ERCC4;RMI1;KAT5;EXO1;NBN;BRIP1;MRE11
r-hsa-5693579	homologous dna pairing and strand exchange	0.265242	43	12	0.27907	4	1832	406	CHEK1;EXO1;KAT5;TOPBP1	CHEK1;BRCA1;TOPBP1;WRN;RAD51AP1;RAD9A;RMI1;KAT5;EXO1;NBN;BRIP1;MRE11
rhoa_reg_pathway	regulation of rhoa activity	0.265242	49	12	0.244898	4	1832	406	ARHGEF11;BCR;DEF6;MYO9B	DEF6;ARHGEF18;ARHGEF11;ARHGEF12;ARHGAP6;VAV2;ARHGEF25;ARHGAP5;ARHGAP35;BCR;MYO9B;ARHGEF2
signalink_14	egf-ncore	0.265242	57	12	0.210526	4	1832	406	CBL;INPPL1;PEA15;SPAG9	KSR1;INPPL1;PTPN11;ARRB1;EIF4E;DAXX;SPAG9;CBL;DUSP9;INPP5D;AXIN1;PEA15
wp2637	structural pathway of interleukin 1 (il-1)	0.265242	44	12	0.272727	4	1832	406	MAP2K2;MAP3K7;MYC;TAB3	MAP2K2;MAPK9;MAP2K7;MAP3K1;MAP3K7;MYC;MAPK14;MAPK1;EIF4E;SAFB;TAB3;ATF2
hsa04120	ubiquitin mediated proteolysis - homo sapiens (human)	0.267672	137	28	0.20438	8	1832	406	CBL;DDB2;HERC1;MID1;TRIP12;UBA1;UBR5;WWP2	STUB1;UBE4B;BIRC6;DDB2;TRIP12;MAP3K1;UBA1;UBE3A;MID1;ANAPC2;HERC1;UBE2E3;ANAPC4;PML;MGRN1;CUL4B;UBE2J1;WWP2;HUWE1;CBL;CBLB;PIAS1;UBE2O;CDC26;BRCA1;UBR5;CDC23;FBXO4
r-hsa-73894	dna repair	0.269127	323	74	0.229102	19	1832	406	ABL1;ABRAXAS1;BABAM1;BAZ1B;CDK2;CHEK1;CLSPN;DDB2;DTL;EXO1;HMGN1;KAT5;MDC1;MSH6;POLR2A;RIF1;TOPBP1;TP53BP1;UFD1	ISY1;DDB2;CDK2;PRKDC;TRIM25;FAAP100;PIAS1;PNKP;RIF1;POLD3;RAD9A;NTHL1;ALKBH5;UFD1;COPS3;KAT5;CUL4B;TP53BP1;BAZ1B;RNF4;PAXIP1;YY1;UNG;KPNA2;TCEA1;RAD51AP1;MCRS1;RMI1;HMGN1;MBD4;RFC1;MAPK8;ABRAXAS1;NBN;SUMO1;RAD23B;LIG3;TIMELESS;EME1;ABL1;WRN;CLSPN;BRIP1;ACTL6A;EXO1;LIG1;XRCC1;BAP1;FANCD2;PPP4R2;CDK7;BRCA1;RAD18;USP10;GPS1;FTO;BABAM1;UIMC1;CHEK1;TOPBP1;MSH6;POLR2A;NFRKB;PCNA;RAD23A;ERCC4;ERCC5;PARG…
wp2037	prolactin signaling pathway	0.269866	76	24	0.315789	7	1832	406	CBL;GAB2;IRS1;MAP2K2;MYC;RPS6;STAT5A	MAPK14;MAP2K2;MAPK9;SOS1;PAK1;CBL;IRS2;PXN;VAV2;AKT1;PTK2;GAB2;MYC;IRS1;JUN;NFKBIB;MAPK1;EIF4EBP1;STAT5A;STAT5B;SHC1;RPS6;MAPK8;PTPN11
wp1982	sterol regulatory element-binding proteins (srebp) signalling	0.269979	68	16	0.235294	5	1832	406	ACACA;ACLY;PRKAA1;PRKAB1;SIRT1	SIRT1;SEC31A;SREBF1;FASN;PRKAB1;SP1;PRKAA1;HMGCS1;LPIN1;AKT1;GSK3A;ACLY;AMFR;RNF139;ACACA;YY1
wp2034	leptin signaling pathway	0.27092	76	20	0.263158	6	1832	406	ACACA;CFL2;IRS1;MAP2K2;PRKAA1;RPS6	SOS1;CFL2;MAP2K2;SP1;PRKAA1;PTPN11;IKBKG;IRS1;AKT1;GSK3A;MAPK8;MAPK1;MAPK14;EIF4E;EIF4EBP1;ACACA;STAT5B;SHC1;RPS6;PTK2
wp3888	vegfa-vegfr2 signaling pathway	0.271727	236	53	0.224576	14	1832	406	ACACA;AFDN;CAMKK2;CBL;CFL1;DOK1;GRB10;MAP2K2;NCL;NFATC2;PRKAA1;PRKCD;PRKD1;RPS6	AFDN;HSP90AA1;PTK2;JUN;PRKD1;PRKCD;PXN;PAK2;DOK1;CTNNA1;AKT1S1;MAPK1;SRF;MAPK8;ATF2;SMARCA2;MAP2K2;MEF2C;FOXO3;EIF2A;PRKAA1;CRK;EPN1;EPS15;HSPB1;MAPK14;PRKCB;ACACA;RICTOR;FAF1;RAPGEF1;CFL1;PLA2G4A;GRB10;VAV2;PTPN11;CAMKK2;MYH9;NFATC2;PTK2B;CBL;RPS6;MAPK9;PAK1;HDAC1;NCL;MAP2K7;HSPA1A;AKT1;MAPKAPK5;EIF4E;SHB;SHC1
wp2380	brain-derived neurotrophic factor (bdnf) signaling pathway	0.292745	144	37	0.256944	10	1832	406	CFL1;IRS1;MAP2K2;MAPT;PRKAA1;PRKCD;RPS6;STAT5A;TSC2;YBX1	PRKAA1;JUN;YBX1;MAPK1;MAPK8;SQSTM1;MAPT;RANBP9;MAP2K2;MEF2A;FOXO3;RPS6;TSC2;IKBKG;IRS1;EEF2;CFL1;PRKCD;STAT5A;STAT5B;VAV2;PTPN11;IGF2BP1;PTK2B;MAP3K1;IRS2;EIF4E;MAPK9;MARCKS;EIF2S2;MAPK14;APC;KSR1;AKT1;MEF2C;EIF4EBP1;SHC1
r-hsa-109688	cleavage of growing transcript in the termination region	0.298183	73	33	0.452055	9	1832	406	FIP1L1;PCF11;SLBP;SRRM1;SRSF1;SRSF2;THOC2;U2AF2;ZC3H11A	RNPS1;THOC1;CASC3;SRSF1;THOC2;SRSF9;RBM8A;SRSF5;U2AF2;WDR33;CPSF7;SRSF11;NCBP1;SYMPK;THOC5;CSTF2T;SRSF4;SLU7;ZC3H11A;SRRM1;LSM11;SRSF3;FIP1L1;PAPOLA;UPF3B;PCF11;SLBP;SRSF2;CSTF3;CPSF4;SRSF7;SRSF6;CPSF2
r-hsa-73856	rna polymerase ii transcription termination	0.298183	73	33	0.452055	9	1832	406	FIP1L1;PCF11;SLBP;SRRM1;SRSF1;SRSF2;THOC2;U2AF2;ZC3H11A	RNPS1;THOC1;CASC3;SRSF1;THOC2;SRSF9;RBM8A;SRSF5;U2AF2;WDR33;CPSF7;SRSF11;NCBP1;SYMPK;THOC5;CSTF2T;SRSF4;SLU7;ZC3H11A;SRRM1;LSM11;SRSF3;FIP1L1;PAPOLA;UPF3B;PCF11;SLBP;SRSF2;CSTF3;CPSF4;SRSF7;SRSF6;CPSF2
r-hsa-76044	post-elongation processing of the transcript	0.298183	73	33	0.452055	9	1832	406	FIP1L1;PCF11;SLBP;SRRM1;SRSF1;SRSF2;THOC2;U2AF2;ZC3H11A	RNPS1;THOC1;CASC3;SRSF1;THOC2;SRSF9;RBM8A;SRSF5;U2AF2;WDR33;CPSF7;SRSF11;NCBP1;SYMPK;THOC5;CSTF2T;SRSF4;SLU7;ZC3H11A;SRRM1;LSM11;SRSF3;FIP1L1;PAPOLA;UPF3B;PCF11;SLBP;SRSF2;CSTF3;CPSF4;SRSF7;SRSF6;CPSF2
pathway_il2	il2	0.303613	76	29	0.381579	8	1832	406	CBL;CDK2;GAB2;IRS1;MAP2K2;RPS6;STAT5A;YBX1	CBL;AKT1;LYN;STAT5A;JUN;RPS6;IRS1;EIF4E;IRS2;SHB;EIF4EBP1;CRK;HSP90AA1;FOXO3;MAPK8;ATF2;PTPN11;EIF3B;YBX1;SHC1;MAPK1;MAPK14;MAP2K2;GAB2;STAT5B;CDK2;CRKL;SOS1;PTK2B
r-hsa-983231	factors involved in megakaryocyte development and platelet production	0.303613	133	29	0.218045	8	1832	406	ABL1;CDK2;DOCK7;KIF21A;KIF21B;KLC1;KLC2;WEE1	HDAC1;PRKAR2B;KIF21A;AKAP1;CDK2;KLC1;KIF1B;DOCK7;ZFPM1;PRKAR1A;ZFPM2;PRKAR2A;KDM1A;ABL1;KLC2;SIN3A;GATA2;CBX5;KIF21B;HDAC2;RCOR1;GATA1;KIF1C;WEE1;KIF15;KIF11;JMJD1C;PRKAR1B;KIF18B
arfpathway	tumor suppressor arf inhibits ribosomal biogenesis	0.320057	24	9	0.375	3	1832	406	ABL1;MYC;RB1	AKT1;HSPA1A;RB1;TBX2;HSP90AA1;ABL1;POLR1A;NFKBIB;MYC
aurora_a_pathway	aurora a signaling	0.320057	31	9	0.290323	3	1832	406	GIT1;NDEL1;TPX2	AKT1;TACC3;BRCA1;TPX2;GIT1;CDC25B;NDEL1;CENPA;PAK1
bard1pathway_2	bard1 signaling events	0.320057	30	9	0.3	3	1832	406	CDK2;NPM1;TOPBP1	CDK2;PRKDC;BRCA1;TOPBP1;PCNA;NBN;FANCD2;NPM1;MRE11
cdc42_reg_pathway	regulation of cdc42 activity	0.320057	30	9	0.3	3	1832	406	GIT1;ITSN2;RALBP1	ARHGAP17;ARHGAP1;ITSN2;GIT1;FGD1;VAV2;APC;ARHGEF25;RALBP1
il2_pi3kpathway	il2 signaling events mediated by pi3k	0.320057	37	9	0.243243	3	1832	406	GAB2;MYC;RPS6	AKT1;RPS6;PTPN11;HSP90AA1;SHC1;GAB2;MYC;SOS1;FOXO3
il2_stat5pathway	il2 signaling events mediated by stat5	0.320057	30	9	0.3	3	1832	406	GAB2;MYC;STAT5A	STAT5B;PTPN11;STAT5A;SOS1;SP1;SHC1;ELF1;GAB2;MYC
r-hsa-167238	pausing and recovery of tat-mediated hiv elongation	0.320057	40	9	0.225	3	1832	406	ELL;GTF2F1;POLR2A	NELFA;NELFE;POLR2A;SUPT5H;SUPT16H;ELL;GTF2F1;TCEA1;SSRP1
r-hsa-167243	tat-mediated hiv elongation arrest and recovery	0.320057	40	9	0.225	3	1832	406	ELL;GTF2F1;POLR2A	NELFA;NELFE;POLR2A;SUPT5H;SUPT16H;ELL;GTF2F1;TCEA1;SSRP1
r-hsa-69190	dna strand elongation	0.320057	32	9	0.28125	3	1832	406	MCM2;MCM4;POLA2	POLA2;PCNA;POLD3;MCM4;LIG1;MCM2;MCM3;CDC45;RFC1
rhopathway	rho cell motility signaling pathway	0.320057	35	9	0.257143	3	1832	406	ASAP1;CFL1;RALBP1	RALBP1;CFL1;MYLK;ARHGAP1;ARFGAP1;DIAPH1;ARHGAP6;ASAP1;ARHGAP5
wp581	epo receptor signaling	0.320057	26	9	0.346154	3	1832	406	IRS1;MAP2K2;STAT5A	STAT5B;MAP2K2;SOS1;IRS1;AKT1;MAPK1;STAT5A;SHC1;IRS2
aminosugars metabolism	aminosugars metabolism	0.321048	51	13	0.254902	4	1832	406	NUP153;NUP35;NUP93;RANBP2	NUP93;NUP35;NUP88;NUP188;NUP153;SLC3A2;ARCN1;NUP98;RANBP2;NUP50;NUP214;NUP155;COPB2
aurora_b_pathway	aurora b signaling	0.321048	43	13	0.302326	4	1832	406	INCENP;NCL;NPM1;STMN1	INCENP;BUB1;MYLK;EVI5;CBX5;NCAPG;CENPA;PSMA3;SMC4;STMN1;NCL;NPM1;NSUN2
igf1_pathway	igf1 pathway	0.321048	30	13	0.433333	4	1832	406	GRB10;IRS1;PRKCD;PRKD1	IRS2;AKT1;PRKD1;PTPN11;PTK2;CRKL;SHC1;PXN;CRK;IRS1;PRKCD;GRB10;SOS1
r-hsa-159227	transport of the slbp independent mature mrna	0.321048	33	13	0.393939	4	1832	406	NUP153;NUP35;NUP93;RANBP2	NUP93;NUP35;NUP88;NUP188;NUP153;NCBP1;TPR;NUP98;RANBP2;NUP50;EIF4E;NUP214;NUP155
r-hsa-165054	rev-mediated nuclear export of hiv rna	0.321048	33	13	0.393939	4	1832	406	NUP153;NUP35;NUP93;RANBP2	NUP93;NUP35;NUP88;NUP188;NUP153;TPR;NUP98;RANBP2;NUP50;RANBP1;NUP214;RCC1;NUP155
r-hsa-176033	interactions of vpr with host cellular proteins	0.321048	35	13	0.371429	4	1832	406	NUP153;NUP35;NUP93;RANBP2	NUP93;NUP35;NUP88;NUP188;NUP153;TPR;HMGA1;NUP98;RANBP2;NUP50;PSIP1;NUP214;NUP155
r-hsa-180910	vpr-mediated nuclear import of pics	0.321048	32	13	0.40625	4	1832	406	NUP153;NUP35;NUP93;RANBP2	NUP93;NUP35;NUP88;NUP188;NUP153;TPR;HMGA1;NUP98;RANBP2;NUP50;PSIP1;NUP214;NUP155
r-hsa-74158	rna polymerase iii transcription	0.321048	42	13	0.309524	4	1832	406	GTF3C1;GTF3C6;POU2F1;SSB	GTF3C2;GTF3C6;SNAPC5;POLR3GL;GTF3C3;POLR3C;SSB;POLR3G;GTF3C1;GTF3C4;POU2F1;SNAPC4;POLR3E
r-hsa-749476	rna polymerase iii abortive and retractive initiation	0.321048	42	13	0.309524	4	1832	406	GTF3C1;GTF3C6;POU2F1;SSB	GTF3C2;GTF3C6;SNAPC5;POLR3GL;GTF3C3;POLR3C;SSB;POLR3G;GTF3C1;GTF3C4;POU2F1;SNAPC4;POLR3E
wp1541	energy metabolism	0.321048	47	13	0.276596	4	1832	406	MED1;PRKAA1;PRKAB1;SIRT1	MEF2C;HDAC1;TFAM;MEF2A;FOXO3;PRKAB1;PRKAA1;CAMK2G;MED1;ESRRA;MAPK14;SIRT1;ATF2
wp3863	t-cell antigen receptor (tcr) pathway during staphylococcus aureus infection	0.321048	63	13	0.206349	4	1832	406	CBL;MAP2K2;MAP3K7;NFATC2	PAK1;MAP2K2;MAP2K7;IKBKG;AKT1;NFATC2;JUN;CARD11;SOS1;CBL;MAP3K7;BCL10;MAPK9
wp61	notch signaling pathway	0.321048	61	13	0.213115	4	1832	406	CIR1;MAPT;MYC;NCOR1	HDAC2;HDAC1;PSEN2;NCOR2;SPEN;CIR1;SNW1;AKT1;MYC;NCOR1;RING1;TLE1;MAPT
pathway_leptin	leptin	0.367464	62	18	0.290323	5	1832	406	CFL2;IRS1;PRKAA1;PRKCD;RPS6	IRS2;AKT1;RPS6;IRS1;PTPN11;EIF4EBP1;PTK2;IKBKG;GSK3A;MAPK8;CFL2;SP1;PRKAA1;SHC1;MAPK1;MAPK14;EIF4E;PRKCD
r-hsa-159231	transport of mature mrna derived from an intronless transcript	0.367464	43	18	0.418605	5	1832	406	FIP1L1;NUP153;NUP35;NUP93;RANBP2	NUP93;NUP35;NUP88;NUP188;RANBP2;NUP153;NCBP1;SYMPK;TPR;NUP98;NUP50;WDR33;FIP1L1;NUP214;CPSF4;EIF4E;NUP155;CPSF2
glycolysis and gluconeogenesis	glycolysis and gluconeogenesis	0.377563	68	14	0.205882	4	1832	406	NUP153;NUP35;NUP93;RANBP2	NUP93;ENO1;NUP35;NUP88;NUP188;NUP153;RANBP2;NUP98;PKM;NUP50;NUP214;SLC16A1;GPI;NUP155
wp2795	cardiac hypertrophic response	0.377563	54	14	0.259259	4	1832	406	MAP2K2;MAP3K7;NFATC2;PRKD1	IKBKG;MAP2K2;MAP2K7;MEF2A;PRKD1;AKT1;CAMK2D;MAP3K1;NFATC2;MAPK14;MAPK1;MAPK8;CDK7;MAP3K7
wp395	il-4 signaling pathway	0.377563	54	14	0.259259	4	1832	406	CBL;GAB2;IRS1;STAT5A	MAPK14;CBL;INPP5D;SOS1;PTPN11;IRS1;AKT1;GAB2;MAPK1;STAT5A;STAT5B;SHC1;IRS2;ATF2
r-hsa-112296	post-elongation processing of intron-containing pre-mrna	0.378051	64	31	0.484375	8	1832	406	FIP1L1;PCF11;SRRM1;SRSF1;SRSF2;THOC2;U2AF2;ZC3H11A	RNPS1;THOC1;SRRM1;SRSF1;THOC2;RBM8A;SRSF5;U2AF2;WDR33;SRSF9;CPSF7;SRSF11;NCBP1;SYMPK;SRSF7;THOC5;CSTF2T;SRSF4;SLU7;ZC3H11A;CASC3;SRSF3;FIP1L1;PAPOLA;UPF3B;PCF11;SRSF2;CSTF3;CPSF4;SRSF6;CPSF2
r-hsa-72187	mrna 3,-end processing	0.378051	64	31	0.484375	8	1832	406	FIP1L1;PCF11;SRRM1;SRSF1;SRSF2;THOC2;U2AF2;ZC3H11A	RNPS1;THOC1;SRRM1;SRSF1;THOC2;RBM8A;SRSF5;U2AF2;WDR33;SRSF9;CPSF7;SRSF11;NCBP1;SYMPK;SRSF7;THOC5;CSTF2T;SRSF4;SLU7;ZC3H11A;CASC3;SRSF3;FIP1L1;PAPOLA;UPF3B;PCF11;SRSF2;CSTF3;CPSF4;SRSF6;CPSF2
gleevecpathway	inhibition of cellular proliferation by gleevec	0.38806	22	10	0.454545	3	1832	406	BCR;MYC;STAT5A	AKT1;JUN;STAT5B;STAT5A;MAPK8;CRKL;BCR;MAP3K1;MYC;SOS1
gmcsf_pathway	gmcsf-mediated signaling events	0.38806	37	10	0.27027	3	1832	406	GAB2;MAP2K2;STAT5A	LYN;STAT5B;PTPN11;STAT5A;SHC1;MAPK1;MAP2K2;GAB2;INPP5D;SOS1
hsa03440	homologous recombination - homo sapiens (human)	0.38806	41	10	0.243902	3	1832	406	ABRAXAS1;BABAM1;TOPBP1	UIMC1;MRE11;EME1;BRIP1;BABAM1;BRCA1;ABRAXAS1;TOPBP1;NBN;POLD3
integrinpathway	integrin signaling pathway	0.38806	34	10	0.294118	3	1832	406	BCR;NOLC1;ZYX	ZYX;PTK2;PXN;MAPK8;CRKL;RAPGEF1;SHC1;BCR;SOS1;NOLC1
myc_pathway	c-myc pathway	0.38806	25	10	0.4	3	1832	406	KAT5;MYC;PPP2R5A	TAF12;PAK2;PPP2R5A;AXIN1;ACTL6A;ZBTB17;MAX;PML;KAT5;MYC
pcafpathway	the information processing pathway at the ifn beta enhancer	0.38806	29	10	0.344828	3	1832	406	ARID1A;GTF2F1;POLR2A	JUN;CREBBP;POLR2A;SMARCA4;ATF2;SMARCC2;ARID1A;SMARCE1;SMARCC1;GTF2F1
r-hsa-5675221	negative regulation of mapk pathway	0.38806	40	10	0.25	3	1832	406	MAP2K2;PPP2R5A;PPP2R5E	BRAF;KSR1;PPP2R5A;PPP2R5E;MAPK1;BRAP;DUSP7;MAP2K2;ARAF;DUSP9
r-hsa-73762	rna polymerase i transcription initiation	0.38806	48	10	0.208333	3	1832	406	CD3EAP;CHD4;GATAD2A	CHD4;HDAC1;CHD3;GATAD2B;POLR1A;CD3EAP;RRN3;HDAC2;CDK7;GATAD2A
r-hsa-8864260	transcriptional regulation by the ap-2 (tfap2) family of transcription factors	0.38806	42	10	0.238095	3	1832	406	MYC;NOP2;NPM1	RARA;NOP2;CREBBP;MYBL2;SUMO1;DEK;MYC;NPM1;YY1;HSPD1
rac1_reg_pathway	regulation of rac1 activity	0.38806	39	10	0.25641	3	1832	406	BCR;DEF6;RALBP1	DEF6;ARHGAP17;ARHGAP1;VAV2;BCR;RALBP1;SOS1;ARHGEF25;ABI1;ARHGEF2
rac1pathway	rac1 cell motility signaling pathway	0.38806	38	10	0.263158	3	1832	406	ASAP1;CFL1;RALBP1	ASAP1;CFL1;MYLK;ARHGAP1;ARFGAP1;ARHGAP6;RALBP1;ARHGAP5;MAP3K1;PAK1
tnfpathway	tnf receptor signaling pathway	0.38806	47	10	0.212766	3	1832	406	MAP3K7;MAP4K4;TNIK	SQSTM1;TNIK;BAG4;IKBKG;MAP3K7;MADD;MAP3K1;MAP2K7;RFFL;MAP4K4
hsa03013	rna transport - homo sapiens (human)	0.407402	171	58	0.339181	14	1832	406	ACIN1;EIF4B;EIF4G1;EIF5;EIF5B;FXR2;NUP153;NUP35;NUP93;PNN;RANBP2;RGPD3;SRRM1;THOC2	TPR;NUP50;PABPC4;NCBP1;UPF3B;EIF3D;ELAC2;SRRM1;POP5;RNPS1;SUMO1;RGPD3;CLNS1A;POP1;EIF2B5;EIF2S2;RBM8A;TACC3;NUP153;FXR2;EIF4E2;THOC1;CASC3;EIF3C;RANBP2;EIF3F;PNN;NUP88;NUP98;GEMIN5;NUP214;THOC2;THOC5;NUP35;NMD3;FXR1;NUP155;STRAP;EIF4B;EIF4E;EIF4EBP1;EIF4EBP2;EIF4G1;EIF4G2;EIF5;EIF5B;ACIN1;SMN1;DDX20;UPF2;EIF3B;NUP188;NUP93;EIF3G;EIF3H;EIF3J;EIF4G3;TGS1
pparapathway	mechanism of gene regulation by peroxisome proliferators via ppara	0.416733	53	19	0.358491	5	1832	406	MED1;MYC;NCOR1;RB1;STAT5A	HSP90AA1;JUN;HSPA1A;STAT5B;RB1;CREBBP;NCOR2;DUT;PRKAR1A;SP1;PRKAR2B;MAPK1;NCOR1;PRKAR2A;MYC;PRKAR1B;STAT5A;PRKCB;MED1
wp2374	oncostatin m signaling pathway	0.416733	65	19	0.292308	5	1832	406	CDK2;IRS1;MAP2K2;PRKCD;RPS6	MAP2K2;SOS1;MAPK9;JUNB;PRKCD;PXN;PTPN11;CDK2;RICTOR;IRS1;AKT1;PTK2B;MAPK14;MAPK1;PRKCB;MAPK8;STAT5B;SHC1;RPS6
wp363	wnt signaling pathway netpath	0.416733	51	19	0.372549	5	1832	406	MAP3K7;MYC;NFATC2;TCF3;TSC2	BCL9;AXIN1;PI4K2A;MYC;MAPK9;TSC2;TCF4;DVL2;APC;AKT1;MAP3K7;NFATC2;GSK3A;MAPK1;PRKCB;MAPK8;CSNK1E;CSNK1D;TCF3
pathway_il1	il1	0.433586	56	15	0.267857	4	1832	406	DOK1;MAP3K7;RB1;TAB3	SQSTM1;TAB3;AKT1;JUN;DOK1;RB1;ATF2;PLA2G4A;MAPK1;MAPK14;MAP3K7;PTPN11;MAP2K7;MAPK9;MAPK8
pathway_il3	il3	0.433586	51	15	0.294118	4	1832	406	CBL;DOK1;GAB2;STAT5A	CBL;AKT1;LYN;STAT5B;CRK;PTPN11;STAT5A;GSK3A;CRKL;SHC1;MAPK1;GAB2;DOK1;INPP5D;PRKCB
r-hsa-6784531	trna processing in the nucleus	0.433586	59	15	0.254237	4	1832	406	NUP153;NUP35;NUP93;RANBP2	NUP93;NUP35;ELAC2;NUP88;NUP188;RANBP2;NUP153;TPR;NUP98;POP5;NUP214;NUP50;CPSF4;NUP155;POP1
smad2_3nuclearpathway	regulation of nuclear smad2/3 signaling	0.446442	79	24	0.303797	6	1832	406	CDK2;MYC;NCOR1;SNIP1;TCF3;TFE3	SP1;JUN;HDAC1;TCF3;CREBBP;AKT1;NCOA2;NCOR1;MAX;ZBTB17;TGIF2;ATF2;MEF2C;TGIF1;TFE3;CDK2;SIN3A;SP3;DCP1A;HDAC2;MYC;FOXO3;RUNX1;SNIP1
wp69	t-cell antigen receptor (tcr) signaling pathway	0.446442	92	24	0.26087	6	1832	406	CBL;GAB2;MAP2K2;MAP3K7;NFATC2;PRKCD	PRKCD;CARD11;MAPK1;MAPK8;SOS1;ATF2;MAP2K2;MAPK9;CRKL;CRK;IKBKG;GAB2;MAPK14;PTPN11;MAP3K7;NFATC2;PTK2B;JUN;CBLB;CBL;PAK1;AKT1;SHC1;BCL10
r-hsa-72203	processing of capped intron-containing pre-mrna	0.44666	248	95	0.383065	22	1832	406	CWC25;DDX23;FIP1L1;FUS;GTF2F1;NUP153;NUP35;NUP93;PCF11;PLRG1;POLR2A;PRCC;RANBP2;SLBP;SRRM1;SRRM2;SRSF1;SRSF2;THOC2;U2AF2;YBX1;ZC3H11A	ISY1;SRSF1;SNRNP200;CWC22;SF1;WBP11;POLR2A;NUP188;RNPS1;NUP153;HNRNPC;PCBP2;HNRNPU;TRA2B;WBP4;YBX1;SRRM2;SRSF3;DDX42;DDX46;CTNNBL1;UPF3B;PCF11;GTF2F1;PRCC;NUP155;THOC2;SRSF11;PRPF40A;NUP35;SART1;SRSF9;FUS;U2SURP;TPR;THOC5;SF3A3;PRPF38A;SLU7;CD2BP2;RANBP2;RBM17;SRRM1;PAPOLA;DHX16;SF3A1;SRSF6;SRSF10;PUF60;CPSF2;WTAP;NUP50;PLRG1;NUP93;RNPC3;HNRNPD;HNRNPUL1;PRPF3;NCBP1;ZC3H11A;SRSF7;SNW1;FIP1L1;HNRNP…
r-hsa-3371556	cellular response to heat stress	0.453443	100	33	0.33	8	1832	406	BAG3;DNAJC2;NUP153;NUP35;NUP93;RANBP2;RPTOR;SIRT1	NUP188;NUP153;ST13;NUP98;MAPK1;HSP90AB1;NUP155;PTGES3;HSPA1A;CAMK2G;NUP35;FKBP4;NUP88;TPR;SIRT1;CAMK2D;RANBP2;NUP50;BAG3;NUP93;CREBBP;AKT1S1;DNAJC2;HSPB1;RPTOR;HSPA14;NUP214;BAG4;HSP90AA1;HDAC6;HSF1;CCAR2;TRIM24
wp23	b cell receptor signaling pathway	0.453443	98	33	0.336735	8	1832	406	CBL;GAB2;GTF2I;MAP2K2;MAP3K7;MYC;NFATC2;PRKCD	GTF2I;MAX;PRKCD;BRAF;MAPK1;MAPK8;SOS1;ATF2;E2F3;MAP2K2;MEF2C;MAPK9;CRKL;CRK;IKBKG;GSK3A;GAB2;MAPK14;PRKCB;CARD11;LYN;RAPGEF1;VAV2;PTPN11;NFATC2;MYC;JUN;CBL;INPP5D;AKT1;SHC1;MAP3K7;BCL10
wp3884	b cell receptor signaling pathway	0.453443	98	33	0.336735	8	1832	406	CBL;GAB2;GTF2I;MAP2K2;MAP3K7;MYC;NFATC2;PRKCD	GTF2I;MAX;PRKCD;BRAF;MAPK1;MAPK8;SOS1;ATF2;E2F3;MAP2K2;MEF2C;MAPK9;CRKL;CRK;IKBKG;GSK3A;GAB2;MAPK14;PRKCB;CARD11;LYN;RAPGEF1;VAV2;PTPN11;NFATC2;MYC;JUN;CBL;INPP5D;AKT1;SHC1;MAP3K7;BCL10
il6_7pathway	il6-mediated signaling events	0.454262	48	11	0.229167	3	1832	406	GAB2;MYC;PRKCD	AKT1;JUN;PTPN11;PIAS1;HSP90B1;MAPK14;GAB2;JUNB;MYC;PRKCD;SOS1
r-hsa-167169	hiv transcription elongation	0.454262	52	11	0.211538	3	1832	406	ELL;GTF2F1;POLR2A	NELFA;NELFE;CDK7;POLR2A;NCBP1;SUPT5H;SUPT16H;ELL;GTF2F1;TCEA1;SSRP1
r-hsa-167200	formation of hiv-1 elongation complex containing hiv-1 tat	0.454262	52	11	0.211538	3	1832	406	ELL;GTF2F1;POLR2A	NELFA;NELFE;CDK7;POLR2A;NCBP1;SUPT5H;SUPT16H;ELL;GTF2F1;TCEA1;SSRP1
r-hsa-167246	tat-mediated elongation of the hiv-1 transcript	0.454262	52	11	0.211538	3	1832	406	ELL;GTF2F1;POLR2A	NELFA;NELFE;CDK7;POLR2A;NCBP1;SUPT5H;SUPT16H;ELL;GTF2F1;TCEA1;SSRP1
r-hsa-167287	hiv elongation arrest and recovery	0.454262	42	11	0.261905	3	1832	406	ELL;GTF2F1;POLR2A	NELFA;NELFE;CCNK;POLR2A;CCNT2;SUPT5H;SUPT16H;ELL;GTF2F1;TCEA1;SSRP1
r-hsa-167290	pausing and recovery of hiv elongation	0.454262	42	11	0.261905	3	1832	406	ELL;GTF2F1;POLR2A	NELFA;NELFE;CCNK;POLR2A;CCNT2;SUPT5H;SUPT16H;ELL;GTF2F1;TCEA1;SSRP1
r-hsa-2122947	notch1 intracellular domain regulates transcription	0.454262	48	11	0.229167	3	1832	406	MYC;NCOR1;TLE3	SNW1;TLE3;HDAC1;CREBBP;NCOR1;HDAC6;NCOR2;TLE1;HDAC2;MYC;TLE4
rb_1pathway	regulation of retinoblastoma protein	0.465338	65	20	0.307692	5	1832	406	ABL1;CDK2;RB1;SIRT1;TFDP1	E2F3;JUN;TAF1;HDAC1;BRD2;RB1;MEF2C;CREBBP;ATF7;TFDP1;ABL1;SIRT1;SMARCA4;ATF2;ELF1;MAPK9;MAPK14;AATF;CDK2;DNMT1
pathway_il6	il6	0.470442	77	29	0.376623	7	1832	406	CBL;GAB2;MAP2K2;MAP3K7;PRKCD;RB1;STAT5A	EIF2A;AKT1;CBL;STAT5A;JUN;STAT5B;LYN;CREBBP;MAP3K4;PTPN11;EIF4EBP1;HSP90AA1;FOXO3;HSPB1;MAPK8;HNRNPA1;SOS1;SHC1;MAPK1;MAP3K7;MAPK14;EIF4E;RB1;MAP2K2;HDAC1;GAB2;PRKCD;DAXX;PTK2B
r-hsa-450531	regulation of mrna stability by proteins that bind au-rich elements	0.488121	40	16	0.4	4	1832	406	ANP32A;EIF4G1;PRKCD;SET	AKT1;HSPA1A;EXOSC5;HNRNPD;EXOSC9;EIF4G1;HSPB1;MAPK14;PARN;ANP32A;NUP214;KHSRP;DCP1A;PRKCD;SET;EXOSC7
r-hsa-5685942	hdr through homologous recombination (hrr)	0.488121	70	16	0.228571	4	1832	406	CHEK1;EXO1;KAT5;TOPBP1	NBN;CHEK1;EXO1;TOPBP1;EME1;WRN;RAD51AP1;PCNA;RAD9A;POLD3;RMI1;KAT5;BRCA1;BRIP1;RFC1;MRE11
pathway_kitreceptor	kitreceptor	0.489867	72	25	0.347222	6	1832	406	ABL1;CBL;CDK2;DOK1;RPS6;STAT5A	CBL;CRKL;LYN;SH3KBP1;JUN;RPS6;CDK2;DOK1;PTPN11;EIF4EBP1;CRK;INPP5D;STAT5A;ABL1;MSN;MAPK8;ATF2;GYS1;SHC1;MAPK1;MAPK14;STAT5B;CBLB;SOS1;PRKCB
r-hsa-1643685	disease	0.512473	514	107	0.208171	24	1832	406	BCR;CBL;CPSF6;ELL;FGFR1OP;GAB2;GTF2F1;IRS1;LMNA;LMNB1;LRRFIP1;MAP2K2;MYC;NCOR1;NPM1;NUP153;NUP35;NUP93;PACS1;POLR2A;RANBP2;STAT5A;TSC2;ZC3HAV1	AKT1;LIG1;NUP153;STAT5A;NUP98;ARRB1;MAP2K2;CHMP2B;MYO18A;GTF2F1;TCEA1;CBL;PAK2;BRAP;TAF3;NMT2;RANBP2;ELL;CHMP4B;EPS15;NELFA;TAF2;MACF1;VPS4B;CREBBP;ZC3HAV1;HDAC1;IRS1;POLR2A;NUP188;PSEN2;CUX1;CANX;TAF4B;NCOR1;RICTOR;BRAF;SH3KBP1;AP3B1;MAP2K7;PACS1;NUP214;VPS4A;CPSF4;SOS1;RCC1;ARAF;IRS2;NELFE;STAT5B;NCOR2;HSP90AA1;FURIN;CPSF6;LMNA;LMNB1;JUN;SUPT16H;EEF2;KPNA2;FGFR1OP;HSPA1A;KSR1;TAF6;CCNT2;TAF12;N…
hdac_classi_pathway	signaling events mediated by hdac class i	0.512648	58	21	0.362069	5	1832	406	CHD4;GATAD2A;NCOR1;NUP153;RANBP2	CHD4;WDR77;HDAC1;CHD3;MAX;GATA1;CREBBP;NUP153;NCOR2;SUMO1;GATAD2B;NCOR1;SIN3A;GATA2;RANBP2;ZFPM1;NUP214;HDAC2;MBD2;GATAD2A;YY1
vegfr1_2_pathway	signaling events mediated by vegfr1 and vegfr2	0.512648	69	21	0.304348	5	1832	406	CAMKK2;CBL;GRB10;MAP2K2;PRKCD	CBL;PAK2;AKT1;CAMKK2;HSP90AA1;MAP2K2;PTK2;PTPN2;MAPK1;PXN;MAPK14;PTPN11;SHB;CTNNA1;PRKCD;GRB10;HSP90AB1;AKAP1;PRKCB;BRAF;PTK2B
erbb1_internalization_pathway	internalization of erbb1	0.517269	39	12	0.307692	3	1832	406	CBL;SYNJ1;ZFYVE28	CBL;SH3KBP1;USP8;ZFYVE28;CBLB;EPS15;PTK2;DNM1;SYNJ1;SHC1;EPN1;SOS1
pathway_il-7	il-7	0.517269	27	12	0.444444	3	1832	406	IRS1;MAP2K2;STAT5A	IRS2;AKT1;STAT5B;IRS1;STAT5A;GSK3A;SHC1;MAPK1;MAP2K2;CBLB;FOXO3;PTK2B
r-hsa-76046	rna polymerase iii transcription initiation	0.517269	37	12	0.324324	3	1832	406	GTF3C1;GTF3C6;POU2F1	GTF3C2;GTF3C6;SNAPC5;POLR3GL;GTF3C3;POLR3C;POLR3E;POLR3G;GTF3C1;GTF3C4;POU2F1;SNAPC4
wp364	il-6 signaling pathway	0.517269	43	12	0.27907	3	1832	406	MAP2K2;MAP3K7;PRKCD	MAP2K2;HDAC1;PRKCD;PTPN11;NR2F6;AKT1;MAP3K7;JUNB;CREBBP;MAPK1;SOS1;SHC1
wp400	p38 mapk signaling pathway	0.517269	34	12	0.352941	3	1832	406	HMGN1;MAP3K7;MYC	SHC1;MYC;MAX;DAXX;MAP3K1;MAPKAPK5;MAP3K7;PLA2G4A;HSPB1;MAPK14;HMGN1;ATF2
myc_activpathway	validated targets of c-myc transcriptional activation	0.532131	90	26	0.288889	6	1832	406	EIF4G1;KAT5;MYC;NCL;NPM1;PTMA	MTDH;NCL;SNAI1;HUWE1;NME2;ACTL6A;KAT5;NPM1;CAD;TAF4B;EIF4G1;HSPD1;NBN;TAF12;PTMA;BMI1;LIN28B;MAX;EIF4E;RCC1;E2F3;ENO1;CREBBP;HMGA1;HSP90AA1;MYC
ar_tf_pathway	regulation of androgen receptor activity	0.540383	52	17	0.326923	4	1832	406	KAT5;PKN1;POU2F1;SIRT1	JUN;HDAC1;CREBBP;NCOA2;HSP90AA1;KAT7;SIRT1;MAPK8;SMARCE1;MAPK14;TRIM24;PKN1;KAT5;SMARCA2;NR2C2;SMARCC1;POU2F1
hsa03018	rna degradation - homo sapiens (human)	0.540383	77	17	0.220779	4	1832	406	CNOT3;EDC3;PATL1;XRN2	HSPD1;DHX36;EXOSC9;XRN2;EDC3;CNOT2;PABPC4;DCP1B;PARN;EXOSC5;PATL1;EDC4;ENO1;EXOSC7;CNOT3;CNOT4;DCP1A
pathway_prolactin	prolactin	0.540383	70	17	0.242857	4	1832	406	CENPJ;MAP2K2;RB1;STAT5A	AKT1;JUN;STAT5B;RB1;CREBBP;PTPN11;PTK2;STAT5A;MAPK8;VAV2;MAP2K2;MAPK1;MAPK9;MAPK14;PXN;CENPJ;PAK1
hes_heypathway	notch-mediated hes/hey network	0.576136	51	13	0.254902	3	1832	406	NCOR1;RB1;TCF3	TCF3;HDAC1;RB1;GATA1;CREBBP;ARNT;NCOR2;CAMK2D;NCOR1;KDM1A;SPEN;TLE1;YY1
ilk_pathway	integrin-linked kinase signaling	0.576136	46	13	0.282609	3	1832	406	PPP1R14A;ZEB1;ZYX	AKT1;HSP90AA1;JUN;TACC3;ZYX;DIAPH1;PXN;PPP1R14C;ZEB1;RICTOR;SNAI1;PPP1R12A;PPP1R14A
pathway_notch	notch	0.576136	62	13	0.209677	3	1832	406	CIR1;NCOR1;TCF3	AKT1;SNW1;HDAC1;TCF3;PSEN2;NCOR2;CIR1;NCOR1;MAPK1;SPEN;RING1;HDAC2;YY1
pathway_rage	rage	0.576136	45	13	0.288889	3	1832	406	CDK2;MAP2K2;PRKCD	AKT1;JUN;CDK2;MAPK9;MAPK8;PLA2G4A;SHC1;MAPK1;MAPK14;MAP2K2;PRKCD;MSN;FOXO3
r-hsa-112297	post-elongation processing of intronless pre-mrna	0.576136	31	13	0.419355	3	1832	406	FIP1L1;PCF11;SLBP	SYMPK;NCBP1;CPSF7;CSTF2T;LSM11;WDR33;FIP1L1;PAPOLA;PCF11;SLBP;CSTF3;CPSF4;CPSF2
r-hsa-167152	formation of hiv elongation complex in the absence of hiv tat	0.576136	54	13	0.240741	3	1832	406	ELL;GTF2F1;POLR2A	NELFA;NELFE;CCNK;CDK7;POLR2A;NCBP1;CCNT2;SUPT5H;SUPT16H;ELL;GTF2F1;TCEA1;SSRP1
r-hsa-75067	processing of capped intronless pre-mrna	0.576136	31	13	0.419355	3	1832	406	FIP1L1;PCF11;SLBP	SYMPK;NCBP1;CPSF7;CSTF2T;LSM11;WDR33;FIP1L1;PAPOLA;PCF11;SLBP;CSTF3;CPSF4;CPSF2
ret_pathway	signaling events regulated by ret tyrosine kinase	0.576136	39	13	0.333333	3	1832	406	DOK1;GRB10;IRS1	IRS2;JUN;DOK1;IRS1;PTPN11;PTK2;MAPK8;SHC1;MAPK1;PXN;CRK;GRB10;SOS1
signalink_9	tgf-ncore	0.576136	45	13	0.288889	3	1832	406	NUP153;SIRT1;SNIP1	TRIM33;SNIP1;TGIF1;SUMO1;EIF4E;DAXX;NUP214;PIAS1;SIRT1;NUP153;MAP3K1;AXIN1;PML
wp673	erbb signaling pathway	0.576136	55	13	0.236364	3	1832	406	ABL1;MYC;STAT5A	SOS1;PAK4;EIF4EBP1;PTK2;MAP2K7;ABL1;CRK;ARAF;MYC;JUN;MAPK1;MAPK8;STAT5A
r-hsa-74160	gene expression	0.587808	1754	357	0.203535	78	1832	406	AFF4;ANP32A;BAZ1B;BAZ2A;CBX3;CD3EAP;CDK12;CDK13;CDK2;CENPJ;CHD4;CHEK1;CNOT3;CWC25;DDB2;DDX21;DDX23;EDC3;EIF4B;EIF4G1;EIF5;EIF5B;ELL;EXO1;FIP1L1;FUS;GATAD2A;GTF2F1;GTF3C1;GTF3C6;ING5;JARID2;KAT5;MDC1;MED1;MED26;MYC;NCOR1;NOC2L;NOP2;NPM1;NUP153;NUP35;NUP93;PATL1;PCF11;PLRG1;POLR2A;POU2F1;PRCC;PRKAA1;PRKAB1;PRKCD;RANBP2;RPS6;RPTOR;SEC61B;SET;SIRT1;SLBP;SRP72;SRRM1;SRRM2;SRSF1;SRSF2;SSB;TFDP1;THOC2;T…	AKT1;PML;ELL2;SMARCA5;LSM11;TCEA1;BRPF1;ZCRB1;DHX16;SRSF6;SUDS3;EIF4B;EIF3D;NOP56;SLBP;U2AF2;WBP11;ING5;CASC3;EIF2B5;DDX23;POLR3G;TNKS1BP1;CNOT3;USP7;EXOSC5;HNRNPU;CENPJ;SRSF11;NOP2;DDB2;ZKSCAN8;IGF2BP2;DEK;SRRM2;SRSF9;EEF1D;UPF2;ESRRA;NUP214;CHERP;TFAM;SYMPK;SUPT5H;KRR1;RPLP0;CWC22;SAP130;IWS1;PCBP2;EEF2;CPSF4;AEBP2;SRPRA;EIF4E;CDK7;DAXX;SRSF5;ZNF189;CREBBP;CPSF7;EIF3H;PAF1;TRIT1;PCBP1;SNRNP200;…
methionine and cysteine metabolism	methionine and cysteine metabolism	0.589789	80	18	0.225	4	1832	406	NUP153;NUP35;NUP93;RANBP2	NUP93;COPB2;NUP35;FTH1;NUP188;NUP153;SLC3A2;PPIG;DNMT3A;ARCN1;NUP98;RANBP2;NUP50;NUP214;DNMT1;MPST;NUP155;NUP88
pathway_il5	il5	0.589789	48	18	0.375	4	1832	406	CBL;MAP2K2;PRKCD;STAT5A	CBL;LYN;JUN;STAT5B;PTPN11;STAT5A;FOXO3;GSK3A;ATF2;PLA2G4A;SHC1;MAPK14;MAP2K2;PRKCD;CRKL;SOS1;RAPGEF1;PTK2B
r-hsa-191859	snrnp assembly	0.589789	52	18	0.346154	4	1832	406	NUP153;NUP35;NUP93;RANBP2	WDR77;NUP93;NUP35;NUP88;NUP188;NUP153;SMN1;TPR;DDX20;TGS1;NCBP1;GEMIN5;NUP98;RANBP2;NUP50;NUP214;NUP155;CLNS1A
r-hsa-194441	metabolism of non-coding rna	0.589789	52	18	0.346154	4	1832	406	NUP153;NUP35;NUP93;RANBP2	WDR77;NUP93;NUP35;NUP88;NUP188;NUP153;SMN1;TPR;DDX20;TGS1;NCBP1;GEMIN5;NUP98;RANBP2;NUP50;NUP214;NUP155;CLNS1A
r-hsa-72702	ribosomal scanning and start codon recognition	0.589789	69	18	0.26087	4	1832	406	EIF4B;EIF4G1;EIF5;RPS6	EIF3D;RPS6;EIF5;EIF2S2;EIF3C;EIF3H;RPS3A;EIF4G1;EIF3B;EIF3G;RPS3;RPS27;RPS2;EIF3K;EIF3F;EIF4E;EIF3J;EIF4B
wp3584	mecp2 and associated rett syndrome	0.589789	63	18	0.285714	4	1832	406	NCOR1;NF1;RPS6;YBX1	GPRIN1;SMC3;NCOR1;MEF2C;HDAC1;TAF1;PRPF38A;SP1;HNRNPH1;FKBP5;AKT1;SP3;UBE3A;SIN3A;NF1;RPS6;EZH2;YBX1
wp382	mapk signaling pathway	0.596926	168	37	0.220238	8	1832	406	MAP2K2;MAP3K7;MAP4K4;MAPT;MYC;NF1;PRKCD;STMN1	STMN1;SRF;JUN;PRKCD;MAP3K20;ARRB1;CDC25B;PAK2;BRAF;MAPK1;MAPK6;MAPT;ATF2;MAP3K1;MAP2K2;MAPK9;MAP2K7;CRKL;CRK;IKBKG;MAPK8;HSPB1;MAPK14;PRKCB;DUSP7;MAP3K7;MYC;MEF2C;NF1;PAK1;MAP3K4;DAXX;HSPA1A;MAX;AKT1;MAP4K4;MAPKAPK5
wp411	mrna processing	0.597004	127	51	0.401575	11	1832	406	FUS;POLR2A;RBM39;SFSWAP;SRPK2;SRRM1;SRSF1;SRSF2;U2AF2;XRN2;YBX1	SF3A1;RBM17;CPSF2;CPSF4;FUS;YBX1;CSTF2T;SRSF9;DHX16;SREK1;PCBP2;SUPT5H;RBM5;DDX20;CD2BP2;SRSF1;SRSF2;PRPF4B;SRSF3;SRSF4;SUGP2;PRPF3;HNRNPU;DICER1;CLASRP;SRRM1;POLR2A;TRA2B;SFSWAP;SRSF7;SRSF6;SRSF5;SF3B2;PAPOLA;HNRNPA1;XRN2;RBM39;U2AF2;NCBP1;RNPS1;PTBP1;HNRNPD;HNRNPH1;HNRNPC;PRPF40A;SRPK1;SRPK2;SMC1A;SRSF10;CSTF3;SF3A3
fcer1pathway_2	fc-epsilon receptor i signaling in mast cells	0.601442	62	23	0.370968	5	1832	406	CBL;DOK1;GAB2;MAP2K2;NFATC2	CBL;AKT1;PTK2;PAK2;JUN;DOK1;LYN;MAP3K1;CBLB;INPP5D;MAPK1;PXN;MAPK8;IKBKG;PLA2G4A;SHC1;MAP2K2;GAB2;PTPN11;MAP2K7;SOS1;NFATC2;PRKCB
r-hsa-73857	rna polymerase ii transcription	0.615642	163	61	0.374233	13	1832	406	AFF4;ELL;FIP1L1;GTF2F1;PCF11;POLR2A;SLBP;SRRM1;SRSF1;SRSF2;THOC2;U2AF2;ZC3H11A	RTF1;SRSF1;TAF1;POLR2A;IWS1;RNPS1;PAF1;LSM11;SRSF3;UPF3B;PCF11;GTF2F1;SLBP;TCEA1;THOC2;CTR9;AFF4;SRSF11;LEO1;TAF4B;THOC5;SUPT16H;TAF1L;SLU7;TAF3;TAF6;ELL;SRRM1;NELFE;PAPOLA;EAF1;SRSF6;TAF12;MLLT1;SRSF9;NCBP1;ZC3H11A;SRSF7;NELFA;CSTF2T;SRSF2;CPSF4;TAF2;CDK7;SSRP1;CCNT2;SUPT6H;THOC1;CCNK;RBM8A;SRSF5;U2AF2;CPSF7;SYMPK;SUPT5H;SRSF4;CASC3;WDR33;FIP1L1;CPSF2;CSTF3
pathway_tgf_beta_receptor	tgf_beta_receptor	0.616618	176	47	0.267045	10	1832	406	CDK2;MAP3K7;MYC;NUP153;RB1;SNIP1;SPTBN1;TFDP1;XPO4;ZEB1	JUN;HDAC1;RB1;CDK2;TRIM33;AKT1;NUP153;ZEB2;ANAPC2;ATF2;SP1;MAPK1;PML;MAPK14;CDC23;FOXO3;RUNX1;SPTBN1;CCNB2;TFDP1;SNX1;CRK;ANAPC4;MEF2C;PRKAR2A;MAPK8;STRAP;MAP3K7;TGIF1;XPO4;NUP214;DAXX;SNIP1;SNW1;IRF2BP1;CREBBP;BRCA1;STK11IP;SUMO1;PTK2;PXN;CTNNA1;ZEB1;JUNB;DCP1A;MYC;PRKAR1B
hdac_classii_pathway	signaling events mediated by hdac class ii	0.630292	38	14	0.368421	3	1832	406	NUP153;RANBP2;TUBA1B	MEF2C;GATA1;TUBA1B;NUP153;NCOR2;SUMO1;HSP90AA1;HDAC6;GATA2;RANBP2;GRK2;NUP214;BCOR;SRF
r-hsa-450294	map kinase activation in tlr cascade	0.630292	62	14	0.225806	3	1832	406	MAP3K7;TAB3;VRK3	TAB3;JUN;MEF2C;IKBKG;MAPK8;ATF2;MAPK1;MAPK9;MAPK14;DUSP7;MAP3K7;MAP2K7;MEF2A;VRK3
r-hsa-6802952	signaling by braf and raf fusions	0.630292	61	14	0.229508	3	1832	406	LMNA;MAP2K2;ZC3HAV1	AGGF1;AP3B1;ZC3HAV1;LMNA;KSR1;MAPK1;MPRIP;ARRB1;MAP2K2;MACF1;FXR1;ARAF;BRAF;TRIM24
r-hsa-6804758	regulation of tp53 activity through acetylation	0.630292	31	14	0.451613	3	1832	406	CHD4;GATAD2A;ING5	CHD4;AKT1;HDAC1;CHD3;BRPF1;KAT6A;ING5;GATAD2B;PML;BRD1;HDAC2;PIP4K2B;BRPF3;GATAD2A
wp2018	rankl-rank (receptor activator of nfkb (ligand)) signaling pathway	0.630292	55	14	0.254545	3	1832	406	CBL;GAB2;MAP3K7	CBL;MAPK9;MAPK14;PTK2;MAP2K7;LYN;IKBKG;AKT1;MAP3K7;GAB2;JUN;MAPK1;MAPK8;SQSTM1
wp3680	association between physico-chemical features and toxicity associated pathways	0.630292	65	14	0.215385	3	1832	406	CBL;MYC;STAT5A	PTK2;MYLK;APC;AKT1;AXIN1;MYC;JUN;MAPK8;STAT5A;SOS1;SHC1;CBL;PAK1;MAPK1
r-hsa-4570464	sumoylation of rna binding proteins	0.635937	48	19	0.395833	4	1832	406	NUP153;NUP35;NUP93;RANBP2	NUP93;NUP35;NUP88;BMI1;NUP188;NUP153;PHC3;SUMO1;TPR;PHC1;CBX8;NUP98;RANBP2;RING1;NUP50;HNRNPC;NUP214;NOP58;NUP155
r-hsa-6807505	rna polymerase ii transcribes snrna genes	0.642231	80	24	0.3	5	1832	406	ELL;GTF2F1;POLR2A;POU2F1;ZC3H8	INTS3;INTS13;CCNK;CDK7;ICE1;SRRT;INTS1;POLR2A;NCBP1;SNAPC5;SP1;RPRD1A;ZC3H8;INTS10;ELL2;ELL;TAF6;ICE2;SNAPC4;GTF2F1;INTS9;RPRD2;POU2F1;CCNT2
r-hsa-72163	mrna splicing - major pathway	0.678279	185	73	0.394595	15	1832	406	CWC25;DDX23;FIP1L1;FUS;GTF2F1;PCF11;PLRG1;POLR2A;PRCC;SRRM1;SRRM2;SRSF1;SRSF2;U2AF2;YBX1	ISY1;SRSF1;SNRNP200;CWC22;SF1;WBP11;POLR2A;RNPS1;HNRNPC;PCBP2;HNRNPU;RBM5;YBX1;SRSF3;DDX42;DDX46;TRA2B;CTNNBL1;UPF3B;PCF11;GTF2F1;SRSF11;PRPF40A;SART1;FUS;U2SURP;PRPF38A;CD2BP2;RBM17;SRRM1;PAPOLA;DHX16;SF3A1;SRSF6;SRSF10;PUF60;CPSF2;HNRNPA3;PLRG1;HNRNPD;HNRNPUL1;SRSF9;PRPF3;NCBP1;SRSF7;FIP1L1;HNRNPA1;CSTF2T;WBP4;SRSF2;CHERP;CPSF4;SF3B2;PTBP1;SRRT;CWC25;SNW1;RBM8A;SRSF5;U2AF2;CPSF7;SRRM2;SYMPK;GPK…
mapkpathway	mapkinase signaling pathway	0.678587	57	20	0.350877	4	1832	406	MAP2K2;MAP3K7;MAP4K4;MYC	PAK2;JUN;MEF2C;MAP3K4;MAPK8;ATF2;SP1;MAX;MAPK1;MAPK9;MAPK14;MAP2K2;MAP3K1;MAP2K7;MYC;MAP4K4;MEF2A;MAP3K7;ARAF;PAK1
r-hsa-112387	elongation arrest and recovery	0.678587	55	20	0.363636	4	1832	406	AFF4;ELL;GTF2F1;POLR2A	CTR9;NELFA;NELFE;LEO1;CCNK;SUPT6H;AFF4;MLLT1;POLR2A;IWS1;RTF1;CCNT2;SUPT5H;SUPT16H;PAF1;ELL;EAF1;GTF2F1;TCEA1;SSRP1
hsa04662	b cell receptor signaling pathway - homo sapiens (human)	0.679469	73	15	0.205479	3	1832	406	INPPL1;MAP2K2;NFATC2	AKT1;JUN;INPPL1;NFATC2;IKBKG;INPP5D;NFKBIB;PRKCB;CARD11;MAPK1;LYN;MAP2K2;VAV2;BCL10;SOS1
hsa05221	acute myeloid leukemia - homo sapiens (human)	0.679469	57	15	0.263158	3	1832	406	MAP2K2;MYC;STAT5A	MYC;TCF7;RARA;BRAF;EIF4EBP1;IKBKG;AKT1;MAPK1;RUNX1;PML;MAP2K2;ARAF;STAT5A;STAT5B;SOS1
keratinocytepathway	keratinocyte differentiation	0.679469	53	15	0.283019	3	1832	406	MAP2K2;MAP4K4;PRKCD	JUN;MAP3K1;MAPK8;IKBKG;SHC1;MAPK1;MAPK14;MAP2K2;SP1;MAP2K7;PRKCD;MAP4K4;SOS1;DAXX;PRKCB
pathway_alpha6beta4integrin	alpha6beta4integrin	0.679469	74	15	0.202703	3	1832	406	ABL1;IRS1;PRKCD	IRS2;AKT1;JUN;IRS1;ABL1;PTK2;ERBIN;PTPN11;SHC1;MAPK1;MAPK14;EIF4E;EIF4EBP1;PRKCD;PAK1
r-hsa-168180	traf6 mediated induction of proinflammatory cytokines	0.679469	74	15	0.202703	3	1832	406	MAP3K7;TAB3;VRK3	TAB3;MEF2C;IKBKG;ATF2;MAPK8;MAPK1;MAPK9;MAPK14;DUSP7;MAP3K7;VRK3;MAP2K7;MEF2A;NFKBIB;JUN
r-hsa-6802957	oncogenic mapk signaling	0.679469	64	15	0.234375	3	1832	406	LMNA;MAP2K2;ZC3HAV1	AGGF1;LMNA;KSR1;MAPK1;AP3B1;MPRIP;BRAP;ARRB1;MAP2K2;MACF1;FXR1;ARAF;BRAF;ZC3HAV1;TRIM24
wp286	il-3 signaling pathway	0.679469	49	15	0.306122	3	1832	406	CBL;GAB2;STAT5A	SOS1;INPP5D;AKT1;LYN;SHC1;PTPN11;CRKL;JUN;MAPK1;MAPK8;RAPGEF1;STAT5B;CBL;STAT5A;GAB2
wp366	tgf-beta signaling pathway	0.691038	132	40	0.30303	8	1832	406	MAP2K2;MAP3K7;MYC;NUP153;SNIP1;SPTBN1;TFDP1;ZEB1	PTK2;SNW1;ZEB2;TGIF1;PML;SIN3A;PAK2;TGFB1I1;NUP214;SPTBN1;MAPK1;MAPK8;SOS1;ATF2;CREBBP;MAP2K2;MEF2C;MAPK9;MEF2A;SP1;DCP1A;TFDP1;ZEB1;SNIP1;MAPK14;PRKAR2A;PIAS1;SUMO1;NUP153;CCNB2;MAP3K7;MYC;JUN;JUNB;HDAC1;STRAP;AKT1;AXIN1;SHC1;LIMK2
signalink_2	egf-core	0.715605	105	26	0.247619	5	1832	406	IRS1;MAP2K2;MAP3K7;MAP4K4;MYC	MYC;MAX;MAP3K20;IRS1;MEF2A;MEF2C;MAP3K1;MAP3K4;JUN;BRAF;MAP3K7;TAL1;MAP4K4;SHC1;MAPKAPK5;ATF2;CRK;MAPK14;PAK1;PAK2;MAPK1;MAPK8;MAPK9;MAP2K2;MAP2K7;SOS1
r-hsa-72172	mrna splicing	0.721072	193	75	0.388601	15	1832	406	CWC25;DDX23;FIP1L1;FUS;GTF2F1;PCF11;PLRG1;POLR2A;PRCC;SRRM1;SRRM2;SRSF1;SRSF2;U2AF2;YBX1	ISY1;SRSF1;SNRNP200;CWC22;SF1;WBP11;POLR2A;RNPS1;HNRNPC;PCBP2;HNRNPU;RBM5;YBX1;SRSF3;DDX42;DDX46;TRA2B;RNPC3;CTNNBL1;UPF3B;PCF11;GTF2F1;SRSF11;PRPF40A;SART1;FUS;U2SURP;PRPF38A;CD2BP2;RBM17;SRRM1;PAPOLA;DHX16;SF3A1;SRSF6;SRSF10;PUF60;CPSF2;HNRNPA3;PLRG1;HNRNPD;HNRNPUL1;SRSF9;PRPF3;NCBP1;ZCRB1;SRSF7;FIP1L1;HNRNPA1;CSTF2T;WBP4;SRSF2;CHERP;CPSF4;SF3B2;PTBP1;SRRT;CWC25;SNW1;RBM8A;SRSF5;U2AF2;CPSF7;SRR…
pathway_il4	il4	0.723626	64	16	0.25	3	1832	406	CBL;IRS1;PRKCD	IRS2;CBL;AKT1;STAT5B;IRS1;CREBBP;PTPN11;PTK2;MAPK8;ATF2;SHC1;MAPK1;MAPK14;NCOA3;PRKCD;INPP5D
wp195	il-1 signaling pathway	0.723626	55	16	0.290909	3	1832	406	MAP2K2;MAP3K7;TAB3	MAP3K1;MAP2K2;JUN;MAP2K7;PTPN11;NFKBIB;IKBKG;AKT1;MAP3K7;MAPK14;MAPK1;MAPK8;SQSTM1;TAB3;MAPK9;ATF2
r-hsa-2990846	sumoylation	0.745049	104	37	0.355769	7	1832	406	MDC1;NUP153;NUP35;NUP93;RANBP2;TOP2B;TP53BP1	XPC;SUMO1;NUP188;NUP153;HNRNPC;TOP2B;PIAS1;NSMCE4A;PHC1;NUP98;PML;TP53BP1;L3MBTL2;SP3;NOP58;NUP155;NUP35;NUP88;PHC3;TPR;SP100;RANBP2;NUP50;SMC1A;TOP2A;NUP93;BMI1;CBX8;WRN;RING1;NUP214;SMC3;BRCA1;SMC5;PCNA;NSMCE3;MDC1
r-hsa-3108232	sumo e3 ligases sumoylate target proteins	0.745049	98	37	0.377551	7	1832	406	MDC1;NUP153;NUP35;NUP93;RANBP2;TOP2B;TP53BP1	XPC;SUMO1;NUP188;NUP153;HNRNPC;TOP2B;PIAS1;NSMCE4A;PHC1;NUP98;PML;TP53BP1;L3MBTL2;SP3;NOP58;NUP155;NUP35;NUP88;PHC3;TPR;SP100;RANBP2;NUP50;SMC1A;TOP2A;NUP93;BMI1;CBX8;WRN;RING1;NUP214;SMC3;BRCA1;SMC5;PCNA;NSMCE3;MDC1
r-hsa-162906	hiv infection	0.746586	196	47	0.239796	9	1832	406	ELL;GTF2F1;NPM1;NUP153;NUP35;NUP93;PACS1;POLR2A;RANBP2	LIG1;RARA;TAF1;NMT1;POLR2A;NUP188;NUP153;SUPT16H;NUP98;CHMP2B;GTF2F1;TCEA1;NUP155;PAK2;NUP35;TAF4B;TPR;TAF1L;TAF3;NMT2;RANBP2;ELL;TAF6;NUP50;TAF12;NUP93;CHMP4B;NCBP1;NELFA;NPM1;PACS1;CCNT2;RANBP1;NUP214;VPS4A;TAF2;CDK7;RCC1;SSRP1;NUP88;NELFE;CCNK;VPS4B;HMGA1;SUPT5H;FURIN;PSIP1
hsa04012	erbb signaling pathway - homo sapiens (human)	0.748045	88	27	0.306818	5	1832	406	ABL1;CBL;MAP2K2;MYC;STAT5A	MYC;ABL1;PTK2;STAT5A;STAT5B;JUN;BRAF;CRK;AKT1;CAMK2D;CAMK2G;SHC1;PAK4;CBL;CBLB;ARAF;CRKL;EIF4EBP1;PAK1;PAK2;PRKCB;MAPK1;MAPK8;MAPK9;MAP2K2;MAP2K7;SOS1
ar_pathway	coregulation of androgen receptor activity	0.753071	61	22	0.360656	4	1832	406	CDK11B;MED1;TMF1;ZNF318	AKT1;TMF1;TCF4;FKBP4;TGIF1;PRKDC;UBE3A;KDM1A;NCOA2;BRCA1;HNRNPA1;PELP1;RANBP9;PIAS1;CDK11B;KDM3A;PA2G4;ZNF318;TGFB1I1;MED1;SRF;PTK2B
r-hsa-112382	formation of rna pol ii elongation complex	0.753071	67	22	0.328358	4	1832	406	AFF4;ELL;GTF2F1;POLR2A	CTR9;NELFA;NELFE;LEO1;CCNK;SUPT6H;AFF4;MLLT1;POLR2A;IWS1;RTF1;NCBP1;CCNT2;SUPT5H;SUPT16H;PAF1;ELL;EAF1;GTF2F1;TCEA1;CDK7;SSRP1
r-hsa-75955	rna polymerase ii transcription elongation	0.753071	67	22	0.328358	4	1832	406	AFF4;ELL;GTF2F1;POLR2A	CTR9;NELFA;NELFE;LEO1;CCNK;CDK7;AFF4;MLLT1;POLR2A;IWS1;RTF1;NCBP1;CCNT2;SUPT5H;SUPT16H;PAF1;SUPT6H;ELL;EAF1;GTF2F1;TCEA1;SSRP1
betacatenin_nuc_pathway	regulation of nuclear beta catenin signaling and target gene transcription	0.762892	81	17	0.209877	3	1832	406	INCENP;MYC;TNIK	TCF7;TCF4;MED12;NCOA2;SMARCA4;BCL9;TLE4;INCENP;JUN;TNIK;APC;HDAC1;HDAC2;MYC;IGF2BP1;TLE1;CHD8
r-hsa-72649	translation initiation complex formation	0.762892	70	17	0.242857	3	1832	406	EIF4B;EIF4G1;RPS6	EIF3D;RPS6;EIF2S2;EIF3C;EIF3H;RPS3A;EIF4G1;EIF3B;EIF3G;RPS3;RPS27;RPS2;EIF3K;EIF3F;EIF4E;EIF3J;EIF4B
wp2324	age-rage pathway	0.762892	66	17	0.257576	3	1832	406	IRS1;PRKCD;STAT5A	PLA2G4A;MSN;MAPK9;JUN;SP1;PRKCD;PRKCB;IRS1;AKT1;MAPK14;MAPK1;MAPK8;STAT5A;STAT5B;SHC1;ATF2;DIAPH1
wp3651	pathways affected in adenoid cystic carcinoma	0.777667	63	28	0.444444	5	1832	406	ARID1A;MAP2K2;MYC;NCOR1;TLK1	SMARCA2;NCOR1;BCOR;MAP2K2;NSD1;SMARCE1;TLK1;MGA;MAX;ERBIN;ATRX;SETD2;ARID1A;FOXO3;AKT1;BRD1;BRCA1;MYC;SMC1A;PRKDC;JMJD1C;SRCAP;UHRF1;ARID4B;KAT6A;CREBBP;KDM6A;KANSL1
r-hsa-72306	trna processing	0.784994	102	23	0.22549	4	1832	406	NUP153;NUP35;NUP93;RANBP2	NUP188;NUP153;CTU2;NUP98;NUP214;NUP155;POP1;NUP35;NUP88;TPR;RANBP2;NUP50;EPRS;NUP93;ELAC2;TRMT1;PUS1;CPSF4;WDR4;POP5;TRMT10A;TRIT1;NSUN2
wp107	translation factors	0.784994	50	23	0.46	4	1832	406	EIF4B;EIF4G1;EIF5;EIF5B	EIF2S2;EIF2B5;EIF2AK1;EIF4G1;EIF4G3;EIF5B;EEF2K;EEF1B2;CLUH;EEF1D;EEF2;EIF5;EIF4EBP2;EIF4EBP1;EIF4E;EIF3B;EIF3C;EIF3D;EIF3F;EIF3G;EIF3H;EIF3J;EIF4B
r-hsa-5663205	infectious disease	0.791383	254	59	0.232283	11	1832	406	CBL;ELL;GTF2F1;MAP2K2;NPM1;NUP153;NUP35;NUP93;PACS1;POLR2A;RANBP2	LIG1;RARA;TAF1;POLR2A;NUP188;NUP153;SUPT16H;SH3KBP1;GTF2F1;CANX;MAP2K2;CHMP2B;EEF2;TCEA1;NUP155;PAK2;HSPA1A;NUP35;NUP88;RANBP2;PSIP1;TAF4B;TPR;TAF1L;TAF3;NMT2;CPSF4;ELL;TAF6;NUP50;SSRP1;TAF12;NUP93;NELFE;CHMP4B;NCBP1;EPS15;NELFA;NPM1;PACS1;RANBP1;NUP214;VPS4A;TAF2;CDK7;RCC1;CCNT2;KPNA2;CCNK;VPS4B;NUP98;HMGA1;CBL;SUPT5H;HSP90AA1;FURIN;KPNA3;MAP2K7;NMT1
hsa03040	spliceosome - homo sapiens (human)	0.791667	134	49	0.365672	9	1832	406	ACIN1;DDX23;PLRG1;PRPF38B;RBM25;SRSF1;SRSF2;THOC2;U2AF2	WBP11;SF3A1;DDX42;U2AF2;NCBP1;HNRNPC;HNRNPU;SRSF10;HNRNPA1;PRPF40A;SF3A3;RBM25;DDX46;SRSF9;ISY1;DDX23;RBM8A;HSPA1A;PLRG1;THOC1;DHX16;SNRNP27;SRSF1;CHERP;SRSF3;SRSF4;SRSF5;SRSF6;SRSF7;TRA2B;PUF60;U2SURP;HNRNPA3;SLU7;PRPF38B;THOC2;PCBP1;SART1;SNW1;SF3B2;PRPF3;TRA2A;CTNNBL1;ACIN1;RP9;PRPF38A;SNRNP200;SRSF2;RBM17
pathway_tnfalpha	tnfalpha	0.791965	241	64	0.26556	12	1832	406	DOK1;DPF2;GTF2I;IRS1;MAP3K7;PKN1;PRKCD;RB1;SEC16A;SPAG9;STAT5A;TAB3	AKT1;JUN;HDAC1;IRS1;STAT5A;ZBTB17;SMARCC2;MAPK1;MAPK14;NR2C2;NFKBIB;DOK1;HDAC6;ZFAND5;PRKCD;TBKBP1;RB1;RFFL;AKAP8;TXLNA;SPAG9;KPNA2;SMARCA4;MAPK9;PAPOLA;DPF2;PPP1R12A;FKBP5;COPB2;PSMD1;TAB3;USP11;SEC16A;MAP3K1;PTPN11;RPL30;HSPB1;IKBKG;MAPK8;HSP90AB1;ACTL6A;MAP3K7;PKN1;G3BP2;COPS3;FANCD2;SOS1;BCL7A;CREBBP;FAF1;BAG4;SUMO1;HSP90AA1;GTF2I;PTK2;PML;POLR1A;SMARCE1;KPNA3;JUNB;HDAC2;PSMD2;SMARCC1;PAK1
pathway_androgenreceptor	androgenreceptor	0.795082	151	39	0.258278	7	1832	406	CDK11B;GTF2F1;KAT5;NCOR1;RB1;SIRT1;TMF1	AKT1;JUN;HDAC1;RB1;SF1;NCOA2;ARNT;ATF2;SP1;RANBP9;KAT5;NR2C2;TGFB1I1;GTF2F1;RNF4;TMF1;HSPA1A;CDC25B;SIRT1;HSP90B1;NCOR1;NCOA3;NSD1;KDM3A;CDK11B;KAT7;HSPB1;SIN3A;PELP1;TGIF1;CDK7;DAXX;TCF4;BRCA1;NCOR2;HSP90AA1;PTK2;PXN;SMARCE1
r-hsa-170834	signaling by tgf-beta receptor complex	0.797513	71	18	0.253521	3	1832	406	CBL;NCOR1;TFDP1	CBL;SNW1;CCNK;HDAC1;ARHGEF18;NCOR2;TRIM33;USP15;TFDP1;SP1;STUB1;TGIF2;STRAP;FURIN;TGIF1;NCOR1;USP9X;CCNT2
r-hsa-72662	activation of the mrna upon binding of the cap-binding complex and eifs, and subsequent binding to 43s	0.797513	71	18	0.253521	3	1832	406	EIF4B;EIF4G1;RPS6	EIF3D;RPS6;EIF2S2;EIF3C;EIF3H;RPS3A;EIF4G1;EIF3B;EIF3G;RPS3;RPS27;RPS2;EIF4EBP1;EIF3K;EIF3F;EIF4E;EIF3J;EIF4B
r-hsa-3108214	sumoylation of dna damage response and repair proteins	0.804544	78	29	0.371795	5	1832	406	MDC1;NUP153;NUP35;NUP93;RANBP2	NUP93;NUP35;NUP88;PML;BMI1;NUP188;NUP153;PHC3;TPR;WRN;SP100;PIAS1;NSMCE4A;PHC1;CBX8;NUP98;RANBP2;SMC5;NUP214;RING1;NUP50;NSMCE3;SMC3;MDC1;SMC1A;NUP155;XPC;BRCA1;SUMO1
r-hsa-162599	late phase of hiv life cycle	0.817151	142	40	0.28169	7	1832	406	ELL;GTF2F1;NUP153;NUP35;NUP93;POLR2A;RANBP2	TAF1;POLR2A;NUP188;NUP153;SUPT16H;VPS4B;CHMP2B;GTF2F1;TCEA1;NUP155;NUP35;NUP88;TAF4B;TPR;TAF1L;TAF3;NMT2;RANBP2;ELL;TAF6;NUP50;TAF12;NUP93;CHMP4B;NCBP1;NELFA;NUP98;RANBP1;NUP214;VPS4A;TAF2;CDK7;RCC1;SSRP1;CCNT2;NELFE;CCNK;SUPT5H;FURIN;NMT1
wp3303	rac1-pak1-p38-mmp-2 pathway	0.827808	67	19	0.283582	3	1832	406	MYC;STAT5A;STMN1	STMN1;PAK1;PXN;GRB14;CRK;TNIP1;IKBKG;AKT1;STAT5B;MYC;MAPK14;MAPK1;EIF4EBP1;MAPK8;STAT5A;SOS1;PTK2;PTPN11;MAPK9
r-hsa-167172	transcription of the hiv genome	0.854141	79	20	0.253165	3	1832	406	ELL;GTF2F1;POLR2A	TAF12;NELFA;NELFE;CCNK;CDK7;POLR2A;NCBP1;CCNT2;TAF4B;SUPT5H;SUPT16H;TAF1L;TAF3;TAF1;TAF6;ELL;SSRP1;GTF2F1;TAF2;TCEA1
wp138	androgen receptor signaling pathway	0.869944	89	32	0.359551	5	1832	406	KAT5;NCOR1;RB1;SIRT1;ZNF318	PTK2;ZNF318;JUN;TGIF1;SIN3A;KAT5;BRCA1;TGFB1I1;CREBBP;DSTN;SP1;FKBP4;NCOA3;SIRT1;SMARCE1;SUMO1;STUB1;RNF4;KAT7;NCOA2;NCOR2;NCOR1;RAD9A;HDAC1;DAXX;RB1;AKT1;PIAS1;UBE3A;KDM1A;LIMK2;NR2C2
r-hsa-162587	hiv life cycle	0.872371	155	43	0.277419	7	1832	406	ELL;GTF2F1;NUP153;NUP35;NUP93;POLR2A;RANBP2	TAF1;POLR2A;NUP188;NUP153;SUPT16H;CHMP2B;GTF2F1;TCEA1;NUP155;NUP35;PSIP1;TAF4B;TPR;TAF1L;TAF3;NMT2;RANBP2;ELL;TAF6;NUP50;TAF12;NUP93;CHMP4B;NCBP1;NELFA;LIG1;CCNT2;RANBP1;NUP214;VPS4A;TAF2;CDK7;RCC1;SSRP1;NUP88;NELFE;CCNK;VPS4B;NUP98;HMGA1;NMT1;SUPT5H;FURIN
met_pathway	signaling events mediated by hepatocyte growth factor receptor (c-met)	0.887185	82	33	0.402439	5	1832	406	CBL;GAB2;INPPL1;MAP2K2;RPTOR	CBL;CRKL;SH3KBP1;PAK2;JUN;RANBP9;SNAI1;AKT1;MAP3K1;PTPN11;AKT1S1;EIF4EBP1;CRK;INPP5D;PTK2;PXN;RPTOR;MAPK8;INPPL1;SHC1;MAPK1;CTNNA1;EIF4E;APC;RAPGEF1;MAP2K2;RANBP10;PTPN2;GAB2;PAK4;EPS15;SOS1;PAK1
r-hsa-674695	rna polymerase ii pre-transcription events	0.913275	90	29	0.322222	4	1832	406	AFF4;ELL;GTF2F1;POLR2A	RTF1;TAF1;POLR2A;IWS1;GTF2F1;TCEA1;CTR9;AFF4;LEO1;TAF2;TAF4B;SUPT16H;TAF1L;TAF3;ELL;TAF6;EAF1;TAF12;MLLT1;NCBP1;NELFA;CDK7;SSRP1;CCNT2;SUPT6H;NELFE;CCNK;SUPT5H;PAF1
telomerasepathway	regulation of telomerase	0.927392	69	24	0.347826	3	1832	406	ABL1;MYC;NCL	AKT1;ACD;JUN;HDAC1;NCL;SMG6;UBE3A;HNRNPC;HSP90AA1;ABL1;WRN;SP1;SIN3A;MAPK1;RAD9A;MAX;DKC1;SP3;HDAC2;MYC;TERF2IP;NBN;PTGES3;MRE11
wp2263	prostate cancer	0.939456	72	25	0.347222	3	1832	406	ARID1A;MAP2K2;MYC	RAPGEF1;CDC25B;SMARCC1;PAK1;MYC;MAP2K2;SMARCC2;ACTL6A;ARID1B;RICTOR;PXN;SMARCA4;SP1;CRKL;CRK;FKBP5;EIF4EBP1;PTK2B;JUN;ARID1A;MAPK14;MAPK1;MAPK8;PTPN11;SOS1
r-hsa-5696398	nucleotide excision repair	0.958219	113	27	0.238938	3	1832	406	DDB2;HMGN1;POLR2A	XPC;ISY1;POLR2A;PIAS1;ACTL6A;POLD3;COPS3;RAD23A;TCEA1;RFC1;DDB2;CUL4B;MCRS1;GPS1;YY1;HMGN1;ERCC5;LIG1;XRCC1;CDK7;LIG3;SUMO1;NFRKB;PCNA;ERCC4;RAD23B;USP7
r-hsa-3247509	chromatin modifying enzymes	0.99615	274	79	0.288321	9	1832	406	ARID1A;CHD4;DOT1L;GATAD2A;ING5;KAT5;KDM2B;KMT2A;NCOR1	SUPT20H;HDAC1;CHD3;SAP130;EZH2;NCOA2;KMT2D;GATAD2B;NSD3;WDR77;SMARCA4;ATF7IP;SETD1A;ACTL6A;PRMT6;ZZZ3;ARID1A;KAT5;SMARCC2;EP400;SMARCA2;SETD1B;ATF2;BRWD1;KDM1B;ARID1B;ARID4B;KDM6A;BRD8;KAT6B;TADA3;NCOR1;KMT2B;AEBP2;MCRS1;KDM3B;BRD1;KDM3A;SUDS3;CHD4;TAF12;SUZ12;MSL3;RPS2;KDM1A;EPC1;KAT7;SETD2;DNMT3A;ATXN7L3;KMT2A;HCFC1;KDM5A;KAT8;KAT14;COPRS;PHF20;YEATS2;PRMT3;KANSL1;KDM2B;DOT1L;CREBBP;BRPF1;KANSL…
r-hsa-4839726	chromatin organization	0.99615	274	79	0.288321	9	1832	406	ARID1A;CHD4;DOT1L;GATAD2A;ING5;KAT5;KDM2B;KMT2A;NCOR1	SUPT20H;HDAC1;CHD3;SAP130;EZH2;NCOA2;KMT2D;GATAD2B;NSD3;WDR77;SMARCA4;ATF7IP;SETD1A;ACTL6A;PRMT6;ZZZ3;ARID1A;KAT5;SMARCC2;EP400;SMARCA2;SETD1B;ATF2;BRWD1;KDM1B;ARID1B;ARID4B;KDM6A;BRD8;KAT6B;TADA3;NCOR1;KMT2B;AEBP2;MCRS1;KDM3B;BRD1;KDM3A;SUDS3;CHD4;TAF12;SUZ12;MSL3;RPS2;KDM1A;EPC1;KAT7;SETD2;DNMT3A;ATXN7L3;KMT2A;HCFC1;KDM5A;KAT8;KAT14;COPRS;PHF20;YEATS2;PRMT3;KANSL1;KDM2B;DOT1L;CREBBP;BRPF1;KANSL…

## Sheet: biphasic
GOterm	Function	HypergeoPval	GOterm_size	GOterm_inbg_size	Proportion	DE_GO_size	Background_size	DE_size	DE_genes	All_genes
aminosugars metabolism	aminosugars metabolism	0.0710436	51	13	0.254902	4	1832	232	NUP188;NUP214;NUP50;NUP98	NUP93;NUP35;NUP88;NUP188;NUP153;SLC3A2;ARCN1;NUP98;RANBP2;NUP50;NUP214;NUP155;COPB2
angiopoietinreceptor_pathway	angiopoietin receptor tie2-mediated signaling	0.0071725	50	15	0.3	6	1832	232	MAPK8;PAK1;PTPN11;PXN;STAT5A;STAT5B	AKT1;STAT5B;ELF2;PTPN11;MAPK1;STAT5A;PTK2;PXN;MAPK8;SHC1;ELF1;MAPK14;CRK;GRB14;PAK1
ar_pathway	coregulation of androgen receptor activity	0.0151532	61	22	0.360656	7	1832	232	NCOA2;PIAS1;PTK2B;TGFB1I1;TGIF1;TMF1;ZNF318	AKT1;TMF1;TCF4;FKBP4;TGIF1;PRKDC;UBE3A;KDM1A;NCOA2;BRCA1;HNRNPA1;PELP1;RANBP9;PIAS1;CDK11B;KDM3A;PA2G4;ZNF318;TGFB1I1;MED1;SRF;PTK2B
ar_tf_pathway	regulation of androgen receptor activity	0.367147	52	17	0.326923	3	1832	232	JUN;MAPK8;NCOA2	JUN;HDAC1;CREBBP;NCOA2;HSP90AA1;KAT7;SIRT1;MAPK8;SMARCE1;MAPK14;TRIM24;PKN1;KAT5;SMARCA2;NR2C2;SMARCC1;POU2F1
arappathway	adp-ribosylation factor	0.0115905	29	8	0.275862	4	1832	232	ARFGEF2;ASAP1;GBF1;RALBP1	ARHGAP1;ARFGAP1;GBF1;ARHGAP6;ASAP1;ARFGEF2;RALBP1;ARHGAP5
at1rpathway	angiotensin ii mediated activation of jnk pathway via pyk2 dependent signaling	0.00480411	35	14	0.4	6	1832	232	ATF2;JUN;MAP2K2;MAPK8;PAK1;PTK2B	JUN;MEF2C;MAPK8;ATF2;SHC1;MAPK1;MAP2K2;MAP3K1;MEF2A;CRKL;SOS1;PRKCB;PAK1;PTK2B
aurora_a_pathway	aurora a signaling	0.0943212	31	9	0.290323	3	1832	232	PAK1;TACC3;TPX2	AKT1;TACC3;BRCA1;TPX2;GIT1;CDC25B;NDEL1;CENPA;PAK1
aurora_b_pathway	aurora b signaling	0.221239	43	13	0.302326	3	1832	232	INCENP;MYLK;STMN1	INCENP;BUB1;MYLK;EVI5;CBX5;NCAPG;CENPA;PSMA3;SMC4;STMN1;NCL;NPM1;NSUN2
bcr_5pathway	bcr signaling pathway	0.0667507	69	18	0.26087	5	1832	232	BCL10;DOK1;INPP5D;JUN;MAPK8	LYN;AKT1;JUN;CAMK2G;DOK1;BCL10;MAPK8;IKBKG;SHC1;MAPK1;MAPK14;VAV2;NFKBIB;MAP3K7;CARD11;MAP3K1;INPP5D;SOS1
betacatenin_nuc_pathway	regulation of nuclear beta catenin signaling and target gene transcription	0.0535305	81	17	0.209877	5	1832	232	BCL9;INCENP;JUN;NCOA2;TNIK	TCF7;TCF4;MED12;NCOA2;SMARCA4;BCL9;TLE4;INCENP;JUN;TNIK;APC;HDAC1;HDAC2;MYC;IGF2BP1;TLE1;CHD8
biopeptidespathway	bioactive peptide induced signaling pathway	0.0169978	33	13	0.393939	5	1832	232	MAPK8;MYLK;PTK2B;STAT5A;STAT5B	CAMK2G;STAT5B;MYLK;MAPT;STAT5A;MAPK8;CAMK2D;SHC1;MAPK1;MAPK14;SOS1;PRKCB;PTK2B
cd40_pathway	cd40/cd40l signaling	0.0188174	34	9	0.264706	4	1832	232	JUN;MAPK8;MAPK9;STAT5A	AKT1;JUN;STAT5A;MAPK8;MAPK9;MAPK14;MAP3K1;MYC;CBLB
cdc42_pathway	cdc42 signaling events	0.0251138	71	19	0.267606	6	1832	232	ATF2;JUN;LIMK2;MAPK8;MAPK9;PAK1	CBL;BRAF;PAK2;JUN;LIMK2;CTNNA1;PAK4;MAPK9;MAPK1;MAPK8;ATF2;MAPK14;VAV2;APC;CFL1;CDC42BPA;MAP3K1;MAP2K7;PAK1
cdc42_reg_pathway	regulation of cdc42 activity	0.0943212	30	9	0.3	3	1832	232	ARHGEF25;FGD1;RALBP1	ARHGAP17;ARHGAP1;ITSN2;GIT1;FGD1;VAV2;APC;ARHGEF25;RALBP1
de novo fatty acid biosynthesis	de novo fatty acid biosynthesis	0.0401558	44	11	0.25	4	1832	232	NUP188;NUP214;NUP50;NUP98	HIRIP3;NUP93;NUP35;NUP88;NUP188;NUP153;NUP214;NUP98;RANBP2;NUP50;NUP155
ecmpathway	erk and pi-3 kinase are necessary for collagen binding in corneal epithelia	0.00642843	32	7	0.21875	4	1832	232	DIAPH1;MYLK;PXN;ZYX	MYLK;ZYX;DIAPH1;PTK2;PXN;MAPK1;ARHGAP5
epopathway_1	epo signaling pathway	0.000747188	33	14	0.424242	7	1832	232	INPP5D;IRS2;MAPK8;PTPN11;RAPGEF1;STAT5A;STAT5B	CBL;LYN;STAT5B;IRS2;PTPN11;STAT5A;MAPK8;CRKL;RAPGEF1;SHC1;MAPK14;VAV2;INPP5D;SOS1
era_genomic_pathway	validated nuclear estrogen receptor alpha network	0.081621	65	19	0.292308	5	1832	232	JUN;NCOA2;NCOA7;NCOR1;STAT5A	NCOA3;ANP32A;DDX54;NCOA2;BRCA1;NCOR2;STAT5A;LCOR;NDUFV3;NCOR1;JUN;EBAG9;PCNA;HDAC1;NCOA7;MYC;SET;SAFB;MED1
erbb2erbb3pathway	erbb2/erbb3 signaling events	0.00755774	40	11	0.275	5	1832	232	JUN;MAP2K2;MAPK8;MAPK9;PTPN11	AKT1;JUN;DOCK7;PTPN11;MAPK8;USP8;SHC1;MAPK1;MAPK9;MAP2K2;SOS1
fak_pathway	signaling events mediated by focal adhesion kinase	0.000747188	63	14	0.222222	7	1832	232	ASAP1;JUN;MAPK8;MAPK9;PAK1;PXN;RAPGEF1	BRAF;JUN;ARHGEF11;PTK2;PXN;MAPK8;RAPGEF1;MAPK1;MAPK9;CRK;ASAP1;SOS1;ARHGAP35;PAK1
fcer1pathway_1	fc epsilon receptor i signaling in mast cells	0.153537	29	11	0.37931	3	1832	232	JUN;MAP2K2;MAPK8	LYN;PAK2;JUN;MAPK8;SHC1;MAPK1;MAP2K2;MAP3K1;MAP2K7;SOS1;PRKCB
fcer1pathway_2	fc-epsilon receptor i signaling in mast cells	0.0194955	62	23	0.370968	7	1832	232	DOK1;INPP5D;JUN;MAP2K2;MAPK8;PTPN11;PXN	CBL;AKT1;PTK2;PAK2;JUN;DOK1;LYN;MAP3K1;CBLB;INPP5D;MAPK1;PXN;MAPK8;IKBKG;PLA2G4A;SHC1;MAP2K2;GAB2;PTPN11;MAP2K7;SOS1;NFATC2;PRKCB
fgf_pathway	fgf signaling pathway	0.0116392	56	12	0.214286	5	1832	232	CTTN;JUN;PTK2B;PTPN11;STAT5B	CBL;AKT1;JUN;STAT5B;SHC1;MAPK1;CTTN;MAPK14;PTPN11;PAK4;SOS1;PTK2B
foxopathway	foxo family signaling	0.153537	52	11	0.211538	3	1832	232	FOXO3;MAPK8;MAPK9	CSNK1E;CDK2;ZFAND5;CREBBP;AKT1;CSNK1D;SIRT1;FOXO3;MAPK8;MAPK9;USP7
gleevecpathway	inhibition of cellular proliferation by gleevec	0.028302	22	10	0.454545	4	1832	232	JUN;MAPK8;STAT5A;STAT5B	AKT1;JUN;STAT5B;STAT5A;MAPK8;CRKL;BCR;MAP3K1;MYC;SOS1
glycolysis and gluconeogenesis	glycolysis and gluconeogenesis	0.0899522	68	14	0.205882	4	1832	232	NUP188;NUP214;NUP50;NUP98	NUP93;ENO1;NUP35;NUP88;NUP188;NUP153;RANBP2;NUP98;PKM;NUP50;NUP214;SLC16A1;GPI;NUP155
gmcsf_pathway	gmcsf-mediated signaling events	0.00459056	37	10	0.27027	5	1832	232	INPP5D;MAP2K2;PTPN11;STAT5A;STAT5B	LYN;STAT5B;PTPN11;STAT5A;SHC1;MAPK1;MAP2K2;GAB2;INPP5D;SOS1
hdac_classi_pathway	signaling events mediated by hdac class i	0.270732	58	21	0.362069	4	1832	232	GATAD2B;NCOR1;NUP214;ZFPM1	CHD4;WDR77;HDAC1;CHD3;MAX;GATA1;CREBBP;NUP153;NCOR2;SUMO1;GATAD2B;NCOR1;SIN3A;GATA2;RANBP2;ZFPM1;NUP214;HDAC2;MBD2;GATAD2A;YY1
hsa03013	rna transport - homo sapiens (human)	0.456451	171	58	0.339181	8	1832	232	EIF4B;EIF4G1;EIF4G3;NUP188;NUP214;NUP50;NUP98;TACC3	TPR;NUP50;PABPC4;NCBP1;UPF3B;EIF3D;ELAC2;SRRM1;POP5;RNPS1;SUMO1;RGPD3;CLNS1A;POP1;EIF2B5;EIF2S2;RBM8A;TACC3;NUP153;FXR2;EIF4E2;THOC1;CASC3;EIF3C;RANBP2;EIF3F;PNN;NUP88;NUP98;GEMIN5;NUP214;THOC2;THOC5;NUP35;NMD3;FXR1;NUP155;STRAP;EIF4B;EIF4E;EIF4EBP1;EIF4EBP2;EIF4G1;EIF4G2;EIF5;EIF5B;ACIN1;SMN1;DDX20;UPF2;EIF3B;NUP188;NUP93;EIF3G;EIF3H;EIF3J;EIF4G3;TGS1
hsa03022	basal transcription factors - homo sapiens (human)	0.028302	45	10	0.222222	4	1832	232	TAF1L;TAF3;TAF4B;TAF6	GTF2F1;TAF3;TAF2;GTF2I;TAF1;TAF4B;TAF6;TAF12;TAF1L;CDK7
hsa04012	erbb signaling pathway - homo sapiens (human)	0.0150691	88	27	0.306818	8	1832	232	ARAF;JUN;MAP2K2;MAPK8;MAPK9;PAK1;STAT5A;STAT5B	MYC;ABL1;PTK2;STAT5A;STAT5B;JUN;BRAF;CRK;AKT1;CAMK2D;CAMK2G;SHC1;PAK4;CBL;CBLB;ARAF;CRKL;EIF4EBP1;PAK1;PAK2;PRKCB;MAPK1;MAPK8;MAPK9;MAP2K2;MAP2K7;SOS1
hsa04120	ubiquitin mediated proteolysis - homo sapiens (human)	0.708563	137	28	0.20438	3	1832	232	PIAS1;TRIP12;UBE4B	STUB1;UBE4B;BIRC6;DDB2;TRIP12;MAP3K1;UBA1;UBE3A;MID1;ANAPC2;HERC1;UBE2E3;ANAPC4;PML;MGRN1;CUL4B;UBE2J1;WWP2;HUWE1;CBL;CBLB;PIAS1;UBE2O;CDC26;BRCA1;UBR5;CDC23;FBXO4
hsa04213	longevity regulating pathway - multiple species - homo sapiens (human)	0.221239	64	13	0.203125	3	1832	232	FOXO3;IRS2;RPTOR	AKT1S1;FOXO3;RPTOR;SIRT1;PRKAA1;PRKAB1;AKT1;IRS1;IRS2;HSPA1A;EIF4EBP2;HDAC1;HDAC2
hsa04662	b cell receptor signaling pathway - homo sapiens (human)	0.111	73	15	0.205479	4	1832	232	BCL10;INPP5D;JUN;MAP2K2	AKT1;JUN;INPPL1;NFATC2;IKBKG;INPP5D;NFKBIB;PRKCB;CARD11;MAPK1;LYN;MAP2K2;VAV2;BCL10;SOS1
hsa04666	fc gamma r-mediated phagocytosis - homo sapiens (human)	0.0404458	93	21	0.225806	6	1832	232	ASAP1;INPP5D;LIMK2;MARCKS;MARCKSL1;PAK1	CFL1;CFL2;INPP5D;INPPL1;MARCKSL1;GAB2;ASAP1;PLA2G4A;AKT1;VAV2;CRK;CRKL;LIMK2;WASF2;PAK1;PRKCB;PRKCD;ARPC5L;MAPK1;LYN;MARCKS
hsa04910	insulin signaling pathway - homo sapiens (human)	0.011046	140	36	0.257143	10	1832	232	ARAF;FASN;IRS2;MAP2K2;MAPK8;MAPK9;RAPGEF1;RPTOR;SORBS1;SREBF1	ACACA;INPPL1;SREBF1;TSC2;IRS1;EIF4EBP1;TRIP10;FASN;BRAF;RPTOR;AKT1;EIF4E2;RPS6;SHC1;MAPK1;RAPGEF1;SORBS1;CBL;CBLB;ARAF;CRK;CRKL;PPP1R3D;GYS1;EIF4E;PRKAA1;PRKAB1;PRKAR1A;PRKAR1B;PRKAR2A;PRKAR2B;IRS2;MAPK8;MAPK9;MAP2K2;SOS1
hsa05211	renal cell carcinoma - homo sapiens (human)	0.0142448	67	17	0.253731	6	1832	232	ARAF;JUN;MAP2K2;PAK1;PTPN11;RAPGEF1	PTPN11;JUN;ARNT;SOS1;BRAF;PAK4;ARAF;PAK1;FLCN;PAK2;RAPGEF1;AKT1;MAPK1;MAP2K2;CREBBP;CRK;CRKL
hsa05213	endometrial cancer - homo sapiens (human)	0.186579	52	12	0.230769	3	1832	232	ARAF;FOXO3;MAP2K2	MYC;FOXO3;TCF7;APC;BRAF;AKT1;CTNNA1;MAPK1;MAP2K2;ARAF;AXIN1;SOS1
hsa05220	chronic myeloid leukemia - homo sapiens (human)	0.0726831	73	24	0.328767	6	1832	232	ARAF;E2F3;MAP2K2;PTPN11;STAT5A;STAT5B	MYC;MAP2K2;E2F3;GAB2;PTPN11;ABL1;BRAF;RB1;SHC1;IKBKG;AKT1;MAPK1;RUNX1;HDAC1;CBL;CBLB;BCR;ARAF;CRK;CRKL;STAT5A;STAT5B;HDAC2;SOS1
hsa05221	acute myeloid leukemia - homo sapiens (human)	0.111	57	15	0.263158	4	1832	232	ARAF;MAP2K2;STAT5A;STAT5B	MYC;TCF7;RARA;BRAF;EIF4EBP1;IKBKG;AKT1;MAPK1;RUNX1;PML;MAP2K2;ARAF;STAT5A;STAT5B;SOS1
ifngpathway_1	ifn-gamma pathway	0.0710436	43	13	0.302326	4	1832	232	PIAS1;PTPN11;PTPN2;RAPGEF1	CBL;AKT1;CAMK2G;CREBBP;PTPN11;PIAS1;CAMK2D;PTPN2;CRKL;RAPGEF1;MAPK1;MAP3K1;PRKCD
igf1_pathway	igf1 pathway	0.221239	30	13	0.433333	3	1832	232	IRS2;PTPN11;PXN	IRS2;AKT1;PRKD1;PTPN11;PTK2;CRKL;SHC1;PXN;CRK;IRS1;PRKCD;GRB10;SOS1
igf1pathway	igf-1 signaling pathway	0.0475673	21	7	0.333333	3	1832	232	JUN;MAPK8;PTPN11	PTPN11;SHC1;JUN;IRS1;SOS1;SRF;MAPK8
il2_1pathway	il2-mediated signaling events	0.000211056	54	19	0.351852	9	1832	232	IRS2;JUN;MAP2K2;MAPK8;MAPK9;PTK2B;PTPN11;STAT5A;STAT5B	IRS2;JUN;CDK2;IRS1;STAT5B;PTPN11;STAT5A;MAPK8;SHC1;MAPK1;MAPK14;MAP2K2;GAB2;MYC;MAPK9;SOS1;PRKCB;IKZF3;PTK2B
il2_stat5pathway	il2 signaling events mediated by stat5	0.0943212	30	9	0.3	3	1832	232	PTPN11;STAT5A;STAT5B	STAT5B;PTPN11;STAT5A;SOS1;SP1;SHC1;ELF1;GAB2;MYC
il2rbpathway	il-2 receptor beta chain in t cell activation	0.257045	48	14	0.291667	3	1832	232	MAP2K2;STAT5A;STAT5B	CBL;AKT1;STAT5B;IRS1;RB1;STAT5A;SOS1;TFDP1;PCNA;SHC1;MAPK1;MAP2K2;CRKL;IKZF3
il3_pathway	il3-mediated signaling events	0.00642843	28	7	0.25	4	1832	232	INPP5D;PTPN11;STAT5A;STAT5B	STAT5B;PTPN11;STAT5A;SHC1;GAB2;HDAC1;INPP5D
il5_pathway	il5-mediated signaling events	0.00727775	14	4	0.285714	3	1832	232	PTPN11;STAT5A;STAT5B	LYN;PTPN11;STAT5A;STAT5B
il6_7pathway	il6-mediated signaling events	0.153537	48	11	0.229167	3	1832	232	JUN;PIAS1;PTPN11	AKT1;JUN;PTPN11;PIAS1;HSP90B1;MAPK14;GAB2;JUNB;MYC;PRKCD;SOS1
il7pathway	il-7 signal transduction	0.00727775	16	4	0.25	3	1832	232	PTK2B;STAT5A;STAT5B	STAT5A;STAT5B;CREBBP;PTK2B
ilk_pathway	integrin-linked kinase signaling	0.00306543	46	13	0.282609	6	1832	232	DIAPH1;JUN;PPP1R12A;PXN;TACC3;ZYX	AKT1;HSP90AA1;JUN;TACC3;ZYX;DIAPH1;PXN;PPP1R14C;ZEB1;RICTOR;SNAI1;PPP1R12A;PPP1R14A
inoh_13	tlr ecsit mekk1 jnk	0.00305755	27	6	0.222222	4	1832	232	JUN;MAP2K2;MAPK8;MAPK9	JUN;MAPK8;MAPK9;MAP2K2;MAP3K1;MAP2K7
inoh_18	tgf-beta signaling tak1	0.00305755	20	6	0.3	4	1832	232	ATF2;JUN;MAPK8;MAPK9	MAPK9;JUN;MAPK14;MAP3K7;MAPK8;ATF2
inoh_21	pdgf	0.000418298	44	13	0.295455	7	1832	232	JUN;MAP2K2;MAPK8;PAK1;PTPN11;STAT5A;STAT5B	AKT1;JUN;STAT5B;MAP3K1;PTPN11;STAT5A;MAPK8;SHC1;MAPK1;MAP2K2;CRK;SOS1;PAK1
inoh_37	hgf	0.0691533	35	8	0.228571	3	1832	232	MAP2K2;PTPN11;RAPGEF1	PTPN11;RAPGEF1;SHC1;MAPK1;MAP2K2;CRK;CRKL;SOS1
inoh_42	insulin	0.0321889	79	20	0.253165	6	1832	232	EIF4G1;EIF4G3;FOXO3;IRS2;MAP2K2;RPTOR	IRS2;AKT1;IRS1;EIF4G1;MAPK1;EIF4EBP1;FOXO3;PPP2R5E;GYS1;SHC1;RPS6;RPTOR;EIF4E;MAP2K2;TSC2;EIF4G3;PRKAA1;PPP2R5A;SOS1;PRKAB1
inoh_44	insulin mam	0.0499305	83	22	0.26506	6	1832	232	EIF4G1;EIF4G3;FOXO3;IRS2;MAP2K2;RPTOR	IRS2;EIF4G1;IRS1;AKT1;PPP2R5A;AKT1S1;PRKAA1;RPS6;MAPK1;PPP2R5E;RPTOR;GYS1;SHC1;EIF4E;PRKAB1;MAP2K2;TSC2;EIF4G3;EIF4EBP1;RICTOR;SOS1;FOXO3
inoh_54	egf	0.0475673	28	7	0.25	3	1832	232	JUN;MAP2K2;MAPK8	JUN;MAPK8;SHC1;MAPK1;MAP2K2;MAP3K1;SOS1
inoh_67	growth hormone signaling	0.002008	10	3	0.3	3	1832	232	PTPN11;STAT5A;STAT5B	PTPN11;STAT5A;STAT5B
insulin_pathway	insulin pathway	0.0142448	45	17	0.377778	6	1832	232	DOK1;FOXO3;INPP5D;PTPN11;RAPGEF1;SORBS1	SORBS1;CBL;AKT1;DOK1;EXOC1;PTPN11;EIF4EBP1;GRB14;TRIP10;RAPGEF1;SHC1;CRK;IRS1;GRB10;INPP5D;SOS1;FOXO3
integrinpathway	integrin signaling pathway	0.028302	34	10	0.294118	4	1832	232	MAPK8;PXN;RAPGEF1;ZYX	ZYX;PTK2;PXN;MAPK8;CRKL;RAPGEF1;SHC1;BCR;SOS1;NOLC1
keratinocytepathway	keratinocyte differentiation	0.293556	53	15	0.283019	3	1832	232	JUN;MAP2K2;MAPK8	JUN;MAP3K1;MAPK8;IKBKG;SHC1;MAPK1;MAPK14;MAP2K2;SP1;MAP2K7;PRKCD;MAP4K4;SOS1;DAXX;PRKCB
kitpathway	signaling events mediated by stem cell factor receptor (c-kit)	0.00480411	52	14	0.269231	6	1832	232	DOK1;FOXO3;MAP2K2;MAPK8;PTPN11;STAT5A	CBL;AKT1;LYN;DOK1;CREBBP;PTPN11;STAT5A;MAPK8;CRKL;SHC1;MAP2K2;GRB10;SOS1;FOXO3
lysine metabolism	lysine metabolism	0.032072	61	15	0.245902	5	1832	232	NSD1;NUP188;NUP214;NUP50;NUP98	NUP93;NUP35;NUP88;DOT1L;NUP188;NUP153;NSD3;SETD2;SETD1A;NUP98;RANBP2;NSD1;NUP50;NUP214;NUP155
malpathway	role of mal in rho-mediated activation of srf	0.0299363	19	6	0.315789	3	1832	232	DIAPH1;MAP2K2;MAPK8	MAP3K1;MAPK1;MAP2K2;MAPK8;DIAPH1;SRF
mapkpathway	mapkinase signaling pathway	0.00860533	57	20	0.350877	7	1832	232	ARAF;ATF2;JUN;MAP2K2;MAPK8;MAPK9;PAK1	PAK2;JUN;MEF2C;MAP3K4;MAPK8;ATF2;SP1;MAX;MAPK1;MAPK9;MAPK14;MAP2K2;MAP3K1;MAP2K7;MYC;MAP4K4;MEF2A;MAP3K7;ARAF;PAK1
mcalpainpathway	mcalpain and friends in cell motility	0.153537	31	11	0.354839	3	1832	232	MAP2K2;MYLK;PXN	PRKAR1B;PTK2;PRKAR1A;PRKAR2B;SHC1;MAPK1;PXN;MAP2K2;PRKAR2A;MYLK;SOS1
met_pathway	signaling events mediated by hepatocyte growth factor receptor (c-met)	0.00159529	82	33	0.402439	11	1832	232	EPS15;INPP5D;JUN;MAP2K2;MAPK8;PAK1;PTPN11;PTPN2;PXN;RAPGEF1;RPTOR	CBL;CRKL;SH3KBP1;PAK2;JUN;RANBP9;SNAI1;AKT1;MAP3K1;PTPN11;AKT1S1;EIF4EBP1;CRK;INPP5D;PTK2;PXN;RPTOR;MAPK8;INPPL1;SHC1;MAPK1;CTNNA1;EIF4E;APC;RAPGEF1;MAP2K2;RANBP10;PTPN2;GAB2;PAK4;EPS15;SOS1;PAK1
methionine and cysteine metabolism	methionine and cysteine metabolism	0.185061	80	18	0.225	4	1832	232	NUP188;NUP214;NUP50;NUP98	NUP93;COPB2;NUP35;FTH1;NUP188;NUP153;SLC3A2;PPIG;DNMT3A;ARCN1;NUP98;RANBP2;NUP50;NUP214;DNMT1;MPST;NUP155;NUP88
mtor_4pathway	mtor signaling pathway	0.135581	66	22	0.333333	5	1832	232	EIF4B;MAP2K2;RB1CC1;RPTOR;SREBF1	AKT1;BRAF;CDK2;IRS1;AKT1S1;EIF4EBP1;TSC2;RPTOR;SREBF1;MAPK1;RRN3;PML;PDCD4;EIF4E;MAP2K2;CLIP1;RICTOR;EEF2;EEF2K;RB1CC1;YY1;EIF4B
myc_activpathway	validated targets of c-myc transcriptional activation	0.422517	90	26	0.288889	4	1832	232	E2F3;EIF4G1;MTDH;TAF4B	MTDH;NCL;SNAI1;HUWE1;NME2;ACTL6A;KAT5;NPM1;CAD;TAF4B;EIF4G1;HSPD1;NBN;TAF12;PTMA;BMI1;LIN28B;MAX;EIF4E;RCC1;E2F3;ENO1;CREBBP;HMGA1;HSP90AA1;MYC
nephrin_neph1_pathway	nephrin/neph1 signaling in the kidney podocyte	0.0299363	29	6	0.206897	3	1832	232	JUN;MAPK8;MAPK9	AKT1;JUN;MAPK8;TJP1;MAPK9;CD2AP
p38alphabetadownstreampathway	signaling mediated by p38-alpha and p38-beta	0.122615	35	10	0.285714	3	1832	232	ATF2;HSPB1;JUN	JUN;MEF2C;EIF4EBP1;MAPKAPK5;HSPB1;ATF2;PLA2G4A;MAPK14;EIF4E;MEF2A
p73pathway	p73 transcription factor network	0.403564	81	18	0.222222	3	1832	232	FASN;FOXO3;UBE4B	DCP1B;BUB1;CDK2;RB1;FASN;CHEK1;UBE4B;HSF1;ABL1;SIRT1;PEA15;SP1;GATA1;PML;MAPK14;KAT5;MYC;FOXO3
pa162356267	egfr inhibitor pathway, pharmacodynamics	0.111	67	15	0.223881	4	1832	232	JUN;MAPK8;STAT5A;STAT5B	MYC;SP1;JUN;CAMK2D;CAMK2G;SHC1;PRKCB;AKT1;MAP3K1;MAPK1;MAPK8;MAP2K7;STAT5A;STAT5B;SOS1
pa165980050_1	vemurafenib pathway, pharmacodynamics	0.0299363	25	6	0.24	3	1832	232	ARAF;JUN;MAP2K2	MYC;JUN;BRAF;MAPK1;MAP2K2;ARAF
pa165980050_2	update your name in edit mode	0.0299363	25	6	0.24	3	1832	232	ARAF;JUN;MAP2K2	MYC;JUN;BRAF;MAPK1;MAP2K2;ARAF
pa165985892	tacrolimus/cyclosporine pathway, pharmacodynamics	0.0943212	44	9	0.204545	3	1832	232	ATF2;JUN;MAPK8	MAP3K7;JUN;JUNB;MAPK14;MAPK8;NFATC2;ATF2;MAP3K1;MAP2K7
pathway_alpha6beta4integrin	alpha6beta4integrin	0.111	74	15	0.202703	4	1832	232	IRS2;JUN;PAK1;PTPN11	IRS2;AKT1;JUN;IRS1;ABL1;PTK2;ERBIN;PTPN11;SHC1;MAPK1;MAPK14;EIF4E;EIF4EBP1;PRKCD;PAK1
pathway_androgenreceptor	androgenreceptor	0.0195951	151	39	0.258278	10	1832	232	ATF2;HSPB1;JUN;NCOA2;NCOR1;NSD1;PXN;TGFB1I1;TGIF1;TMF1	AKT1;JUN;HDAC1;RB1;SF1;NCOA2;ARNT;ATF2;SP1;RANBP9;KAT5;NR2C2;TGFB1I1;GTF2F1;RNF4;TMF1;HSPA1A;CDC25B;SIRT1;HSP90B1;NCOR1;NCOA3;NSD1;KDM3A;CDK11B;KAT7;HSPB1;SIN3A;PELP1;TGIF1;CDK7;DAXX;TCF4;BRCA1;NCOR2;HSP90AA1;PTK2;PXN;SMARCE1
pathway_bcr	bcr	0.0307881	131	36	0.274809	9	1832	232	ATF2;BCL10;DOK1;FOXO3;JUN;MAPK8;PTK2B;PTPN11;RAPGEF1	LYN;JUN;CDK2;RB1;GTF2I;AKT1;ATF2;CRKL;SHC1;MAPK1;MAPK14;DOK1;PRKCD;FOXO3;PTK2B;CBL;PRKD1;NFATC2;CDK7;GSK3A;RAPGEF1;CRK;CBLB;PTPN11;EIF4EBP1;MAPK8;MAP3K7;RPS6;CARD11;PIP4K2B;SOS1;BCL10;PTK2;VAV2;PRKCB;JUNB
pathway_bdnf	bdnf	0.00184368	46	12	0.26087	6	1832	232	FOXO3;IRS2;MAPK8;MAPK9;PTK2B;PTPN11	IRS2;AKT1;IRS1;MAPK8;SHC1;MAPK1;MAPK9;PTPN11;VAV2;RANBP9;FOXO3;PTK2B
pathway_egfr1	egfr1	0.00304593	458	102	0.222707	23	1832	232	AHNAK;ARAF;ASAP1;CTTN;DOK1;EIF4G1;EPN1;EPS15;GRK2;IRS2;JUN;MAP2K2;MAPK8;MAPK9;PAK1;PTK2B;PTPN11;PXN;RALBP1;SCRIB;STAT5A;STAT5B;TGIF1	AKT1;HNRNPDL;STAT5A;MAP2K2;ANKS1A;ABI1;PTK2B;CBL;PDLIM4;GRK2;DYRK1A;MPZL1;AHNAK;DOK1;ITSN2;EPS15;TJP2;PRPF4B;CBLB;PXN;VAV2;MAP3K1;HDAC1;CAVIN2;SP1;GRB10;PRKCD;ARHGAP35;MAPK9;PLEKHA5;CRK;EIF4G1;RICTOR;PAK1;BRAF;SH3KBP1;TAGLN2;TNIP1;EIF4EBP1;ERBIN;ASAP1;ARHGAP5;SHB;GRB14;PKM;SOS1;ARAF;PRKCB;IRS2;ENO1;STAT5B;TFG;CDV3;RPS2;RPLP0;JUN;DNM1;BAIAP2L1;LSR;MAPK14;CDK2;HSPE1;PRKAR1A;CTTN;NCOA3;HUWE1;PTPN12;…
pathway_fibroblast__growth__factor-1	fibroblast growth factor-1	0.0535305	74	17	0.22973	5	1832	232	CTTN;MAP2K2;MAPK8;MAPK9;TMEM63B	AKT1;CLINT1;PKP4;CDV3;MAPK1;PTK2;HSP90AA1;MAP2K2;SHC1;CTTN;MAPK8;MAPK14;TMEM63B;INPPL1;PRKCD;MAPK9;SOS1
pathway_gastrin	gastrin	0.0710436	41	13	0.317073	4	1832	232	JUN;MAPK8;MAPK9;PXN	AKT1;TCF4;RPS6;PTK2;MAPK8;SP1;JUN;SHC1;MAPK1;MAPK9;MAPK14;PXN;PRKCD
pathway_il-7	il-7	0.00184368	27	12	0.444444	6	1832	232	FOXO3;IRS2;MAP2K2;PTK2B;STAT5A;STAT5B	IRS2;AKT1;STAT5B;IRS1;STAT5A;GSK3A;SHC1;MAPK1;MAP2K2;CBLB;FOXO3;PTK2B
pathway_il1	il1	0.000170817	56	15	0.267857	8	1832	232	ATF2;DOK1;JUN;MAPK8;MAPK9;PTPN11;SQSTM1;TAB3	SQSTM1;TAB3;AKT1;JUN;DOK1;RB1;ATF2;PLA2G4A;MAPK1;MAPK14;MAP3K7;PTPN11;MAP2K7;MAPK9;MAPK8
pathway_il2	il2	0.00195001	76	29	0.381579	10	1832	232	ATF2;FOXO3;IRS2;JUN;MAP2K2;MAPK8;PTK2B;PTPN11;STAT5A;STAT5B	CBL;AKT1;LYN;STAT5A;JUN;RPS6;IRS1;EIF4E;IRS2;SHB;EIF4EBP1;CRK;HSP90AA1;FOXO3;MAPK8;ATF2;PTPN11;EIF3B;YBX1;SHC1;MAPK1;MAPK14;MAP2K2;GAB2;STAT5B;CDK2;CRKL;SOS1;PTK2B
pathway_il3	il3	0.032072	51	15	0.294118	5	1832	232	DOK1;INPP5D;PTPN11;STAT5A;STAT5B	CBL;AKT1;LYN;STAT5B;CRK;PTPN11;STAT5A;GSK3A;CRKL;SHC1;MAPK1;GAB2;DOK1;INPP5D;PRKCB
pathway_il4	il4	0.0102832	64	16	0.25	6	1832	232	ATF2;INPP5D;IRS2;MAPK8;PTPN11;STAT5B	IRS2;CBL;AKT1;STAT5B;IRS1;CREBBP;PTPN11;PTK2;MAPK8;ATF2;SHC1;MAPK1;MAPK14;NCOA3;PRKCD;INPP5D
pathway_il5	il5	0.000124704	48	18	0.375	9	1832	232	ATF2;FOXO3;JUN;MAP2K2;PTK2B;PTPN11;RAPGEF1;STAT5A;STAT5B	CBL;LYN;JUN;STAT5B;PTPN11;STAT5A;FOXO3;GSK3A;ATF2;PLA2G4A;SHC1;MAPK14;MAP2K2;PRKCD;CRKL;SOS1;RAPGEF1;PTK2B
pathway_il6	il6	0.00725081	77	29	0.376623	9	1832	232	FOXO3;HSPB1;JUN;MAP2K2;MAPK8;PTK2B;PTPN11;STAT5A;STAT5B	EIF2A;AKT1;CBL;STAT5A;JUN;STAT5B;LYN;CREBBP;MAP3K4;PTPN11;EIF4EBP1;HSP90AA1;FOXO3;HSPB1;MAPK8;HNRNPA1;SOS1;SHC1;MAPK1;MAP3K7;MAPK14;EIF4E;RB1;MAP2K2;HDAC1;GAB2;PRKCD;DAXX;PTK2B
pathway_kitreceptor	kitreceptor	0.00919728	72	25	0.347222	8	1832	232	ATF2;DOK1;INPP5D;JUN;MAPK8;PTPN11;STAT5A;STAT5B	CBL;CRKL;LYN;SH3KBP1;JUN;RPS6;CDK2;DOK1;PTPN11;EIF4EBP1;CRK;INPP5D;STAT5A;ABL1;MSN;MAPK8;ATF2;GYS1;SHC1;MAPK1;MAPK14;STAT5B;CBLB;SOS1;PRKCB
pathway_leptin	leptin	0.403564	62	18	0.290323	3	1832	232	IRS2;MAPK8;PTPN11	IRS2;AKT1;RPS6;IRS1;PTPN11;EIF4EBP1;PTK2;IKBKG;GSK3A;MAPK8;CFL2;SP1;PRKAA1;SHC1;MAPK1;MAPK14;EIF4E;PRKCD
pathway_oncostatin_m	oncostatin_m	0.122615	39	10	0.25641	3	1832	232	PTK2B;PXN;STAT5B	AKT1;STAT5B;IRS1;PXN;SHC1;MAPK1;JUNB;RICTOR;SOS1;PTK2B
pathway_prolactin	prolactin	7.00069e-05	70	17	0.242857	9	1832	232	JUN;MAP2K2;MAPK8;MAPK9;PAK1;PTPN11;PXN;STAT5A;STAT5B	AKT1;JUN;STAT5B;RB1;CREBBP;PTPN11;PTK2;STAT5A;MAPK8;VAV2;MAP2K2;MAPK1;MAPK9;MAPK14;PXN;CENPJ;PAK1
pathway_rage	rage	0.0169978	45	13	0.288889	5	1832	232	FOXO3;JUN;MAP2K2;MAPK8;MAPK9	AKT1;JUN;CDK2;MAPK9;MAPK8;PLA2G4A;SHC1;MAPK1;MAPK14;MAP2K2;PRKCD;MSN;FOXO3
pathway_tcr	tcr	0.00551084	247	54	0.218623	14	1832	232	ARHGEF2;ATF2;BCL10;DIAPH1;DOK1;INPP5D;MAP2K2;MAPK8;MAPK9;PAK1;PTK2B;PTPN11;PXN;RAPGEF1	LYN;AKT1;CABIN1;NCL;PKP4;ARHGAP35;PXN;ATF2;CRKL;BCL10;SHC1;MAPK1;NFKBIB;MAP2K2;MPZL1;PRKCD;CBLB;PTK2B;DEF6;CCT8;PRKD1;NFATC2;RAPGEF1;MAPK9;EPRS;CRK;DYRK1A;DIAPH1;CD2AP;INPP5D;PTPN12;PAK1;TRIM25;DOK1;PTPN11;ITSN2;ABL1;MAPK8;ERBIN;CARD11;SHB;PRPF4B;ACLY;SOS1;ADAM9;CREBBP;CBL;PTK2;HSP90AB1;VAV2;MAPK14;GAB2;PKM;ARHGEF2
pathway_tgf_beta_receptor	tgf_beta_receptor	0.384795	176	47	0.267045	7	1832	232	ATF2;FOXO3;JUN;MAPK8;NUP214;PXN;TGIF1	JUN;HDAC1;RB1;CDK2;TRIM33;AKT1;NUP153;ZEB2;ANAPC2;ATF2;SP1;MAPK1;PML;MAPK14;CDC23;FOXO3;RUNX1;SPTBN1;CCNB2;TFDP1;SNX1;CRK;ANAPC4;MEF2C;PRKAR2A;MAPK8;STRAP;MAP3K7;TGIF1;XPO4;NUP214;DAXX;SNIP1;SNW1;IRF2BP1;CREBBP;BRCA1;STK11IP;SUMO1;PTK2;PXN;CTNNA1;ZEB1;JUNB;DCP1A;MYC;PRKAR1B
pathway_tnfalpha	tnfalpha	0.100878	241	64	0.26556	12	1832	232	DOK1;HSPB1;JUN;KPNA2;MAPK8;MAPK9;PAK1;POLR1A;PPP1R12A;PTPN11;STAT5A;TAB3	AKT1;JUN;HDAC1;IRS1;STAT5A;ZBTB17;SMARCC2;MAPK1;MAPK14;NR2C2;NFKBIB;DOK1;HDAC6;ZFAND5;PRKCD;TBKBP1;RB1;RFFL;AKAP8;TXLNA;SPAG9;KPNA2;SMARCA4;MAPK9;PAPOLA;DPF2;PPP1R12A;FKBP5;COPB2;PSMD1;TAB3;USP11;SEC16A;MAP3K1;PTPN11;RPL30;HSPB1;IKBKG;MAPK8;HSP90AB1;ACTL6A;MAP3K7;PKN1;G3BP2;COPS3;FANCD2;SOS1;BCL7A;CREBBP;FAF1;BAG4;SUMO1;HSP90AA1;GTF2I;PTK2;PML;POLR1A;SMARCE1;KPNA3;JUNB;HDAC2;PSMD2;SMARCC1;PAK1
pathway_tslp	tslp	0.0115905	21	8	0.380952	4	1832	232	MAPK8;MAPK9;STAT5A;STAT5B	AKT1;MAPK9;MAPK1;STAT5A;MAPK14;EIF4E;MAPK8;STAT5B
pdgfrbpathway	pdgfr-beta signaling pathway	3.69869e-05	126	35	0.277778	14	1832	232	CTTN;DOK1;JUN;MAP2K2;MAPK8;MAPK9;PAK1;PTPN11;PTPN2;RAPGEF1;SIPA1;SLC9A3R1;STAT5A;STAT5B	LYN;JUN;STAT5A;SHC1;MAPK1;SIPA1;MAP2K2;PRKCD;GRB10;ABI1;ARHGAP35;SRF;CBL;KSR1;MAPK9;RAPGEF1;CTTN;AFDN;CRK;PAK1;BRAF;DOK1;PTPN11;ABL1;MAPK8;PLA2G4A;SLC9A3R1;WASF2;SOS1;STAT5B;USP6NL;PTPN2;VAV2;MAP2K7;MYC
pentose phosphate pathway	pentose phosphate pathway	0.028302	29	10	0.344828	4	1832	232	NUP188;NUP214;NUP50;NUP98	NUP93;NUP35;NUP88;NUP188;NUP153;NUP98;RANBP2;NUP214;NUP50;NUP155
plk1_pathway	plk1 signaling events	0.0544142	44	12	0.272727	4	1832	232	INCENP;PAK1;PPP1R12A;TPX2	BUB1;ERCC6L;CLSPN;CDC25B;WEE1;NUDC;TPX2;KIZ;INCENP;PPP1R12A;CENPU;PAK1
pparapathway	mechanism of gene regulation by peroxisome proliferators via ppara	0.212645	53	19	0.358491	4	1832	232	JUN;NCOR1;STAT5A;STAT5B	HSP90AA1;JUN;HSPA1A;STAT5B;RB1;CREBBP;NCOR2;DUT;PRKAR1A;SP1;PRKAR2B;MAPK1;NCOR1;PRKAR2A;MYC;PRKAR1B;STAT5A;PRKCB;MED1
prostaglandin formation from dihomo gama-linoleic acid	prostaglandin formation from dihomo gama-linoleic acid	0.0401558	31	11	0.354839	4	1832	232	NUP188;NUP214;NUP50;NUP98	NUP93;NUP35;NUP88;NUP188;NUP153;NUP98;RANBP2;NUP50;NUP214;NUP155;PTGES3
putative anti-inflammatory metabolites formation from epa	putative anti-inflammatory metabolites formation from epa	0.0401558	42	11	0.261905	4	1832	232	NUP188;NUP214;NUP50;NUP98	NUP93;NUP35;NUP88;NUP188;NUP153;NUP98;RANBP2;NUP50;NUP214;NUP155;PTGES3
pyk2pathway	links between pyk2 and map kinases	0.0116392	26	12	0.461538	5	1832	232	JUN;MAP2K2;MAPK8;PAK1;PTK2B	JUN;MAPK8;SHC1;MAPK1;MAPK14;MAP2K2;MAP3K1;CRKL;SOS1;PRKCB;PAK1;PTK2B
r-hsa-109703	pkb-mediated events	0.186579	41	12	0.292683	3	1832	232	EIF4B;EIF4G1;RPTOR	AKT1;RPS6;EIF4G1;AKT1S1;EIF4EBP1;TSC2;RPTOR;PRKAA1;EIF4E;EEF2K;PRKAB1;EIF4B
r-hsa-159227	transport of the slbp independent mature mrna	0.0710436	33	13	0.393939	4	1832	232	NUP188;NUP214;NUP50;NUP98	NUP93;NUP35;NUP88;NUP188;NUP153;NCBP1;TPR;NUP98;RANBP2;NUP50;EIF4E;NUP214;NUP155
r-hsa-159230	transport of the slbp dependant mature mrna	0.0899522	34	14	0.411765	4	1832	232	NUP188;NUP214;NUP50;NUP98	NUP93;NUP35;NUP88;NUP188;NUP153;NCBP1;TPR;NUP98;RANBP2;NUP50;EIF4E;NUP214;SLBP;NUP155
r-hsa-159231	transport of mature mrna derived from an intronless transcript	0.0667507	43	18	0.418605	5	1832	232	NUP188;NUP214;NUP50;NUP98;SYMPK	NUP93;NUP35;NUP88;NUP188;RANBP2;NUP153;NCBP1;SYMPK;TPR;NUP98;NUP50;WDR33;FIP1L1;NUP214;CPSF4;EIF4E;NUP155;CPSF2
r-hsa-159234	transport of mature mrnas derived from intronless transcripts	0.081621	44	19	0.431818	5	1832	232	NUP188;NUP214;NUP50;NUP98;SYMPK	NUP93;NUP35;NUP88;NUP188;RANBP2;NUP153;NCBP1;SYMPK;TPR;NUP98;NUP50;WDR33;FIP1L1;NUP214;SLBP;CPSF4;EIF4E;NUP155;CPSF2
r-hsa-159236	transport of mature mrna derived from an intron-containing transcript	0.592201	76	32	0.421053	4	1832	232	NUP188;NUP214;NUP50;NUP98	THOC2;RNPS1;THOC1;SRRM1;NUP93;UPF3B;NUP35;RBM8A;NUP88;U2AF2;SRSF9;NUP188;SRSF11;NUP153;NCBP1;ZC3H11A;CASC3;TPR;THOC5;SRSF1;SRSF4;SLU7;SRSF6;NUP98;RANBP2;NUP50;SRSF3;SRSF7;NUP214;SRSF5;NUP155;SRSF2
r-hsa-162587	hiv life cycle	0.0374666	155	43	0.277419	10	1832	232	NELFA;NUP188;NUP214;NUP50;NUP98;TAF1L;TAF3;TAF4B;TAF6;TCEA1	TAF1;POLR2A;NUP188;NUP153;SUPT16H;CHMP2B;GTF2F1;TCEA1;NUP155;NUP35;PSIP1;TAF4B;TPR;TAF1L;TAF3;NMT2;RANBP2;ELL;TAF6;NUP50;TAF12;NUP93;CHMP4B;NCBP1;NELFA;LIG1;CCNT2;RANBP1;NUP214;VPS4A;TAF2;CDK7;RCC1;SSRP1;NUP88;NELFE;CCNK;VPS4B;NUP98;HMGA1;NMT1;SUPT5H;FURIN
r-hsa-162599	late phase of hiv life cycle	0.0233075	142	40	0.28169	10	1832	232	NELFA;NUP188;NUP214;NUP50;NUP98;TAF1L;TAF3;TAF4B;TAF6;TCEA1	TAF1;POLR2A;NUP188;NUP153;SUPT16H;VPS4B;CHMP2B;GTF2F1;TCEA1;NUP155;NUP35;NUP88;TAF4B;TPR;TAF1L;TAF3;NMT2;RANBP2;ELL;TAF6;NUP50;TAF12;NUP93;CHMP4B;NCBP1;NELFA;NUP98;RANBP1;NUP214;VPS4A;TAF2;CDK7;RCC1;SSRP1;CCNT2;NELFE;CCNK;SUPT5H;FURIN;NMT1
r-hsa-162906	hiv infection	0.0643366	196	47	0.239796	10	1832	232	NELFA;NUP188;NUP214;NUP50;NUP98;TAF1L;TAF3;TAF4B;TAF6;TCEA1	LIG1;RARA;TAF1;NMT1;POLR2A;NUP188;NUP153;SUPT16H;NUP98;CHMP2B;GTF2F1;TCEA1;NUP155;PAK2;NUP35;TAF4B;TPR;TAF1L;TAF3;NMT2;RANBP2;ELL;TAF6;NUP50;TAF12;NUP93;CHMP4B;NCBP1;NELFA;NPM1;PACS1;CCNT2;RANBP1;NUP214;VPS4A;TAF2;CDK7;RCC1;SSRP1;NUP88;NELFE;CCNK;VPS4B;HMGA1;SUPT5H;FURIN;PSIP1
r-hsa-162909	host interactions of hiv factors	0.212645	91	19	0.208791	4	1832	232	NUP188;NUP214;NUP50;NUP98	RARA;NUP188;NUP153;NUP98;NPM1;NUP155;PAK2;NUP35;NUP88;PSIP1;TPR;RANBP2;NUP50;NUP93;PACS1;RANBP1;NUP214;RCC1;HMGA1
r-hsa-1640170	cell cycle	0.364776	551	129	0.23412	18	1832	232	ACD;CENPF;CLASP1;E2F3;EMD;ESCO1;GORASP2;INCENP;LIN52;NUP188;NUP214;NUP50;NUP98;PPP1R12A;RMI1;SPDL1;TP53BP1;TPX2	CDC23;RB1;AKT1;NUP153;NUP98;EMD;TERF2IP;CENPJ;NPM1;CSNK1E;LMNA;CCNB2;CLASP1;RANBP2;DYRK1A;PPP1R12A;MCM2;PCM1;ACD;DSN1;LIG1;CENPA;KNL1;ABRAXAS1;E2F3;LIN52;SPDL1;MCM3;CDK2;LPIN2;NUP188;PPP2R5A;ESCO1;NUDC;NDEL1;PRKAR2B;POLD3;NEDD1;RAD9A;CENPF;TP53BP1;GTSE1;HSP90AB1;RPS27;CSNK1D;CLASP2;TPX2;WAPL;NBN;NUF2;NIPBL;CDK11B;ERCC6L;LIN37;NUMA1;CLSPN;LEMD3;MAX;CLIP1;NUP214;SMC3;PRKCB;TOPBP1;HSP90AA1;DKC1;MRE1…
r-hsa-1643685	disease	0.0230456	514	107	0.208171	21	1832	232	ARAF;EPS15;FOXO3;IRS2;JUN;KPNA2;MAP2K2;NCOR1;NELFA;NUP188;NUP214;NUP50;NUP98;PTPN11;STAT5A;STAT5B;TAF1L;TAF3;TAF4B;TAF6;TCEA1	AKT1;LIG1;NUP153;STAT5A;NUP98;ARRB1;MAP2K2;CHMP2B;MYO18A;GTF2F1;TCEA1;CBL;PAK2;BRAP;TAF3;NMT2;RANBP2;ELL;CHMP4B;EPS15;NELFA;TAF2;MACF1;VPS4B;CREBBP;ZC3HAV1;HDAC1;IRS1;POLR2A;NUP188;PSEN2;CUX1;CANX;TAF4B;NCOR1;RICTOR;BRAF;SH3KBP1;AP3B1;MAP2K7;PACS1;NUP214;VPS4A;CPSF4;SOS1;RCC1;ARAF;IRS2;NELFE;STAT5B;NCOR2;HSP90AA1;FURIN;CPSF6;LMNA;LMNB1;JUN;SUPT16H;EEF2;KPNA2;FGFR1OP;HSPA1A;KSR1;TAF6;CCNT2;TAF12;N…
r-hsa-165054	rev-mediated nuclear export of hiv rna	0.0710436	33	13	0.393939	4	1832	232	NUP188;NUP214;NUP50;NUP98	NUP93;NUP35;NUP88;NUP188;NUP153;TPR;NUP98;RANBP2;NUP50;RANBP1;NUP214;RCC1;NUP155
r-hsa-165159	mtor signalling	0.186579	40	12	0.3	3	1832	232	EIF4B;EIF4G1;RPTOR	AKT1;RPS6;EIF4G1;AKT1S1;EIF4EBP1;TSC2;RPTOR;PRKAA1;EIF4E;EEF2K;PRKAB1;EIF4B
r-hsa-166208	mtorc1-mediated signalling	0.0691533	23	8	0.347826	3	1832	232	EIF4B;EIF4G1;RPTOR	RPS6;EIF4G1;AKT1S1;EIF4EBP1;RPTOR;EIF4E;EEF2K;EIF4B
r-hsa-167161	hiv transcription initiation	0.028302	47	10	0.212766	4	1832	232	TAF1L;TAF3;TAF4B;TAF6	TAF12;POLR2A;TAF4B;TAF1L;TAF3;TAF1;TAF6;GTF2F1;TAF2;CDK7
r-hsa-167162	rna polymerase ii hiv promoter escape	0.028302	47	10	0.212766	4	1832	232	TAF1L;TAF3;TAF4B;TAF6	TAF12;POLR2A;TAF4B;TAF1L;TAF3;TAF1;TAF6;GTF2F1;TAF2;CDK7
r-hsa-167172	transcription of the hiv genome	0.0321889	79	20	0.253165	6	1832	232	NELFA;TAF1L;TAF3;TAF4B;TAF6;TCEA1	TAF12;NELFA;NELFE;CCNK;CDK7;POLR2A;NCBP1;CCNT2;TAF4B;SUPT5H;SUPT16H;TAF1L;TAF3;TAF1;TAF6;ELL;SSRP1;GTF2F1;TAF2;TCEA1
r-hsa-168180	traf6 mediated induction of proinflammatory cytokines	0.032072	74	15	0.202703	5	1832	232	ATF2;JUN;MAPK8;MAPK9;TAB3	TAB3;MEF2C;IKBKG;ATF2;MAPK8;MAPK1;MAPK9;MAPK14;DUSP7;MAP3K7;VRK3;MAP2K7;MEF2A;NFKBIB;JUN
r-hsa-168254	influenza infection	0.081621	63	19	0.301587	5	1832	232	KPNA2;NUP188;NUP214;NUP50;NUP98	NUP93;HSPA1A;NUP35;NUP88;POLR2A;NUP188;RANBP2;NUP153;HSP90AA1;TPR;KPNA3;CANX;NUP98;CPSF4;NUP50;NUP214;GTF2F1;KPNA2;NUP155
r-hsa-168255	influenza life cycle	0.134008	53	16	0.301887	4	1832	232	NUP188;NUP214;NUP50;NUP98	NUP93;HSPA1A;NUP35;NUP88;POLR2A;NUP188;NUP153;HSP90AA1;TPR;CANX;NUP98;RANBP2;NUP50;NUP214;GTF2F1;NUP155
r-hsa-168271	transport of ribonucleoproteins into the host nucleus	0.0401558	30	11	0.366667	4	1832	232	NUP188;NUP214;NUP50;NUP98	NUP93;NUP35;NUP88;NUP188;NUP153;TPR;NUP98;RANBP2;NUP50;NUP214;NUP155
r-hsa-168273	influenza viral rna transcription and replication	0.0899522	44	14	0.318182	4	1832	232	NUP188;NUP214;NUP50;NUP98	NUP93;NUP35;NUP88;POLR2A;NUP188;NUP153;HSP90AA1;TPR;NUP98;RANBP2;NUP50;NUP214;GTF2F1;NUP155
r-hsa-168274	export of viral ribonucleoproteins from nucleus	0.0544142	31	12	0.387097	4	1832	232	NUP188;NUP214;NUP50;NUP98	NUP93;HSPA1A;NUP35;NUP88;NUP188;NUP153;TPR;NUP98;RANBP2;NUP50;NUP214;NUP155
r-hsa-168325	viral messenger rna synthesis	0.0710436	42	13	0.309524	4	1832	232	NUP188;NUP214;NUP50;NUP98	NUP93;NUP35;NUP88;POLR2A;NUP188;NUP153;TPR;NUP98;RANBP2;NUP50;NUP214;GTF2F1;NUP155
r-hsa-168333	nep/ns2 interacts with the cellular export machinery	0.0401558	30	11	0.366667	4	1832	232	NUP188;NUP214;NUP50;NUP98	NUP93;NUP35;NUP88;NUP188;NUP153;TPR;NUP98;RANBP2;NUP50;NUP214;NUP155
r-hsa-170822	regulation of glucokinase by glucokinase regulatory protein	0.0401558	30	11	0.366667	4	1832	232	NUP188;NUP214;NUP50;NUP98	NUP93;NUP35;NUP88;NUP188;NUP153;TPR;NUP98;RANBP2;NUP214;NUP50;NUP155
r-hsa-170834	signaling by tgf-beta receptor complex	0.0667507	71	18	0.253521	5	1832	232	ARHGEF18;NCOR1;TGIF1;TGIF2;USP15	CBL;SNW1;CCNK;HDAC1;ARHGEF18;NCOR2;TRIM33;USP15;TFDP1;SP1;STUB1;TGIF2;STRAP;FURIN;TGIF1;NCOR1;USP9X;CCNT2
r-hsa-176033	interactions of vpr with host cellular proteins	0.0710436	35	13	0.371429	4	1832	232	NUP188;NUP214;NUP50;NUP98	NUP93;NUP35;NUP88;NUP188;NUP153;TPR;HMGA1;NUP98;RANBP2;NUP50;PSIP1;NUP214;NUP155
r-hsa-177243	interactions of rev with host cellular proteins	0.111	37	15	0.405405	4	1832	232	NUP188;NUP214;NUP50;NUP98	NUP93;NUP35;NUP88;NUP188;NUP153;RARA;TPR;NUP98;RANBP2;NUP50;RANBP1;NUP214;NPM1;RCC1;NUP155
r-hsa-180746	nuclear import of rev protein	0.0899522	34	14	0.411765	4	1832	232	NUP188;NUP214;NUP50;NUP98	RARA;NUP93;NUP35;NUP88;NUP188;NUP153;TPR;NUP98;RANBP2;NUP50;NUP214;NPM1;RCC1;NUP155
r-hsa-180910	vpr-mediated nuclear import of pics	0.0710436	32	13	0.40625	4	1832	232	NUP188;NUP214;NUP50;NUP98	NUP93;NUP35;NUP88;NUP188;NUP153;TPR;HMGA1;NUP98;RANBP2;NUP50;PSIP1;NUP214;NUP155
r-hsa-189200	hexose transport	0.0401558	53	11	0.207547	4	1832	232	NUP188;NUP214;NUP50;NUP98	NUP35;NUP88;NUP93;NUP188;NUP153;TPR;NUP98;RANBP2;NUP214;NUP50;NUP155
r-hsa-191859	snrnp assembly	0.185061	52	18	0.346154	4	1832	232	NUP188;NUP214;NUP50;NUP98	WDR77;NUP93;NUP35;NUP88;NUP188;NUP153;SMN1;TPR;DDX20;TGS1;NCBP1;GEMIN5;NUP98;RANBP2;NUP50;NUP214;NUP155;CLNS1A
r-hsa-194441	metabolism of non-coding rna	0.185061	52	18	0.346154	4	1832	232	NUP188;NUP214;NUP50;NUP98	WDR77;NUP93;NUP35;NUP88;NUP188;NUP153;SMN1;TPR;DDX20;TGS1;NCBP1;GEMIN5;NUP98;RANBP2;NUP50;NUP214;NUP155;CLNS1A
r-hsa-2173793	transcriptional activity of smad2/smad3:smad4 heterotrimer	0.186579	40	12	0.3	3	1832	232	NCOR1;TGIF1;TGIF2	TGIF2;SNW1;CCNK;HDAC1;TRIM33;NCOR2;TFDP1;SP1;TGIF1;NCOR1;USP9X;CCNT2
r-hsa-2173795	downregulation of smad2/3:smad4 transcriptional activity	0.0475673	21	7	0.333333	3	1832	232	NCOR1;TGIF1;TGIF2	TGIF2;USP9X;NCOR2;HDAC1;TGIF1;NCOR1;TRIM33
r-hsa-2467813	separation of sister chromatids	0.408346	124	33	0.266129	5	1832	232	CENPF;CLASP1;INCENP;NUP98;SPDL1	CDC23;NDE1;PPP2R5A;ANAPC2;NUDC;CENPA;NDEL1;AHCTF1;NUP98;RPS27;RANBP2;CLASP2;CLASP1;PDS5B;INCENP;WAPL;KNL1;SMC1A;NUF2;ANAPC4;ERCC6L;RCC2;CENPF;CLIP1;PDS5A;SMC3;CENPU;DSN1;BUB1;PPP2R5E;CENPC;SPDL1;CDC26
r-hsa-2500257	resolution of sister chromatid cohesion	0.328372	104	30	0.288462	5	1832	232	CENPF;CLASP1;INCENP;NUP98;SPDL1	PDS5B;NDE1;PPP2R5A;NUDC;CENPA;CLIP1;AHCTF1;NUP98;RPS27;RANBP2;CCNB2;CLASP2;CLASP1;INCENP;WAPL;KNL1;SMC1A;NUF2;ERCC6L;RCC2;NDEL1;PDS5A;SMC3;CENPU;DSN1;BUB1;PPP2R5E;CENPC;SPDL1;CENPF
r-hsa-2555396	mitotic metaphase and anaphase	0.371904	136	39	0.286765	6	1832	232	CENPF;CLASP1;EMD;INCENP;NUP98;SPDL1	LMNB1;CDC23;NDE1;PPP2R5A;ANAPC2;NUDC;CENPA;NDEL1;AHCTF1;NUP98;EMD;LEMD2;RPS27;RANBP2;LMNA;CLASP2;CLASP1;PDS5B;INCENP;TMPO;WAPL;KNL1;SMC1A;NUF2;ANAPC4;ERCC6L;RCC2;CENPF;LEMD3;CLIP1;PDS5A;SMC3;CENPU;DSN1;BUB1;PPP2R5E;CENPC;SPDL1;CDC26
r-hsa-2980766	nuclear envelope breakdown	0.116115	51	21	0.411765	5	1832	232	EMD;NUP188;NUP214;NUP50;NUP98	LMNB1;NUP93;NUP35;LPIN1;NUP88;NUP188;NUP153;CCNB2;TPR;LEMD3;NUP98;RANBP2;NUP50;LMNA;TMPO;NUP214;LEMD2;LPIN2;NUP155;PRKCB;EMD
r-hsa-2990846	sumoylation	0.0363459	104	37	0.355769	9	1832	232	NSMCE4A;NUP188;NUP214;NUP50;NUP98;PHC1;PIAS1;TOP2B;TP53BP1	XPC;SUMO1;NUP188;NUP153;HNRNPC;TOP2B;PIAS1;NSMCE4A;PHC1;NUP98;PML;TP53BP1;L3MBTL2;SP3;NOP58;NUP155;NUP35;NUP88;PHC3;TPR;SP100;RANBP2;NUP50;SMC1A;TOP2A;NUP93;BMI1;CBX8;WRN;RING1;NUP214;SMC3;BRCA1;SMC5;PCNA;NSMCE3;MDC1
r-hsa-3108214	sumoylation of dna damage response and repair proteins	0.0641671	78	29	0.371795	7	1832	232	NSMCE4A;NUP188;NUP214;NUP50;NUP98;PHC1;PIAS1	NUP93;NUP35;NUP88;PML;BMI1;NUP188;NUP153;PHC3;TPR;WRN;SP100;PIAS1;NSMCE4A;PHC1;CBX8;NUP98;RANBP2;SMC5;NUP214;RING1;NUP50;NSMCE3;SMC3;MDC1;SMC1A;NUP155;XPC;BRCA1;SUMO1
r-hsa-3108232	sumo e3 ligases sumoylate target proteins	0.0363459	98	37	0.377551	9	1832	232	NSMCE4A;NUP188;NUP214;NUP50;NUP98;PHC1;PIAS1;TOP2B;TP53BP1	XPC;SUMO1;NUP188;NUP153;HNRNPC;TOP2B;PIAS1;NSMCE4A;PHC1;NUP98;PML;TP53BP1;L3MBTL2;SP3;NOP58;NUP155;NUP35;NUP88;PHC3;TPR;SP100;RANBP2;NUP50;SMC1A;TOP2A;NUP93;BMI1;CBX8;WRN;RING1;NUP214;SMC3;BRCA1;SMC5;PCNA;NSMCE3;MDC1
r-hsa-3214847	hats acetylate histones	0.354981	143	31	0.216783	5	1832	232	ATF2;BRD8;KANSL3;NCOA2;SUPT20H	SUPT20H;SAP130;NCOA2;ATF2;ACTL6A;KAT5;EP400;PHF20;BRD8;BRPF1;KAT6B;TADA3;MCRS1;BRD1;TAF12;MSL3;EPC1;KAT7;ATXN7L3;HCFC1;KAT8;KAT14;YEATS2;KANSL1;CREBBP;KANSL3;KAT6A;ING5;ZZZ3;KANSL2;BRPF3
r-hsa-3247509	chromatin modifying enzymes	0.553801	274	79	0.288321	10	1832	232	ATF2;BRD8;GATAD2B;KANSL3;KMT2A;KMT2D;NCOA2;NCOR1;NSD1;SUPT20H	SUPT20H;HDAC1;CHD3;SAP130;EZH2;NCOA2;KMT2D;GATAD2B;NSD3;WDR77;SMARCA4;ATF7IP;SETD1A;ACTL6A;PRMT6;ZZZ3;ARID1A;KAT5;SMARCC2;EP400;SMARCA2;SETD1B;ATF2;BRWD1;KDM1B;ARID1B;ARID4B;KDM6A;BRD8;KAT6B;TADA3;NCOR1;KMT2B;AEBP2;MCRS1;KDM3B;BRD1;KDM3A;SUDS3;CHD4;TAF12;SUZ12;MSL3;RPS2;KDM1A;EPC1;KAT7;SETD2;DNMT3A;ATXN7L3;KMT2A;HCFC1;KDM5A;KAT8;KAT14;COPRS;PHF20;YEATS2;PRMT3;KANSL1;KDM2B;DOT1L;CREBBP;BRPF1;KANSL…
r-hsa-3301854	nuclear pore complex (npc) disassembly	0.0544142	34	12	0.352941	4	1832	232	NUP188;NUP214;NUP50;NUP98	NUP93;NUP35;NUP88;NUP188;NUP153;CCNB2;TPR;NUP98;RANBP2;NUP50;NUP214;NUP155
r-hsa-3371453	regulation of hsf1-mediated heat shock response	0.156389	81	23	0.283951	5	1832	232	HSPB1;NUP188;NUP214;NUP50;NUP98	BAG3;NUP93;HSPA1A;NUP35;FKBP4;NUP88;NUP188;RANBP2;NUP153;BAG4;HSPB1;MAPK1;TPR;SIRT1;DNAJC2;CCAR2;NUP98;HSF1;NUP50;HSPA14;ST13;NUP214;NUP155
r-hsa-3371556	cellular response to heat stress	0.232351	100	33	0.33	6	1832	232	HSPB1;NUP188;NUP214;NUP50;NUP98;RPTOR	NUP188;NUP153;ST13;NUP98;MAPK1;HSP90AB1;NUP155;PTGES3;HSPA1A;CAMK2G;NUP35;FKBP4;NUP88;TPR;SIRT1;CAMK2D;RANBP2;NUP50;BAG3;NUP93;CREBBP;AKT1S1;DNAJC2;HSPB1;RPTOR;HSPA14;NUP214;BAG4;HSP90AA1;HDAC6;HSF1;CCAR2;TRIM24
r-hsa-3700989	transcriptional regulation by tp53	0.115899	375	79	0.210667	14	1832	232	ATF2;CNOT4;GATAD2B;JUN;NELFA;RMI1;RPTOR;TAF1L;TAF3;TAF4B;TAF6;TCEA1;TNKS1BP1;TPX2	AKT1;CHD3;PML;CENPJ;GTF2F1;TCEA1;PHF20;BRPF1;MAPKAPK5;TAF3;ELL;CHD4;PRKAA1;NELFA;TAF2;KAT6A;ING5;NOC2L;BRPF3;TNKS1BP1;GATAD2A;CNOT3;USP7;KAT5;POLR2A;ATF2;RAD9A;ARID3A;PCNA;DDB2;TAF4B;TPX2;NPM1;RICTOR;NBN;HDAC1;PIP4K2B;NELFE;TOPBP1;SUPT5H;MRE11;JUN;MAPK14;CDK2;SUPT16H;ZNF385A;TAF6;TAF12;GPI;FANCD2;CDK7;DAXX;PRKAB1;BRIP1;SSRP1;CREBBP;CHEK1;TP53BP2;CDK12;RARA;TAF1;RMI1;RFFL;CNOT2;CDK13;TFDP1;TAF1L;B…
r-hsa-381340	transcriptional regulation of white adipocyte differentiation	0.153537	50	11	0.22	3	1832	232	NCOA2;NCOR1;THRAP3	MED12;CREBBP;NCOA2;THRAP3;NCOR2;NCOR1;MED26;MED24;NCOA3;MED1;MED14
r-hsa-429914	deadenylation-dependent mrna decay	0.134008	57	16	0.280702	4	1832	232	CNOT4;EIF4B;EIF4G1;TNKS1BP1	PATL1;DCP1B;PARN;EXOSC5;CNOT2;EXOSC9;EDC4;DCP1A;EDC3;TNKS1BP1;CNOT4;EIF4E;EIF4G1;CNOT3;EXOSC7;EIF4B
r-hsa-429947	deadenylation of mrna	0.0115905	25	8	0.32	4	1832	232	CNOT4;EIF4B;EIF4G1;TNKS1BP1	CNOT2;CNOT4;EIF4E;PARN;EIF4G1;TNKS1BP1;CNOT3;EIF4B
r-hsa-450282	mapk targets/ nuclear events mediated by map kinases	0.028302	31	10	0.322581	4	1832	232	ATF2;JUN;MAPK8;MAPK9	JUN;MEF2C;MAPK8;ATF2;MAPK1;MAPK9;MAPK14;DUSP7;MEF2A;VRK3
r-hsa-450294	map kinase activation in tlr cascade	0.0237721	62	14	0.225806	5	1832	232	ATF2;JUN;MAPK8;MAPK9;TAB3	TAB3;JUN;MEF2C;IKBKG;MAPK8;ATF2;MAPK1;MAPK9;MAPK14;DUSP7;MAP3K7;MAP2K7;MEF2A;VRK3
r-hsa-450321	jnk (c-jun kinases) phosphorylation and activation mediated by activated human tak1	0.0299363	21	6	0.285714	3	1832	232	MAPK8;MAPK9;TAB3	TAB3;MAPK9;MAP3K7;MAPK8;IKBKG;MAP2K7
r-hsa-450341	activation of the ap-1 family of transcription factors	0.00305755	10	6	0.6	4	1832	232	ATF2;JUN;MAPK8;MAPK9	MAPK1;MAPK9;JUN;MAPK14;MAPK8;ATF2
r-hsa-450531	regulation of mrna stability by proteins that bind au-rich elements	0.330375	40	16	0.4	3	1832	232	EIF4G1;HSPB1;NUP214	AKT1;HSPA1A;EXOSC5;HNRNPD;EXOSC9;EIF4G1;HSPB1;MAPK14;PARN;ANP32A;NUP214;KHSRP;DCP1A;PRKCD;SET;EXOSC7
r-hsa-453274	mitotic g2-g2/m phases	0.170066	138	30	0.217391	6	1832	232	CENPF;CLASP1;E2F3;LIN52;PPP1R12A;TPX2	CCNB2;CDK2;TPX2;PRKAR2B;NEDD1;CENPJ;GTSE1;HSP90AB1;CSNK1E;OFD1;CDC25B;CSNK1D;CLASP1;PPP1R12A;CDK11B;PCM1;LIN37;FGFR1OP;NUMA1;RAB8A;CDK7;CDK5RAP2;E2F3;MYBL2;LIN52;HSP90AA1;NDE1;WEE1;CENPF;LIN54
r-hsa-4570464	sumoylation of rna binding proteins	0.081621	48	19	0.395833	5	1832	232	NUP188;NUP214;NUP50;NUP98;PHC1	NUP93;NUP35;NUP88;BMI1;NUP188;NUP153;PHC3;SUMO1;TPR;PHC1;CBX8;NUP98;RANBP2;RING1;NUP50;HNRNPC;NUP214;NOP58;NUP155
r-hsa-4615885	sumoylation of dna replication proteins	0.032072	38	15	0.394737	5	1832	232	NUP188;NUP214;NUP50;NUP98;TOP2B	NUP93;NUP35;NUP88;NUP188;NUP153;SUMO1;TPR;TOP2B;PCNA;NUP98;RANBP2;NUP214;NUP50;NUP155;TOP2A
r-hsa-4839726	chromatin organization	0.553801	274	79	0.288321	10	1832	232	ATF2;BRD8;GATAD2B;KANSL3;KMT2A;KMT2D;NCOA2;NCOR1;NSD1;SUPT20H	SUPT20H;HDAC1;CHD3;SAP130;EZH2;NCOA2;KMT2D;GATAD2B;NSD3;WDR77;SMARCA4;ATF7IP;SETD1A;ACTL6A;PRMT6;ZZZ3;ARID1A;KAT5;SMARCC2;EP400;SMARCA2;SETD1B;ATF2;BRWD1;KDM1B;ARID1B;ARID4B;KDM6A;BRD8;KAT6B;TADA3;NCOR1;KMT2B;AEBP2;MCRS1;KDM3B;BRD1;KDM3A;SUDS3;CHD4;TAF12;SUZ12;MSL3;RPS2;KDM1A;EPC1;KAT7;SETD2;DNMT3A;ATXN7L3;KMT2A;HCFC1;KDM5A;KAT8;KAT14;COPRS;PHF20;YEATS2;PRMT3;KANSL1;KDM2B;DOT1L;CREBBP;BRPF1;KANSL…
r-hsa-5627123	rho gtpases activate paks	0.00642843	23	7	0.304348	4	1832	232	CTTN;MYLK;PAK1;PPP1R12A	PAK2;MYH10;CTTN;MYH9;PPP1R12A;MYLK;PAK1
r-hsa-5633007	regulation of tp53 activity	0.406844	163	48	0.294479	7	1832	232	GATAD2B;RMI1;TAF1L;TAF3;TAF4B;TAF6;TPX2	AKT1;TAF1;CHD3;CDK2;SUPT16H;RAD9A;MAPK14;KAT5;HDAC1;RFFL;PHF20;BRPF1;TAF4B;MAPKAPK5;TPX2;TAF1L;TAF3;ZNF385A;RMI1;TAF6;RICTOR;BRD1;NBN;CHD4;TAF12;PRKAA1;WRN;EXO1;PIP4K2B;TAF2;DAXX;PRKAB1;BRIP1;SSRP1;CHEK1;BRCA1;KAT6A;ING5;GATAD2B;PML;TP53BP2;NOC2L;HDAC2;TOPBP1;BRPF3;GATAD2A;USP7;MRE11
r-hsa-5663205	infectious disease	0.0289065	254	59	0.232283	13	1832	232	EPS15;KPNA2;MAP2K2;NELFA;NUP188;NUP214;NUP50;NUP98;TAF1L;TAF3;TAF4B;TAF6;TCEA1	LIG1;RARA;TAF1;POLR2A;NUP188;NUP153;SUPT16H;SH3KBP1;GTF2F1;CANX;MAP2K2;CHMP2B;EEF2;TCEA1;NUP155;PAK2;HSPA1A;NUP35;NUP88;RANBP2;PSIP1;TAF4B;TPR;TAF1L;TAF3;NMT2;CPSF4;ELL;TAF6;NUP50;SSRP1;TAF12;NUP93;NELFE;CHMP4B;NCBP1;EPS15;NELFA;NPM1;PACS1;RANBP1;NUP214;VPS4A;TAF2;CDK7;RCC1;CCNT2;KPNA2;CCNK;VPS4B;NUP98;HMGA1;CBL;SUPT5H;HSP90AA1;FURIN;KPNA3;MAP2K7;NMT1
r-hsa-5663220	rho gtpases activate formins	0.133086	118	28	0.237288	6	1832	232	CENPF;CLASP1;DIAPH1;INCENP;NUP98;SPDL1	NDE1;PPP2R5A;DIAPH1;NDEL1;CLIP1;AHCTF1;NUP98;SRF;RPS27;RANBP2;CLASP2;CLASP1;MKL1;INCENP;KNL1;NUF2;NUDC;ERCC6L;RCC2;BUB1;CENPA;CENPU;DSN1;DVL2;PPP2R5E;CENPC;SPDL1;CENPF
r-hsa-5687128	mapk6/mapk4 signaling	0.028302	39	10	0.25641	4	1832	232	FOXO3;HSPB1;JUN;PAK1	JUN;HSPB1;NCOA3;IGF2BP1;MAPK6;PAK2;MYC;FOXO3;MAPKAPK5;PAK1
r-hsa-5693532	dna double-strand break repair	0.561741	171	39	0.22807	5	1832	232	KPNA2;LIG3;MAPK8;RMI1;TP53BP1	SUMO1;CDK2;TIMELESS;RIF1;POLD3;RAD9A;SMARCA5;KAT5;TP53BP1;BAZ1B;KPNA2;RNF4;RFC1;PAXIP1;RAD51AP1;RMI1;BRIP1;MAPK8;XRCC1;ABRAXAS1;BABAM1;EME1;ABL1;WRN;CLSPN;EXO1;BAP1;PRKDC;PPP4R2;UIMC1;CHEK1;LIG3;PCNA;ERCC4;NBN;BRCA1;TOPBP1;MDC1;MRE11
r-hsa-5693538	homology directed repair	0.772844	142	31	0.21831	3	1832	232	LIG3;RMI1;TP53BP1	SUMO1;RMI1;CDK2;TIMELESS;RFC1;POLD3;RAD9A;KAT5;TP53BP1;RNF4;RAD51AP1;XRCC1;NBN;BABAM1;EME1;ABL1;WRN;CLSPN;EXO1;PPP4R2;BRIP1;ABRAXAS1;UIMC1;CHEK1;LIG3;PCNA;ERCC4;BRCA1;TOPBP1;MDC1;MRE11
r-hsa-5693606	dna double strand break response	0.330375	78	16	0.205128	3	1832	232	KPNA2;MAPK8;TP53BP1	ABRAXAS1;BABAM1;ABL1;UIMC1;SMARCA5;MAPK8;KAT5;BRCA1;TP53BP1;BAP1;MDC1;BAZ1B;KPNA2;NBN;SUMO1;MRE11
r-hsa-5696398	nucleotide excision repair	0.452441	113	27	0.238938	4	1832	232	LIG3;PIAS1;RAD23B;TCEA1	XPC;ISY1;POLR2A;PIAS1;ACTL6A;POLD3;COPS3;RAD23A;TCEA1;RFC1;DDB2;CUL4B;MCRS1;GPS1;YY1;HMGN1;ERCC5;LIG1;XRCC1;CDK7;LIG3;SUMO1;NFRKB;PCNA;ERCC4;RAD23B;USP7
r-hsa-5696399	global genome nucleotide excision repair (gg-ner)	0.541008	85	22	0.258824	3	1832	232	LIG3;PIAS1;RAD23B	XPC;SUMO1;DDB2;ERCC5;LIG3;CDK7;NFRKB;PIAS1;ACTL6A;PCNA;CUL4B;POLD3;MCRS1;GPS1;RAD23B;LIG1;COPS3;RAD23A;XRCC1;RFC1;YY1;ERCC4
r-hsa-674695	rna polymerase ii pre-transcription events	0.151065	90	29	0.322222	6	1832	232	NELFA;TAF1L;TAF3;TAF4B;TAF6;TCEA1	RTF1;TAF1;POLR2A;IWS1;GTF2F1;TCEA1;CTR9;AFF4;LEO1;TAF2;TAF4B;SUPT16H;TAF1L;TAF3;ELL;TAF6;EAF1;TAF12;MLLT1;NCBP1;NELFA;CDK7;SSRP1;CCNT2;SUPT6H;NELFE;CCNK;SUPT5H;PAF1
r-hsa-6784531	trna processing in the nucleus	0.111	59	15	0.254237	4	1832	232	NUP188;NUP214;NUP50;NUP98	NUP93;NUP35;ELAC2;NUP88;NUP188;RANBP2;NUP153;TPR;NUP98;POP5;NUP214;NUP50;CPSF4;NUP155;POP1
r-hsa-6796648	tp53 regulates transcription of dna repair genes	0.270732	72	21	0.291667	4	1832	232	ATF2;JUN;NELFA;TCEA1	SUPT5H;NELFE;CCNK;JUN;CDK7;DDB2;POLR2A;CHEK1;FANCD2;CCNT2;BRCA1;CDK13;MDC1;NELFA;ATF2;ELL;CDK12;SUPT16H;GTF2F1;TCEA1;SSRP1
r-hsa-6804756	regulation of tp53 activity through phosphorylation	0.116203	94	27	0.287234	6	1832	232	RMI1;TAF1L;TAF3;TAF4B;TAF6;TPX2	TAF1;CDK2;TPX2;RAD9A;MAPK14;RMI1;KAT5;TAF4B;MAPKAPK5;SUPT16H;TAF1L;TAF3;TAF6;NBN;TAF12;PRKAA1;WRN;EXO1;TAF2;PRKAB1;BRIP1;SSRP1;CHEK1;BRCA1;TOPBP1;NOC2L;MRE11
r-hsa-6806834	signaling by met	0.0899522	63	14	0.222222	4	1832	232	EPS15;PTPN11;PTPN2;RAPGEF1	CRKL;RANBP10;CBL;SH3KBP1;USP8;RANBP9;CRK;PTPN11;EPS15;SOS1;PTK2;SHC1;PTPN2;RAPGEF1
r-hsa-68877	mitotic prometaphase	0.381681	113	32	0.283186	5	1832	232	CENPF;CLASP1;INCENP;NUP98;SPDL1	PDS5B;NDE1;PPP2R5A;NUDC;CENPA;NDEL1;AHCTF1;NUP98;NCAPG;RPS27;RANBP2;CCNB2;CLASP2;CLASP1;INCENP;WAPL;SMC4;KNL1;SMC1A;NUF2;ERCC6L;RCC2;CLIP1;PDS5A;SMC3;CENPU;DSN1;BUB1;PPP2R5E;CENPC;SPDL1;CENPF
r-hsa-68882	mitotic anaphase	0.371904	135	39	0.288889	6	1832	232	CENPF;CLASP1;EMD;INCENP;NUP98;SPDL1	LMNB1;CDC23;NDE1;PPP2R5A;ANAPC2;NUDC;CENPA;NDEL1;AHCTF1;NUP98;EMD;LEMD2;RPS27;RANBP2;LMNA;CLASP2;CLASP1;PDS5B;INCENP;TMPO;WAPL;KNL1;SMC1A;NUF2;ANAPC4;ERCC6L;RCC2;CENPF;LEMD3;CLIP1;PDS5A;SMC3;CENPU;DSN1;BUB1;PPP2R5E;CENPC;SPDL1;CDC26
r-hsa-68886	m phase	0.236105	267	61	0.228464	10	1832	232	CENPF;CLASP1;EMD;GORASP2;INCENP;NUP188;NUP214;NUP50;NUP98;SPDL1	NUF2;LMNB1;CDC23;RB1;LPIN2;CENPC;PPP2R5A;ANAPC2;NUDC;LPIN1;NCAPG;CENPA;AHCTF1;NUP98;EMD;CLASP1;NCAPH2;LEMD2;NUP155;INCENP;RPS27;NUP35;LMNA;CCNB2;TPR;CLASP2;PDS5B;NUP153;RANBP2;USO1;TMPO;WAPL;KNL1;SET;SMC1A;NUP50;NIPBL;NUP93;ANAPC4;ERCC6L;RCC2;DSN1;LEMD3;SMC4;NUP188;NUP214;PDS5A;SMC3;PRKCB;CENPU;NUP88;BUB1;MAPK1;PPP2R5E;CLIP1;SPDL1;CDC26;NDEL1;CENPF;GORASP2;NDE1
r-hsa-69275	g2/m transition	0.301988	136	29	0.213235	5	1832	232	CENPF;CLASP1;LIN52;PPP1R12A;TPX2	CCNB2;CDK2;TPX2;PRKAR2B;NEDD1;CENPJ;GTSE1;HSP90AB1;CSNK1E;OFD1;CDC25B;CSNK1D;CLASP1;PPP1R12A;CDK11B;PCM1;LIN37;FGFR1OP;NUMA1;RAB8A;CDK7;CDK5RAP2;MYBL2;LIN52;HSP90AA1;NDE1;WEE1;CENPF;LIN54
r-hsa-69278	cell cycle, mitotic	0.333067	468	104	0.222222	15	1832	232	CENPF;CLASP1;E2F3;EMD;ESCO1;GORASP2;INCENP;LIN52;NUP188;NUP214;NUP50;NUP98;PPP1R12A;SPDL1;TPX2	AKT1;CDC23;RB1;NUP153;NUP98;EMD;CENPJ;CSNK1E;LMNA;CCNB2;CLASP1;RANBP2;SMC4;PPP1R12A;MCM2;PCM1;DSN1;LIG1;CENPA;KNL1;E2F3;LIN52;SPDL1;MCM3;CDK2;LPIN2;NUP188;PPP2R5A;ESCO1;NUDC;NDEL1;PRKAR2B;POLD3;NEDD1;CENPF;GTSE1;HSP90AB1;RPS27;CSNK1D;CLASP2;TPX2;WAPL;NUF2;NIPBL;CDK11B;ERCC6L;LIN37;NUMA1;LEMD3;MAX;CLIP1;NUP214;SMC3;PRKCB;HSP90AA1;LMNB1;ANAPC2;AHCTF1;POLA2;HDAC1;NCAPG;NCAPH2;CDT1;OFD1;FGFR1OP;PDS5B…
r-hsa-70153	glucose transport	0.0401558	45	11	0.244444	4	1832	232	NUP188;NUP214;NUP50;NUP98	NUP35;NUP88;NUP93;NUP188;NUP153;TPR;NUP98;RANBP2;NUP214;NUP50;NUP155
r-hsa-72202	transport of mature transcript to cytoplasm	0.561741	88	39	0.443182	5	1832	232	NUP188;NUP214;NUP50;NUP98;SYMPK	SRSF1;NUP188;RNPS1;NUP153;NUP98;SRSF3;UPF3B;NUP155;THOC2;SRSF11;NUP35;NUP88;TPR;THOC5;SLU7;RANBP2;SRRM1;SRSF7;SRSF6;CPSF2;NUP50;NUP93;SRSF9;NCBP1;ZC3H11A;EIF4E;NUP214;SLBP;SRSF2;CPSF4;THOC1;RBM8A;SRSF5;U2AF2;SYMPK;SRSF4;CASC3;WDR33;FIP1L1
r-hsa-72203	processing of capped intron-containing pre-mrna	0.987181	248	95	0.383065	6	1832	232	NUP188;NUP214;NUP50;NUP98;PCBP1;SYMPK	ISY1;SRSF1;SNRNP200;CWC22;SF1;WBP11;POLR2A;NUP188;RNPS1;NUP153;HNRNPC;PCBP2;HNRNPU;TRA2B;WBP4;YBX1;SRRM2;SRSF3;DDX42;DDX46;CTNNBL1;UPF3B;PCF11;GTF2F1;PRCC;NUP155;THOC2;SRSF11;PRPF40A;NUP35;SART1;SRSF9;FUS;U2SURP;TPR;THOC5;SF3A3;PRPF38A;SLU7;CD2BP2;RANBP2;RBM17;SRRM1;PAPOLA;DHX16;SF3A1;SRSF6;SRSF10;PUF60;CPSF2;WTAP;NUP50;PLRG1;NUP93;RNPC3;HNRNPD;HNRNPUL1;PRPF3;NCBP1;ZC3H11A;SRSF7;SNW1;FIP1L1;HNRNP…
r-hsa-72306	trna processing	0.156389	102	23	0.22549	5	1832	232	NUP188;NUP214;NUP50;NUP98;TRMT1	NUP188;NUP153;CTU2;NUP98;NUP214;NUP155;POP1;NUP35;NUP88;TPR;RANBP2;NUP50;EPRS;NUP93;ELAC2;TRMT1;PUS1;CPSF4;WDR4;POP5;TRMT10A;TRIT1;NSUN2
r-hsa-73762	rna polymerase i transcription initiation	0.122615	48	10	0.208333	3	1832	232	CD3EAP;GATAD2B;POLR1A	CHD4;HDAC1;CHD3;GATAD2B;POLR1A;CD3EAP;RRN3;HDAC2;CDK7;GATAD2A
r-hsa-73776	rna polymerase ii promoter escape	0.028302	46	10	0.217391	4	1832	232	TAF1L;TAF3;TAF4B;TAF6	TAF12;POLR2A;TAF4B;TAF1L;TAF3;TAF1;TAF6;GTF2F1;TAF2;CDK7
r-hsa-73779	rna polymerase ii transcription pre-initiation and promoter opening	0.028302	47	10	0.212766	4	1832	232	TAF1L;TAF3;TAF4B;TAF6	TAF12;POLR2A;TAF4B;TAF1L;TAF3;TAF1;TAF6;GTF2F1;TAF2;CDK7
r-hsa-73857	rna polymerase ii transcription	0.67097	163	61	0.374233	7	1832	232	NELFA;SYMPK;TAF1L;TAF3;TAF4B;TAF6;TCEA1	RTF1;SRSF1;TAF1;POLR2A;IWS1;RNPS1;PAF1;LSM11;SRSF3;UPF3B;PCF11;GTF2F1;SLBP;TCEA1;THOC2;CTR9;AFF4;SRSF11;LEO1;TAF4B;THOC5;SUPT16H;TAF1L;SLU7;TAF3;TAF6;ELL;SRRM1;NELFE;PAPOLA;EAF1;SRSF6;TAF12;MLLT1;SRSF9;NCBP1;ZC3H11A;SRSF7;NELFA;CSTF2T;SRSF2;CPSF4;TAF2;CDK7;SSRP1;CCNT2;SUPT6H;THOC1;CCNK;RBM8A;SRSF5;U2AF2;CPSF7;SYMPK;SUPT5H;SRSF4;CASC3;WDR33;FIP1L1;CPSF2;CSTF3
r-hsa-73884	base excision repair	0.153537	37	11	0.297297	3	1832	232	LIG3;MBD4;PARG	MBD4;UNG;LIG3;PCNA;PNKP;POLD3;NTHL1;PARG;LIG1;XRCC1;RFC1
r-hsa-73894	dna repair	0.46528	323	74	0.229102	10	1832	232	KPNA2;LIG3;MAPK8;MBD4;PARG;PIAS1;RAD23B;RMI1;TCEA1;TP53BP1	ISY1;DDB2;CDK2;PRKDC;TRIM25;FAAP100;PIAS1;PNKP;RIF1;POLD3;RAD9A;NTHL1;ALKBH5;UFD1;COPS3;KAT5;CUL4B;TP53BP1;BAZ1B;RNF4;PAXIP1;YY1;UNG;KPNA2;TCEA1;RAD51AP1;MCRS1;RMI1;HMGN1;MBD4;RFC1;MAPK8;ABRAXAS1;NBN;SUMO1;RAD23B;LIG3;TIMELESS;EME1;ABL1;WRN;CLSPN;BRIP1;ACTL6A;EXO1;LIG1;XRCC1;BAP1;FANCD2;PPP4R2;CDK7;BRCA1;RAD18;USP10;GPS1;FTO;BABAM1;UIMC1;CHEK1;TOPBP1;MSH6;POLR2A;NFRKB;PCNA;RAD23A;ERCC4;ERCC5;PARG…
r-hsa-73933	resolution of abasic sites (ap sites)	0.153537	37	11	0.297297	3	1832	232	LIG3;MBD4;PARG	MBD4;UNG;LIG3;NTHL1;PCNA;PNKP;POLD3;PARG;LIG1;XRCC1;RFC1
r-hsa-74160	gene expression	0.989803	1754	357	0.203535	33	1832	232	ADAR;ATF2;BAZ2A;CD3EAP;CNOT4;DGCR8;EIF4B;EIF4G1;GATAD2B;HSPB1;JUN;NCOR1;NELFA;NUP188;NUP214;NUP50;NUP98;PCBP1;POLR1A;RMI1;RPRD2;RPTOR;SYMPK;TAF1L;TAF3;TAF4B;TAF6;TCEA1;TGIF1;TGIF2;TNKS1BP1;TPX2;TRMT1	AKT1;PML;ELL2;SMARCA5;LSM11;TCEA1;BRPF1;ZCRB1;DHX16;SRSF6;SUDS3;EIF4B;EIF3D;NOP56;SLBP;U2AF2;WBP11;ING5;CASC3;EIF2B5;DDX23;POLR3G;TNKS1BP1;CNOT3;USP7;EXOSC5;HNRNPU;CENPJ;SRSF11;NOP2;DDB2;ZKSCAN8;IGF2BP2;DEK;SRRM2;SRSF9;EEF1D;UPF2;ESRRA;NUP214;CHERP;TFAM;SYMPK;SUPT5H;KRR1;RPLP0;CWC22;SAP130;IWS1;PCBP2;EEF2;CPSF4;AEBP2;SRPRA;EIF4E;CDK7;DAXX;SRSF5;ZNF189;CREBBP;CPSF7;EIF3H;PAF1;TRIT1;PCBP1;SNRNP200;…
r-hsa-75953	rna polymerase ii transcription initiation	0.028302	47	10	0.212766	4	1832	232	TAF1L;TAF3;TAF4B;TAF6	TAF12;POLR2A;TAF4B;TAF1L;TAF3;TAF1;TAF6;GTF2F1;TAF2;CDK7
r-hsa-76042	rna polymerase ii transcription initiation and promoter clearance	0.028302	47	10	0.212766	4	1832	232	TAF1L;TAF3;TAF4B;TAF6	TAF12;POLR2A;TAF4B;TAF1L;TAF3;TAF1;TAF6;GTF2F1;TAF2;CDK7
r-hsa-877300	interferon gamma signaling	0.0475673	19	7	0.368421	3	1832	232	PIAS1;PTPN11;PTPN2	PTPN11;PRKCD;SUMO1;PIAS1;CAMK2G;PTPN2;CAMK2D
r-hsa-877312	regulation of ifng signaling	0.00727775	14	4	0.285714	3	1832	232	PIAS1;PTPN11;PTPN2	PTPN11;PIAS1;SUMO1;PTPN2
r-hsa-982772	growth hormone receptor signaling	0.0164969	19	5	0.263158	3	1832	232	IRS2;STAT5A;STAT5B	IRS2;STAT5A;STAT5B;IRS1;LYN
r-hsa-983231	factors involved in megakaryocyte development and platelet production	0.731401	133	29	0.218045	3	1832	232	AKAP1;KIF18B;ZFPM1	HDAC1;PRKAR2B;KIF21A;AKAP1;CDK2;KLC1;KIF1B;DOCK7;ZFPM1;PRKAR1A;ZFPM2;PRKAR2A;KDM1A;ABL1;KLC2;SIN3A;GATA2;CBX5;KIF21B;HDAC2;RCOR1;GATA1;KIF1C;WEE1;KIF15;KIF11;JMJD1C;PRKAR1B;KIF18B
rac1_pathway	rac1 signaling pathway	0.0102832	54	16	0.296296	6	1832	232	ATF2;JUN;MAPK8;MAPK9;PAK1;STAT5A	PAK2;JUN;CRK;MAP3K1;STAT5A;CTNNA1;MAPK8;ATF2;MAPK9;MAPK14;CFL1;ARHGAP5;MAP2K7;WASF2;ABI1;PAK1
rac1_reg_pathway	regulation of rac1 activity	0.122615	39	10	0.25641	3	1832	232	ARHGEF2;ARHGEF25;RALBP1	DEF6;ARHGAP17;ARHGAP1;VAV2;BCR;RALBP1;SOS1;ARHGEF25;ABI1;ARHGEF2
rac1pathway	rac1 cell motility signaling pathway	0.028302	38	10	0.263158	4	1832	232	ASAP1;MYLK;PAK1;RALBP1	ASAP1;CFL1;MYLK;ARHGAP1;ARFGAP1;ARHGAP6;RALBP1;ARHGAP5;MAP3K1;PAK1
rb_1pathway	regulation of retinoblastoma protein	0.0980983	65	20	0.307692	5	1832	232	ATF2;ATF7;E2F3;JUN;MAPK9	E2F3;JUN;TAF1;HDAC1;BRD2;RB1;MEF2C;CREBBP;ATF7;TFDP1;ABL1;SIRT1;SMARCA4;ATF2;ELF1;MAPK9;MAPK14;AATF;CDK2;DNMT1
reelinpathway	reelin signaling pathway	0.0115905	28	8	0.285714	4	1832	232	ARHGEF2;MAP1B;MAPK8;RAPGEF1	AKT1;MAPT;MAPK8;CRKL;RAPGEF1;MAP1B;MAP2K7;ARHGEF2
reg_gr_pathway	glucocorticoid receptor regulatory network	0.0251138	81	19	0.234568	6	1832	232	JUN;MAPK8;MAPK9;NCOA2;STAT5A;STAT5B	SMARCA4;HSP90AA1;JUN;HDAC1;FKBP4;CREBBP;AKT1;NCOA2;MAPK1;SMARCC2;MAPK8;FKBP5;MAPK14;POU2F1;STAT5B;HDAC2;SMARCC1;MAPK9;STAT5A
ret_pathway	signaling events regulated by ret tyrosine kinase	0.00306543	39	13	0.333333	6	1832	232	DOK1;IRS2;JUN;MAPK8;PTPN11;PXN	IRS2;JUN;DOK1;IRS1;PTPN11;PTK2;MAPK8;SHC1;MAPK1;PXN;CRK;GRB10;SOS1
rhoa_pathway	rhoa signaling pathway	0.00102994	47	11	0.234043	6	1832	232	ATF2;DIAPH1;JUN;LIMK2;MAPK8;PPP1R12A	JUN;LIMK2;DIAPH1;MAPK8;ATF2;MKL1;CFL1;PKN1;PPP1R12A;MSN;SRF
rhoa_reg_pathway	regulation of rhoa activity	0.0544142	49	12	0.244898	4	1832	232	ARHGEF12;ARHGEF18;ARHGEF2;ARHGEF25	DEF6;ARHGEF18;ARHGEF11;ARHGEF12;ARHGAP6;VAV2;ARHGEF25;ARHGAP5;ARHGAP35;BCR;MYO9B;ARHGEF2
rhopathway	rho cell motility signaling pathway	0.0188174	35	9	0.257143	4	1832	232	ASAP1;DIAPH1;MYLK;RALBP1	RALBP1;CFL1;MYLK;ARHGAP1;ARFGAP1;DIAPH1;ARHGAP6;ASAP1;ARHGAP5
s1p_s1p2_pathway	s1p2 pathway	0.0299363	27	6	0.222222	3	1832	232	JUN;MAPK8;PAK1	JUN;MAPK8;MAPK1;MAPK14;IRS1;PAK1
selenoamino acid metabolism	selenoamino acid metabolism	0.028302	36	10	0.277778	4	1832	232	NUP188;NUP214;NUP50;NUP98	NUP93;NUP35;NUP88;NUP188;NUP153;NUP98;RANBP2;NUP50;NUP214;NUP155
signalink_2	egf-core	0.100477	105	26	0.247619	6	1832	232	ATF2;JUN;MAP2K2;MAPK8;MAPK9;PAK1	MYC;MAX;MAP3K20;IRS1;MEF2A;MEF2C;MAP3K1;MAP3K4;JUN;BRAF;MAP3K7;TAL1;MAP4K4;SHC1;MAPKAPK5;ATF2;CRK;MAPK14;PAK1;PAK2;MAPK1;MAPK8;MAPK9;MAP2K2;MAP2K7;SOS1
signalink_9	tgf-ncore	0.221239	45	13	0.288889	3	1832	232	NUP214;PIAS1;TGIF1	TRIM33;SNIP1;TGIF1;SUMO1;EIF4E;DAXX;NUP214;PIAS1;SIRT1;NUP153;MAP3K1;AXIN1;PML
smad2_3nuclearpathway	regulation of nuclear smad2/3 signaling	0.0246398	79	24	0.303797	7	1832	232	ATF2;FOXO3;JUN;NCOA2;NCOR1;TGIF1;TGIF2	SP1;JUN;HDAC1;TCF3;CREBBP;AKT1;NCOA2;NCOR1;MAX;ZBTB17;TGIF2;ATF2;MEF2C;TGIF1;TFE3;CDK2;SIN3A;SP3;DCP1A;HDAC2;MYC;FOXO3;RUNX1;SNIP1
smp00320	intracellular signalling through adenosine receptor a2a and adenosine	0.0116392	38	12	0.315789	5	1832	232	ATF2;JUN;MAP2K2;MAPK8;PAK1	MAP2K2;BRAF;MAPK1;RAPGEF2;MAP3K4;MAP3K1;MAP2K7;MAPK8;JUN;PAK1;ATF2;AKT1
smp00321	intracellular signalling through adenosine receptor a2b and adenosine	0.0116392	38	12	0.315789	5	1832	232	ATF2;JUN;MAP2K2;MAPK8;PAK1	BRAF;MAP2K2;MAPK1;RAPGEF2;MAP3K4;MAP3K1;MAP2K7;MAPK8;JUN;PAK1;ATF2;AKT1
smp00358	fc epsilon receptor i signaling in mast cells	0.153537	42	11	0.261905	3	1832	232	INPP5D;MAP2K2;MAPK8	LYN;GAB2;INPP5D;AKT1;MAP2K7;MAPK8;MAPK14;SOS1;MAP2K2;MAPK1;PLA2G4A
squalene and cholesterol biosynthesis	squalene and cholesterol biosynthesis	0.028302	37	10	0.27027	4	1832	232	NUP188;NUP214;NUP50;NUP98	NUP93;NUP35;NUP88;NUP188;NUP153;NUP98;RANBP2;NUP50;NUP214;NUP155
tcptp_pathway	signaling events mediated by tcptp	0.00255688	38	9	0.236842	5	1832	232	KPNA2;PIAS1;PTPN2;STAT5A;STAT5B	EIF2A;STAT5B;CREBBP;KPNA2;STAT5A;PIAS1;PTPN2;SHC1;SOS1
tcrpathway	t cell receptor signaling pathway	0.0544142	55	12	0.218182	4	1832	232	ASAP1;JUN;MAPK8;RALBP1	JUN;ARHGAP1;ARFGAP1;MAPK8;ARHGAP6;SHC1;ARHGAP5;PRKCB;MAP3K1;ASAP1;SOS1;RALBP1
tpopathway	tpo signaling pathway	0.0299363	25	6	0.24	3	1832	232	JUN;STAT5A;STAT5B	JUN;STAT5B;STAT5A;SHC1;SOS1;PRKCB
vegfr1_2_pathway	signaling events mediated by vegfr1 and vegfr2	0.0404458	69	21	0.304348	6	1832	232	AKAP1;MAP2K2;PTK2B;PTPN11;PTPN2;PXN	CBL;PAK2;AKT1;CAMKK2;HSP90AA1;MAP2K2;PTK2;PTPN2;MAPK1;PXN;MAPK14;PTPN11;SHB;CTNNA1;PRKCD;GRB10;HSP90AB1;AKAP1;PRKCB;BRAF;PTK2B
vitamin b3 (nicotinate and nicotinamide) metabolism	vitamin b3 (nicotinate and nicotinamide) metabolism	0.028302	47	10	0.212766	4	1832	232	NUP188;NUP214;NUP50;NUP98	NUP93;NUP35;NUP88;NUP188;RANBP2;NUP153;NUP98;NUP50;NUP214;NUP155
vitamin b5 - coa biosynthesis from pantothenate	vitamin b5 - coa biosynthesis from pantothenate	0.028302	31	10	0.322581	4	1832	232	NUP188;NUP214;NUP50;NUP98	NUP93;NUP35;NUP88;NUP188;NUP153;NUP98;RANBP2;NUP50;NUP214;NUP155
vitamin d3 (cholecalciferol) metabolism	vitamin d3 (cholecalciferol) metabolism	0.028302	27	10	0.37037	4	1832	232	NUP188;NUP214;NUP50;NUP98	NUP93;NUP35;NUP88;NUP188;NUP153;NUP98;RANBP2;NUP50;NUP214;NUP155
vitamin e metabolism	vitamin e metabolism	0.0401558	43	11	0.255814	4	1832	232	NUP188;NUP214;NUP50;NUP98	NUP93;NUP35;NUP88;NUP188;NUP153;NUP98;RANBP2;NUP214;NUP50;SLC16A1;NUP155
wp107	translation factors	0.572485	50	23	0.46	3	1832	232	EIF4B;EIF4G1;EIF4G3	EIF2S2;EIF2B5;EIF2AK1;EIF4G1;EIF4G3;EIF5B;EEF2K;EEF1B2;CLUH;EEF1D;EEF2;EIF5;EIF4EBP2;EIF4EBP1;EIF4E;EIF3B;EIF3C;EIF3D;EIF3F;EIF3G;EIF3H;EIF3J;EIF4B
wp127	il-5 signaling pathway	0.0071725	40	15	0.375	6	1832	232	FOXO3;JUN;MAP2K2;PTPN11;STAT5A;STAT5B	MAP2K2;SOS1;FOXO3;RPS6;LYN;PTPN11;AKT1;GSK3A;JUN;MAPK1;STAT5A;STAT5B;SHC1;MAPT;MYC
wp138	androgen receptor signaling pathway	0.040799	89	32	0.359551	8	1832	232	JUN;LIMK2;NCOA2;NCOR1;PIAS1;TGFB1I1;TGIF1;ZNF318	PTK2;ZNF318;JUN;TGIF1;SIN3A;KAT5;BRCA1;TGFB1I1;CREBBP;DSTN;SP1;FKBP4;NCOA3;SIRT1;SMARCE1;SUMO1;STUB1;RNF4;KAT7;NCOA2;NCOR2;NCOR1;RAD9A;HDAC1;DAXX;RB1;AKT1;PIAS1;UBE3A;KDM1A;LIMK2;NR2C2
wp1403	amp-activated protein kinase (ampk) signaling	0.111	68	15	0.220588	4	1832	232	FASN;PFKFB3;RPTOR;SREBF1	PFKFB3;SREBF1;FASN;TSC2;EEF2;CRTC2;PRKAA1;EEF2K;RPTOR;AKT1;CAMKK2;EIF4EBP1;ACACA;GYS1;PRKAB1
wp195	il-1 signaling pathway	0.00030464	55	16	0.290909	8	1832	232	ATF2;JUN;MAP2K2;MAPK8;MAPK9;PTPN11;SQSTM1;TAB3	MAP3K1;MAP2K2;JUN;MAP2K7;PTPN11;NFKBIB;IKBKG;AKT1;MAP3K7;MAPK14;MAPK1;MAPK8;SQSTM1;TAB3;MAPK9;ATF2
wp1982	sterol regulatory element-binding proteins (srebp) signalling	0.330375	68	16	0.235294	3	1832	232	AMFR;FASN;SREBF1	SIRT1;SEC31A;SREBF1;FASN;PRKAB1;SP1;PRKAA1;HMGCS1;LPIN1;AKT1;GSK3A;ACLY;AMFR;RNF139;ACACA;YY1
wp1993	angiogenesis overview	0.032072	61	15	0.245902	5	1832	232	ATF2;MAPK8;PAK1;PTPN11;PXN	PXN;GRB14;PTPN11;APC;CRK;AKT1;MAP3K7;MAPK14;MAPK1;MAPK8;SHB;SOS1;SHC1;PAK1;ATF2
wp2018	rankl-rank (receptor activator of nfkb (ligand)) signaling pathway	0.0899522	55	14	0.254545	4	1832	232	JUN;MAPK8;MAPK9;SQSTM1	CBL;MAPK9;MAPK14;PTK2;MAP2K7;LYN;IKBKG;AKT1;MAP3K7;GAB2;JUN;MAPK1;MAPK8;SQSTM1
wp2034	leptin signaling pathway	0.241281	76	20	0.263158	4	1832	232	MAP2K2;MAPK8;PTPN11;STAT5B	SOS1;CFL2;MAP2K2;SP1;PRKAA1;PTPN11;IKBKG;IRS1;AKT1;GSK3A;MAPK8;MAPK1;MAPK14;EIF4E;EIF4EBP1;ACACA;STAT5B;SHC1;RPS6;PTK2
wp2036	tnf related weak inducer of apoptosis (tweak) signaling pathway	0.0943212	41	9	0.219512	3	1832	232	JUN;MAPK8;MAPK9	MAPK9;MAPK14;HDAC1;JUN;AKT1;MAP3K7;NFKBIB;MAPK1;MAPK8
wp2037	prolactin signaling pathway	0.000340985	76	24	0.315789	10	1832	232	IRS2;JUN;MAP2K2;MAPK8;MAPK9;PAK1;PTPN11;PXN;STAT5A;STAT5B	MAPK14;MAP2K2;MAPK9;SOS1;PAK1;CBL;IRS2;PXN;VAV2;AKT1;PTK2;GAB2;MYC;IRS1;JUN;NFKBIB;MAPK1;EIF4EBP1;STAT5A;STAT5B;SHC1;RPS6;MAPK8;PTPN11
wp2038	regulation of microtubule cytoskeleton	0.00755774	46	11	0.23913	5	1832	232	CLASP1;DIAPH1;MAP1B;PAK1;STMN1	CLASP1;PAK1;ABL1;STMN1;CLIP1;APC;AKT1;MAPT;MAP1B;CFL2;DIAPH1
wp205	il-7 signaling pathway	0.00642843	25	7	0.28	4	1832	232	MAP2K2;PTK2B;STAT5A;STAT5B	MAP2K2;AKT1;PTK2B;MYC;MAPK1;STAT5A;STAT5B
wp22	il-9 signaling pathway	0.00727775	17	4	0.235294	3	1832	232	MAP2K2;STAT5A;STAT5B	MAPK1;STAT5A;STAT5B;MAP2K2
wp2203	thymic stromal lymphopoietin (tslp) signaling pathway	0.0071725	47	15	0.319149	6	1832	232	MAP2K2;MAPK8;MAPK9;PTPN11;STAT5A;STAT5B	MAP2K2;LYN;PI4K2A;PTPN11;AKT1;GAB2;MYC;MAPK14;MAPK1;EIF4EBP1;STAT5A;STAT5B;RPS6;MAPK8;MAPK9
wp2261	signaling pathways in glioblastoma	0.367147	83	17	0.204819	3	1832	232	ARAF;FOXO3;MAP2K2	MSH6;MAP2K2;RB1;NF1;TSC2;MAP2K7;FOXO3;PRKCD;CDK2;IRS1;AKT1;ARAF;BRCA1;MAPK1;PRKCB;CBL;BRAF
wp2263	prostate cancer	0.00919728	72	25	0.347222	8	1832	232	JUN;MAP2K2;MAPK8;PAK1;PTK2B;PTPN11;PXN;RAPGEF1	RAPGEF1;CDC25B;SMARCC1;PAK1;MYC;MAP2K2;SMARCC2;ACTL6A;ARID1B;RICTOR;PXN;SMARCA4;SP1;CRKL;CRK;FKBP5;EIF4EBP1;PTK2B;JUN;ARID1A;MAPK14;MAPK1;MAPK8;PTPN11;SOS1
wp23	b cell receptor signaling pathway	0.00567879	98	33	0.336735	10	1832	232	ATF2;BCL10;E2F3;INPP5D;JUN;MAP2K2;MAPK8;MAPK9;PTPN11;RAPGEF1	GTF2I;MAX;PRKCD;BRAF;MAPK1;MAPK8;SOS1;ATF2;E2F3;MAP2K2;MEF2C;MAPK9;CRKL;CRK;IKBKG;GSK3A;GAB2;MAPK14;PRKCB;CARD11;LYN;RAPGEF1;VAV2;PTPN11;NFATC2;MYC;JUN;CBL;INPP5D;AKT1;SHC1;MAP3K7;BCL10
wp231	tnf alpha signaling pathway	0.212645	93	19	0.204301	4	1832	232	JUN;MAPK8;MAPK9;TAB3	HSP90AA1;OTUD7B;MAPK1;MAPK8;CREBBP;SOS1;IKBKG;MAPK9;MAP2K7;MAP3K1;TAB3;RFFL;PSMD2;MAP3K7;JUN;MADD;KSR1;AKT1;NFKBIB
wp2324	age-rage pathway	0.00302031	66	17	0.257576	7	1832	232	ATF2;DIAPH1;JUN;MAPK8;MAPK9;STAT5A;STAT5B	PLA2G4A;MSN;MAPK9;JUN;SP1;PRKCD;PRKCB;IRS1;AKT1;MAPK14;MAPK1;MAPK8;STAT5A;STAT5B;SHC1;ATF2;DIAPH1
wp2374	oncostatin m signaling pathway	0.0062544	65	19	0.292308	7	1832	232	MAP2K2;MAPK8;MAPK9;PTK2B;PTPN11;PXN;STAT5B	MAP2K2;SOS1;MAPK9;JUNB;PRKCD;PXN;PTPN11;CDK2;RICTOR;IRS1;AKT1;PTK2B;MAPK14;MAPK1;PRKCB;MAPK8;STAT5B;SHC1;RPS6
wp2380	brain-derived neurotrophic factor (bdnf) signaling pathway	0.0012877	144	37	0.256944	12	1832	232	FOXO3;IRS2;JUN;MAP2K2;MAPK8;MAPK9;MARCKS;PTK2B;PTPN11;SQSTM1;STAT5A;STAT5B	PRKAA1;JUN;YBX1;MAPK1;MAPK8;SQSTM1;MAPT;RANBP9;MAP2K2;MEF2A;FOXO3;RPS6;TSC2;IKBKG;IRS1;EEF2;CFL1;PRKCD;STAT5A;STAT5B;VAV2;PTPN11;IGF2BP1;PTK2B;MAP3K1;IRS2;EIF4E;MAPK9;MARCKS;EIF2S2;MAPK14;APC;KSR1;AKT1;MEF2C;EIF4EBP1;SHC1
wp2516	atm signaling pathway	0.00305755	19	6	0.315789	4	1832	232	ATF2;JUN;MAPK9;TP53BP1	TP53BP1;RAD9A;MAPK9;ABL1;JUN;ATF2
wp2593	jak-stat	0.00755774	43	11	0.255814	5	1832	232	MAPK8;MAPK9;PTPN11;STAT5A;STAT5B	MAPK9;PTK2;CFL2;PRKAA1;PTPN11;ACACA;MAPK14;SP1;STAT5B;MAPK8;STAT5A
wp2637	structural pathway of interleukin 1 (il-1)	0.0544142	44	12	0.272727	4	1832	232	ATF2;MAP2K2;MAPK9;TAB3	MAP2K2;MAPK9;MAP2K7;MAP3K1;MAP3K7;MYC;MAPK14;MAPK1;EIF4E;SAFB;TAB3;ATF2
wp286	il-3 signaling pathway	0.00125151	49	15	0.306122	7	1832	232	INPP5D;JUN;MAPK8;PTPN11;RAPGEF1;STAT5A;STAT5B	SOS1;INPP5D;AKT1;LYN;SHC1;PTPN11;CRKL;JUN;MAPK1;MAPK8;RAPGEF1;STAT5B;CBL;STAT5A;GAB2
wp2864	apoptosis-related network due to altered notch3 in ovarian cancer	0.111	53	15	0.283019	4	1832	232	HSPB1;PTK2B;SERBP1;SQSTM1	PTK2B;HDAC1;PTK2;HSPD1;ABL1;PKN1;HSPB1;SERBP1;AKT1;PAK2;CTNNA1;AXIN1;YBX3;MAPK1;SQSTM1
wp304	kit receptor signaling pathway	0.00919728	59	25	0.423729	8	1832	232	DOK1;FOXO3;INPP5D;MAP2K2;MAPK8;PTPN11;STAT5A;STAT5B	MAPK14;SOS1;INPP5D;MAP2K2;LYN;TBX2;FOXO3;GRB10;PTPN11;CRKL;CRK;AKT1;DOK1;GAB2;SNAI1;MAPK8;JUNB;MAPK1;PRKCB;STAT5A;STAT5B;SHC1;CBL;MAPT;RPS6
wp313	signaling of hepatocyte growth factor receptor	4.29838e-05	34	13	0.382353	8	1832	232	JUN;MAP2K2;MAPK8;PAK1;PTK2B;PTPN11;PXN;RAPGEF1	MAP2K2;PAK1;PTK2;PXN;RAPGEF1;PTPN11;CRKL;CRK;PTK2B;JUN;MAPK1;MAPK8;SOS1
wp314	fas ligand (fasl) pathway and stress induction of heat shock proteins (hsp) regulation	0.111	43	15	0.348837	4	1832	232	HSPB1;JUN;MAPK8;PAK1	LMNB2;LMNA;PAK1;DAXX;LMNB1;RB1;DFFA;MAP3K1;PAK2;MAP3K7;FAF1;JUN;HSPB1;PRKDC;MAPK8
wp3303	rac1-pak1-p38-mmp-2 pathway	0.00126978	67	19	0.283582	8	1832	232	MAPK8;MAPK9;PAK1;PTPN11;PXN;STAT5A;STAT5B;STMN1	STMN1;PAK1;PXN;GRB14;CRK;TNIP1;IKBKG;AKT1;STAT5B;MYC;MAPK14;MAPK1;EIF4EBP1;MAPK8;STAT5A;SOS1;PTK2;PTPN11;MAPK9
wp363	wnt signaling pathway netpath	0.439362	51	19	0.372549	3	1832	232	BCL9;MAPK8;MAPK9	BCL9;AXIN1;PI4K2A;MYC;MAPK9;TSC2;TCF4;DVL2;APC;AKT1;MAP3K7;NFATC2;GSK3A;MAPK1;PRKCB;MAPK8;CSNK1E;CSNK1D;TCF3
wp3651	pathways affected in adenoid cystic carcinoma	0.275967	63	28	0.444444	5	1832	232	FOXO3;MAP2K2;NCOR1;NSD1;SRCAP	SMARCA2;NCOR1;BCOR;MAP2K2;NSD1;SMARCE1;TLK1;MGA;MAX;ERBIN;ATRX;SETD2;ARID1A;FOXO3;AKT1;BRD1;BRCA1;MYC;SMC1A;PRKDC;JMJD1C;SRCAP;UHRF1;ARID4B;KAT6A;CREBBP;KDM6A;KANSL1
wp366	tgf-beta signaling pathway	0.0233075	132	40	0.30303	10	1832	232	ATF2;JUN;LIMK2;MAP2K2;MAPK8;MAPK9;NUP214;PIAS1;TGFB1I1;TGIF1	PTK2;SNW1;ZEB2;TGIF1;PML;SIN3A;PAK2;TGFB1I1;NUP214;SPTBN1;MAPK1;MAPK8;SOS1;ATF2;CREBBP;MAP2K2;MEF2C;MAPK9;MEF2A;SP1;DCP1A;TFDP1;ZEB1;SNIP1;MAPK14;PRKAR2A;PIAS1;SUMO1;NUP153;CCNB2;MAP3K7;MYC;JUN;JUNB;HDAC1;STRAP;AKT1;AXIN1;SHC1;LIMK2
wp3680	association between physico-chemical features and toxicity associated pathways	0.0237721	65	14	0.215385	5	1832	232	JUN;MAPK8;MYLK;PAK1;STAT5A	PTK2;MYLK;APC;AKT1;AXIN1;MYC;JUN;MAPK8;STAT5A;SOS1;SHC1;CBL;PAK1;MAPK1
wp382	mapk signaling pathway	0.0861091	168	37	0.220238	8	1832	232	ATF2;HSPB1;JUN;MAP2K2;MAPK8;MAPK9;PAK1;STMN1	STMN1;SRF;JUN;PRKCD;MAP3K20;ARRB1;CDC25B;PAK2;BRAF;MAPK1;MAPK6;MAPT;ATF2;MAP3K1;MAP2K2;MAPK9;MAP2K7;CRKL;CRK;IKBKG;MAPK8;HSPB1;MAPK14;PRKCB;DUSP7;MAP3K7;MYC;MEF2C;NF1;PAK1;MAP3K4;DAXX;HSPA1A;MAX;AKT1;MAP4K4;MAPKAPK5
wp3844	pi3k-akt-mtor signaling pathway and therapeutic opportunities	0.0691533	30	8	0.266667	3	1832	232	FOXO3;RB1CC1;RPTOR	RPTOR;FOXO3;GRB10;TSC2;AKT1;RB1CC1;EIF4EBP1;RICTOR
wp3863	t-cell antigen receptor (tcr) pathway during staphylococcus aureus infection	0.0169978	63	13	0.206349	5	1832	232	BCL10;JUN;MAP2K2;MAPK9;PAK1	PAK1;MAP2K2;MAP2K7;IKBKG;AKT1;NFATC2;JUN;CARD11;SOS1;CBL;MAP3K7;BCL10;MAPK9
wp3878	atm signaling network in development and disease	0.439362	46	19	0.413043	3	1832	232	ATF2;HSPB1;TP53BP1	MRE11;RIF1;TSC2;CHEK1;TP53BP1;HSPB1;BUB1;PRKAA1;RNF20;IKBKG;KAT5;TRIM28;LBR;HMGN1;SMC1A;PRKDC;NBN;MDC1;ATF2
wp3884	b cell receptor signaling pathway	0.00567879	98	33	0.336735	10	1832	232	ATF2;BCL10;E2F3;INPP5D;JUN;MAP2K2;MAPK8;MAPK9;PTPN11;RAPGEF1	GTF2I;MAX;PRKCD;BRAF;MAPK1;MAPK8;SOS1;ATF2;E2F3;MAP2K2;MEF2C;MAPK9;CRKL;CRK;IKBKG;GSK3A;GAB2;MAPK14;PRKCB;CARD11;LYN;RAPGEF1;VAV2;PTPN11;NFATC2;MYC;JUN;CBL;INPP5D;AKT1;SHC1;MAP3K7;BCL10
wp3888	vegfa-vegfr2 signaling pathway	0.00159323	236	53	0.224576	15	1832	232	ATF2;DOK1;EPN1;EPS15;FOXO3;HSPB1;JUN;MAP2K2;MAPK8;MAPK9;PAK1;PTK2B;PTPN11;PXN;RAPGEF1	AFDN;HSP90AA1;PTK2;JUN;PRKD1;PRKCD;PXN;PAK2;DOK1;CTNNA1;AKT1S1;MAPK1;SRF;MAPK8;ATF2;SMARCA2;MAP2K2;MEF2C;FOXO3;EIF2A;PRKAA1;CRK;EPN1;EPS15;HSPB1;MAPK14;PRKCB;ACACA;RICTOR;FAF1;RAPGEF1;CFL1;PLA2G4A;GRB10;VAV2;PTPN11;CAMKK2;MYH9;NFATC2;PTK2B;CBL;RPS6;MAPK9;PAK1;HDAC1;NCL;MAP2K7;HSPA1A;AKT1;MAPKAPK5;EIF4E;SHB;SHC1
wp3915	angiopoietin like protein 8 regulatory pathway	0.0307881	131	36	0.274809	9	1832	232	FASN;FOXO3;IRS2;MAP2K2;MAPK8;MAPK9;RAPGEF1;RPTOR;SREBF1	RPTOR;SREBF1;MAPK1;MAPK6;MAPK8;SOS1;GYS1;MAP2K2;MAPK9;MAP2K7;FOXO3;PRKAB1;TSC2;CRK;MAP3K1;IRS1;MAP3K4;GSK3A;MAPK14;RICTOR;RAPGEF1;FASN;TRIP10;PRKAA1;MAP3K7;CBLB;CBL;IRS2;EIF4E;MLXIPL;CAP1;AKT1;MAP4K4;EIF4EBP1;THRA;SHC1
wp3946	white fat cell differentiation	0.0475673	32	7	0.21875	3	1832	232	SREBF1;STAT5A;STAT5B	SREBF1;TLE3;CTNNA1;GATA2;RARA;STAT5A;STAT5B
wp395	il-4 signaling pathway	0.00480411	54	14	0.259259	6	1832	232	ATF2;INPP5D;IRS2;PTPN11;STAT5A;STAT5B	MAPK14;CBL;INPP5D;SOS1;PTPN11;IRS1;AKT1;GAB2;MAPK1;STAT5A;STAT5B;SHC1;IRS2;ATF2
wp422	mapk cascade	0.0188174	29	9	0.310345	4	1832	232	ARAF;JUN;MAP2K2;SIPA1	SIPA1;MAP2K7;JUN;ARAF;MAP3K1;BRAF;MAPK14;MAP2K2;MAPK1
wp437	egf-egfr signaling pathway	0.000799683	162	55	0.339506	16	1832	232	ASAP1;EPN1;EPS15;INPP5D;JUN;LIMK2;MAP2K2;MAPK8;MAPK9;PAK1;PTK2B;PTPN11;RALBP1;STAT5A;STAT5B;STMN1	STMN1;ABL1;MYBL2;PRKCD;CFL1;BRAF;MAPK1;MAPK8;SOS1;ATXN2;EPS15;PTK2;MAP2K2;MAPK9;USP6NL;MEF2A;SP1;CRKL;CRK;ASAP1;MAP3K1;MAP3K4;SYNJ1;NCOA3;GAB2;MAPK14;PRKCB;STAT5A;STAT5B;RICTOR;EPN1;SH3KBP1;GRB10;INPPL1;VAV2;PTPN11;PTPN12;INPP5D;PTK2B;JUN;CBLB;MEF2C;CBL;RALBP1;ABI1;PCNA;USP8;PAK1;EPS15L1;DNM1;AKT1;EIF4EBP1;SHC1;LIMK2;IQSEC1
wp481	insulin signaling	0.0653369	160	41	0.25625	9	1832	232	FOXO3;IRS2;JUN;MAP2K2;MAPK8;MAPK9;PTPN11;RAPGEF1;SORBS1	SRF;PRKAA1;SORBS1;MAPK1;MAPK6;MAPK8;SOS1;GYS1;SGK3;IRS1;MAP2K2;MAPK9;MAP2K7;FOXO3;TSC2;CRK;MAP3K1;MAP3K4;GSK3A;MAPK14;PRKCD;PRKCB;GRB10;GRB14;RAPGEF1;INPPL1;PTPN11;SNAP23;MAP3K7;JUN;CBLB;CBL;IRS2;STX4;CAP1;AKT1;MAP4K4;EIF4EBP1;EIF4E;SHC1;TBC1D4
wp49	il-2 signaling pathway	0.00302031	42	17	0.404762	7	1832	232	FOXO3;JUN;MAP2K2;PTK2B;PTPN11;STAT5A;STAT5B	SOS1;MAP2K2;FOXO3;PTPN11;CRKL;AKT1;GAB2;PTK2B;MYC;JUN;MAPK1;STAT5A;STAT5B;SHC1;CBL;MAPT;RPS6
wp581	epo receptor signaling	0.0188174	26	9	0.346154	4	1832	232	IRS2;MAP2K2;STAT5A;STAT5B	STAT5B;MAP2K2;SOS1;IRS1;AKT1;MAPK1;STAT5A;SHC1;IRS2
wp585	interferon type i signaling pathways	0.00441796	54	18	0.333333	7	1832	232	EIF4B;IRS2;PIAS1;PTPN11;RAPGEF1;RPTOR;STAT5A	MAP3K1;RPS6;RAPGEF1;PTPN11;CRKL;CRK;IRS1;RPTOR;GAB2;PIAS1;MAPK14;EIF4EBP1;STAT5A;PDCD4;CBL;IRS2;EIF4E;EIF4B
wp673	erbb signaling pathway	0.0710436	55	13	0.236364	4	1832	232	ARAF;JUN;MAPK8;STAT5A	SOS1;PAK4;EIF4EBP1;PTK2;MAP2K7;ABL1;CRK;ARAF;MYC;JUN;MAPK1;MAPK8;STAT5A
wp69	t-cell antigen receptor (tcr) signaling pathway	0.00167856	92	24	0.26087	9	1832	232	ATF2;BCL10;JUN;MAP2K2;MAPK8;MAPK9;PAK1;PTK2B;PTPN11	PRKCD;CARD11;MAPK1;MAPK8;SOS1;ATF2;MAP2K2;MAPK9;CRKL;CRK;IKBKG;GAB2;MAPK14;PTPN11;MAP3K7;NFATC2;PTK2B;JUN;CBLB;CBL;PAK1;AKT1;SHC1;BCL10
